# Supplementary material for: Targeting Ras-binding domain of ELMO1 by computational nanobody design
Source: Commun Biol. 2023 Mar 17;6:284. doi: 10.1038/s42003-023-04657-w (PMC10023680; doi:10.1038/s42003-023-04657-w)
Supplement: Supplementary file 4 — Supplementary Data 2 [file 42003_2023_4657_MOESM4_ESM.zip › MD_input_output/Nb01_snapshot/snapshot_029000.pdb]

REMARK    GENERATED BY TRJCONV
TITLE     Protein in water t= 2900.00000 step= 1450000
REMARK    THIS IS A SIMULATION BOX
CRYST1   67.374   67.374   67.374  90.00  90.00  90.00 P 1           1
MODEL        1
ATOM      1  N   VAL     2      17.970  38.140  24.240  1.00  0.00           N
ATOM      2  H1  VAL     2      17.360  37.400  24.520  1.00  0.00           H
ATOM      3  H2  VAL     2      18.460  38.550  25.020  1.00  0.00           H
ATOM      4  H3  VAL     2      17.560  38.830  23.620  1.00  0.00           H
ATOM      5  CA  VAL     2      19.060  37.660  23.420  1.00  0.00           C
ATOM      6  HA  VAL     2      18.610  37.010  22.680  1.00  0.00           H
ATOM      7  CB  VAL     2      20.000  38.700  22.800  1.00  0.00           C
ATOM      8  HB  VAL     2      20.270  39.430  23.560  1.00  0.00           H
ATOM      9  CG1 VAL     2      21.220  38.040  22.130  1.00  0.00           C
ATOM     10 1HG1 VAL     2      21.870  37.730  22.950  1.00  0.00           H
ATOM     11 2HG1 VAL     2      20.970  37.110  21.620  1.00  0.00           H
ATOM     12 3HG1 VAL     2      21.800  38.790  21.590  1.00  0.00           H
ATOM     13  CG2 VAL     2      19.180  39.480  21.750  1.00  0.00           C
ATOM     14 1HG2 VAL     2      18.310  39.990  22.160  1.00  0.00           H
ATOM     15 2HG2 VAL     2      19.770  40.340  21.470  1.00  0.00           H
ATOM     16 3HG2 VAL     2      18.710  38.890  20.960  1.00  0.00           H
ATOM     17  C   VAL     2      19.820  36.610  24.320  1.00  0.00           C
ATOM     18  O   VAL     2      20.150  36.920  25.490  1.00  0.00           O
ATOM     19  N   GLN     3      19.970  35.360  23.870  1.00  0.00           N
ATOM     20  H   GLN     3      19.480  35.130  23.010  1.00  0.00           H
ATOM     21  CA  GLN     3      20.410  34.230  24.710  1.00  0.00           C
ATOM     22  HA  GLN     3      20.690  34.610  25.690  1.00  0.00           H
ATOM     23  CB  GLN     3      19.400  33.080  24.780  1.00  0.00           C
ATOM     24  HB1 GLN     3      19.700  32.320  25.500  1.00  0.00           H
ATOM     25  HB2 GLN     3      19.530  32.590  23.820  1.00  0.00           H
ATOM     26  CG  GLN     3      17.900  33.380  25.090  1.00  0.00           C
ATOM     27  HG1 GLN     3      17.570  33.980  24.240  1.00  0.00           H
ATOM     28  HG2 GLN     3      17.950  34.060  25.940  1.00  0.00           H
ATOM     29  CD  GLN     3      16.970  32.150  25.290  1.00  0.00           C
ATOM     30  OE1 GLN     3      17.410  31.010  25.320  1.00  0.00           O
ATOM     31  NE2 GLN     3      15.680  32.130  25.440  1.00  0.00           N
ATOM     32 1HE2 GLN     3      15.200  33.000  25.280  1.00  0.00           H
ATOM     33 2HE2 GLN     3      15.170  31.280  25.660  1.00  0.00           H
ATOM     34  C   GLN     3      21.800  33.750  24.260  1.00  0.00           C
ATOM     35  O   GLN     3      22.120  33.710  23.070  1.00  0.00           O
ATOM     36  N   LEU     4      22.660  33.380  25.180  1.00  0.00           N
ATOM     37  H   LEU     4      22.280  33.190  26.090  1.00  0.00           H
ATOM     38  CA  LEU     4      24.020  32.890  24.880  1.00  0.00           C
ATOM     39  HA  LEU     4      24.440  33.440  24.030  1.00  0.00           H
ATOM     40  CB  LEU     4      24.910  32.980  26.090  1.00  0.00           C
ATOM     41  HB1 LEU     4      25.900  32.560  25.920  1.00  0.00           H
ATOM     42  HB2 LEU     4      24.410  32.390  26.850  1.00  0.00           H
ATOM     43  CG  LEU     4      24.900  34.490  26.600  1.00  0.00           C
ATOM     44  HG  LEU     4      23.870  34.800  26.740  1.00  0.00           H
ATOM     45  CD1 LEU     4      25.630  34.470  27.990  1.00  0.00           C
ATOM     46 1HD1 LEU     4      25.060  33.930  28.750  1.00  0.00           H
ATOM     47 2HD1 LEU     4      26.610  34.000  27.930  1.00  0.00           H
ATOM     48 3HD1 LEU     4      25.840  35.380  28.550  1.00  0.00           H
ATOM     49  CD2 LEU     4      25.600  35.560  25.700  1.00  0.00           C
ATOM     50 1HD2 LEU     4      26.490  35.070  25.320  1.00  0.00           H
ATOM     51 2HD2 LEU     4      25.000  35.890  24.840  1.00  0.00           H
ATOM     52 3HD2 LEU     4      25.810  36.440  26.300  1.00  0.00           H
ATOM     53  C   LEU     4      24.030  31.420  24.440  1.00  0.00           C
ATOM     54  O   LEU     4      22.990  30.810  24.680  1.00  0.00           O
ATOM     55  N   VAL     5      25.030  30.920  23.750  1.00  0.00           N
ATOM     56  H   VAL     5      25.720  31.590  23.420  1.00  0.00           H
ATOM     57  CA  VAL     5      24.930  29.630  22.990  1.00  0.00           C
ATOM     58  HA  VAL     5      24.000  29.140  23.280  1.00  0.00           H
ATOM     59  CB  VAL     5      24.780  29.900  21.430  1.00  0.00           C
ATOM     60  HB  VAL     5      24.890  29.000  20.830  1.00  0.00           H
ATOM     61  CG1 VAL     5      23.340  30.490  21.190  1.00  0.00           C
ATOM     62 1HG1 VAL     5      22.540  29.830  21.550  1.00  0.00           H
ATOM     63 2HG1 VAL     5      23.200  31.330  21.870  1.00  0.00           H
ATOM     64 3HG1 VAL     5      23.070  30.790  20.180  1.00  0.00           H
ATOM     65  CG2 VAL     5      25.820  30.800  20.760  1.00  0.00           C
ATOM     66 1HG2 VAL     5      25.630  30.810  19.690  1.00  0.00           H
ATOM     67 2HG2 VAL     5      25.800  31.830  21.120  1.00  0.00           H
ATOM     68 3HG2 VAL     5      26.760  30.260  20.880  1.00  0.00           H
ATOM     69  C   VAL     5      26.070  28.740  23.330  1.00  0.00           C
ATOM     70  O   VAL     5      27.200  28.940  22.800  1.00  0.00           O
ATOM     71  N   GLU     6      25.900  27.860  24.350  1.00  0.00           N
ATOM     72  H   GLU     6      25.030  27.860  24.870  1.00  0.00           H
ATOM     73  CA  GLU     6      26.890  26.860  24.860  1.00  0.00           C
ATOM     74  HA  GLU     6      27.830  27.400  24.960  1.00  0.00           H
ATOM     75  CB  GLU     6      26.570  26.330  26.280  1.00  0.00           C
ATOM     76  HB1 GLU     6      27.430  25.800  26.680  1.00  0.00           H
ATOM     77  HB2 GLU     6      25.780  25.580  26.200  1.00  0.00           H
ATOM     78  CG  GLU     6      26.240  27.320  27.320  1.00  0.00           C
ATOM     79  HG1 GLU     6      26.990  28.110  27.270  1.00  0.00           H
ATOM     80  HG2 GLU     6      26.460  26.730  28.210  1.00  0.00           H
ATOM     81  CD  GLU     6      24.810  27.860  27.430  1.00  0.00           C
ATOM     82  OE1 GLU     6      23.980  27.680  26.540  1.00  0.00           O
ATOM     83  OE2 GLU     6      24.460  28.440  28.490  1.00  0.00           O
ATOM     84  C   GLU     6      27.100  25.690  23.910  1.00  0.00           C
ATOM     85  O   GLU     6      26.210  25.090  23.250  1.00  0.00           O
ATOM     86  N   SER     7      28.340  25.260  23.850  1.00  0.00           N
ATOM     87  H   SER     7      29.030  25.580  24.520  1.00  0.00           H
ATOM     88  CA  SER     7      28.800  24.040  23.210  1.00  0.00           C
ATOM     89  HA  SER     7      27.940  23.410  22.970  1.00  0.00           H
ATOM     90  CB  SER     7      29.510  24.470  21.920  1.00  0.00           C
ATOM     91  HB1 SER     7      30.160  23.760  21.410  1.00  0.00           H
ATOM     92  HB2 SER     7      30.250  25.250  22.150  1.00  0.00           H
ATOM     93  OG  SER     7      28.580  25.100  21.030  1.00  0.00           O
ATOM     94  HG  SER     7      28.660  26.050  21.180  1.00  0.00           H
ATOM     95  C   SER     7      29.810  23.310  24.040  1.00  0.00           C
ATOM     96  O   SER     7      30.310  23.880  25.020  1.00  0.00           O
ATOM     97  N   GLY     9      30.310  22.090  23.630  1.00  0.00           N
ATOM     98  H   GLY     9      29.880  21.650  22.830  1.00  0.00           H
ATOM     99  CA  GLY     9      31.540  21.450  24.200  1.00  0.00           C
ATOM    100  HA1 GLY     9      32.260  22.230  24.460  1.00  0.00           H
ATOM    101  HA2 GLY     9      31.990  20.940  23.350  1.00  0.00           H
ATOM    102  C   GLY     9      31.210  20.480  25.290  1.00  0.00           C
ATOM    103  O   GLY     9      32.120  19.760  25.750  1.00  0.00           O
ATOM    104  N   GLY    10      29.970  20.320  25.790  1.00  0.00           N
ATOM    105  H   GLY    10      29.270  20.820  25.270  1.00  0.00           H
ATOM    106  CA  GLY    10      29.500  19.310  26.750  1.00  0.00           C
ATOM    107  HA1 GLY    10      28.460  19.420  27.080  1.00  0.00           H
ATOM    108  HA2 GLY    10      30.190  19.380  27.590  1.00  0.00           H
ATOM    109  C   GLY    10      29.730  17.890  26.240  1.00  0.00           C
ATOM    110  O   GLY    10      29.980  17.720  25.010  1.00  0.00           O
ATOM    111  N   GLY    11      29.590  16.880  27.150  1.00  0.00           N
ATOM    112  H   GLY    11      29.090  17.010  28.030  1.00  0.00           H
ATOM    113  CA  GLY    11      29.830  15.490  26.650  1.00  0.00           C
ATOM    114  HA1 GLY    11      30.860  15.430  26.300  1.00  0.00           H
ATOM    115  HA2 GLY    11      29.050  15.280  25.930  1.00  0.00           H
ATOM    116  C   GLY    11      29.860  14.420  27.710  1.00  0.00           C
ATOM    117  O   GLY    11      29.580  14.760  28.860  1.00  0.00           O
ATOM    118  N   LEU    12      30.250  13.150  27.440  1.00  0.00           N
ATOM    119  H   LEU    12      30.420  12.840  26.500  1.00  0.00           H
ATOM    120  CA  LEU    12      30.550  12.160  28.510  1.00  0.00           C
ATOM    121  HA  LEU    12      30.370  12.510  29.530  1.00  0.00           H
ATOM    122  CB  LEU    12      29.630  10.910  28.320  1.00  0.00           C
ATOM    123  HB1 LEU    12      29.430  10.770  27.250  1.00  0.00           H
ATOM    124  HB2 LEU    12      28.670  11.040  28.820  1.00  0.00           H
ATOM    125  CG  LEU    12      30.210   9.500  28.840  1.00  0.00           C
ATOM    126  HG  LEU    12      31.170   9.360  28.360  1.00  0.00           H
ATOM    127  CD1 LEU    12      30.270   9.400  30.310  1.00  0.00           C
ATOM    128 1HD1 LEU    12      30.380   8.370  30.640  1.00  0.00           H
ATOM    129 2HD1 LEU    12      31.000  10.110  30.720  1.00  0.00           H
ATOM    130 3HD1 LEU    12      29.320   9.720  30.750  1.00  0.00           H
ATOM    131  CD2 LEU    12      29.200   8.420  28.350  1.00  0.00           C
ATOM    132 1HD2 LEU    12      29.380   8.340  27.280  1.00  0.00           H
ATOM    133 2HD2 LEU    12      29.410   7.480  28.860  1.00  0.00           H
ATOM    134 3HD2 LEU    12      28.180   8.770  28.500  1.00  0.00           H
ATOM    135  C   LEU    12      32.060  11.740  28.540  1.00  0.00           C
ATOM    136  O   LEU    12      32.570  11.540  27.440  1.00  0.00           O
ATOM    137  N   VAL    13      32.630  11.570  29.720  1.00  0.00           N
ATOM    138  H   VAL    13      32.050  11.910  30.470  1.00  0.00           H
ATOM    139  CA  VAL    13      34.070  11.250  29.900  1.00  0.00           C
ATOM    140  HA  VAL    13      34.400  10.830  28.950  1.00  0.00           H
ATOM    141  CB  VAL    13      34.850  12.590  30.200  1.00  0.00           C
ATOM    142  HB  VAL    13      35.830  12.340  30.620  1.00  0.00           H
ATOM    143  CG1 VAL    13      35.100  13.330  28.950  1.00  0.00           C
ATOM    144 1HG1 VAL    13      35.610  14.280  29.100  1.00  0.00           H
ATOM    145 2HG1 VAL    13      35.930  12.860  28.420  1.00  0.00           H
ATOM    146 3HG1 VAL    13      34.260  13.290  28.260  1.00  0.00           H
ATOM    147  CG2 VAL    13      34.290  13.610  31.160  1.00  0.00           C
ATOM    148 1HG2 VAL    13      34.080  13.160  32.130  1.00  0.00           H
ATOM    149 2HG2 VAL    13      34.980  14.430  31.370  1.00  0.00           H
ATOM    150 3HG2 VAL    13      33.440  14.060  30.660  1.00  0.00           H
ATOM    151  C   VAL    13      34.340  10.310  31.020  1.00  0.00           C
ATOM    152  O   VAL    13      33.380   9.820  31.680  1.00  0.00           O
ATOM    153  N   GLN    14      35.620   9.880  31.180  1.00  0.00           N
ATOM    154  H   GLN    14      36.350  10.130  30.520  1.00  0.00           H
ATOM    155  CA  GLN    14      36.110   9.090  32.370  1.00  0.00           C
ATOM    156  HA  GLN    14      35.230   8.770  32.940  1.00  0.00           H
ATOM    157  CB  GLN    14      36.900   7.880  31.930  1.00  0.00           C
ATOM    158  HB1 GLN    14      37.380   7.270  32.700  1.00  0.00           H
ATOM    159  HB2 GLN    14      37.660   8.240  31.240  1.00  0.00           H
ATOM    160  CG  GLN    14      36.030   6.830  31.250  1.00  0.00           C
ATOM    161  HG1 GLN    14      35.470   7.310  30.450  1.00  0.00           H
ATOM    162  HG2 GLN    14      35.380   6.440  32.030  1.00  0.00           H
ATOM    163  CD  GLN    14      36.990   5.740  30.750  1.00  0.00           C
ATOM    164  OE1 GLN    14      37.110   4.650  31.300  1.00  0.00           O
ATOM    165  NE2 GLN    14      37.530   5.880  29.540  1.00  0.00           N
ATOM    166 1HE2 GLN    14      37.480   6.730  29.000  1.00  0.00           H
ATOM    167 2HE2 GLN    14      38.300   5.280  29.270  1.00  0.00           H
ATOM    168  C   GLN    14      36.960   9.970  33.250  1.00  0.00           C
ATOM    169  O   GLN    14      37.470  10.980  32.800  1.00  0.00           O
ATOM    170  N   ALA    15      37.260   9.510  34.470  1.00  0.00           N
ATOM    171  H   ALA    15      37.070   8.540  34.690  1.00  0.00           H
ATOM    172  CA  ALA    15      38.110  10.230  35.460  1.00  0.00           C
ATOM    173  HA  ALA    15      37.650  11.210  35.560  1.00  0.00           H
ATOM    174  CB  ALA    15      37.920   9.520  36.820  1.00  0.00           C
ATOM    175  HB1 ALA    15      38.270  10.240  37.560  1.00  0.00           H
ATOM    176  HB2 ALA    15      36.880   9.290  37.050  1.00  0.00           H
ATOM    177  HB3 ALA    15      38.500   8.600  36.800  1.00  0.00           H
ATOM    178  C   ALA    15      39.570  10.270  34.850  1.00  0.00           C
ATOM    179  O   ALA    15      40.130   9.360  34.300  1.00  0.00           O
ATOM    180  N   GLY    16      40.080  11.500  34.900  1.00  0.00           N
ATOM    181  H   GLY    16      39.530  12.170  35.420  1.00  0.00           H
ATOM    182  CA  GLY    16      41.420  11.850  34.440  1.00  0.00           C
ATOM    183  HA1 GLY    16      41.990  10.920  34.390  1.00  0.00           H
ATOM    184  HA2 GLY    16      41.770  12.550  35.190  1.00  0.00           H
ATOM    185  C   GLY    16      41.450  12.430  33.010  1.00  0.00           C
ATOM    186  O   GLY    16      42.540  12.780  32.610  1.00  0.00           O
ATOM    187  N   ASP    17      40.330  12.630  32.320  1.00  0.00           N
ATOM    188  H   ASP    17      39.450  12.370  32.750  1.00  0.00           H
ATOM    189  CA  ASP    17      40.190  13.500  31.100  1.00  0.00           C
ATOM    190  HA  ASP    17      41.060  13.230  30.490  1.00  0.00           H
ATOM    191  CB  ASP    17      38.870  13.010  30.460  1.00  0.00           C
ATOM    192  HB1 ASP    17      38.540  13.710  29.700  1.00  0.00           H
ATOM    193  HB2 ASP    17      38.120  13.090  31.250  1.00  0.00           H
ATOM    194  CG  ASP    17      39.010  11.570  29.970  1.00  0.00           C
ATOM    195  OD1 ASP    17      40.110  11.010  30.000  1.00  0.00           O
ATOM    196  OD2 ASP    17      37.980  10.990  29.530  1.00  0.00           O
ATOM    197  C   ASP    17      40.270  15.000  31.300  1.00  0.00           C
ATOM    198  O   ASP    17      40.170  15.540  32.400  1.00  0.00           O
ATOM    199  N   SER    18      40.340  15.680  30.140  1.00  0.00           N
ATOM    200  H   SER    18      40.490  15.190  29.280  1.00  0.00           H
ATOM    201  CA  SER    18      40.410  17.130  29.940  1.00  0.00           C
ATOM    202  HA  SER    18      40.230  17.610  30.900  1.00  0.00           H
ATOM    203  CB  SER    18      41.850  17.430  29.510  1.00  0.00           C
ATOM    204  HB1 SER    18      41.910  18.480  29.200  1.00  0.00           H
ATOM    205  HB2 SER    18      42.130  16.820  28.650  1.00  0.00           H
ATOM    206  OG  SER    18      42.550  17.100  30.720  1.00  0.00           O
ATOM    207  HG  SER    18      42.780  16.170  30.640  1.00  0.00           H
ATOM    208  C   SER    18      39.400  17.630  28.920  1.00  0.00           C
ATOM    209  O   SER    18      39.270  16.970  27.930  1.00  0.00           O
ATOM    210  N   LEU    19      38.680  18.720  29.200  1.00  0.00           N
ATOM    211  H   LEU    19      38.880  19.130  30.110  1.00  0.00           H
ATOM    212  CA  LEU    19      37.530  19.200  28.370  1.00  0.00           C
ATOM    213  HA  LEU    19      37.640  18.790  27.360  1.00  0.00           H
ATOM    214  CB  LEU    19      36.220  18.610  28.900  1.00  0.00           C
ATOM    215  HB1 LEU    19      36.060  19.140  29.840  1.00  0.00           H
ATOM    216  HB2 LEU    19      36.400  17.560  29.150  1.00  0.00           H
ATOM    217  CG  LEU    19      34.970  18.640  27.930  1.00  0.00           C
ATOM    218  HG  LEU    19      34.800  19.600  27.440  1.00  0.00           H
ATOM    219  CD1 LEU    19      35.000  17.490  26.940  1.00  0.00           C
ATOM    220 1HD1 LEU    19      36.030  17.480  26.560  1.00  0.00           H
ATOM    221 2HD1 LEU    19      34.780  16.530  27.400  1.00  0.00           H
ATOM    222 3HD1 LEU    19      34.430  17.790  26.070  1.00  0.00           H
ATOM    223  CD2 LEU    19      33.690  18.300  28.710  1.00  0.00           C
ATOM    224 1HD2 LEU    19      32.880  18.310  27.990  1.00  0.00           H
ATOM    225 2HD2 LEU    19      33.650  17.310  29.170  1.00  0.00           H
ATOM    226 3HD2 LEU    19      33.530  19.060  29.480  1.00  0.00           H
ATOM    227  C   LEU    19      37.410  20.700  28.120  1.00  0.00           C
ATOM    228  O   LEU    19      37.410  21.530  29.030  1.00  0.00           O
ATOM    229  N   ARG    20      37.210  21.070  26.830  1.00  0.00           N
ATOM    230  H   ARG    20      37.280  20.290  26.180  1.00  0.00           H
ATOM    231  CA  ARG    20      36.800  22.400  26.430  1.00  0.00           C
ATOM    232  HA  ARG    20      37.170  23.040  27.230  1.00  0.00           H
ATOM    233  CB  ARG    20      37.500  22.810  25.120  1.00  0.00           C
ATOM    234  HB1 ARG    20      36.940  22.330  24.320  1.00  0.00           H
ATOM    235  HB2 ARG    20      38.520  22.430  25.090  1.00  0.00           H
ATOM    236  CG  ARG    20      37.630  24.350  24.950  1.00  0.00           C
ATOM    237  HG1 ARG    20      38.290  24.730  25.740  1.00  0.00           H
ATOM    238  HG2 ARG    20      36.690  24.900  25.070  1.00  0.00           H
ATOM    239  CD  ARG    20      38.240  24.700  23.590  1.00  0.00           C
ATOM    240  HD1 ARG    20      39.080  24.040  23.410  1.00  0.00           H
ATOM    241  HD2 ARG    20      38.630  25.710  23.680  1.00  0.00           H
ATOM    242  NE  ARG    20      37.140  24.760  22.560  1.00  0.00           N
ATOM    243  HE  ARG    20      36.350  24.180  22.800  1.00  0.00           H
ATOM    244  CZ  ARG    20      37.250  25.250  21.350  1.00  0.00           C
ATOM    245  NH1 ARG    20      38.400  25.650  20.970  1.00  0.00           N
ATOM    246 1HH1 ARG    20      39.180  25.420  21.570  1.00  0.00           H
ATOM    247 2HH1 ARG    20      38.520  26.060  20.050  1.00  0.00           H
ATOM    248  NH2 ARG    20      36.220  25.330  20.510  1.00  0.00           N
ATOM    249 1HH2 ARG    20      35.350  24.950  20.840  1.00  0.00           H
ATOM    250 2HH2 ARG    20      36.350  25.610  19.540  1.00  0.00           H
ATOM    251  C   ARG    20      35.270  22.580  26.430  1.00  0.00           C
ATOM    252  O   ARG    20      34.650  21.900  25.710  1.00  0.00           O
ATOM    253  N   LEU    21      34.710  23.630  27.040  1.00  0.00           N
ATOM    254  H   LEU    21      35.290  24.220  27.620  1.00  0.00           H
ATOM    255  CA  LEU    21      33.330  24.210  26.780  1.00  0.00           C
ATOM    256  HA  LEU    21      32.700  23.470  26.280  1.00  0.00           H
ATOM    257  CB  LEU    21      32.560  24.450  28.130  1.00  0.00           C
ATOM    258  HB1 LEU    21      31.560  24.760  27.830  1.00  0.00           H
ATOM    259  HB2 LEU    21      33.140  25.200  28.670  1.00  0.00           H
ATOM    260  CG  LEU    21      32.430  23.280  29.190  1.00  0.00           C
ATOM    261  HG  LEU    21      33.390  22.930  29.560  1.00  0.00           H
ATOM    262  CD1 LEU    21      31.590  23.650  30.420  1.00  0.00           C
ATOM    263 1HD1 LEU    21      31.490  22.790  31.090  1.00  0.00           H
ATOM    264 2HD1 LEU    21      32.060  24.530  30.860  1.00  0.00           H
ATOM    265 3HD1 LEU    21      30.640  23.830  29.920  1.00  0.00           H
ATOM    266  CD2 LEU    21      31.820  22.030  28.520  1.00  0.00           C
ATOM    267 1HD2 LEU    21      32.350  21.770  27.600  1.00  0.00           H
ATOM    268 2HD2 LEU    21      31.990  21.180  29.180  1.00  0.00           H
ATOM    269 3HD2 LEU    21      30.740  22.180  28.450  1.00  0.00           H
ATOM    270  C   LEU    21      33.480  25.500  25.950  1.00  0.00           C
ATOM    271  O   LEU    21      34.530  26.120  25.970  1.00  0.00           O
ATOM    272  N   SER    22      32.500  25.940  25.140  1.00  0.00           N
ATOM    273  H   SER    22      31.700  25.330  24.980  1.00  0.00           H
ATOM    274  CA  SER    22      32.590  27.130  24.280  1.00  0.00           C
ATOM    275  HA  SER    22      33.340  27.850  24.610  1.00  0.00           H
ATOM    276  CB  SER    22      32.810  26.810  22.770  1.00  0.00           C
ATOM    277  HB1 SER    22      32.940  27.780  22.280  1.00  0.00           H
ATOM    278  HB2 SER    22      31.950  26.350  22.290  1.00  0.00           H
ATOM    279  OG  SER    22      33.850  25.950  22.430  1.00  0.00           O
ATOM    280  HG  SER    22      33.790  25.110  22.900  1.00  0.00           H
ATOM    281  C   SER    22      31.330  27.930  24.460  1.00  0.00           C
ATOM    282  O   SER    22      30.240  27.340  24.500  1.00  0.00           O
ATOM    283  N   CYS    23      31.480  29.240  24.530  1.00  0.00           N
ATOM    284  H   CYS    23      32.370  29.720  24.450  1.00  0.00           H
ATOM    285  CA  CYS    23      30.310  30.070  24.470  1.00  0.00           C
ATOM    286  HA  CYS    23      29.470  29.450  24.160  1.00  0.00           H
ATOM    287  CB  CYS    23      29.880  30.560  25.860  1.00  0.00           C
ATOM    288  HB1 CYS    23      30.540  31.370  26.170  1.00  0.00           H
ATOM    289  HB2 CYS    23      30.190  29.750  26.520  1.00  0.00           H
ATOM    290  SG  CYS    23      28.170  31.130  26.070  1.00  0.00           S
ATOM    291  C   CYS    23      30.390  31.240  23.440  1.00  0.00           C
ATOM    292  O   CYS    23      31.160  32.180  23.560  1.00  0.00           O
ATOM    293  N   ALA    24      29.580  31.120  22.440  1.00  0.00           N
ATOM    294  H   ALA    24      28.890  30.380  22.420  1.00  0.00           H
ATOM    295  CA  ALA    24      29.490  32.240  21.390  1.00  0.00           C
ATOM    296  HA  ALA    24      30.450  32.770  21.390  1.00  0.00           H
ATOM    297  CB  ALA    24      29.210  31.710  19.970  1.00  0.00           C
ATOM    298  HB1 ALA    24      28.140  31.520  19.870  1.00  0.00           H
ATOM    299  HB2 ALA    24      29.340  32.470  19.200  1.00  0.00           H
ATOM    300  HB3 ALA    24      29.790  30.830  19.680  1.00  0.00           H
ATOM    301  C   ALA    24      28.420  33.250  21.890  1.00  0.00           C
ATOM    302  O   ALA    24      27.470  32.920  22.560  1.00  0.00           O
ATOM    303  N   ALA    25      28.740  34.560  21.680  1.00  0.00           N
ATOM    304  H   ALA    25      29.510  34.710  21.040  1.00  0.00           H
ATOM    305  CA  ALA    25      28.150  35.680  22.340  1.00  0.00           C
ATOM    306  HA  ALA    25      28.000  35.430  23.390  1.00  0.00           H
ATOM    307  CB  ALA    25      29.170  36.860  22.160  1.00  0.00           C
ATOM    308  HB1 ALA    25      30.130  36.580  22.600  1.00  0.00           H
ATOM    309  HB2 ALA    25      29.300  37.020  21.090  1.00  0.00           H
ATOM    310  HB3 ALA    25      28.790  37.660  22.790  1.00  0.00           H
ATOM    311  C   ALA    25      26.820  36.240  21.730  1.00  0.00           C
ATOM    312  O   ALA    25      26.350  37.210  22.240  1.00  0.00           O
ATOM    313  N   SER    26      26.310  35.620  20.660  1.00  0.00           N
ATOM    314  H   SER    26      26.770  34.870  20.150  1.00  0.00           H
ATOM    315  CA  SER    26      25.080  35.960  19.930  1.00  0.00           C
ATOM    316  HA  SER    26      25.100  35.430  18.980  1.00  0.00           H
ATOM    317  CB  SER    26      23.900  35.500  20.800  1.00  0.00           C
ATOM    318  HB1 SER    26      22.960  35.770  20.330  1.00  0.00           H
ATOM    319  HB2 SER    26      23.890  36.140  21.680  1.00  0.00           H
ATOM    320  OG  SER    26      24.000  34.140  21.120  1.00  0.00           O
ATOM    321  HG  SER    26      23.290  33.950  21.730  1.00  0.00           H
ATOM    322  C   SER    26      25.020  37.450  19.600  1.00  0.00           C
ATOM    323  O   SER    26      23.940  38.030  19.590  1.00  0.00           O
ATOM    324  N   GLY    27      26.150  38.090  19.300  1.00  0.00           N
ATOM    325  H   GLY    27      27.010  37.600  19.090  1.00  0.00           H
ATOM    326  CA  GLY    27      26.150  39.540  19.110  1.00  0.00           C
ATOM    327  HA1 GLY    27      25.310  39.820  18.470  1.00  0.00           H
ATOM    328  HA2 GLY    27      27.050  39.930  18.630  1.00  0.00           H
ATOM    329  C   GLY    27      25.880  40.340  20.400  1.00  0.00           C
ATOM    330  O   GLY    27      25.230  41.390  20.280  1.00  0.00           O
ATOM    331  N   LEU    28      26.430  39.980  21.560  1.00  0.00           N
ATOM    332  H   LEU    28      26.900  39.080  21.600  1.00  0.00           H
ATOM    333  CA  LEU    28      26.550  40.850  22.830  1.00  0.00           C
ATOM    334  HA  LEU    28      25.680  41.490  22.960  1.00  0.00           H
ATOM    335  CB  LEU    28      26.830  39.960  24.030  1.00  0.00           C
ATOM    336  HB1 LEU    28      27.880  39.670  23.920  1.00  0.00           H
ATOM    337  HB2 LEU    28      26.180  39.090  24.070  1.00  0.00           H
ATOM    338  CG  LEU    28      26.680  40.540  25.440  1.00  0.00           C
ATOM    339  HG  LEU    28      27.000  41.580  25.410  1.00  0.00           H
ATOM    340  CD1 LEU    28      25.170  40.510  25.900  1.00  0.00           C
ATOM    341 1HD1 LEU    28      24.580  40.990  25.110  1.00  0.00           H
ATOM    342 2HD1 LEU    28      24.800  39.490  26.010  1.00  0.00           H
ATOM    343 3HD1 LEU    28      24.990  40.900  26.900  1.00  0.00           H
ATOM    344  CD2 LEU    28      27.450  39.760  26.490  1.00  0.00           C
ATOM    345 1HD2 LEU    28      27.060  39.840  27.500  1.00  0.00           H
ATOM    346 2HD2 LEU    28      27.110  38.720  26.400  1.00  0.00           H
ATOM    347 3HD2 LEU    28      28.530  39.860  26.380  1.00  0.00           H
ATOM    348  C   LEU    28      27.650  41.910  22.580  1.00  0.00           C
ATOM    349  O   LEU    28      28.550  41.660  21.730  1.00  0.00           O
ATOM    350  N   LEU    29      27.690  43.010  23.390  1.00  0.00           N
ATOM    351  H   LEU    29      26.780  43.080  23.840  1.00  0.00           H
ATOM    352  CA  LEU    29      28.740  44.010  23.640  1.00  0.00           C
ATOM    353  HA  LEU    29      28.900  44.200  22.570  1.00  0.00           H
ATOM    354  CB  LEU    29      28.280  45.330  24.200  1.00  0.00           C
ATOM    355  HB1 LEU    29      28.030  45.230  25.260  1.00  0.00           H
ATOM    356  HB2 LEU    29      27.360  45.670  23.720  1.00  0.00           H
ATOM    357  CG  LEU    29      29.230  46.520  24.030  1.00  0.00           C
ATOM    358  HG  LEU    29      30.190  46.290  24.500  1.00  0.00           H
ATOM    359  CD1 LEU    29      29.350  46.780  22.480  1.00  0.00           C
ATOM    360 1HD1 LEU    29      29.760  47.770  22.270  1.00  0.00           H
ATOM    361 2HD1 LEU    29      29.880  46.000  21.930  1.00  0.00           H
ATOM    362 3HD1 LEU    29      28.320  46.750  22.110  1.00  0.00           H
ATOM    363  CD2 LEU    29      28.710  47.790  24.650  1.00  0.00           C
ATOM    364 1HD2 LEU    29      27.690  48.040  24.340  1.00  0.00           H
ATOM    365 2HD2 LEU    29      28.550  47.730  25.720  1.00  0.00           H
ATOM    366 3HD2 LEU    29      29.290  48.670  24.370  1.00  0.00           H
ATOM    367  C   LEU    29      30.030  43.410  24.270  1.00  0.00           C
ATOM    368  O   LEU    29      30.420  43.880  25.360  1.00  0.00           O
ATOM    369  N   PHE    30      30.560  42.390  23.560  1.00  0.00           N
ATOM    370  H   PHE    30      30.040  42.130  22.730  1.00  0.00           H
ATOM    371  CA  PHE    30      31.570  41.540  24.080  1.00  0.00           C
ATOM    372  HA  PHE    30      31.220  41.070  25.000  1.00  0.00           H
ATOM    373  CB  PHE    30      31.800  40.450  23.020  1.00  0.00           C
ATOM    374  HB1 PHE    30      32.180  40.930  22.120  1.00  0.00           H
ATOM    375  HB2 PHE    30      30.790  40.050  22.880  1.00  0.00           H
ATOM    376  CG  PHE    30      32.690  39.250  23.480  1.00  0.00           C
ATOM    377  CD1 PHE    30      32.170  38.320  24.380  1.00  0.00           C
ATOM    378  HD1 PHE    30      31.170  38.410  24.780  1.00  0.00           H
ATOM    379  CE1 PHE    30      32.920  37.190  24.730  1.00  0.00           C
ATOM    380  HE1 PHE    30      32.540  36.500  25.460  1.00  0.00           H
ATOM    381  CZ  PHE    30      34.190  37.040  24.210  1.00  0.00           C
ATOM    382  HZ  PHE    30      34.780  36.160  24.440  1.00  0.00           H
ATOM    383  CE2 PHE    30      34.750  38.000  23.320  1.00  0.00           C
ATOM    384  HE2 PHE    30      35.760  37.800  23.000  1.00  0.00           H
ATOM    385  CD2 PHE    30      33.960  39.100  22.930  1.00  0.00           C
ATOM    386  HD2 PHE    30      34.330  39.860  22.250  1.00  0.00           H
ATOM    387  C   PHE    30      32.830  42.330  24.300  1.00  0.00           C
ATOM    388  O   PHE    30      33.660  41.920  25.190  1.00  0.00           O
ATOM    389  N   SER    37      32.960  43.490  23.670  1.00  0.00           N
ATOM    390  H   SER    37      32.250  43.690  22.980  1.00  0.00           H
ATOM    391  CA  SER    37      34.070  44.470  23.810  1.00  0.00           C
ATOM    392  HA  SER    37      35.050  44.000  23.680  1.00  0.00           H
ATOM    393  CB  SER    37      33.910  45.540  22.720  1.00  0.00           C
ATOM    394  HB1 SER    37      33.950  45.010  21.770  1.00  0.00           H
ATOM    395  HB2 SER    37      34.670  46.300  22.900  1.00  0.00           H
ATOM    396  OG  SER    37      32.580  46.090  22.840  1.00  0.00           O
ATOM    397  HG  SER    37      32.640  46.940  22.410  1.00  0.00           H
ATOM    398  C   SER    37      33.980  45.220  25.160  1.00  0.00           C
ATOM    399  O   SER    37      35.070  45.680  25.490  1.00  0.00           O
ATOM    400  N   PHE    38      32.940  45.110  25.960  1.00  0.00           N
ATOM    401  H   PHE    38      32.050  44.810  25.580  1.00  0.00           H
ATOM    402  CA  PHE    38      32.890  45.630  27.370  1.00  0.00           C
ATOM    403  HA  PHE    38      33.940  45.730  27.670  1.00  0.00           H
ATOM    404  CB  PHE    38      32.200  47.030  27.350  1.00  0.00           C
ATOM    405  HB1 PHE    38      31.990  47.440  28.340  1.00  0.00           H
ATOM    406  HB2 PHE    38      31.210  47.000  26.890  1.00  0.00           H
ATOM    407  CG  PHE    38      32.970  48.070  26.570  1.00  0.00           C
ATOM    408  CD1 PHE    38      32.350  48.600  25.360  1.00  0.00           C
ATOM    409  HD1 PHE    38      31.360  48.330  25.020  1.00  0.00           H
ATOM    410  CE1 PHE    38      33.130  49.400  24.530  1.00  0.00           C
ATOM    411  HE1 PHE    38      32.770  49.740  23.570  1.00  0.00           H
ATOM    412  CZ  PHE    38      34.490  49.690  24.880  1.00  0.00           C
ATOM    413  HZ  PHE    38      35.180  50.240  24.260  1.00  0.00           H
ATOM    414  CE2 PHE    38      34.930  49.300  26.110  1.00  0.00           C
ATOM    415  HE2 PHE    38      35.940  49.660  26.300  1.00  0.00           H
ATOM    416  CD2 PHE    38      34.290  48.370  26.920  1.00  0.00           C
ATOM    417  HD2 PHE    38      34.630  48.020  27.880  1.00  0.00           H
ATOM    418  C   PHE    38      32.320  44.650  28.410  1.00  0.00           C
ATOM    419  O   PHE    38      32.570  44.770  29.610  1.00  0.00           O
ATOM    420  N   TYR    39      31.520  43.660  28.010  1.00  0.00           N
ATOM    421  H   TYR    39      31.270  43.590  27.030  1.00  0.00           H
ATOM    422  CA  TYR    39      30.920  42.730  28.970  1.00  0.00           C
ATOM    423  HA  TYR    39      30.470  43.300  29.790  1.00  0.00           H
ATOM    424  CB  TYR    39      29.780  41.990  28.190  1.00  0.00           C
ATOM    425  HB1 TYR    39      29.790  40.940  28.480  1.00  0.00           H
ATOM    426  HB2 TYR    39      29.950  42.020  27.120  1.00  0.00           H
ATOM    427  CG  TYR    39      28.360  42.480  28.360  1.00  0.00           C
ATOM    428  CD1 TYR    39      27.920  43.570  27.560  1.00  0.00           C
ATOM    429  HD1 TYR    39      28.490  43.960  26.730  1.00  0.00           H
ATOM    430  CE1 TYR    39      26.720  44.160  27.880  1.00  0.00           C
ATOM    431  HE1 TYR    39      26.540  45.090  27.370  1.00  0.00           H
ATOM    432  CZ  TYR    39      25.870  43.580  28.790  1.00  0.00           C
ATOM    433  OH  TYR    39      24.680  44.190  28.990  1.00  0.00           O
ATOM    434  HH  TYR    39      24.110  43.860  29.690  1.00  0.00           H
ATOM    435  CE2 TYR    39      26.260  42.520  29.580  1.00  0.00           C
ATOM    436  HE2 TYR    39      25.590  42.140  30.340  1.00  0.00           H
ATOM    437  CD2 TYR    39      27.540  41.920  29.370  1.00  0.00           C
ATOM    438  HD2 TYR    39      27.830  41.030  29.920  1.00  0.00           H
ATOM    439  C   TYR    39      31.920  41.840  29.670  1.00  0.00           C
ATOM    440  O   TYR    39      32.930  41.390  29.020  1.00  0.00           O
ATOM    441  N   ILE    40      31.600  41.440  30.880  1.00  0.00           N
ATOM    442  H   ILE    40      30.670  41.750  31.140  1.00  0.00           H
ATOM    443  CA  ILE    40      32.150  40.350  31.680  1.00  0.00           C
ATOM    444  HA  ILE    40      33.230  40.270  31.520  1.00  0.00           H
ATOM    445  CB  ILE    40      31.830  40.450  33.150  1.00  0.00           C
ATOM    446  HB  ILE    40      30.770  40.250  33.340  1.00  0.00           H
ATOM    447  CG2 ILE    40      32.680  39.320  33.790  1.00  0.00           C
ATOM    448 1HG2 ILE    40      33.740  39.410  33.570  1.00  0.00           H
ATOM    449 2HG2 ILE    40      32.740  39.330  34.880  1.00  0.00           H
ATOM    450 3HG2 ILE    40      32.360  38.280  33.710  1.00  0.00           H
ATOM    451  CG1 ILE    40      32.120  41.810  33.690  1.00  0.00           C
ATOM    452 1HG1 ILE    40      31.400  42.520  33.290  1.00  0.00           H
ATOM    453 2HG1 ILE    40      33.130  42.030  33.320  1.00  0.00           H
ATOM    454  CD  ILE    40      32.120  41.870  35.160  1.00  0.00           C
ATOM    455  HD1 ILE    40      32.300  42.890  35.510  1.00  0.00           H
ATOM    456  HD2 ILE    40      31.120  41.730  35.580  1.00  0.00           H
ATOM    457  HD3 ILE    40      32.780  41.230  35.740  1.00  0.00           H
ATOM    458  C   ILE    40      31.430  39.140  31.010  1.00  0.00           C
ATOM    459  O   ILE    40      30.210  39.210  30.780  1.00  0.00           O
ATOM    460  N   MET    41      32.060  37.970  30.900  1.00  0.00           N
ATOM    461  H   MET    41      32.970  37.910  31.330  1.00  0.00           H
ATOM    462  CA  MET    41      31.330  36.730  30.630  1.00  0.00           C
ATOM    463  HA  MET    41      30.280  36.890  30.850  1.00  0.00           H
ATOM    464  CB  MET    41      31.570  36.380  29.130  1.00  0.00           C
ATOM    465  HB1 MET    41      32.480  35.790  29.040  1.00  0.00           H
ATOM    466  HB2 MET    41      31.760  37.260  28.520  1.00  0.00           H
ATOM    467  CG  MET    41      30.360  35.720  28.470  1.00  0.00           C
ATOM    468  HG1 MET    41      29.710  36.560  28.200  1.00  0.00           H
ATOM    469  HG2 MET    41      29.760  34.970  28.970  1.00  0.00           H
ATOM    470  SD  MET    41      30.620  35.120  26.730  1.00  0.00           S
ATOM    471  CE  MET    41      29.000  34.900  26.150  1.00  0.00           C
ATOM    472  HE1 MET    41      28.540  35.830  25.820  1.00  0.00           H
ATOM    473  HE2 MET    41      29.090  34.090  25.420  1.00  0.00           H
ATOM    474  HE3 MET    41      28.470  34.460  27.000  1.00  0.00           H
ATOM    475  C   MET    41      31.910  35.660  31.600  1.00  0.00           C
ATOM    476  O   MET    41      32.930  35.790  32.260  1.00  0.00           O
ATOM    477  N   GLY    42      31.130  34.580  31.760  1.00  0.00           N
ATOM    478  H   GLY    42      30.310  34.320  31.230  1.00  0.00           H
ATOM    479  CA  GLY    42      31.580  33.520  32.670  1.00  0.00           C
ATOM    480  HA1 GLY    42      31.700  33.840  33.700  1.00  0.00           H
ATOM    481  HA2 GLY    42      32.570  33.160  32.380  1.00  0.00           H
ATOM    482  C   GLY    42      30.640  32.310  32.750  1.00  0.00           C
ATOM    483  O   GLY    42      29.870  32.020  31.860  1.00  0.00           O
ATOM    484  N   TRP    43      30.810  31.540  33.810  1.00  0.00           N
ATOM    485  H   TRP    43      31.440  31.810  34.550  1.00  0.00           H
ATOM    486  CA  TRP    43      30.350  30.230  33.970  1.00  0.00           C
ATOM    487  HA  TRP    43      29.590  30.060  33.200  1.00  0.00           H
ATOM    488  CB  TRP    43      31.480  29.290  33.660  1.00  0.00           C
ATOM    489  HB1 TRP    43      31.170  28.300  33.980  1.00  0.00           H
ATOM    490  HB2 TRP    43      32.260  29.680  34.310  1.00  0.00           H
ATOM    491  CG  TRP    43      31.870  29.160  32.250  1.00  0.00           C
ATOM    492  CD1 TRP    43      32.860  29.800  31.590  1.00  0.00           C
ATOM    493  HD1 TRP    43      33.570  30.530  31.920  1.00  0.00           H
ATOM    494  NE1 TRP    43      32.850  29.300  30.330  1.00  0.00           N
ATOM    495  HE1 TRP    43      33.580  29.590  29.700  1.00  0.00           H
ATOM    496  CE2 TRP    43      31.780  28.390  30.110  1.00  0.00           C
ATOM    497  CZ2 TRP    43      31.310  27.720  28.920  1.00  0.00           C
ATOM    498  HZ2 TRP    43      31.800  27.930  27.980  1.00  0.00           H
ATOM    499  CH2 TRP    43      30.080  26.960  28.980  1.00  0.00           C
ATOM    500  HH2 TRP    43      29.700  26.510  28.080  1.00  0.00           H
ATOM    501  CZ3 TRP    43      29.460  26.860  30.290  1.00  0.00           C
ATOM    502  HZ3 TRP    43      28.550  26.290  30.420  1.00  0.00           H
ATOM    503  CE3 TRP    43      29.990  27.470  31.440  1.00  0.00           C
ATOM    504  HE3 TRP    43      29.430  27.480  32.360  1.00  0.00           H
ATOM    505  CD2 TRP    43      31.120  28.330  31.310  1.00  0.00           C
ATOM    506  C   TRP    43      29.850  30.000  35.350  1.00  0.00           C
ATOM    507  O   TRP    43      30.630  30.100  36.320  1.00  0.00           O
ATOM    508  N   PHE    44      28.620  29.460  35.450  1.00  0.00           N
ATOM    509  H   PHE    44      28.000  29.450  34.650  1.00  0.00           H
ATOM    510  CA  PHE    44      28.070  28.690  36.570  1.00  0.00           C
ATOM    511  HA  PHE    44      28.760  28.730  37.410  1.00  0.00           H
ATOM    512  CB  PHE    44      26.660  29.260  36.960  1.00  0.00           C
ATOM    513  HB1 PHE    44      26.270  28.680  37.810  1.00  0.00           H
ATOM    514  HB2 PHE    44      25.990  29.110  36.120  1.00  0.00           H
ATOM    515  CG  PHE    44      26.630  30.760  37.340  1.00  0.00           C
ATOM    516  CD1 PHE    44      26.750  31.790  36.350  1.00  0.00           C
ATOM    517  HD1 PHE    44      26.500  31.610  35.310  1.00  0.00           H
ATOM    518  CE1 PHE    44      27.070  33.090  36.750  1.00  0.00           C
ATOM    519  HE1 PHE    44      27.180  33.890  36.040  1.00  0.00           H
ATOM    520  CZ  PHE    44      27.170  33.370  38.110  1.00  0.00           C
ATOM    521  HZ  PHE    44      27.450  34.360  38.440  1.00  0.00           H
ATOM    522  CE2 PHE    44      27.030  32.360  39.060  1.00  0.00           C
ATOM    523  HE2 PHE    44      27.140  32.520  40.130  1.00  0.00           H
ATOM    524  CD2 PHE    44      26.780  31.030  38.680  1.00  0.00           C
ATOM    525  HD2 PHE    44      26.920  30.230  39.400  1.00  0.00           H
ATOM    526  C   PHE    44      27.920  27.170  36.210  1.00  0.00           C
ATOM    527  O   PHE    44      27.790  26.680  35.100  1.00  0.00           O
ATOM    528  N   ARG    45      27.770  26.260  37.240  1.00  0.00           N
ATOM    529  H   ARG    45      27.670  26.640  38.160  1.00  0.00           H
ATOM    530  CA  ARG    45      27.340  24.840  37.050  1.00  0.00           C
ATOM    531  HA  ARG    45      26.930  24.790  36.030  1.00  0.00           H
ATOM    532  CB  ARG    45      28.590  23.900  37.000  1.00  0.00           C
ATOM    533  HB1 ARG    45      29.360  24.500  36.530  1.00  0.00           H
ATOM    534  HB2 ARG    45      28.430  22.950  36.490  1.00  0.00           H
ATOM    535  CG  ARG    45      29.130  23.660  38.460  1.00  0.00           C
ATOM    536  HG1 ARG    45      28.410  23.190  39.130  1.00  0.00           H
ATOM    537  HG2 ARG    45      29.320  24.610  38.960  1.00  0.00           H
ATOM    538  CD  ARG    45      30.430  22.900  38.390  1.00  0.00           C
ATOM    539  HD1 ARG    45      31.100  23.370  37.680  1.00  0.00           H
ATOM    540  HD2 ARG    45      30.290  21.900  37.980  1.00  0.00           H
ATOM    541  NE  ARG    45      31.020  22.680  39.690  1.00  0.00           N
ATOM    542  HE  ARG    45      30.690  23.180  40.510  1.00  0.00           H
ATOM    543  CZ  ARG    45      32.000  21.820  39.940  1.00  0.00           C
ATOM    544  NH1 ARG    45      32.490  20.960  39.060  1.00  0.00           N
ATOM    545 1HH1 ARG    45      31.990  20.760  38.210  1.00  0.00           H
ATOM    546 2HH1 ARG    45      33.360  20.560  39.390  1.00  0.00           H
ATOM    547  NH2 ARG    45      32.480  21.720  41.140  1.00  0.00           N
ATOM    548 1HH2 ARG    45      31.990  22.340  41.760  1.00  0.00           H
ATOM    549 2HH2 ARG    45      33.190  21.090  41.480  1.00  0.00           H
ATOM    550  C   ARG    45      26.350  24.430  38.120  1.00  0.00           C
ATOM    551  O   ARG    45      26.080  25.100  39.100  1.00  0.00           O
ATOM    552  N   GLN    46      25.740  23.230  38.010  1.00  0.00           N
ATOM    553  H   GLN    46      25.790  22.760  37.120  1.00  0.00           H
ATOM    554  CA  GLN    46      24.910  22.580  39.060  1.00  0.00           C
ATOM    555  HA  GLN    46      25.400  22.830  40.000  1.00  0.00           H
ATOM    556  CB  GLN    46      23.530  23.090  39.000  1.00  0.00           C
ATOM    557  HB1 GLN    46      23.080  22.730  38.070  1.00  0.00           H
ATOM    558  HB2 GLN    46      23.610  24.180  39.010  1.00  0.00           H
ATOM    559  CG  GLN    46      22.650  22.570  40.230  1.00  0.00           C
ATOM    560  HG1 GLN    46      23.120  22.790  41.190  1.00  0.00           H
ATOM    561  HG2 GLN    46      22.690  21.480  40.240  1.00  0.00           H
ATOM    562  CD  GLN    46      21.210  23.060  40.200  1.00  0.00           C
ATOM    563  OE1 GLN    46      20.780  23.830  39.320  1.00  0.00           O
ATOM    564  NE2 GLN    46      20.410  22.420  41.000  1.00  0.00           N
ATOM    565 1HE2 GLN    46      20.820  21.750  41.630  1.00  0.00           H
ATOM    566 2HE2 GLN    46      19.460  22.760  40.950  1.00  0.00           H
ATOM    567  C   GLN    46      24.880  21.050  38.980  1.00  0.00           C
ATOM    568  O   GLN    46      24.600  20.520  37.910  1.00  0.00           O
ATOM    569  N   ALA    47      24.970  20.270  40.060  1.00  0.00           N
ATOM    570  H   ALA    47      25.200  20.650  40.970  1.00  0.00           H
ATOM    571  CA  ALA    47      24.980  18.820  40.000  1.00  0.00           C
ATOM    572  HA  ALA    47      25.240  18.490  39.000  1.00  0.00           H
ATOM    573  CB  ALA    47      26.080  18.400  40.980  1.00  0.00           C
ATOM    574  HB1 ALA    47      26.170  17.320  41.090  1.00  0.00           H
ATOM    575  HB2 ALA    47      27.070  18.680  40.610  1.00  0.00           H
ATOM    576  HB3 ALA    47      26.080  18.930  41.930  1.00  0.00           H
ATOM    577  C   ALA    47      23.630  18.270  40.480  1.00  0.00           C
ATOM    578  O   ALA    47      22.970  18.930  41.270  1.00  0.00           O
ATOM    579  N   PRO    48      23.400  17.000  40.190  1.00  0.00           N
ATOM    580  CD  PRO    48      24.100  16.150  39.230  1.00  0.00           C
ATOM    581  HD1 PRO    48      25.180  16.090  39.370  1.00  0.00           H
ATOM    582  HD2 PRO    48      23.820  16.600  38.280  1.00  0.00           H
ATOM    583  CG  PRO    48      23.450  14.710  39.350  1.00  0.00           C
ATOM    584  HG1 PRO    48      24.110  14.230  40.070  1.00  0.00           H
ATOM    585  HG2 PRO    48      23.470  14.210  38.390  1.00  0.00           H
ATOM    586  CB  PRO    48      22.140  15.080  39.920  1.00  0.00           C
ATOM    587  HB1 PRO    48      21.870  14.440  40.750  1.00  0.00           H
ATOM    588  HB2 PRO    48      21.360  15.050  39.150  1.00  0.00           H
ATOM    589  CA  PRO    48      22.150  16.400  40.620  1.00  0.00           C
ATOM    590  HA  PRO    48      21.330  17.060  40.350  1.00  0.00           H
ATOM    591  C   PRO    48      22.130  16.300  42.140  1.00  0.00           C
ATOM    592  O   PRO    48      23.180  15.960  42.760  1.00  0.00           O
ATOM    593  N   GLY    49      20.960  16.680  42.710  1.00  0.00           N
ATOM    594  H   GLY    49      20.160  16.710  42.090  1.00  0.00           H
ATOM    595  CA  GLY    49      20.670  16.790  44.140  1.00  0.00           C
ATOM    596  HA1 GLY    49      21.010  15.880  44.630  1.00  0.00           H
ATOM    597  HA2 GLY    49      19.600  16.910  44.300  1.00  0.00           H
ATOM    598  C   GLY    49      21.350  17.840  45.070  1.00  0.00           C
ATOM    599  O   GLY    49      21.150  18.000  46.300  1.00  0.00           O
ATOM    600  N   ARG    50      22.130  18.660  44.420  1.00  0.00           N
ATOM    601  H   ARG    50      22.330  18.530  43.430  1.00  0.00           H
ATOM    602  CA  ARG    50      22.820  19.840  44.950  1.00  0.00           C
ATOM    603  HA  ARG    50      22.510  19.930  45.990  1.00  0.00           H
ATOM    604  CB  ARG    50      24.270  19.480  44.930  1.00  0.00           C
ATOM    605  HB1 ARG    50      24.830  20.390  45.180  1.00  0.00           H
ATOM    606  HB2 ARG    50      24.500  19.080  43.950  1.00  0.00           H
ATOM    607  CG  ARG    50      24.600  18.450  45.980  1.00  0.00           C
ATOM    608  HG1 ARG    50      24.260  17.460  45.670  1.00  0.00           H
ATOM    609  HG2 ARG    50      24.210  18.790  46.940  1.00  0.00           H
ATOM    610  CD  ARG    50      26.120  18.250  46.030  1.00  0.00           C
ATOM    611  HD1 ARG    50      26.360  17.510  46.790  1.00  0.00           H
ATOM    612  HD2 ARG    50      26.570  19.220  46.280  1.00  0.00           H
ATOM    613  NE  ARG    50      26.790  17.630  44.850  1.00  0.00           N
ATOM    614  HE  ARG    50      26.610  16.660  44.610  1.00  0.00           H
ATOM    615  CZ  ARG    50      27.760  18.090  44.150  1.00  0.00           C
ATOM    616  NH1 ARG    50      28.190  19.290  44.350  1.00  0.00           N
ATOM    617 1HH1 ARG    50      27.850  20.000  44.980  1.00  0.00           H
ATOM    618 2HH1 ARG    50      28.840  19.650  43.660  1.00  0.00           H
ATOM    619  NH2 ARG    50      28.220  17.450  43.160  1.00  0.00           N
ATOM    620 1HH2 ARG    50      27.680  16.650  42.890  1.00  0.00           H
ATOM    621 2HH2 ARG    50      29.020  17.790  42.640  1.00  0.00           H
ATOM    622  C   ARG    50      22.540  21.090  44.220  1.00  0.00           C
ATOM    623  O   ARG    50      21.670  21.110  43.320  1.00  0.00           O
ATOM    624  N   GLU    51      23.020  22.240  44.710  1.00  0.00           N
ATOM    625  H   GLU    51      23.710  22.330  45.440  1.00  0.00           H
ATOM    626  CA  GLU    51      22.560  23.580  44.110  1.00  0.00           C
ATOM    627  HA  GLU    51      21.590  23.470  43.630  1.00  0.00           H
ATOM    628  CB  GLU    51      22.350  24.590  45.240  1.00  0.00           C
ATOM    629  HB1 GLU    51      21.910  25.510  44.860  1.00  0.00           H
ATOM    630  HB2 GLU    51      23.290  24.900  45.700  1.00  0.00           H
ATOM    631  CG  GLU    51      21.350  24.140  46.290  1.00  0.00           C
ATOM    632  HG1 GLU    51      21.790  23.300  46.820  1.00  0.00           H
ATOM    633  HG2 GLU    51      20.410  23.820  45.840  1.00  0.00           H
ATOM    634  CD  GLU    51      21.070  25.110  47.460  1.00  0.00           C
ATOM    635  OE1 GLU    51      22.000  25.400  48.270  1.00  0.00           O
ATOM    636  OE2 GLU    51      19.930  25.690  47.530  1.00  0.00           O
ATOM    637  C   GLU    51      23.610  24.170  43.140  1.00  0.00           C
ATOM    638  O   GLU    51      24.670  23.570  42.940  1.00  0.00           O
ATOM    639  N   ARG    52      23.230  25.320  42.510  1.00  0.00           N
ATOM    640  H   ARG    52      22.360  25.750  42.810  1.00  0.00           H
ATOM    641  CA  ARG    52      23.950  26.030  41.470  1.00  0.00           C
ATOM    642  HA  ARG    52      24.340  25.270  40.790  1.00  0.00           H
ATOM    643  CB  ARG    52      23.100  27.020  40.670  1.00  0.00           C
ATOM    644  HB1 ARG    52      22.720  27.780  41.340  1.00  0.00           H
ATOM    645  HB2 ARG    52      22.240  26.570  40.170  1.00  0.00           H
ATOM    646  CG  ARG    52      23.910  27.740  39.580  1.00  0.00           C
ATOM    647  HG1 ARG    52      24.380  26.990  38.940  1.00  0.00           H
ATOM    648  HG2 ARG    52      24.700  28.350  40.010  1.00  0.00           H
ATOM    649  CD  ARG    52      22.910  28.540  38.700  1.00  0.00           C
ATOM    650  HD1 ARG    52      22.070  27.880  38.480  1.00  0.00           H
ATOM    651  HD2 ARG    52      23.260  28.660  37.670  1.00  0.00           H
ATOM    652  NE  ARG    52      22.370  29.720  39.280  1.00  0.00           N
ATOM    653  HE  ARG    52      22.440  29.920  40.270  1.00  0.00           H
ATOM    654  CZ  ARG    52      21.460  30.500  38.640  1.00  0.00           C
ATOM    655  NH1 ARG    52      21.150  30.330  37.410  1.00  0.00           N
ATOM    656 1HH1 ARG    52      21.590  29.650  36.810  1.00  0.00           H
ATOM    657 2HH1 ARG    52      20.310  30.780  37.080  1.00  0.00           H
ATOM    658  NH2 ARG    52      20.880  31.440  39.300  1.00  0.00           N
ATOM    659 1HH2 ARG    52      21.040  31.590  40.290  1.00  0.00           H
ATOM    660 2HH2 ARG    52      20.130  31.980  38.890  1.00  0.00           H
ATOM    661  C   ARG    52      25.140  26.780  42.190  1.00  0.00           C
ATOM    662  O   ARG    52      24.980  27.460  43.180  1.00  0.00           O
ATOM    663  N   GLU    53      26.310  26.610  41.610  1.00  0.00           N
ATOM    664  H   GLU    53      26.270  25.890  40.890  1.00  0.00           H
ATOM    665  CA  GLU    53      27.610  27.090  42.060  1.00  0.00           C
ATOM    666  HA  GLU    53      27.290  27.830  42.790  1.00  0.00           H
ATOM    667  CB  GLU    53      28.460  26.050  42.790  1.00  0.00           C
ATOM    668  HB1 GLU    53      27.900  25.550  43.580  1.00  0.00           H
ATOM    669  HB2 GLU    53      29.310  26.610  43.200  1.00  0.00           H
ATOM    670  CG  GLU    53      28.870  24.860  41.880  1.00  0.00           C
ATOM    671  HG1 GLU    53      29.330  25.270  40.990  1.00  0.00           H
ATOM    672  HG2 GLU    53      27.920  24.400  41.580  1.00  0.00           H
ATOM    673  CD  GLU    53      29.680  23.840  42.690  1.00  0.00           C
ATOM    674  OE1 GLU    53      30.850  23.690  42.250  1.00  0.00           O
ATOM    675  OE2 GLU    53      29.310  23.440  43.840  1.00  0.00           O
ATOM    676  C   GLU    53      28.370  27.840  41.000  1.00  0.00           C
ATOM    677  O   GLU    53      28.240  27.600  39.800  1.00  0.00           O
ATOM    678  N   PHE    54      29.220  28.830  41.350  1.00  0.00           N
ATOM    679  H   PHE    54      29.410  29.090  42.310  1.00  0.00           H
ATOM    680  CA  PHE    54      30.020  29.560  40.360  1.00  0.00           C
ATOM    681  HA  PHE    54      29.290  29.840  39.600  1.00  0.00           H
ATOM    682  CB  PHE    54      30.630  30.740  41.150  1.00  0.00           C
ATOM    683  HB1 PHE    54      31.300  30.330  41.900  1.00  0.00           H
ATOM    684  HB2 PHE    54      29.880  31.260  41.750  1.00  0.00           H
ATOM    685  CG  PHE    54      31.470  31.800  40.320  1.00  0.00           C
ATOM    686  CD1 PHE    54      31.290  32.050  38.970  1.00  0.00           C
ATOM    687  HD1 PHE    54      30.490  31.560  38.430  1.00  0.00           H
ATOM    688  CE1 PHE    54      32.260  32.780  38.240  1.00  0.00           C
ATOM    689  HE1 PHE    54      32.090  32.890  37.180  1.00  0.00           H
ATOM    690  CZ  PHE    54      33.310  33.380  38.940  1.00  0.00           C
ATOM    691  HZ  PHE    54      34.100  33.840  38.360  1.00  0.00           H
ATOM    692  CE2 PHE    54      33.420  33.200  40.340  1.00  0.00           C
ATOM    693  HE2 PHE    54      34.210  33.660  40.900  1.00  0.00           H
ATOM    694  CD2 PHE    54      32.490  32.410  41.080  1.00  0.00           C
ATOM    695  HD2 PHE    54      32.580  32.190  42.140  1.00  0.00           H
ATOM    696  C   PHE    54      31.270  28.720  39.870  1.00  0.00           C
ATOM    697  O   PHE    54      31.650  27.780  40.520  1.00  0.00           O
ATOM    698  N   VAL    55      31.880  29.040  38.710  1.00  0.00           N
ATOM    699  H   VAL    55      31.390  29.710  38.140  1.00  0.00           H
ATOM    700  CA  VAL    55      33.090  28.310  38.190  1.00  0.00           C
ATOM    701  HA  VAL    55      33.500  27.740  39.020  1.00  0.00           H
ATOM    702  CB  VAL    55      32.590  27.380  37.060  1.00  0.00           C
ATOM    703  HB  VAL    55      31.880  27.920  36.430  1.00  0.00           H
ATOM    704  CG1 VAL    55      33.740  26.840  36.160  1.00  0.00           C
ATOM    705 1HG1 VAL    55      34.290  27.660  35.720  1.00  0.00           H
ATOM    706 2HG1 VAL    55      34.330  26.090  36.690  1.00  0.00           H
ATOM    707 3HG1 VAL    55      33.320  26.310  35.300  1.00  0.00           H
ATOM    708  CG2 VAL    55      31.940  26.220  37.680  1.00  0.00           C
ATOM    709 1HG2 VAL    55      31.540  25.540  36.920  1.00  0.00           H
ATOM    710 2HG2 VAL    55      32.650  25.620  38.260  1.00  0.00           H
ATOM    711 3HG2 VAL    55      31.100  26.470  38.330  1.00  0.00           H
ATOM    712  C   VAL    55      34.270  29.170  37.720  1.00  0.00           C
ATOM    713  O   VAL    55      35.300  28.950  38.330  1.00  0.00           O
ATOM    714  N   ALA    56      34.090  30.140  36.780  1.00  0.00           N
ATOM    715  H   ALA    56      33.130  30.220  36.470  1.00  0.00           H
ATOM    716  CA  ALA    56      35.110  31.010  36.200  1.00  0.00           C
ATOM    717  HA  ALA    56      35.730  31.330  37.050  1.00  0.00           H
ATOM    718  CB  ALA    56      36.030  30.210  35.220  1.00  0.00           C
ATOM    719  HB1 ALA    56      35.440  29.770  34.420  1.00  0.00           H
ATOM    720  HB2 ALA    56      36.850  30.780  34.780  1.00  0.00           H
ATOM    721  HB3 ALA    56      36.360  29.360  35.820  1.00  0.00           H
ATOM    722  C   ALA    56      34.440  32.200  35.470  1.00  0.00           C
ATOM    723  O   ALA    56      33.450  31.950  34.820  1.00  0.00           O
ATOM    724  N   SER    57      35.040  33.440  35.530  1.00  0.00           N
ATOM    725  H   SER    57      35.860  33.560  36.110  1.00  0.00           H
ATOM    726  CA  SER    57      34.550  34.620  34.790  1.00  0.00           C
ATOM    727  HA  SER    57      34.060  34.280  33.880  1.00  0.00           H
ATOM    728  CB  SER    57      33.660  35.430  35.720  1.00  0.00           C
ATOM    729  HB1 SER    57      32.840  34.840  36.120  1.00  0.00           H
ATOM    730  HB2 SER    57      33.150  36.300  35.300  1.00  0.00           H
ATOM    731  OG  SER    57      34.420  36.010  36.780  1.00  0.00           O
ATOM    732  HG  SER    57      33.800  36.340  37.430  1.00  0.00           H
ATOM    733  C   SER    57      35.740  35.480  34.310  1.00  0.00           C
ATOM    734  O   SER    57      36.870  35.420  34.820  1.00  0.00           O
ATOM    735  N   ILE    58      35.560  36.070  33.130  1.00  0.00           N
ATOM    736  H   ILE    58      34.600  36.190  32.860  1.00  0.00           H
ATOM    737  CA  ILE    58      36.630  36.780  32.400  1.00  0.00           C
ATOM    738  HA  ILE    58      37.450  37.010  33.080  1.00  0.00           H
ATOM    739  CB  ILE    58      37.150  35.790  31.300  1.00  0.00           C
ATOM    740  HB  ILE    58      37.540  34.920  31.830  1.00  0.00           H
ATOM    741  CG2 ILE    58      36.110  35.260  30.270  1.00  0.00           C
ATOM    742 1HG2 ILE    58      36.490  34.370  29.750  1.00  0.00           H
ATOM    743 2HG2 ILE    58      35.080  35.090  30.600  1.00  0.00           H
ATOM    744 3HG2 ILE    58      36.060  35.930  29.410  1.00  0.00           H
ATOM    745  CG1 ILE    58      38.380  36.470  30.670  1.00  0.00           C
ATOM    746 1HG1 ILE    58      39.050  36.880  31.430  1.00  0.00           H
ATOM    747 2HG1 ILE    58      37.990  37.340  30.130  1.00  0.00           H
ATOM    748  CD  ILE    58      39.210  35.540  29.740  1.00  0.00           C
ATOM    749  HD1 ILE    58      40.100  36.090  29.420  1.00  0.00           H
ATOM    750  HD2 ILE    58      39.490  34.590  30.200  1.00  0.00           H
ATOM    751  HD3 ILE    58      38.660  35.340  28.820  1.00  0.00           H
ATOM    752  C   ILE    58      35.990  38.120  31.930  1.00  0.00           C
ATOM    753  O   ILE    58      34.910  38.230  31.340  1.00  0.00           O
ATOM    754  N   LYS    59      36.650  39.240  32.330  1.00  0.00           N
ATOM    755  H   LYS    59      37.410  39.100  32.980  1.00  0.00           H
ATOM    756  CA  LYS    59      36.380  40.640  31.970  1.00  0.00           C
ATOM    757  HA  LYS    59      35.290  40.720  31.880  1.00  0.00           H
ATOM    758  CB  LYS    59      36.770  41.630  33.080  1.00  0.00           C
ATOM    759  HB1 LYS    59      36.560  42.650  32.730  1.00  0.00           H
ATOM    760  HB2 LYS    59      37.810  41.470  33.370  1.00  0.00           H
ATOM    761  CG  LYS    59      36.030  41.400  34.420  1.00  0.00           C
ATOM    762  HG1 LYS    59      36.250  40.380  34.760  1.00  0.00           H
ATOM    763  HG2 LYS    59      34.950  41.370  34.270  1.00  0.00           H
ATOM    764  CD  LYS    59      36.230  42.340  35.600  1.00  0.00           C
ATOM    765  HD1 LYS    59      37.280  42.600  35.750  1.00  0.00           H
ATOM    766  HD2 LYS    59      35.950  41.820  36.520  1.00  0.00           H
ATOM    767  CE  LYS    59      35.360  43.560  35.430  1.00  0.00           C
ATOM    768  HE1 LYS    59      34.300  43.330  35.530  1.00  0.00           H
ATOM    769  HE2 LYS    59      35.440  43.980  34.430  1.00  0.00           H
ATOM    770  NZ  LYS    59      35.720  44.680  36.350  1.00  0.00           N
ATOM    771  HZ1 LYS    59      35.720  44.290  37.290  1.00  0.00           H
ATOM    772  HZ2 LYS    59      36.620  45.070  36.110  1.00  0.00           H
ATOM    773  HZ3 LYS    59      34.950  45.340  36.390  1.00  0.00           H
ATOM    774  C   LYS    59      36.970  40.970  30.570  1.00  0.00           C
ATOM    775  O   LYS    59      37.750  40.240  29.930  1.00  0.00           O
ATOM    776  N   TRP    60      36.640  42.190  30.010  1.00  0.00           N
ATOM    777  H   TRP    60      35.990  42.810  30.480  1.00  0.00           H
ATOM    778  CA  TRP    60      36.920  42.500  28.610  1.00  0.00           C
ATOM    779  HA  TRP    60      36.690  41.610  28.040  1.00  0.00           H
ATOM    780  CB  TRP    60      36.060  43.640  28.070  1.00  0.00           C
ATOM    781  HB1 TRP    60      35.010  43.510  28.340  1.00  0.00           H
ATOM    782  HB2 TRP    60      35.970  43.600  26.980  1.00  0.00           H
ATOM    783  CG  TRP    60      36.410  45.080  28.430  1.00  0.00           C
ATOM    784  CD1 TRP    60      35.800  45.850  29.360  1.00  0.00           C
ATOM    785  HD1 TRP    60      35.050  45.540  30.070  1.00  0.00           H
ATOM    786  NE1 TRP    60      36.470  47.070  29.330  1.00  0.00           N
ATOM    787  HE1 TRP    60      36.250  47.890  29.870  1.00  0.00           H
ATOM    788  CE2 TRP    60      37.330  47.180  28.210  1.00  0.00           C
ATOM    789  CZ2 TRP    60      37.980  48.270  27.610  1.00  0.00           C
ATOM    790  HZ2 TRP    60      38.020  49.170  28.200  1.00  0.00           H
ATOM    791  CH2 TRP    60      38.700  48.040  26.430  1.00  0.00           C
ATOM    792  HH2 TRP    60      39.130  48.820  25.820  1.00  0.00           H
ATOM    793  CZ3 TRP    60      38.760  46.810  25.880  1.00  0.00           C
ATOM    794  HZ3 TRP    60      39.130  46.620  24.880  1.00  0.00           H
ATOM    795  CE3 TRP    60      38.110  45.720  26.430  1.00  0.00           C
ATOM    796  HE3 TRP    60      37.900  44.860  25.810  1.00  0.00           H
ATOM    797  CD2 TRP    60      37.330  45.870  27.580  1.00  0.00           C
ATOM    798  C   TRP    60      38.450  42.800  28.350  1.00  0.00           C
ATOM    799  O   TRP    60      38.890  42.650  27.250  1.00  0.00           O
ATOM    800  N   ALA    61      39.250  43.120  29.380  1.00  0.00           N
ATOM    801  H   ALA    61      38.790  43.380  30.240  1.00  0.00           H
ATOM    802  CA  ALA    61      40.650  43.320  29.360  1.00  0.00           C
ATOM    803  HA  ALA    61      40.960  43.090  28.340  1.00  0.00           H
ATOM    804  CB  ALA    61      40.840  44.810  29.430  1.00  0.00           C
ATOM    805  HB1 ALA    61      40.620  45.230  30.420  1.00  0.00           H
ATOM    806  HB2 ALA    61      41.870  44.990  29.140  1.00  0.00           H
ATOM    807  HB3 ALA    61      40.150  45.340  28.770  1.00  0.00           H
ATOM    808  C   ALA    61      41.550  42.390  30.180  1.00  0.00           C
ATOM    809  O   ALA    61      42.700  42.700  30.460  1.00  0.00           O
ATOM    810  N   GLY    65      41.030  41.260  30.630  1.00  0.00           N
ATOM    811  H   GLY    65      40.080  41.060  30.380  1.00  0.00           H
ATOM    812  CA  GLY    65      41.830  40.080  31.040  1.00  0.00           C
ATOM    813  HA1 GLY    65      42.900  40.220  30.880  1.00  0.00           H
ATOM    814  HA2 GLY    65      41.500  39.240  30.440  1.00  0.00           H
ATOM    815  C   GLY    65      41.810  39.710  32.530  1.00  0.00           C
ATOM    816  O   GLY    65      42.460  38.710  32.780  1.00  0.00           O
ATOM    817  N   ASP    66      41.100  40.470  33.380  1.00  0.00           N
ATOM    818  H   ASP    66      40.420  41.130  33.020  1.00  0.00           H
ATOM    819  CA  ASP    66      40.890  40.030  34.790  1.00  0.00           C
ATOM    820  HA  ASP    66      41.850  39.740  35.210  1.00  0.00           H
ATOM    821  CB  ASP    66      40.400  41.140  35.790  1.00  0.00           C
ATOM    822  HB1 ASP    66      40.380  40.720  36.800  1.00  0.00           H
ATOM    823  HB2 ASP    66      39.340  41.240  35.570  1.00  0.00           H
ATOM    824  CG  ASP    66      41.150  42.470  35.650  1.00  0.00           C
ATOM    825  OD1 ASP    66      42.210  42.560  35.010  1.00  0.00           O
ATOM    826  OD2 ASP    66      40.700  43.410  36.330  1.00  0.00           O
ATOM    827  C   ASP    66      39.970  38.800  34.920  1.00  0.00           C
ATOM    828  O   ASP    66      39.040  38.660  34.140  1.00  0.00           O
ATOM    829  N   ARG    67      40.300  38.000  35.940  1.00  0.00           N
ATOM    830  H   ARG    67      41.070  38.290  36.520  1.00  0.00           H
ATOM    831  CA  ARG    67      39.630  36.650  36.110  1.00  0.00           C
ATOM    832  HA  ARG    67      38.670  36.640  35.610  1.00  0.00           H
ATOM    833  CB  ARG    67      40.520  35.560  35.620  1.00  0.00           C
ATOM    834  HB1 ARG    67      39.960  34.620  35.680  1.00  0.00           H
ATOM    835  HB2 ARG    67      41.420  35.470  36.240  1.00  0.00           H
ATOM    836  CG  ARG    67      40.700  35.650  34.110  1.00  0.00           C
ATOM    837  HG1 ARG    67      40.750  36.680  33.740  1.00  0.00           H
ATOM    838  HG2 ARG    67      39.900  35.150  33.560  1.00  0.00           H
ATOM    839  CD  ARG    67      42.020  35.060  33.640  1.00  0.00           C
ATOM    840  HD1 ARG    67      42.230  34.200  34.270  1.00  0.00           H
ATOM    841  HD2 ARG    67      42.850  35.750  33.750  1.00  0.00           H
ATOM    842  NE  ARG    67      41.920  34.520  32.290  1.00  0.00           N
ATOM    843  HE  ARG    67      41.820  33.520  32.270  1.00  0.00           H
ATOM    844  CZ  ARG    67      42.120  35.190  31.120  1.00  0.00           C
ATOM    845  NH1 ARG    67      42.360  36.440  31.110  1.00  0.00           N
ATOM    846 1HH1 ARG    67      42.270  36.900  32.010  1.00  0.00           H
ATOM    847 2HH1 ARG    67      42.830  36.980  30.400  1.00  0.00           H
ATOM    848  NH2 ARG    67      42.140  34.570  30.000  1.00  0.00           N
ATOM    849 1HH2 ARG    67      41.980  33.590  29.850  1.00  0.00           H
ATOM    850 2HH2 ARG    67      42.220  35.050  29.110  1.00  0.00           H
ATOM    851  C   ARG    67      39.170  36.500  37.500  1.00  0.00           C
ATOM    852  O   ARG    67      39.890  36.940  38.390  1.00  0.00           O
ATOM    853  N   THR    68      38.180  35.670  37.720  1.00  0.00           N
ATOM    854  H   THR    68      37.790  35.150  36.950  1.00  0.00           H
ATOM    855  CA  THR    68      37.720  35.300  39.090  1.00  0.00           C
ATOM    856  HA  THR    68      38.570  35.180  39.760  1.00  0.00           H
ATOM    857  CB  THR    68      36.630  36.280  39.580  1.00  0.00           C
ATOM    858  HB  THR    68      35.770  35.950  39.010  1.00  0.00           H
ATOM    859  CG2 THR    68      36.340  36.140  41.100  1.00  0.00           C
ATOM    860 1HG2 THR    68      35.920  35.160  41.290  1.00  0.00           H
ATOM    861 2HG2 THR    68      37.220  36.370  41.700  1.00  0.00           H
ATOM    862 3HG2 THR    68      35.510  36.820  41.290  1.00  0.00           H
ATOM    863  OG1 THR    68      36.950  37.640  39.450  1.00  0.00           O
ATOM    864  HG1 THR    68      36.790  37.910  38.540  1.00  0.00           H
ATOM    865  C   THR    68      37.210  33.850  39.110  1.00  0.00           C
ATOM    866  O   THR    68      36.700  33.410  38.120  1.00  0.00           O
ATOM    867  N   TYR    69      37.360  33.040  40.200  1.00  0.00           N
ATOM    868  H   TYR    69      37.820  33.470  40.990  1.00  0.00           H
ATOM    869  CA  TYR    69      37.200  31.580  40.140  1.00  0.00           C
ATOM    870  HA  TYR    69      36.740  31.200  39.230  1.00  0.00           H
ATOM    871  CB  TYR    69      38.540  30.910  40.100  1.00  0.00           C
ATOM    872  HB1 TYR    69      38.430  29.920  40.540  1.00  0.00           H
ATOM    873  HB2 TYR    69      39.210  31.420  40.790  1.00  0.00           H
ATOM    874  CG  TYR    69      39.080  30.800  38.660  1.00  0.00           C
ATOM    875  CD1 TYR    69      39.990  31.660  38.040  1.00  0.00           C
ATOM    876  HD1 TYR    69      40.270  32.530  38.610  1.00  0.00           H
ATOM    877  CE1 TYR    69      40.390  31.450  36.710  1.00  0.00           C
ATOM    878  HE1 TYR    69      41.070  32.150  36.260  1.00  0.00           H
ATOM    879  CZ  TYR    69      40.000  30.340  35.960  1.00  0.00           C
ATOM    880  OH  TYR    69      40.510  30.080  34.750  1.00  0.00           O
ATOM    881  HH  TYR    69      41.140  30.710  34.390  1.00  0.00           H
ATOM    882  CE2 TYR    69      39.120  29.470  36.600  1.00  0.00           C
ATOM    883  HE2 TYR    69      38.810  28.580  36.080  1.00  0.00           H
ATOM    884  CD2 TYR    69      38.620  29.740  37.900  1.00  0.00           C
ATOM    885  HD2 TYR    69      37.920  29.090  38.390  1.00  0.00           H
ATOM    886  C   TYR    69      36.330  31.040  41.370  1.00  0.00           C
ATOM    887  O   TYR    69      36.090  31.680  42.410  1.00  0.00           O
ATOM    888  N   GLY    70      35.720  29.840  41.230  1.00  0.00           N
ATOM    889  H   GLY    70      35.790  29.400  40.320  1.00  0.00           H
ATOM    890  CA  GLY    70      35.020  29.080  42.290  1.00  0.00           C
ATOM    891  HA1 GLY    70      34.700  28.150  41.820  1.00  0.00           H
ATOM    892  HA2 GLY    70      34.210  29.670  42.720  1.00  0.00           H
ATOM    893  C   GLY    70      36.040  28.630  43.480  1.00  0.00           C
ATOM    894  O   GLY    70      37.080  29.240  43.720  1.00  0.00           O
ATOM    895  N   THR    71      35.730  27.540  44.180  1.00  0.00           N
ATOM    896  H   THR    71      34.770  27.240  44.070  1.00  0.00           H
ATOM    897  CA  THR    71      36.600  26.890  45.170  1.00  0.00           C
ATOM    898  HA  THR    71      36.920  27.620  45.910  1.00  0.00           H
ATOM    899  CB  THR    71      35.850  25.750  45.940  1.00  0.00           C
ATOM    900  HB  THR    71      36.470  25.100  46.560  1.00  0.00           H
ATOM    901  CG2 THR    71      34.850  26.340  46.930  1.00  0.00           C
ATOM    902 1HG2 THR    71      34.190  25.540  47.270  1.00  0.00           H
ATOM    903 2HG2 THR    71      35.360  26.600  47.860  1.00  0.00           H
ATOM    904 3HG2 THR    71      34.240  27.150  46.530  1.00  0.00           H
ATOM    905  OG1 THR    71      35.170  24.980  44.980  1.00  0.00           O
ATOM    906  HG1 THR    71      35.840  24.340  44.700  1.00  0.00           H
ATOM    907  C   THR    71      37.870  26.330  44.570  1.00  0.00           C
ATOM    908  O   THR    71      37.980  26.050  43.420  1.00  0.00           O
ATOM    909  N   ASP    72      38.960  26.130  45.330  1.00  0.00           N
ATOM    910  H   ASP    72      38.950  26.400  46.300  1.00  0.00           H
ATOM    911  CA  ASP    72      40.300  25.670  44.910  1.00  0.00           C
ATOM    912  HA  ASP    72      40.610  26.390  44.150  1.00  0.00           H
ATOM    913  CB  ASP    72      41.300  25.720  46.120  1.00  0.00           C
ATOM    914  HB1 ASP    72      42.330  25.630  45.780  1.00  0.00           H
ATOM    915  HB2 ASP    72      41.110  24.800  46.680  1.00  0.00           H
ATOM    916  CG  ASP    72      41.270  27.020  46.890  1.00  0.00           C
ATOM    917  OD1 ASP    72      41.790  28.070  46.440  1.00  0.00           O
ATOM    918  OD2 ASP    72      40.810  26.910  48.090  1.00  0.00           O
ATOM    919  C   ASP    72      40.250  24.290  44.190  1.00  0.00           C
ATOM    920  O   ASP    72      41.070  23.990  43.290  1.00  0.00           O
ATOM    921  N   SER    73      39.270  23.460  44.570  1.00  0.00           N
ATOM    922  H   SER    73      38.680  23.830  45.300  1.00  0.00           H
ATOM    923  CA  SER    73      38.900  22.220  43.820  1.00  0.00           C
ATOM    924  HA  SER    73      39.710  21.520  44.070  1.00  0.00           H
ATOM    925  CB  SER    73      37.560  21.690  44.330  1.00  0.00           C
ATOM    926  HB1 SER    73      37.670  21.190  45.290  1.00  0.00           H
ATOM    927  HB2 SER    73      37.230  20.890  43.680  1.00  0.00           H
ATOM    928  OG  SER    73      36.680  22.710  44.380  1.00  0.00           O
ATOM    929  HG  SER    73      35.850  22.340  44.680  1.00  0.00           H
ATOM    930  C   SER    73      38.740  22.480  42.310  1.00  0.00           C
ATOM    931  O   SER    73      39.200  21.600  41.540  1.00  0.00           O
ATOM    932  N   VAL    74      38.190  23.640  41.900  1.00  0.00           N
ATOM    933  H   VAL    74      37.920  24.410  42.500  1.00  0.00           H
ATOM    934  CA  VAL    74      37.960  23.970  40.510  1.00  0.00           C
ATOM    935  HA  VAL    74      37.970  23.030  39.960  1.00  0.00           H
ATOM    936  CB  VAL    74      36.570  24.550  40.440  1.00  0.00           C
ATOM    937  HB  VAL    74      36.280  25.190  41.270  1.00  0.00           H
ATOM    938  CG1 VAL    74      36.250  25.290  39.110  1.00  0.00           C
ATOM    939 1HG1 VAL    74      35.200  25.590  39.120  1.00  0.00           H
ATOM    940 2HG1 VAL    74      36.790  26.240  39.070  1.00  0.00           H
ATOM    941 3HG1 VAL    74      36.470  24.660  38.260  1.00  0.00           H
ATOM    942  CG2 VAL    74      35.540  23.370  40.450  1.00  0.00           C
ATOM    943 1HG2 VAL    74      34.560  23.830  40.580  1.00  0.00           H
ATOM    944 2HG2 VAL    74      35.560  22.770  39.540  1.00  0.00           H
ATOM    945 3HG2 VAL    74      35.700  22.680  41.280  1.00  0.00           H
ATOM    946  C   VAL    74      39.020  24.850  39.960  1.00  0.00           C
ATOM    947  O   VAL    74      39.570  24.570  38.950  1.00  0.00           O
ATOM    948  N   LYS    75      39.410  25.870  40.740  1.00  0.00           N
ATOM    949  H   LYS    75      38.960  26.040  41.620  1.00  0.00           H
ATOM    950  CA  LYS    75      40.450  26.910  40.400  1.00  0.00           C
ATOM    951  HA  LYS    75      40.100  27.450  39.530  1.00  0.00           H
ATOM    952  CB  LYS    75      40.700  27.900  41.550  1.00  0.00           C
ATOM    953  HB1 LYS    75      41.030  27.470  42.500  1.00  0.00           H
ATOM    954  HB2 LYS    75      39.720  28.290  41.810  1.00  0.00           H
ATOM    955  CG  LYS    75      41.590  29.070  41.030  1.00  0.00           C
ATOM    956  HG1 LYS    75      41.070  29.450  40.150  1.00  0.00           H
ATOM    957  HG2 LYS    75      42.500  28.650  40.620  1.00  0.00           H
ATOM    958  CD  LYS    75      42.030  30.100  42.030  1.00  0.00           C
ATOM    959  HD1 LYS    75      42.710  29.660  42.760  1.00  0.00           H
ATOM    960  HD2 LYS    75      41.130  30.410  42.560  1.00  0.00           H
ATOM    961  CE  LYS    75      42.700  31.290  41.390  1.00  0.00           C
ATOM    962  HE1 LYS    75      41.920  31.910  40.970  1.00  0.00           H
ATOM    963  HE2 LYS    75      43.400  30.970  40.610  1.00  0.00           H
ATOM    964  NZ  LYS    75      43.500  32.070  42.360  1.00  0.00           N
ATOM    965  HZ1 LYS    75      43.860  32.910  41.930  1.00  0.00           H
ATOM    966  HZ2 LYS    75      42.890  32.440  43.080  1.00  0.00           H
ATOM    967  HZ3 LYS    75      44.230  31.550  42.810  1.00  0.00           H
ATOM    968  C   LYS    75      41.820  26.230  40.040  1.00  0.00           C
ATOM    969  O   LYS    75      42.340  26.620  39.000  1.00  0.00           O
ATOM    970  N   GLY    76      42.180  25.200  40.730  1.00  0.00           N
ATOM    971  H   GLY    76      41.570  25.030  41.520  1.00  0.00           H
ATOM    972  CA  GLY    76      43.400  24.420  40.470  1.00  0.00           C
ATOM    973  HA1 GLY    76      43.460  23.850  41.390  1.00  0.00           H
ATOM    974  HA2 GLY    76      44.340  24.970  40.450  1.00  0.00           H
ATOM    975  C   GLY    76      43.340  23.370  39.380  1.00  0.00           C
ATOM    976  O   GLY    76      44.330  22.710  39.210  1.00  0.00           O
ATOM    977  N   ARG    77      42.300  23.310  38.540  1.00  0.00           N
ATOM    978  H   ARG    77      41.550  23.940  38.780  1.00  0.00           H
ATOM    979  CA  ARG    77      42.140  22.420  37.320  1.00  0.00           C
ATOM    980  HA  ARG    77      43.120  22.140  36.940  1.00  0.00           H
ATOM    981  CB  ARG    77      41.420  21.160  37.720  1.00  0.00           C
ATOM    982  HB1 ARG    77      41.440  20.520  36.830  1.00  0.00           H
ATOM    983  HB2 ARG    77      40.410  21.370  38.070  1.00  0.00           H
ATOM    984  CG  ARG    77      42.110  20.310  38.840  1.00  0.00           C
ATOM    985  HG1 ARG    77      42.400  20.880  39.720  1.00  0.00           H
ATOM    986  HG2 ARG    77      43.050  19.980  38.410  1.00  0.00           H
ATOM    987  CD  ARG    77      41.320  19.050  39.180  1.00  0.00           C
ATOM    988  HD1 ARG    77      41.650  18.510  40.070  1.00  0.00           H
ATOM    989  HD2 ARG    77      41.330  18.340  38.350  1.00  0.00           H
ATOM    990  NE  ARG    77      39.950  19.370  39.670  1.00  0.00           N
ATOM    991  HE  ARG    77      39.810  19.900  40.520  1.00  0.00           H
ATOM    992  CZ  ARG    77      38.810  18.930  39.180  1.00  0.00           C
ATOM    993  NH1 ARG    77      38.770  18.110  38.220  1.00  0.00           N
ATOM    994 1HH1 ARG    77      39.510  18.130  37.530  1.00  0.00           H
ATOM    995 2HH1 ARG    77      37.930  17.560  38.200  1.00  0.00           H
ATOM    996  NH2 ARG    77      37.750  19.210  39.800  1.00  0.00           N
ATOM    997 1HH2 ARG    77      37.830  19.690  40.680  1.00  0.00           H
ATOM    998 2HH2 ARG    77      36.870  18.880  39.420  1.00  0.00           H
ATOM    999  C   ARG    77      41.410  23.110  36.160  1.00  0.00           C
ATOM   1000  O   ARG    77      40.930  22.440  35.200  1.00  0.00           O
ATOM   1001  N   PHE    78      41.150  24.410  36.270  1.00  0.00           N
ATOM   1002  H   PHE    78      41.530  24.960  37.040  1.00  0.00           H
ATOM   1003  CA  PHE    78      40.260  25.120  35.350  1.00  0.00           C
ATOM   1004  HA  PHE    78      40.140  24.370  34.570  1.00  0.00           H
ATOM   1005  CB  PHE    78      38.850  25.510  35.940  1.00  0.00           C
ATOM   1006  HB1 PHE    78      38.470  26.290  35.280  1.00  0.00           H
ATOM   1007  HB2 PHE    78      38.810  25.900  36.960  1.00  0.00           H
ATOM   1008  CG  PHE    78      37.820  24.420  35.900  1.00  0.00           C
ATOM   1009  CD1 PHE    78      38.000  23.180  36.600  1.00  0.00           C
ATOM   1010  HD1 PHE    78      38.890  22.860  37.130  1.00  0.00           H
ATOM   1011  CE1 PHE    78      36.900  22.290  36.650  1.00  0.00           C
ATOM   1012  HE1 PHE    78      36.940  21.310  37.100  1.00  0.00           H
ATOM   1013  CZ  PHE    78      35.650  22.630  36.160  1.00  0.00           C
ATOM   1014  HZ  PHE    78      34.890  21.880  36.250  1.00  0.00           H
ATOM   1015  CE2 PHE    78      35.480  23.870  35.550  1.00  0.00           C
ATOM   1016  HE2 PHE    78      34.510  23.960  35.100  1.00  0.00           H
ATOM   1017  CD2 PHE    78      36.550  24.720  35.340  1.00  0.00           C
ATOM   1018  HD2 PHE    78      36.280  25.690  34.940  1.00  0.00           H
ATOM   1019  C   PHE    78      40.950  26.350  34.790  1.00  0.00           C
ATOM   1020  O   PHE    78      41.560  27.120  35.540  1.00  0.00           O
ATOM   1021  N   ALA    79      40.760  26.630  33.480  1.00  0.00           N
ATOM   1022  H   ALA    79      40.300  25.880  32.980  1.00  0.00           H
ATOM   1023  CA  ALA    79      41.420  27.660  32.740  1.00  0.00           C
ATOM   1024  HA  ALA    79      41.760  28.430  33.430  1.00  0.00           H
ATOM   1025  CB  ALA    79      42.720  27.040  32.130  1.00  0.00           C
ATOM   1026  HB1 ALA    79      43.280  27.750  31.530  1.00  0.00           H
ATOM   1027  HB2 ALA    79      43.440  26.930  32.940  1.00  0.00           H
ATOM   1028  HB3 ALA    79      42.590  26.030  31.740  1.00  0.00           H
ATOM   1029  C   ALA    79      40.570  28.380  31.600  1.00  0.00           C
ATOM   1030  O   ALA    79      40.200  27.750  30.630  1.00  0.00           O
ATOM   1031  N   ILE    80      40.240  29.650  31.710  1.00  0.00           N
ATOM   1032  H   ILE    80      40.740  30.170  32.410  1.00  0.00           H
ATOM   1033  CA  ILE    80      39.230  30.410  30.930  1.00  0.00           C
ATOM   1034  HA  ILE    80      38.740  29.700  30.270  1.00  0.00           H
ATOM   1035  CB  ILE    80      38.180  31.030  31.910  1.00  0.00           C
ATOM   1036  HB  ILE    80      37.950  30.280  32.660  1.00  0.00           H
ATOM   1037  CG2 ILE    80      38.760  32.250  32.660  1.00  0.00           C
ATOM   1038 1HG2 ILE    80      38.140  32.450  33.530  1.00  0.00           H
ATOM   1039 2HG2 ILE    80      39.790  32.160  33.020  1.00  0.00           H
ATOM   1040 3HG2 ILE    80      38.760  33.120  32.010  1.00  0.00           H
ATOM   1041  CG1 ILE    80      36.790  31.380  31.300  1.00  0.00           C
ATOM   1042 1HG1 ILE    80      36.310  30.500  30.870  1.00  0.00           H
ATOM   1043 2HG1 ILE    80      36.970  31.940  30.380  1.00  0.00           H
ATOM   1044  CD  ILE    80      35.800  32.260  32.170  1.00  0.00           C
ATOM   1045  HD1 ILE    80      36.270  33.220  32.400  1.00  0.00           H
ATOM   1046  HD2 ILE    80      34.860  32.520  31.690  1.00  0.00           H
ATOM   1047  HD3 ILE    80      35.660  31.720  33.100  1.00  0.00           H
ATOM   1048  C   ILE    80      39.850  31.380  29.960  1.00  0.00           C
ATOM   1049  O   ILE    80      40.710  32.150  30.350  1.00  0.00           O
ATOM   1050  N   SER    81      39.390  31.460  28.710  1.00  0.00           N
ATOM   1051  H   SER    81      38.580  30.900  28.490  1.00  0.00           H
ATOM   1052  CA  SER    81      39.750  32.550  27.740  1.00  0.00           C
ATOM   1053  HA  SER    81      40.290  33.370  28.210  1.00  0.00           H
ATOM   1054  CB  SER    81      40.670  31.920  26.730  1.00  0.00           C
ATOM   1055  HB1 SER    81      40.950  32.660  25.980  1.00  0.00           H
ATOM   1056  HB2 SER    81      40.170  31.100  26.210  1.00  0.00           H
ATOM   1057  OG  SER    81      41.810  31.500  27.400  1.00  0.00           O
ATOM   1058  HG  SER    81      41.580  30.670  27.820  1.00  0.00           H
ATOM   1059  C   SER    81      38.600  33.200  26.970  1.00  0.00           C
ATOM   1060  O   SER    81      37.460  32.760  27.050  1.00  0.00           O
ATOM   1061  N   ARG    82      38.960  34.320  26.280  1.00  0.00           N
ATOM   1062  H   ARG    82      39.940  34.560  26.280  1.00  0.00           H
ATOM   1063  CA  ARG    82      38.100  35.200  25.390  1.00  0.00           C
ATOM   1064  HA  ARG    82      37.190  34.620  25.220  1.00  0.00           H
ATOM   1065  CB  ARG    82      37.460  36.400  26.130  1.00  0.00           C
ATOM   1066  HB1 ARG    82      36.830  36.060  26.960  1.00  0.00           H
ATOM   1067  HB2 ARG    82      36.740  36.950  25.530  1.00  0.00           H
ATOM   1068  CG  ARG    82      38.600  37.280  26.680  1.00  0.00           C
ATOM   1069  HG1 ARG    82      39.340  37.680  25.970  1.00  0.00           H
ATOM   1070  HG2 ARG    82      39.230  36.720  27.370  1.00  0.00           H
ATOM   1071  CD  ARG    82      38.020  38.640  27.250  1.00  0.00           C
ATOM   1072  HD1 ARG    82      38.750  39.030  27.950  1.00  0.00           H
ATOM   1073  HD2 ARG    82      37.080  38.590  27.790  1.00  0.00           H
ATOM   1074  NE  ARG    82      37.860  39.680  26.250  1.00  0.00           N
ATOM   1075  HE  ARG    82      38.670  39.920  25.700  1.00  0.00           H
ATOM   1076  CZ  ARG    82      36.740  40.180  25.750  1.00  0.00           C
ATOM   1077  NH1 ARG    82      35.580  39.880  26.170  1.00  0.00           N
ATOM   1078 1HH1 ARG    82      35.550  39.360  27.030  1.00  0.00           H
ATOM   1079 2HH1 ARG    82      34.850  40.550  25.950  1.00  0.00           H
ATOM   1080  NH2 ARG    82      36.800  41.030  24.760  1.00  0.00           N
ATOM   1081 1HH2 ARG    82      37.680  41.270  24.320  1.00  0.00           H
ATOM   1082 2HH2 ARG    82      35.990  41.320  24.240  1.00  0.00           H
ATOM   1083  C   ARG    82      38.770  35.550  24.060  1.00  0.00           C
ATOM   1084  O   ARG    82      39.980  35.850  23.950  1.00  0.00           O
ATOM   1085  N   ASP    83      37.990  35.530  23.000  1.00  0.00           N
ATOM   1086  H   ASP    83      37.120  35.040  23.100  1.00  0.00           H
ATOM   1087  CA  ASP    83      38.430  35.790  21.640  1.00  0.00           C
ATOM   1088  HA  ASP    83      39.460  36.150  21.630  1.00  0.00           H
ATOM   1089  CB  ASP    83      38.430  34.460  20.800  1.00  0.00           C
ATOM   1090  HB1 ASP    83      37.410  34.100  20.680  1.00  0.00           H
ATOM   1091  HB2 ASP    83      38.990  33.720  21.360  1.00  0.00           H
ATOM   1092  CG  ASP    83      39.060  34.570  19.420  1.00  0.00           C
ATOM   1093  OD1 ASP    83      39.140  35.700  18.930  1.00  0.00           O
ATOM   1094  OD2 ASP    83      39.610  33.550  18.880  1.00  0.00           O
ATOM   1095  C   ASP    83      37.560  36.810  20.980  1.00  0.00           C
ATOM   1096  O   ASP    83      36.430  36.500  20.530  1.00  0.00           O
ATOM   1097  N   ASN    84      38.030  38.050  20.790  1.00  0.00           N
ATOM   1098  H   ASN    84      38.980  38.210  21.110  1.00  0.00           H
ATOM   1099  CA  ASN    84      37.230  39.120  20.260  1.00  0.00           C
ATOM   1100  HA  ASN    84      36.290  39.100  20.820  1.00  0.00           H
ATOM   1101  CB  ASN    84      37.870  40.450  20.820  1.00  0.00           C
ATOM   1102  HB1 ASN    84      38.770  40.860  20.340  1.00  0.00           H
ATOM   1103  HB2 ASN    84      38.200  40.280  21.840  1.00  0.00           H
ATOM   1104  CG  ASN    84      36.900  41.610  20.880  1.00  0.00           C
ATOM   1105  OD1 ASN    84      36.180  41.770  21.760  1.00  0.00           O
ATOM   1106  ND2 ASN    84      36.760  42.320  19.820  1.00  0.00           N
ATOM   1107 1HD2 ASN    84      37.370  42.170  19.030  1.00  0.00           H
ATOM   1108 2HD2 ASN    84      36.120  43.110  19.780  1.00  0.00           H
ATOM   1109  C   ASN    84      36.970  39.010  18.740  1.00  0.00           C
ATOM   1110  O   ASN    84      35.860  39.350  18.310  1.00  0.00           O
ATOM   1111  N   ALA    85      37.950  38.450  18.070  1.00  0.00           N
ATOM   1112  H   ALA    85      38.830  38.180  18.480  1.00  0.00           H
ATOM   1113  CA  ALA    85      37.800  38.150  16.630  1.00  0.00           C
ATOM   1114  HA  ALA    85      37.460  39.050  16.140  1.00  0.00           H
ATOM   1115  CB  ALA    85      39.180  37.790  16.010  1.00  0.00           C
ATOM   1116  HB1 ALA    85      39.470  36.870  16.530  1.00  0.00           H
ATOM   1117  HB2 ALA    85      39.040  37.650  14.940  1.00  0.00           H
ATOM   1118  HB3 ALA    85      39.920  38.570  16.180  1.00  0.00           H
ATOM   1119  C   ALA    85      36.750  37.150  16.230  1.00  0.00           C
ATOM   1120  O   ALA    85      36.340  37.210  15.050  1.00  0.00           O
ATOM   1121  N   LYS    86      36.320  36.280  17.120  1.00  0.00           N
ATOM   1122  H   LYS    86      36.840  36.220  17.980  1.00  0.00           H
ATOM   1123  CA  LYS    86      35.170  35.340  16.990  1.00  0.00           C
ATOM   1124  HA  LYS    86      34.570  35.450  16.080  1.00  0.00           H
ATOM   1125  CB  LYS    86      35.610  33.850  17.210  1.00  0.00           C
ATOM   1126  HB1 LYS    86      34.720  33.210  17.220  1.00  0.00           H
ATOM   1127  HB2 LYS    86      36.170  33.760  18.140  1.00  0.00           H
ATOM   1128  CG  LYS    86      36.460  33.340  16.030  1.00  0.00           C
ATOM   1129  HG1 LYS    86      37.430  33.830  16.030  1.00  0.00           H
ATOM   1130  HG2 LYS    86      36.020  33.620  15.070  1.00  0.00           H
ATOM   1131  CD  LYS    86      36.780  31.830  16.080  1.00  0.00           C
ATOM   1132  HD1 LYS    86      35.820  31.350  15.880  1.00  0.00           H
ATOM   1133  HD2 LYS    86      37.160  31.550  17.060  1.00  0.00           H
ATOM   1134  CE  LYS    86      37.750  31.330  14.980  1.00  0.00           C
ATOM   1135  HE1 LYS    86      38.760  31.710  15.170  1.00  0.00           H
ATOM   1136  HE2 LYS    86      37.440  31.640  13.980  1.00  0.00           H
ATOM   1137  NZ  LYS    86      37.850  29.850  15.020  1.00  0.00           N
ATOM   1138  HZ1 LYS    86      38.470  29.390  14.370  1.00  0.00           H
ATOM   1139  HZ2 LYS    86      38.190  29.590  15.930  1.00  0.00           H
ATOM   1140  HZ3 LYS    86      36.990  29.350  14.840  1.00  0.00           H
ATOM   1141  C   LYS    86      34.050  35.660  18.040  1.00  0.00           C
ATOM   1142  O   LYS    86      33.090  34.890  18.150  1.00  0.00           O
ATOM   1143  N   ASN    87      34.170  36.760  18.890  1.00  0.00           N
ATOM   1144  H   ASN    87      34.810  37.500  18.640  1.00  0.00           H
ATOM   1145  CA  ASN    87      33.240  37.120  20.030  1.00  0.00           C
ATOM   1146  HA  ASN    87      33.860  37.730  20.690  1.00  0.00           H
ATOM   1147  CB  ASN    87      32.070  38.050  19.670  1.00  0.00           C
ATOM   1148  HB1 ASN    87      31.340  38.130  20.480  1.00  0.00           H
ATOM   1149  HB2 ASN    87      31.460  37.520  18.940  1.00  0.00           H
ATOM   1150  CG  ASN    87      32.440  39.380  19.130  1.00  0.00           C
ATOM   1151  OD1 ASN    87      33.230  40.080  19.770  1.00  0.00           O
ATOM   1152  ND2 ASN    87      31.840  39.810  18.010  1.00  0.00           N
ATOM   1153 1HD2 ASN    87      31.150  39.200  17.600  1.00  0.00           H
ATOM   1154 2HD2 ASN    87      31.880  40.790  17.780  1.00  0.00           H
ATOM   1155  C   ASN    87      32.800  35.890  20.840  1.00  0.00           C
ATOM   1156  O   ASN    87      31.640  35.510  20.850  1.00  0.00           O
ATOM   1157  N   THR    88      33.790  35.200  21.400  1.00  0.00           N
ATOM   1158  H   THR    88      34.730  35.580  21.420  1.00  0.00           H
ATOM   1159  CA  THR    88      33.480  33.830  21.900  1.00  0.00           C
ATOM   1160  HA  THR    88      32.470  33.730  22.280  1.00  0.00           H
ATOM   1161  CB  THR    88      33.690  32.720  20.800  1.00  0.00           C
ATOM   1162  HB  THR    88      34.650  32.800  20.290  1.00  0.00           H
ATOM   1163  CG2 THR    88      33.480  31.290  21.310  1.00  0.00           C
ATOM   1164 1HG2 THR    88      34.240  31.000  22.030  1.00  0.00           H
ATOM   1165 2HG2 THR    88      32.500  31.250  21.790  1.00  0.00           H
ATOM   1166 3HG2 THR    88      33.510  30.650  20.430  1.00  0.00           H
ATOM   1167  OG1 THR    88      32.860  32.880  19.700  1.00  0.00           O
ATOM   1168  HG1 THR    88      33.090  33.710  19.270  1.00  0.00           H
ATOM   1169  C   THR    88      34.480  33.570  23.100  1.00  0.00           C
ATOM   1170  O   THR    88      35.680  33.890  23.040  1.00  0.00           O
ATOM   1171  N   MET    89      33.880  33.180  24.170  1.00  0.00           N
ATOM   1172  H   MET    89      32.880  33.030  24.150  1.00  0.00           H
ATOM   1173  CA  MET    89      34.490  32.710  25.510  1.00  0.00           C
ATOM   1174  HA  MET    89      35.400  33.280  25.710  1.00  0.00           H
ATOM   1175  CB  MET    89      33.460  32.790  26.580  1.00  0.00           C
ATOM   1176  HB1 MET    89      32.590  32.250  26.200  1.00  0.00           H
ATOM   1177  HB2 MET    89      33.150  33.820  26.700  1.00  0.00           H
ATOM   1178  CG  MET    89      33.930  32.330  28.040  1.00  0.00           C
ATOM   1179  HG1 MET    89      34.960  32.620  28.200  1.00  0.00           H
ATOM   1180  HG2 MET    89      33.830  31.250  28.050  1.00  0.00           H
ATOM   1181  SD  MET    89      32.960  33.090  29.390  1.00  0.00           S
ATOM   1182  CE  MET    89      31.250  32.490  29.030  1.00  0.00           C
ATOM   1183  HE1 MET    89      30.510  33.160  29.470  1.00  0.00           H
ATOM   1184  HE2 MET    89      31.080  32.600  27.960  1.00  0.00           H
ATOM   1185  HE3 MET    89      31.190  31.460  29.380  1.00  0.00           H
ATOM   1186  C   MET    89      34.820  31.210  25.400  1.00  0.00           C
ATOM   1187  O   MET    89      34.030  30.490  24.820  1.00  0.00           O
ATOM   1188  N   TYR    90      35.850  30.740  26.120  1.00  0.00           N
ATOM   1189  H   TYR    90      36.410  31.350  26.700  1.00  0.00           H
ATOM   1190  CA  TYR    90      36.160  29.320  26.230  1.00  0.00           C
ATOM   1191  HA  TYR    90      35.310  28.740  25.860  1.00  0.00           H
ATOM   1192  CB  TYR    90      37.250  28.870  25.290  1.00  0.00           C
ATOM   1193  HB1 TYR    90      37.410  27.800  25.380  1.00  0.00           H
ATOM   1194  HB2 TYR    90      38.220  29.310  25.530  1.00  0.00           H
ATOM   1195  CG  TYR    90      37.090  29.240  23.860  1.00  0.00           C
ATOM   1196  CD1 TYR    90      37.670  30.450  23.420  1.00  0.00           C
ATOM   1197  HD1 TYR    90      38.240  31.110  24.060  1.00  0.00           H
ATOM   1198  CE1 TYR    90      37.600  30.860  22.040  1.00  0.00           C
ATOM   1199  HE1 TYR    90      37.920  31.850  21.760  1.00  0.00           H
ATOM   1200  CZ  TYR    90      36.850  30.010  21.160  1.00  0.00           C
ATOM   1201  OH  TYR    90      36.540  30.580  19.930  1.00  0.00           O
ATOM   1202  HH  TYR    90      35.960  30.000  19.440  1.00  0.00           H
ATOM   1203  CE2 TYR    90      36.160  28.860  21.620  1.00  0.00           C
ATOM   1204  HE2 TYR    90      35.560  28.170  21.040  1.00  0.00           H
ATOM   1205  CD2 TYR    90      36.290  28.510  23.000  1.00  0.00           C
ATOM   1206  HD2 TYR    90      35.710  27.690  23.400  1.00  0.00           H
ATOM   1207  C   TYR    90      36.440  29.000  27.690  1.00  0.00           C
ATOM   1208  O   TYR    90      36.840  29.900  28.380  1.00  0.00           O
ATOM   1209  N   LEU    91      36.140  27.780  28.020  1.00  0.00           N
ATOM   1210  H   LEU    91      35.730  27.220  27.290  1.00  0.00           H
ATOM   1211  CA  LEU    91      36.530  27.150  29.370  1.00  0.00           C
ATOM   1212  HA  LEU    91      37.280  27.820  29.790  1.00  0.00           H
ATOM   1213  CB  LEU    91      35.420  27.100  30.370  1.00  0.00           C
ATOM   1214  HB1 LEU    91      34.560  26.570  29.960  1.00  0.00           H
ATOM   1215  HB2 LEU    91      35.110  28.140  30.410  1.00  0.00           H
ATOM   1216  CG  LEU    91      35.820  26.570  31.730  1.00  0.00           C
ATOM   1217  HG  LEU    91      36.190  25.540  31.710  1.00  0.00           H
ATOM   1218  CD1 LEU    91      36.830  27.470  32.460  1.00  0.00           C
ATOM   1219 1HD1 LEU    91      36.310  28.400  32.670  1.00  0.00           H
ATOM   1220 2HD1 LEU    91      37.160  27.050  33.410  1.00  0.00           H
ATOM   1221 3HD1 LEU    91      37.690  27.630  31.810  1.00  0.00           H
ATOM   1222  CD2 LEU    91      34.540  26.560  32.580  1.00  0.00           C
ATOM   1223 1HD2 LEU    91      34.030  27.520  32.640  1.00  0.00           H
ATOM   1224 2HD2 LEU    91      33.890  25.810  32.130  1.00  0.00           H
ATOM   1225 3HD2 LEU    91      34.880  26.160  33.530  1.00  0.00           H
ATOM   1226  C   LEU    91      37.270  25.800  29.070  1.00  0.00           C
ATOM   1227  O   LEU    91      36.700  24.890  28.430  1.00  0.00           O
ATOM   1228  N   GLN    92      38.410  25.550  29.740  1.00  0.00           N
ATOM   1229  H   GLN    92      38.650  26.350  30.320  1.00  0.00           H
ATOM   1230  CA  GLN    92      39.150  24.310  29.890  1.00  0.00           C
ATOM   1231  HA  GLN    92      38.720  23.590  29.190  1.00  0.00           H
ATOM   1232  CB  GLN    92      40.610  24.520  29.520  1.00  0.00           C
ATOM   1233  HB1 GLN    92      41.060  25.100  30.320  1.00  0.00           H
ATOM   1234  HB2 GLN    92      40.750  25.070  28.580  1.00  0.00           H
ATOM   1235  CG  GLN    92      41.530  23.270  29.510  1.00  0.00           C
ATOM   1236  HG1 GLN    92      41.370  22.670  30.400  1.00  0.00           H
ATOM   1237  HG2 GLN    92      42.560  23.620  29.390  1.00  0.00           H
ATOM   1238  CD  GLN    92      41.240  22.500  28.160  1.00  0.00           C
ATOM   1239  OE1 GLN    92      41.500  22.940  27.030  1.00  0.00           O
ATOM   1240  NE2 GLN    92      40.690  21.380  28.300  1.00  0.00           N
ATOM   1241 1HE2 GLN    92      40.430  21.080  29.230  1.00  0.00           H
ATOM   1242 2HE2 GLN    92      40.520  20.800  27.480  1.00  0.00           H
ATOM   1243  C   GLN    92      39.010  23.740  31.290  1.00  0.00           C
ATOM   1244  O   GLN    92      39.290  24.460  32.250  1.00  0.00           O
ATOM   1245  N   MET    93      38.530  22.520  31.420  1.00  0.00           N
ATOM   1246  H   MET    93      38.200  22.050  30.590  1.00  0.00           H
ATOM   1247  CA  MET    93      38.750  21.740  32.630  1.00  0.00           C
ATOM   1248  HA  MET    93      39.260  22.420  33.320  1.00  0.00           H
ATOM   1249  CB  MET    93      37.370  21.480  33.320  1.00  0.00           C
ATOM   1250  HB1 MET    93      36.880  22.410  33.600  1.00  0.00           H
ATOM   1251  HB2 MET    93      37.600  20.910  34.220  1.00  0.00           H
ATOM   1252  CG  MET    93      36.430  20.660  32.480  1.00  0.00           C
ATOM   1253  HG1 MET    93      36.990  19.750  32.230  1.00  0.00           H
ATOM   1254  HG2 MET    93      36.220  21.170  31.540  1.00  0.00           H
ATOM   1255  SD  MET    93      34.840  20.180  33.170  1.00  0.00           S
ATOM   1256  CE  MET    93      33.830  21.290  32.130  1.00  0.00           C
ATOM   1257  HE1 MET    93      34.100  22.320  32.370  1.00  0.00           H
ATOM   1258  HE2 MET    93      34.010  21.190  31.060  1.00  0.00           H
ATOM   1259  HE3 MET    93      32.760  21.130  32.290  1.00  0.00           H
ATOM   1260  C   MET    93      39.710  20.590  32.410  1.00  0.00           C
ATOM   1261  O   MET    93      39.910  20.140  31.290  1.00  0.00           O
ATOM   1262  N   ASN    94      40.430  20.150  33.480  1.00  0.00           N
ATOM   1263  H   ASN    94      40.390  20.650  34.360  1.00  0.00           H
ATOM   1264  CA  ASN    94      41.310  19.040  33.380  1.00  0.00           C
ATOM   1265  HA  ASN    94      41.200  18.450  32.470  1.00  0.00           H
ATOM   1266  CB  ASN    94      42.730  19.650  33.490  1.00  0.00           C
ATOM   1267  HB1 ASN    94      43.520  18.910  33.580  1.00  0.00           H
ATOM   1268  HB2 ASN    94      42.700  20.280  34.380  1.00  0.00           H
ATOM   1269  CG  ASN    94      43.030  20.560  32.390  1.00  0.00           C
ATOM   1270  OD1 ASN    94      43.090  21.740  32.580  1.00  0.00           O
ATOM   1271  ND2 ASN    94      43.200  20.040  31.220  1.00  0.00           N
ATOM   1272 1HD2 ASN    94      43.220  19.050  31.020  1.00  0.00           H
ATOM   1273 2HD2 ASN    94      43.380  20.630  30.420  1.00  0.00           H
ATOM   1274  C   ASN    94      41.150  18.110  34.610  1.00  0.00           C
ATOM   1275  O   ASN    94      40.340  18.400  35.520  1.00  0.00           O
ATOM   1276  N   SER    95      41.890  16.940  34.550  1.00  0.00           N
ATOM   1277  H   SER    95      42.450  16.870  33.720  1.00  0.00           H
ATOM   1278  CA  SER    95      41.990  15.920  35.580  1.00  0.00           C
ATOM   1279  HA  SER    95      42.280  15.000  35.070  1.00  0.00           H
ATOM   1280  CB  SER    95      43.180  16.320  36.530  1.00  0.00           C
ATOM   1281  HB1 SER    95      43.360  15.500  37.240  1.00  0.00           H
ATOM   1282  HB2 SER    95      43.020  17.130  37.240  1.00  0.00           H
ATOM   1283  OG  SER    95      44.350  16.600  35.770  1.00  0.00           O
ATOM   1284  HG  SER    95      44.990  15.990  36.150  1.00  0.00           H
ATOM   1285  C   SER    95      40.670  15.510  36.300  1.00  0.00           C
ATOM   1286  O   SER    95      40.660  15.570  37.530  1.00  0.00           O
ATOM   1287  N   LEU    96      39.640  15.320  35.540  1.00  0.00           N
ATOM   1288  H   LEU    96      39.770  15.550  34.570  1.00  0.00           H
ATOM   1289  CA  LEU    96      38.290  15.200  36.130  1.00  0.00           C
ATOM   1290  HA  LEU    96      38.200  16.140  36.690  1.00  0.00           H
ATOM   1291  CB  LEU    96      37.210  15.200  35.000  1.00  0.00           C
ATOM   1292  HB1 LEU    96      36.200  15.180  35.400  1.00  0.00           H
ATOM   1293  HB2 LEU    96      37.350  14.280  34.430  1.00  0.00           H
ATOM   1294  CG  LEU    96      37.270  16.420  34.040  1.00  0.00           C
ATOM   1295  HG  LEU    96      38.310  16.540  33.740  1.00  0.00           H
ATOM   1296  CD1 LEU    96      36.450  16.100  32.800  1.00  0.00           C
ATOM   1297 1HD1 LEU    96      36.680  15.090  32.470  1.00  0.00           H
ATOM   1298 2HD1 LEU    96      35.400  16.240  33.070  1.00  0.00           H
ATOM   1299 3HD1 LEU    96      36.610  16.950  32.130  1.00  0.00           H
ATOM   1300  CD2 LEU    96      36.810  17.720  34.780  1.00  0.00           C
ATOM   1301 1HD2 LEU    96      37.430  17.880  35.660  1.00  0.00           H
ATOM   1302 2HD2 LEU    96      37.220  18.580  34.230  1.00  0.00           H
ATOM   1303 3HD2 LEU    96      35.740  17.760  34.960  1.00  0.00           H
ATOM   1304  C   LEU    96      38.100  14.000  37.110  1.00  0.00           C
ATOM   1305  O   LEU    96      38.810  13.000  37.030  1.00  0.00           O
ATOM   1306  N   LYS    97      36.970  14.030  37.840  1.00  0.00           N
ATOM   1307  H   LYS    97      36.580  14.940  38.020  1.00  0.00           H
ATOM   1308  CA  LYS    97      36.410  12.940  38.650  1.00  0.00           C
ATOM   1309  HA  LYS    97      36.640  11.960  38.210  1.00  0.00           H
ATOM   1310  CB  LYS    97      37.140  13.020  39.980  1.00  0.00           C
ATOM   1311  HB1 LYS    97      38.210  12.950  39.760  1.00  0.00           H
ATOM   1312  HB2 LYS    97      36.940  12.070  40.490  1.00  0.00           H
ATOM   1313  CG  LYS    97      36.920  14.300  40.840  1.00  0.00           C
ATOM   1314  HG1 LYS    97      35.850  14.400  41.010  1.00  0.00           H
ATOM   1315  HG2 LYS    97      37.040  15.220  40.270  1.00  0.00           H
ATOM   1316  CD  LYS    97      37.740  14.310  42.080  1.00  0.00           C
ATOM   1317  HD1 LYS    97      38.760  14.660  41.950  1.00  0.00           H
ATOM   1318  HD2 LYS    97      37.740  13.330  42.560  1.00  0.00           H
ATOM   1319  CE  LYS    97      37.020  15.240  43.040  1.00  0.00           C
ATOM   1320  HE1 LYS    97      36.050  14.850  43.340  1.00  0.00           H
ATOM   1321  HE2 LYS    97      36.840  16.140  42.440  1.00  0.00           H
ATOM   1322  NZ  LYS    97      37.840  15.370  44.250  1.00  0.00           N
ATOM   1323  HZ1 LYS    97      38.720  15.800  44.020  1.00  0.00           H
ATOM   1324  HZ2 LYS    97      37.390  15.940  44.940  1.00  0.00           H
ATOM   1325  HZ3 LYS    97      38.010  14.420  44.570  1.00  0.00           H
ATOM   1326  C   LYS    97      34.850  12.960  38.650  1.00  0.00           C
ATOM   1327  O   LYS    97      34.300  13.950  38.240  1.00  0.00           O
ATOM   1328  N   PRO    98      34.140  11.930  39.070  1.00  0.00           N
ATOM   1329  CD  PRO    98      34.680  10.460  39.220  1.00  0.00           C
ATOM   1330  HD1 PRO    98      35.390  10.360  40.040  1.00  0.00           H
ATOM   1331  HD2 PRO    98      35.190  10.150  38.300  1.00  0.00           H
ATOM   1332  CG  PRO    98      33.420   9.660  39.580  1.00  0.00           C
ATOM   1333  HG1 PRO    98      33.580   8.900  40.350  1.00  0.00           H
ATOM   1334  HG2 PRO    98      33.000   9.210  38.690  1.00  0.00           H
ATOM   1335  CB  PRO    98      32.350  10.670  40.050  1.00  0.00           C
ATOM   1336  HB1 PRO    98      32.330  10.810  41.130  1.00  0.00           H
ATOM   1337  HB2 PRO    98      31.340  10.290  39.850  1.00  0.00           H
ATOM   1338  CA  PRO    98      32.680  11.950  39.290  1.00  0.00           C
ATOM   1339  HA  PRO    98      32.240  11.850  38.290  1.00  0.00           H
ATOM   1340  C   PRO    98      31.980  13.040  40.030  1.00  0.00           C
ATOM   1341  O   PRO    98      30.920  13.500  39.620  1.00  0.00           O
ATOM   1342  N   GLU    99      32.670  13.630  40.980  1.00  0.00           N
ATOM   1343  H   GLU    99      33.510  13.170  41.300  1.00  0.00           H
ATOM   1344  CA  GLU    99      32.240  14.880  41.630  1.00  0.00           C
ATOM   1345  HA  GLU    99      31.190  14.730  41.910  1.00  0.00           H
ATOM   1346  CB  GLU    99      33.000  15.080  42.920  1.00  0.00           C
ATOM   1347  HB1 GLU    99      34.000  15.380  42.650  1.00  0.00           H
ATOM   1348  HB2 GLU    99      33.240  14.080  43.290  1.00  0.00           H
ATOM   1349  CG  GLU    99      32.390  16.010  44.030  1.00  0.00           C
ATOM   1350  HG1 GLU    99      31.340  15.720  44.050  1.00  0.00           H
ATOM   1351  HG2 GLU    99      32.380  17.040  43.680  1.00  0.00           H
ATOM   1352  CD  GLU    99      33.190  16.000  45.270  1.00  0.00           C
ATOM   1353  OE1 GLU    99      33.020  15.000  46.060  1.00  0.00           O
ATOM   1354  OE2 GLU    99      34.070  16.930  45.480  1.00  0.00           O
ATOM   1355  C   GLU    99      32.130  16.110  40.770  1.00  0.00           C
ATOM   1356  O   GLU    99      31.410  17.120  41.090  1.00  0.00           O
ATOM   1357  N   ASP   100      32.790  16.080  39.660  1.00  0.00           N
ATOM   1358  H   ASP   100      33.430  15.330  39.440  1.00  0.00           H
ATOM   1359  CA  ASP   100      32.640  17.200  38.600  1.00  0.00           C
ATOM   1360  HA  ASP   100      32.540  18.190  39.050  1.00  0.00           H
ATOM   1361  CB  ASP   100      33.940  17.230  37.730  1.00  0.00           C
ATOM   1362  HB1 ASP   100      33.760  17.880  36.870  1.00  0.00           H
ATOM   1363  HB2 ASP   100      34.080  16.300  37.180  1.00  0.00           H
ATOM   1364  CG  ASP   100      35.220  17.650  38.410  1.00  0.00           C
ATOM   1365  OD1 ASP   100      35.260  18.790  38.910  1.00  0.00           O
ATOM   1366  OD2 ASP   100      36.240  16.900  38.370  1.00  0.00           O
ATOM   1367  C   ASP   100      31.380  16.990  37.680  1.00  0.00           C
ATOM   1368  O   ASP   100      30.990  17.940  36.980  1.00  0.00           O
ATOM   1369  N   THR   101      30.740  15.790  37.680  1.00  0.00           N
ATOM   1370  H   THR   101      31.030  15.100  38.360  1.00  0.00           H
ATOM   1371  CA  THR   101      29.520  15.550  36.930  1.00  0.00           C
ATOM   1372  HA  THR   101      29.700  15.750  35.880  1.00  0.00           H
ATOM   1373  CB  THR   101      29.060  14.130  37.180  1.00  0.00           C
ATOM   1374  HB  THR   101      29.010  13.910  38.240  1.00  0.00           H
ATOM   1375  CG2 THR   101      27.710  13.890  36.580  1.00  0.00           C
ATOM   1376 1HG2 THR   101      27.380  12.860  36.680  1.00  0.00           H
ATOM   1377 2HG2 THR   101      26.920  14.430  37.090  1.00  0.00           H
ATOM   1378 3HG2 THR   101      27.680  14.110  35.510  1.00  0.00           H
ATOM   1379  OG1 THR   101      30.040  13.230  36.610  1.00  0.00           O
ATOM   1380  HG1 THR   101      30.900  13.590  36.830  1.00  0.00           H
ATOM   1381  C   THR   101      28.410  16.570  37.430  1.00  0.00           C
ATOM   1382  O   THR   101      27.930  16.490  38.540  1.00  0.00           O
ATOM   1383  N   ALA   102      28.020  17.440  36.490  1.00  0.00           N
ATOM   1384  H   ALA   102      28.470  17.450  35.590  1.00  0.00           H
ATOM   1385  CA  ALA   102      27.100  18.580  36.670  1.00  0.00           C
ATOM   1386  HA  ALA   102      26.110  18.280  37.020  1.00  0.00           H
ATOM   1387  CB  ALA   102      27.850  19.730  37.400  1.00  0.00           C
ATOM   1388  HB1 ALA   102      27.250  20.640  37.430  1.00  0.00           H
ATOM   1389  HB2 ALA   102      28.030  19.470  38.450  1.00  0.00           H
ATOM   1390  HB3 ALA   102      28.840  19.750  36.950  1.00  0.00           H
ATOM   1391  C   ALA   102      26.750  19.050  35.250  1.00  0.00           C
ATOM   1392  O   ALA   102      27.260  18.570  34.180  1.00  0.00           O
ATOM   1393  N   VAL   103      25.800  20.010  35.130  1.00  0.00           N
ATOM   1394  H   VAL   103      25.540  20.470  36.000  1.00  0.00           H
ATOM   1395  CA  VAL   103      25.500  20.830  33.970  1.00  0.00           C
ATOM   1396  HA  VAL   103      25.840  20.340  33.060  1.00  0.00           H
ATOM   1397  CB  VAL   103      24.010  21.080  33.820  1.00  0.00           C
ATOM   1398  HB  VAL   103      23.610  21.400  34.780  1.00  0.00           H
ATOM   1399  CG1 VAL   103      23.500  22.160  32.720  1.00  0.00           C
ATOM   1400 1HG1 VAL   103      22.420  22.040  32.670  1.00  0.00           H
ATOM   1401 2HG1 VAL   103      23.730  23.170  33.070  1.00  0.00           H
ATOM   1402 3HG1 VAL   103      23.880  22.000  31.710  1.00  0.00           H
ATOM   1403  CG2 VAL   103      23.160  19.820  33.470  1.00  0.00           C
ATOM   1404 1HG2 VAL   103      23.490  18.910  33.980  1.00  0.00           H
ATOM   1405 2HG2 VAL   103      22.130  19.970  33.810  1.00  0.00           H
ATOM   1406 3HG2 VAL   103      23.090  19.690  32.390  1.00  0.00           H
ATOM   1407  C   VAL   103      26.140  22.230  34.020  1.00  0.00           C
ATOM   1408  O   VAL   103      26.150  22.830  35.120  1.00  0.00           O
ATOM   1409  N   TYR   104      26.670  22.700  32.940  1.00  0.00           N
ATOM   1410  H   TYR   104      26.470  22.140  32.130  1.00  0.00           H
ATOM   1411  CA  TYR   104      27.450  23.920  32.870  1.00  0.00           C
ATOM   1412  HA  TYR   104      27.460  24.370  33.860  1.00  0.00           H
ATOM   1413  CB  TYR   104      28.880  23.550  32.350  1.00  0.00           C
ATOM   1414  HB1 TYR   104      29.490  24.400  32.060  1.00  0.00           H
ATOM   1415  HB2 TYR   104      28.800  23.010  31.410  1.00  0.00           H
ATOM   1416  CG  TYR   104      29.750  22.720  33.290  1.00  0.00           C
ATOM   1417  CD1 TYR   104      29.400  21.340  33.590  1.00  0.00           C
ATOM   1418  HD1 TYR   104      28.610  20.830  33.050  1.00  0.00           H
ATOM   1419  CE1 TYR   104      30.090  20.550  34.510  1.00  0.00           C
ATOM   1420  HE1 TYR   104      29.710  19.550  34.680  1.00  0.00           H
ATOM   1421  CZ  TYR   104      31.170  21.130  35.270  1.00  0.00           C
ATOM   1422  OH  TYR   104      31.850  20.420  36.210  1.00  0.00           O
ATOM   1423  HH  TYR   104      31.540  19.520  36.270  1.00  0.00           H
ATOM   1424  CE2 TYR   104      31.460  22.450  35.100  1.00  0.00           C
ATOM   1425  HE2 TYR   104      32.200  22.930  35.720  1.00  0.00           H
ATOM   1426  CD2 TYR   104      30.770  23.340  34.180  1.00  0.00           C
ATOM   1427  HD2 TYR   104      31.000  24.390  34.100  1.00  0.00           H
ATOM   1428  C   TYR   104      26.750  25.030  32.060  1.00  0.00           C
ATOM   1429  O   TYR   104      26.410  24.830  30.900  1.00  0.00           O
ATOM   1430  N   TYR   105      26.450  26.170  32.740  1.00  0.00           N
ATOM   1431  H   TYR   105      26.890  26.310  33.640  1.00  0.00           H
ATOM   1432  CA  TYR   105      25.630  27.310  32.300  1.00  0.00           C
ATOM   1433  HA  TYR   105      25.010  27.060  31.440  1.00  0.00           H
ATOM   1434  CB  TYR   105      24.680  27.660  33.480  1.00  0.00           C
ATOM   1435  HB1 TYR   105      24.080  28.500  33.130  1.00  0.00           H
ATOM   1436  HB2 TYR   105      25.190  28.050  34.360  1.00  0.00           H
ATOM   1437  CG  TYR   105      23.700  26.510  33.930  1.00  0.00           C
ATOM   1438  CD1 TYR   105      23.860  25.830  35.140  1.00  0.00           C
ATOM   1439  HD1 TYR   105      24.690  26.030  35.790  1.00  0.00           H
ATOM   1440  CE1 TYR   105      22.950  24.810  35.500  1.00  0.00           C
ATOM   1441  HE1 TYR   105      23.040  24.320  36.460  1.00  0.00           H
ATOM   1442  CZ  TYR   105      21.860  24.510  34.680  1.00  0.00           C
ATOM   1443  OH  TYR   105      21.100  23.420  34.930  1.00  0.00           O
ATOM   1444  HH  TYR   105      20.620  23.220  34.120  1.00  0.00           H
ATOM   1445  CE2 TYR   105      21.610  25.260  33.500  1.00  0.00           C
ATOM   1446  HE2 TYR   105      20.730  25.010  32.920  1.00  0.00           H
ATOM   1447  CD2 TYR   105      22.560  26.190  33.130  1.00  0.00           C
ATOM   1448  HD2 TYR   105      22.390  26.750  32.220  1.00  0.00           H
ATOM   1449  C   TYR   105      26.490  28.480  31.900  1.00  0.00           C
ATOM   1450  O   TYR   105      27.270  28.960  32.680  1.00  0.00           O
ATOM   1451  N   CYS   106      26.370  29.020  30.690  1.00  0.00           N
ATOM   1452  H   CYS   106      25.780  28.570  30.010  1.00  0.00           H
ATOM   1453  CA  CYS   106      27.130  30.250  30.320  1.00  0.00           C
ATOM   1454  HA  CYS   106      28.050  30.410  30.880  1.00  0.00           H
ATOM   1455  CB  CYS   106      27.410  30.210  28.810  1.00  0.00           C
ATOM   1456  HB1 CYS   106      26.480  29.940  28.310  1.00  0.00           H
ATOM   1457  HB2 CYS   106      28.170  29.450  28.650  1.00  0.00           H
ATOM   1458  SG  CYS   106      28.070  31.670  28.040  1.00  0.00           S
ATOM   1459  C   CYS   106      26.370  31.570  30.620  1.00  0.00           C
ATOM   1460  O   CYS   106      25.150  31.750  30.380  1.00  0.00           O
ATOM   1461  N   ALA   107      27.060  32.570  31.160  1.00  0.00           N
ATOM   1462  H   ALA   107      28.050  32.500  31.370  1.00  0.00           H
ATOM   1463  CA  ALA   107      26.380  33.870  31.530  1.00  0.00           C
ATOM   1464  HA  ALA   107      25.360  33.820  31.120  1.00  0.00           H
ATOM   1465  CB  ALA   107      26.050  33.920  32.990  1.00  0.00           C
ATOM   1466  HB1 ALA   107      25.400  34.780  33.180  1.00  0.00           H
ATOM   1467  HB2 ALA   107      25.530  33.000  33.260  1.00  0.00           H
ATOM   1468  HB3 ALA   107      26.890  33.960  33.680  1.00  0.00           H
ATOM   1469  C   ALA   107      27.210  35.100  31.100  1.00  0.00           C
ATOM   1470  O   ALA   107      28.410  34.970  30.920  1.00  0.00           O
ATOM   1471  N   ALA   108      26.660  36.320  31.080  1.00  0.00           N
ATOM   1472  H   ALA   108      25.670  36.440  31.280  1.00  0.00           H
ATOM   1473  CA  ALA   108      27.370  37.610  30.960  1.00  0.00           C
ATOM   1474  HA  ALA   108      28.430  37.450  31.160  1.00  0.00           H
ATOM   1475  CB  ALA   108      27.220  37.980  29.440  1.00  0.00           C
ATOM   1476  HB1 ALA   108      27.610  37.210  28.770  1.00  0.00           H
ATOM   1477  HB2 ALA   108      26.160  38.210  29.330  1.00  0.00           H
ATOM   1478  HB3 ALA   108      27.810  38.880  29.280  1.00  0.00           H
ATOM   1479  C   ALA   108      26.780  38.680  31.990  1.00  0.00           C
ATOM   1480  O   ALA   108      25.550  38.670  32.230  1.00  0.00           O
ATOM   1481  N   ASP   109      27.600  39.670  32.450  1.00  0.00           N
ATOM   1482  H   ASP   109      28.550  39.680  32.100  1.00  0.00           H
ATOM   1483  CA  ASP   109      27.180  40.860  33.160  1.00  0.00           C
ATOM   1484  HA  ASP   109      26.140  41.010  32.880  1.00  0.00           H
ATOM   1485  CB  ASP   109      27.330  40.500  34.680  1.00  0.00           C
ATOM   1486  HB1 ASP   109      28.400  40.460  34.900  1.00  0.00           H
ATOM   1487  HB2 ASP   109      26.760  39.610  34.930  1.00  0.00           H
ATOM   1488  CG  ASP   109      26.540  41.420  35.550  1.00  0.00           C
ATOM   1489  OD1 ASP   109      25.300  41.320  35.590  1.00  0.00           O
ATOM   1490  OD2 ASP   109      27.100  42.460  35.950  1.00  0.00           O
ATOM   1491  C   ASP   109      28.060  42.010  32.810  1.00  0.00           C
ATOM   1492  O   ASP   109      29.160  41.900  32.260  1.00  0.00           O
ATOM   1493  N   ARG   110      27.710  43.160  33.310  1.00  0.00           N
ATOM   1494  H   ARG   110      26.820  43.240  33.770  1.00  0.00           H
ATOM   1495  CA  ARG   110      28.590  44.350  33.080  1.00  0.00           C
ATOM   1496  HA  ARG   110      29.220  44.130  32.210  1.00  0.00           H
ATOM   1497  CB  ARG   110      27.770  45.620  32.890  1.00  0.00           C
ATOM   1498  HB1 ARG   110      28.550  46.350  32.700  1.00  0.00           H
ATOM   1499  HB2 ARG   110      27.140  45.860  33.740  1.00  0.00           H
ATOM   1500  CG  ARG   110      26.910  45.560  31.590  1.00  0.00           C
ATOM   1501  HG1 ARG   110      26.190  44.740  31.570  1.00  0.00           H
ATOM   1502  HG2 ARG   110      27.620  45.350  30.790  1.00  0.00           H
ATOM   1503  CD  ARG   110      26.250  46.940  31.380  1.00  0.00           C
ATOM   1504  HD1 ARG   110      27.040  47.650  31.170  1.00  0.00           H
ATOM   1505  HD2 ARG   110      25.680  47.190  32.280  1.00  0.00           H
ATOM   1506  NE  ARG   110      25.250  46.950  30.230  1.00  0.00           N
ATOM   1507  HE  ARG   110      24.340  46.500  30.320  1.00  0.00           H
ATOM   1508  CZ  ARG   110      25.370  47.380  29.020  1.00  0.00           C
ATOM   1509  NH1 ARG   110      26.480  47.850  28.520  1.00  0.00           N
ATOM   1510 1HH1 ARG   110      27.130  48.250  29.180  1.00  0.00           H
ATOM   1511 2HH1 ARG   110      26.520  48.060  27.540  1.00  0.00           H
ATOM   1512  NH2 ARG   110      24.400  47.260  28.150  1.00  0.00           N
ATOM   1513 1HH2 ARG   110      23.460  47.080  28.480  1.00  0.00           H
ATOM   1514 2HH2 ARG   110      24.540  47.480  27.180  1.00  0.00           H
ATOM   1515  C   ARG   110      29.690  44.540  34.210  1.00  0.00           C
ATOM   1516  O   ARG   110      30.750  45.160  34.030  1.00  0.00           O
ATOM   1517  N   PHE   111      29.360  44.070  35.400  1.00  0.00           N
ATOM   1518  H   PHE   111      28.520  43.530  35.540  1.00  0.00           H
ATOM   1519  CA  PHE   111      29.980  44.560  36.620  1.00  0.00           C
ATOM   1520  HA  PHE   111      30.950  44.990  36.410  1.00  0.00           H
ATOM   1521  CB  PHE   111      29.120  45.670  37.180  1.00  0.00           C
ATOM   1522  HB1 PHE   111      29.490  46.080  38.120  1.00  0.00           H
ATOM   1523  HB2 PHE   111      28.260  45.120  37.570  1.00  0.00           H
ATOM   1524  CG  PHE   111      28.570  46.790  36.310  1.00  0.00           C
ATOM   1525  CD1 PHE   111      27.160  46.980  36.260  1.00  0.00           C
ATOM   1526  HD1 PHE   111      26.470  46.430  36.880  1.00  0.00           H
ATOM   1527  CE1 PHE   111      26.590  48.000  35.460  1.00  0.00           C
ATOM   1528  HE1 PHE   111      25.530  48.190  35.550  1.00  0.00           H
ATOM   1529  CZ  PHE   111      27.440  48.820  34.650  1.00  0.00           C
ATOM   1530  HZ  PHE   111      27.090  49.640  34.050  1.00  0.00           H
ATOM   1531  CE2 PHE   111      28.800  48.660  34.700  1.00  0.00           C
ATOM   1532  HE2 PHE   111      29.450  49.200  34.020  1.00  0.00           H
ATOM   1533  CD2 PHE   111      29.330  47.610  35.510  1.00  0.00           C
ATOM   1534  HD2 PHE   111      30.400  47.550  35.410  1.00  0.00           H
ATOM   1535  C   PHE   111      30.170  43.560  37.660  1.00  0.00           C
ATOM   1536  O   PHE   111      31.090  43.760  38.420  1.00  0.00           O
ATOM   1537  N   LEU   112      29.460  42.460  37.680  1.00  0.00           N
ATOM   1538  H   LEU   112      28.720  42.330  37.000  1.00  0.00           H
ATOM   1539  CA  LEU   112      29.550  41.320  38.630  1.00  0.00           C
ATOM   1540  HA  LEU   112      29.750  41.790  39.600  1.00  0.00           H
ATOM   1541  CB  LEU   112      28.180  40.670  38.750  1.00  0.00           C
ATOM   1542  HB1 LEU   112      28.330  39.720  39.270  1.00  0.00           H
ATOM   1543  HB2 LEU   112      27.840  40.230  37.810  1.00  0.00           H
ATOM   1544  CG  LEU   112      27.040  41.610  39.350  1.00  0.00           C
ATOM   1545  HG  LEU   112      27.020  42.440  38.640  1.00  0.00           H
ATOM   1546  CD1 LEU   112      25.720  40.860  39.490  1.00  0.00           C
ATOM   1547 1HD1 LEU   112      25.340  40.550  38.520  1.00  0.00           H
ATOM   1548 2HD1 LEU   112      25.740  40.080  40.250  1.00  0.00           H
ATOM   1549 3HD1 LEU   112      25.010  41.660  39.670  1.00  0.00           H
ATOM   1550  CD2 LEU   112      27.380  42.160  40.800  1.00  0.00           C
ATOM   1551 1HD2 LEU   112      27.350  41.400  41.590  1.00  0.00           H
ATOM   1552 2HD2 LEU   112      28.340  42.690  40.810  1.00  0.00           H
ATOM   1553 3HD2 LEU   112      26.480  42.730  41.020  1.00  0.00           H
ATOM   1554  C   LEU   112      30.660  40.250  38.260  1.00  0.00           C
ATOM   1555  O   LEU   112      30.610  39.580  37.210  1.00  0.00           O
ATOM   1556  N   THR   113      31.640  40.060  39.140  1.00  0.00           N
ATOM   1557  H   THR   113      31.530  40.560  40.010  1.00  0.00           H
ATOM   1558  CA  THR   113      32.680  39.050  38.980  1.00  0.00           C
ATOM   1559  HA  THR   113      32.920  39.070  37.910  1.00  0.00           H
ATOM   1560  CB  THR   113      33.910  39.340  39.720  1.00  0.00           C
ATOM   1561  HB  THR   113      34.480  38.410  39.690  1.00  0.00           H
ATOM   1562  CG2 THR   113      34.650  40.430  38.950  1.00  0.00           C
ATOM   1563 1HG2 THR   113      34.080  41.360  38.900  1.00  0.00           H
ATOM   1564 2HG2 THR   113      35.610  40.650  39.410  1.00  0.00           H
ATOM   1565 3HG2 THR   113      34.860  40.060  37.950  1.00  0.00           H
ATOM   1566  OG1 THR   113      33.660  39.790  41.090  1.00  0.00           O
ATOM   1567  HG1 THR   113      34.550  39.870  41.450  1.00  0.00           H
ATOM   1568  C   THR   113      32.160  37.710  39.360  1.00  0.00           C
ATOM   1569  O   THR   113      32.720  36.760  38.870  1.00  0.00           O
ATOM   1570  N   ARG   132      31.250  37.550  40.340  1.00  0.00           N
ATOM   1571  H   ARG   132      31.040  38.390  40.860  1.00  0.00           H
ATOM   1572  CA  ARG   132      30.940  36.180  40.870  1.00  0.00           C
ATOM   1573  HA  ARG   132      30.860  35.500  40.030  1.00  0.00           H
ATOM   1574  CB  ARG   132      32.130  35.870  41.850  1.00  0.00           C
ATOM   1575  HB1 ARG   132      33.040  35.780  41.270  1.00  0.00           H
ATOM   1576  HB2 ARG   132      31.930  34.860  42.220  1.00  0.00           H
ATOM   1577  CG  ARG   132      32.360  36.740  43.130  1.00  0.00           C
ATOM   1578  HG1 ARG   132      31.430  36.880  43.690  1.00  0.00           H
ATOM   1579  HG2 ARG   132      32.630  37.710  42.710  1.00  0.00           H
ATOM   1580  CD  ARG   132      33.460  36.200  44.050  1.00  0.00           C
ATOM   1581  HD1 ARG   132      34.330  35.940  43.440  1.00  0.00           H
ATOM   1582  HD2 ARG   132      33.190  35.250  44.510  1.00  0.00           H
ATOM   1583  NE  ARG   132      33.830  37.210  45.040  1.00  0.00           N
ATOM   1584  HE  ARG   132      34.810  37.460  45.000  1.00  0.00           H
ATOM   1585  CZ  ARG   132      33.180  37.430  46.150  1.00  0.00           C
ATOM   1586  NH1 ARG   132      32.090  36.870  46.470  1.00  0.00           N
ATOM   1587 1HH1 ARG   132      31.710  36.200  45.810  1.00  0.00           H
ATOM   1588 2HH1 ARG   132      31.530  37.070  47.290  1.00  0.00           H
ATOM   1589  NH2 ARG   132      33.750  38.140  47.080  1.00  0.00           N
ATOM   1590 1HH2 ARG   132      34.680  38.500  46.910  1.00  0.00           H
ATOM   1591 2HH2 ARG   132      33.380  38.380  47.990  1.00  0.00           H
ATOM   1592  C   ARG   132      29.580  35.900  41.500  1.00  0.00           C
ATOM   1593  O   ARG   132      29.260  34.780  41.910  1.00  0.00           O
ATOM   1594  N   SER   133      28.790  36.960  41.580  1.00  0.00           N
ATOM   1595  H   SER   133      29.070  37.880  41.290  1.00  0.00           H
ATOM   1596  CA  SER   133      27.440  36.900  41.940  1.00  0.00           C
ATOM   1597  HA  SER   133      27.390  36.310  42.860  1.00  0.00           H
ATOM   1598  CB  SER   133      26.950  38.300  42.250  1.00  0.00           C
ATOM   1599  HB1 SER   133      27.200  39.000  41.450  1.00  0.00           H
ATOM   1600  HB2 SER   133      27.530  38.650  43.100  1.00  0.00           H
ATOM   1601  OG  SER   133      25.570  38.350  42.650  1.00  0.00           O
ATOM   1602  HG  SER   133      25.450  39.280  42.810  1.00  0.00           H
ATOM   1603  C   SER   133      26.450  36.270  41.010  1.00  0.00           C
ATOM   1604  O   SER   133      26.380  36.540  39.770  1.00  0.00           O
ATOM   1605  N   VAL   134      25.550  35.370  41.510  1.00  0.00           N
ATOM   1606  H   VAL   134      25.740  35.130  42.470  1.00  0.00           H
ATOM   1607  CA  VAL   134      24.480  34.780  40.670  1.00  0.00           C
ATOM   1608  HA  VAL   134      24.980  34.200  39.890  1.00  0.00           H
ATOM   1609  CB  VAL   134      23.640  33.790  41.520  1.00  0.00           C
ATOM   1610  HB  VAL   134      22.830  33.410  40.900  1.00  0.00           H
ATOM   1611  CG1 VAL   134      24.450  32.480  41.780  1.00  0.00           C
ATOM   1612 1HG1 VAL   134      23.870  31.700  42.270  1.00  0.00           H
ATOM   1613 2HG1 VAL   134      25.000  32.080  40.920  1.00  0.00           H
ATOM   1614 3HG1 VAL   134      25.300  32.730  42.420  1.00  0.00           H
ATOM   1615  CG2 VAL   134      23.170  34.350  42.910  1.00  0.00           C
ATOM   1616 1HG2 VAL   134      22.460  33.750  43.480  1.00  0.00           H
ATOM   1617 2HG2 VAL   134      24.050  34.540  43.530  1.00  0.00           H
ATOM   1618 3HG2 VAL   134      22.850  35.370  42.710  1.00  0.00           H
ATOM   1619  C   VAL   134      23.510  35.830  39.980  1.00  0.00           C
ATOM   1620  O   VAL   134      22.660  35.530  39.180  1.00  0.00           O
ATOM   1621  N   LYS   135      23.600  37.170  40.170  1.00  0.00           N
ATOM   1622  H   LYS   135      24.290  37.540  40.810  1.00  0.00           H
ATOM   1623  CA  LYS   135      22.670  38.140  39.680  1.00  0.00           C
ATOM   1624  HA  LYS   135      21.720  37.610  39.670  1.00  0.00           H
ATOM   1625  CB  LYS   135      22.390  39.310  40.640  1.00  0.00           C
ATOM   1626  HB1 LYS   135      21.820  40.060  40.090  1.00  0.00           H
ATOM   1627  HB2 LYS   135      23.370  39.740  40.870  1.00  0.00           H
ATOM   1628  CG  LYS   135      21.630  38.900  41.900  1.00  0.00           C
ATOM   1629  HG1 LYS   135      22.210  38.160  42.440  1.00  0.00           H
ATOM   1630  HG2 LYS   135      20.660  38.500  41.610  1.00  0.00           H
ATOM   1631  CD  LYS   135      21.240  40.040  42.820  1.00  0.00           C
ATOM   1632  HD1 LYS   135      20.600  40.710  42.240  1.00  0.00           H
ATOM   1633  HD2 LYS   135      22.170  40.580  43.010  1.00  0.00           H
ATOM   1634  CE  LYS   135      20.700  39.540  44.100  1.00  0.00           C
ATOM   1635  HE1 LYS   135      20.650  40.380  44.800  1.00  0.00           H
ATOM   1636  HE2 LYS   135      21.480  38.840  44.400  1.00  0.00           H
ATOM   1637  NZ  LYS   135      19.350  39.000  43.930  1.00  0.00           N
ATOM   1638  HZ1 LYS   135      19.360  38.060  43.560  1.00  0.00           H
ATOM   1639  HZ2 LYS   135      18.900  38.790  44.810  1.00  0.00           H
ATOM   1640  HZ3 LYS   135      18.750  39.580  43.360  1.00  0.00           H
ATOM   1641  C   LYS   135      22.910  38.600  38.210  1.00  0.00           C
ATOM   1642  O   LYS   135      22.410  39.630  37.810  1.00  0.00           O
ATOM   1643  N   TYR   136      23.660  37.810  37.410  1.00  0.00           N
ATOM   1644  H   TYR   136      23.950  36.930  37.820  1.00  0.00           H
ATOM   1645  CA  TYR   136      24.030  38.090  36.020  1.00  0.00           C
ATOM   1646  HA  TYR   136      24.690  38.950  36.030  1.00  0.00           H
ATOM   1647  CB  TYR   136      24.840  36.980  35.380  1.00  0.00           C
ATOM   1648  HB1 TYR   136      24.560  37.030  34.330  1.00  0.00           H
ATOM   1649  HB2 TYR   136      24.550  35.990  35.730  1.00  0.00           H
ATOM   1650  CG  TYR   136      26.350  36.990  35.540  1.00  0.00           C
ATOM   1651  CD1 TYR   136      27.000  37.110  36.760  1.00  0.00           C
ATOM   1652  HD1 TYR   136      26.370  37.340  37.610  1.00  0.00           H
ATOM   1653  CE1 TYR   136      28.390  37.200  36.870  1.00  0.00           C
ATOM   1654  HE1 TYR   136      28.920  37.350  37.790  1.00  0.00           H
ATOM   1655  CZ  TYR   136      29.200  37.030  35.760  1.00  0.00           C
ATOM   1656  OH  TYR   136      30.580  37.220  35.980  1.00  0.00           O
ATOM   1657  HH  TYR   136      30.630  37.890  36.660  1.00  0.00           H
ATOM   1658  CE2 TYR   136      28.570  36.790  34.480  1.00  0.00           C
ATOM   1659  HE2 TYR   136      29.170  36.720  33.580  1.00  0.00           H
ATOM   1660  CD2 TYR   136      27.170  36.820  34.390  1.00  0.00           C
ATOM   1661  HD2 TYR   136      26.690  36.710  33.430  1.00  0.00           H
ATOM   1662  C   TYR   136      22.770  38.380  35.150  1.00  0.00           C
ATOM   1663  O   TYR   136      21.690  37.810  35.330  1.00  0.00           O
ATOM   1664  N   ASP   137      22.930  39.290  34.200  1.00  0.00           N
ATOM   1665  H   ASP   137      23.810  39.780  34.220  1.00  0.00           H
ATOM   1666  CA  ASP   137      21.750  39.770  33.450  1.00  0.00           C
ATOM   1667  HA  ASP   137      20.790  39.790  33.950  1.00  0.00           H
ATOM   1668  CB  ASP   137      22.080  41.210  33.050  1.00  0.00           C
ATOM   1669  HB1 ASP   137      22.760  41.180  32.200  1.00  0.00           H
ATOM   1670  HB2 ASP   137      22.630  41.670  33.870  1.00  0.00           H
ATOM   1671  CG  ASP   137      20.830  42.070  32.840  1.00  0.00           C
ATOM   1672  OD1 ASP   137      19.960  41.890  33.690  1.00  0.00           O
ATOM   1673  OD2 ASP   137      20.680  42.800  31.790  1.00  0.00           O
ATOM   1674  C   ASP   137      21.520  39.050  32.120  1.00  0.00           C
ATOM   1675  O   ASP   137      20.370  38.990  31.640  1.00  0.00           O
ATOM   1676  N   TYR   138      22.480  38.390  31.500  1.00  0.00           N
ATOM   1677  H   TYR   138      23.350  38.310  32.000  1.00  0.00           H
ATOM   1678  CA  TYR   138      22.370  37.640  30.240  1.00  0.00           C
ATOM   1679  HA  TYR   138      21.310  37.660  29.960  1.00  0.00           H
ATOM   1680  CB  TYR   138      23.150  38.380  29.160  1.00  0.00           C
ATOM   1681  HB1 TYR   138      23.400  37.600  28.440  1.00  0.00           H
ATOM   1682  HB2 TYR   138      24.080  38.800  29.520  1.00  0.00           H
ATOM   1683  CG  TYR   138      22.410  39.480  28.440  1.00  0.00           C
ATOM   1684  CD1 TYR   138      22.430  40.800  29.000  1.00  0.00           C
ATOM   1685  HD1 TYR   138      22.670  40.960  30.040  1.00  0.00           H
ATOM   1686  CE1 TYR   138      22.050  41.860  28.240  1.00  0.00           C
ATOM   1687  HE1 TYR   138      21.980  42.860  28.640  1.00  0.00           H
ATOM   1688  CZ  TYR   138      21.630  41.680  26.870  1.00  0.00           C
ATOM   1689  OH  TYR   138      21.240  42.720  26.070  1.00  0.00           O
ATOM   1690  HH  TYR   138      20.770  42.420  25.290  1.00  0.00           H
ATOM   1691  CE2 TYR   138      21.610  40.400  26.320  1.00  0.00           C
ATOM   1692  HE2 TYR   138      21.380  40.300  25.270  1.00  0.00           H
ATOM   1693  CD2 TYR   138      22.130  39.320  27.070  1.00  0.00           C
ATOM   1694  HD2 TYR   138      22.410  38.390  26.590  1.00  0.00           H
ATOM   1695  C   TYR   138      22.890  36.200  30.420  1.00  0.00           C
ATOM   1696  O   TYR   138      23.930  35.940  31.050  1.00  0.00           O
ATOM   1697  N   TRP   139      22.120  35.260  29.870  1.00  0.00           N
ATOM   1698  H   TRP   139      21.240  35.550  29.460  1.00  0.00           H
ATOM   1699  CA  TRP   139      22.370  33.780  30.010  1.00  0.00           C
ATOM   1700  HA  TRP   139      23.420  33.600  30.240  1.00  0.00           H
ATOM   1701  CB  TRP   139      21.590  33.300  31.260  1.00  0.00           C
ATOM   1702  HB1 TRP   139      21.550  32.220  31.360  1.00  0.00           H
ATOM   1703  HB2 TRP   139      20.540  33.580  31.120  1.00  0.00           H
ATOM   1704  CG  TRP   139      21.950  33.870  32.530  1.00  0.00           C
ATOM   1705  CD1 TRP   139      21.500  35.040  33.090  1.00  0.00           C
ATOM   1706  HD1 TRP   139      20.790  35.710  32.620  1.00  0.00           H
ATOM   1707  NE1 TRP   139      21.960  35.140  34.360  1.00  0.00           N
ATOM   1708  HE1 TRP   139      21.800  35.950  34.950  1.00  0.00           H
ATOM   1709  CE2 TRP   139      22.670  34.060  34.750  1.00  0.00           C
ATOM   1710  CZ2 TRP   139      23.220  33.700  35.950  1.00  0.00           C
ATOM   1711  HZ2 TRP   139      23.240  34.450  36.720  1.00  0.00           H
ATOM   1712  CH2 TRP   139      23.590  32.370  36.230  1.00  0.00           C
ATOM   1713  HH2 TRP   139      24.110  32.120  37.130  1.00  0.00           H
ATOM   1714  CZ3 TRP   139      23.330  31.380  35.210  1.00  0.00           C
ATOM   1715  HZ3 TRP   139      23.410  30.320  35.390  1.00  0.00           H
ATOM   1716  CE3 TRP   139      22.720  31.780  33.970  1.00  0.00           C
ATOM   1717  HE3 TRP   139      22.600  30.980  33.260  1.00  0.00           H
ATOM   1718  CD2 TRP   139      22.460  33.140  33.690  1.00  0.00           C
ATOM   1719  C   TRP   139      22.040  32.940  28.740  1.00  0.00           C
ATOM   1720  O   TRP   139      21.410  33.480  27.880  1.00  0.00           O
ATOM   1721  N   GLY   140      22.400  31.720  28.710  1.00  0.00           N
ATOM   1722  H   GLY   140      22.920  31.280  29.450  1.00  0.00           H
ATOM   1723  CA  GLY   140      22.040  30.850  27.610  1.00  0.00           C
ATOM   1724  HA1 GLY   140      22.940  30.380  27.220  1.00  0.00           H
ATOM   1725  HA2 GLY   140      21.550  31.440  26.830  1.00  0.00           H
ATOM   1726  C   GLY   140      21.040  29.730  28.080  1.00  0.00           C
ATOM   1727  O   GLY   140      20.010  30.070  28.690  1.00  0.00           O
ATOM   1728  N   GLN   141      21.300  28.440  27.780  1.00  0.00           N
ATOM   1729  H   GLN   141      22.150  28.230  27.270  1.00  0.00           H
ATOM   1730  CA  GLN   141      20.470  27.390  28.420  1.00  0.00           C
ATOM   1731  HA  GLN   141      19.820  27.740  29.210  1.00  0.00           H
ATOM   1732  CB  GLN   141      19.680  26.720  27.280  1.00  0.00           C
ATOM   1733  HB1 GLN   141      19.170  25.820  27.610  1.00  0.00           H
ATOM   1734  HB2 GLN   141      20.370  26.460  26.480  1.00  0.00           H
ATOM   1735  CG  GLN   141      18.600  27.700  26.750  1.00  0.00           C
ATOM   1736  HG1 GLN   141      18.020  27.190  25.980  1.00  0.00           H
ATOM   1737  HG2 GLN   141      19.110  28.560  26.300  1.00  0.00           H
ATOM   1738  CD  GLN   141      17.620  28.250  27.780  1.00  0.00           C
ATOM   1739  OE1 GLN   141      17.200  27.620  28.730  1.00  0.00           O
ATOM   1740  NE2 GLN   141      17.060  29.380  27.540  1.00  0.00           N
ATOM   1741 1HE2 GLN   141      17.170  29.840  26.650  1.00  0.00           H
ATOM   1742 2HE2 GLN   141      16.320  29.630  28.180  1.00  0.00           H
ATOM   1743  C   GLN   141      21.220  26.300  29.110  1.00  0.00           C
ATOM   1744  O   GLN   141      20.670  25.740  30.030  1.00  0.00           O
ATOM   1745  N   GLY   142      22.450  26.030  28.690  1.00  0.00           N
ATOM   1746  H   GLY   142      22.870  26.650  28.010  1.00  0.00           H
ATOM   1747  CA  GLY   142      23.440  25.110  29.390  1.00  0.00           C
ATOM   1748  HA1 GLY   142      23.270  25.190  30.460  1.00  0.00           H
ATOM   1749  HA2 GLY   142      24.450  25.510  29.250  1.00  0.00           H
ATOM   1750  C   GLY   142      23.420  23.680  28.930  1.00  0.00           C
ATOM   1751  O   GLY   142      22.520  23.130  28.330  1.00  0.00           O
ATOM   1752  N   THR   143      24.590  23.050  29.140  1.00  0.00           N
ATOM   1753  H   THR   143      25.280  23.430  29.770  1.00  0.00           H
ATOM   1754  CA  THR   143      24.900  21.810  28.570  1.00  0.00           C
ATOM   1755  HA  THR   143      23.950  21.330  28.340  1.00  0.00           H
ATOM   1756  CB  THR   143      25.880  21.980  27.350  1.00  0.00           C
ATOM   1757  HB  THR   143      25.570  22.680  26.580  1.00  0.00           H
ATOM   1758  CG2 THR   143      27.260  22.560  27.780  1.00  0.00           C
ATOM   1759 1HG2 THR   143      27.870  22.640  26.880  1.00  0.00           H
ATOM   1760 2HG2 THR   143      27.140  23.490  28.330  1.00  0.00           H
ATOM   1761 3HG2 THR   143      27.840  21.910  28.440  1.00  0.00           H
ATOM   1762  OG1 THR   143      26.090  20.660  26.730  1.00  0.00           O
ATOM   1763  HG1 THR   143      26.490  20.820  25.880  1.00  0.00           H
ATOM   1764  C   THR   143      25.480  20.890  29.670  1.00  0.00           C
ATOM   1765  O   THR   143      26.110  21.260  30.680  1.00  0.00           O
ATOM   1766  N   GLN   144      25.040  19.590  29.600  1.00  0.00           N
ATOM   1767  H   GLN   144      24.510  19.350  28.770  1.00  0.00           H
ATOM   1768  CA  GLN   144      25.230  18.540  30.580  1.00  0.00           C
ATOM   1769  HA  GLN   144      25.120  18.970  31.580  1.00  0.00           H
ATOM   1770  CB  GLN   144      24.130  17.500  30.410  1.00  0.00           C
ATOM   1771  HB1 GLN   144      24.400  16.960  29.500  1.00  0.00           H
ATOM   1772  HB2 GLN   144      23.230  18.110  30.380  1.00  0.00           H
ATOM   1773  CG  GLN   144      24.050  16.530  31.590  1.00  0.00           C
ATOM   1774  HG1 GLN   144      23.650  17.130  32.400  1.00  0.00           H
ATOM   1775  HG2 GLN   144      25.050  16.240  31.920  1.00  0.00           H
ATOM   1776  CD  GLN   144      23.150  15.370  31.180  1.00  0.00           C
ATOM   1777  OE1 GLN   144      22.730  15.140  30.060  1.00  0.00           O
ATOM   1778  NE2 GLN   144      22.660  14.610  32.100  1.00  0.00           N
ATOM   1779 1HE2 GLN   144      23.000  14.810  33.020  1.00  0.00           H
ATOM   1780 2HE2 GLN   144      21.960  13.910  31.900  1.00  0.00           H
ATOM   1781  C   GLN   144      26.620  17.910  30.350  1.00  0.00           C
ATOM   1782  O   GLN   144      27.040  17.610  29.210  1.00  0.00           O
ATOM   1783  N   VAL   145      27.400  17.810  31.440  1.00  0.00           N
ATOM   1784  H   VAL   145      27.070  18.140  32.330  1.00  0.00           H
ATOM   1785  CA  VAL   145      28.670  17.030  31.430  1.00  0.00           C
ATOM   1786  HA  VAL   145      28.800  16.570  30.450  1.00  0.00           H
ATOM   1787  CB  VAL   145      29.950  17.860  31.620  1.00  0.00           C
ATOM   1788  HB  VAL   145      29.940  18.330  32.600  1.00  0.00           H
ATOM   1789  CG1 VAL   145      31.310  17.100  31.450  1.00  0.00           C
ATOM   1790 1HG1 VAL   145      31.470  16.390  32.260  1.00  0.00           H
ATOM   1791 2HG1 VAL   145      31.410  16.580  30.490  1.00  0.00           H
ATOM   1792 3HG1 VAL   145      32.130  17.820  31.430  1.00  0.00           H
ATOM   1793  CG2 VAL   145      30.160  19.040  30.620  1.00  0.00           C
ATOM   1794 1HG2 VAL   145      29.290  19.700  30.550  1.00  0.00           H
ATOM   1795 2HG2 VAL   145      31.010  19.650  30.930  1.00  0.00           H
ATOM   1796 3HG2 VAL   145      30.310  18.540  29.670  1.00  0.00           H
ATOM   1797  C   VAL   145      28.630  15.830  32.380  1.00  0.00           C
ATOM   1798  O   VAL   145      28.070  15.910  33.460  1.00  0.00           O
ATOM   1799  N   THR   146      29.290  14.760  32.010  1.00  0.00           N
ATOM   1800  H   THR   146      29.590  14.790  31.040  1.00  0.00           H
ATOM   1801  CA  THR   146      29.100  13.510  32.720  1.00  0.00           C
ATOM   1802  HA  THR   146      28.790  13.780  33.730  1.00  0.00           H
ATOM   1803  CB  THR   146      27.910  12.600  32.150  1.00  0.00           C
ATOM   1804  HB  THR   146      28.200  12.070  31.250  1.00  0.00           H
ATOM   1805  CG2 THR   146      27.540  11.500  33.130  1.00  0.00           C
ATOM   1806 1HG2 THR   146      26.700  10.870  32.820  1.00  0.00           H
ATOM   1807 2HG2 THR   146      28.350  10.770  33.160  1.00  0.00           H
ATOM   1808 3HG2 THR   146      27.390  11.820  34.160  1.00  0.00           H
ATOM   1809  OG1 THR   146      26.690  13.310  32.060  1.00  0.00           O
ATOM   1810  HG1 THR   146      26.260  13.060  31.240  1.00  0.00           H
ATOM   1811  C   THR   146      30.350  12.710  32.810  1.00  0.00           C
ATOM   1812  O   THR   146      31.040  12.520  31.840  1.00  0.00           O
ATOM   1813  N   VAL   147      30.710  12.270  34.060  1.00  0.00           N
ATOM   1814  H   VAL   147      30.160  12.570  34.850  1.00  0.00           H
ATOM   1815  CA  VAL   147      32.080  11.750  34.330  1.00  0.00           C
ATOM   1816  HA  VAL   147      32.590  11.540  33.380  1.00  0.00           H
ATOM   1817  CB  VAL   147      32.980  12.650  35.160  1.00  0.00           C
ATOM   1818  HB  VAL   147      32.690  12.610  36.210  1.00  0.00           H
ATOM   1819  CG1 VAL   147      34.430  12.170  35.070  1.00  0.00           C
ATOM   1820 1HG1 VAL   147      34.410  11.170  35.510  1.00  0.00           H
ATOM   1821 2HG1 VAL   147      34.770  12.260  34.040  1.00  0.00           H
ATOM   1822 3HG1 VAL   147      34.990  12.750  35.810  1.00  0.00           H
ATOM   1823  CG2 VAL   147      32.930  14.120  34.740  1.00  0.00           C
ATOM   1824 1HG2 VAL   147      33.530  14.310  33.850  1.00  0.00           H
ATOM   1825 2HG2 VAL   147      31.890  14.440  34.650  1.00  0.00           H
ATOM   1826 3HG2 VAL   147      33.270  14.780  35.540  1.00  0.00           H
ATOM   1827  C   VAL   147      31.930  10.380  35.010  1.00  0.00           C
ATOM   1828  O   VAL   147      31.510  10.330  36.170  1.00  0.00           O
ATOM   1829  N   SER   148      32.290   9.280  34.330  1.00  0.00           N
ATOM   1830  H   SER   148      32.620   9.400  33.390  1.00  0.00           H
ATOM   1831  CA  SER   148      32.100   7.870  34.740  1.00  0.00           C
ATOM   1832  HA  SER   148      31.100   7.730  35.160  1.00  0.00           H
ATOM   1833  CB  SER   148      32.380   6.890  33.640  1.00  0.00           C
ATOM   1834  HB1 SER   148      32.410   5.900  34.100  1.00  0.00           H
ATOM   1835  HB2 SER   148      33.370   7.100  33.240  1.00  0.00           H
ATOM   1836  OG  SER   148      31.460   6.950  32.580  1.00  0.00           O
ATOM   1837  HG  SER   148      31.690   6.230  31.990  1.00  0.00           H
ATOM   1838  C   SER   148      32.970   7.580  35.920  1.00  0.00           C
ATOM   1839  O   SER   148      34.090   8.020  36.040  1.00  0.00           O
ATOM   1840  N   SER   149      32.450   6.640  36.720  1.00  0.00           N
ATOM   1841  H   SER   149      31.540   6.260  36.510  1.00  0.00           H
ATOM   1842  CA  SER   149      33.010   6.200  38.000  1.00  0.00           C
ATOM   1843  HA  SER   149      33.600   7.080  38.270  1.00  0.00           H
ATOM   1844  CB  SER   149      31.920   5.930  39.030  1.00  0.00           C
ATOM   1845  HB1 SER   149      32.290   5.430  39.920  1.00  0.00           H
ATOM   1846  HB2 SER   149      31.230   5.210  38.580  1.00  0.00           H
ATOM   1847  OG  SER   149      31.290   7.180  39.350  1.00  0.00           O
ATOM   1848  HG  SER   149      30.890   7.480  38.530  1.00  0.00           H
ATOM   1849  C   SER   149      33.980   5.030  37.810  1.00  0.00           C
ATOM   1850  OC1 SER   149      34.830   4.890  38.710  1.00  0.00           O
ATOM   1851  OC2 SER   149      33.740   4.120  36.950  1.00  0.00           O
TER
ENDMDL
