# Supplementary material for: Targeting Ras-binding domain of ELMO1 by computational nanobody design
Source: Commun Biol. 2023 Mar 17;6:284. doi: 10.1038/s42003-023-04657-w (PMC10023680; doi:10.1038/s42003-023-04657-w)
Supplement: Supplementary file 4 — Supplementary Data 2 [file 42003_2023_4657_MOESM4_ESM.zip › MD_input_output/Nb01_snapshot/snapshot_025000_CDR3.pdb]

ATOM   1461  N   ALA   107      23.230  33.130  32.860  1.00  0.00           N
ATOM   1462  H   ALA   107      24.230  33.200  32.920  1.00  0.00           H
ATOM   1463  CA  ALA   107      22.380  34.220  33.370  1.00  0.00           C
ATOM   1464  HA  ALA   107      21.540  34.230  32.680  1.00  0.00           H
ATOM   1465  CB  ALA   107      22.050  33.880  34.850  1.00  0.00           C
ATOM   1466  HB1 ALA   107      21.320  34.640  35.140  1.00  0.00           H
ATOM   1467  HB2 ALA   107      21.600  32.890  34.870  1.00  0.00           H
ATOM   1468  HB3 ALA   107      23.010  33.920  35.370  1.00  0.00           H
ATOM   1469  C   ALA   107      23.040  35.630  33.220  1.00  0.00           C
ATOM   1470  O   ALA   107      24.250  35.720  33.090  1.00  0.00           O
ATOM   1471  N   ALA   108      22.230  36.690  33.120  1.00  0.00           N
ATOM   1472  H   ALA   108      21.230  36.570  33.220  1.00  0.00           H
ATOM   1473  CA  ALA   108      22.740  38.010  33.040  1.00  0.00           C
ATOM   1474  HA  ALA   108      23.740  37.930  33.460  1.00  0.00           H
ATOM   1475  CB  ALA   108      22.960  38.290  31.570  1.00  0.00           C
ATOM   1476  HB1 ALA   108      22.050  38.240  30.970  1.00  0.00           H
ATOM   1477  HB2 ALA   108      23.430  39.270  31.570  1.00  0.00           H
ATOM   1478  HB3 ALA   108      23.710  37.620  31.140  1.00  0.00           H
ATOM   1479  C   ALA   108      21.850  39.150  33.640  1.00  0.00           C
ATOM   1480  O   ALA   108      20.640  39.180  33.710  1.00  0.00           O
ATOM   1481  N   ASP   109      22.560  40.190  34.160  1.00  0.00           N
ATOM   1482  H   ASP   109      23.560  40.050  34.170  1.00  0.00           H
ATOM   1483  CA  ASP   109      21.990  41.280  35.010  1.00  0.00           C
ATOM   1484  HA  ASP   109      20.930  41.400  34.770  1.00  0.00           H
ATOM   1485  CB  ASP   109      22.070  40.860  36.500  1.00  0.00           C
ATOM   1486  HB1 ASP   109      23.100  40.860  36.880  1.00  0.00           H
ATOM   1487  HB2 ASP   109      21.740  39.820  36.590  1.00  0.00           H
ATOM   1488  CG  ASP   109      21.240  41.660  37.510  1.00  0.00           C
ATOM   1489  OD1 ASP   109      20.000  41.480  37.560  1.00  0.00           O
ATOM   1490  OD2 ASP   109      21.740  42.610  38.120  1.00  0.00           O
ATOM   1491  C   ASP   109      22.660  42.630  34.840  1.00  0.00           C
ATOM   1492  O   ASP   109      23.590  42.740  34.020  1.00  0.00           O
ATOM   1493  N   ARG   110      22.260  43.640  35.580  1.00  0.00           N
ATOM   1494  H   ARG   110      21.440  43.510  36.150  1.00  0.00           H
ATOM   1495  CA  ARG   110      22.770  45.120  35.460  1.00  0.00           C
ATOM   1496  HA  ARG   110      23.590  45.180  34.750  1.00  0.00           H
ATOM   1497  CB  ARG   110      21.710  46.100  35.000  1.00  0.00           C
ATOM   1498  HB1 ARG   110      21.990  47.150  35.060  1.00  0.00           H
ATOM   1499  HB2 ARG   110      20.770  45.940  35.540  1.00  0.00           H
ATOM   1500  CG  ARG   110      21.410  45.690  33.530  1.00  0.00           C
ATOM   1501  HG1 ARG   110      20.590  46.370  33.280  1.00  0.00           H
ATOM   1502  HG2 ARG   110      21.040  44.670  33.610  1.00  0.00           H
ATOM   1503  CD  ARG   110      22.460  45.950  32.430  1.00  0.00           C
ATOM   1504  HD1 ARG   110      23.130  45.110  32.250  1.00  0.00           H
ATOM   1505  HD2 ARG   110      23.140  46.730  32.770  1.00  0.00           H
ATOM   1506  NE  ARG   110      21.810  46.460  31.180  1.00  0.00           N
ATOM   1507  HE  ARG   110      21.390  45.850  30.490  1.00  0.00           H
ATOM   1508  CZ  ARG   110      21.720  47.740  30.790  1.00  0.00           C
ATOM   1509  NH1 ARG   110      22.300  48.730  31.400  1.00  0.00           N
ATOM   1510 1HH1 ARG   110      22.660  48.480  32.310  1.00  0.00           H
ATOM   1511 2HH1 ARG   110      22.140  49.690  31.130  1.00  0.00           H
ATOM   1512  NH2 ARG   110      21.150  48.050  29.690  1.00  0.00           N
ATOM   1513 1HH2 ARG   110      20.520  47.400  29.230  1.00  0.00           H
ATOM   1514 2HH2 ARG   110      21.110  48.980  29.300  1.00  0.00           H
ATOM   1515  C   ARG   110      23.330  45.790  36.720  1.00  0.00           C
ATOM   1516  O   ARG   110      24.130  46.740  36.570  1.00  0.00           O
ATOM   1517  N   PHE   111      22.860  45.310  37.810  1.00  0.00           N
ATOM   1518  H   PHE   111      22.200  44.540  37.820  1.00  0.00           H
ATOM   1519  CA  PHE   111      23.170  45.780  39.160  1.00  0.00           C
ATOM   1520  HA  PHE   111      23.870  46.610  39.090  1.00  0.00           H
ATOM   1521  CB  PHE   111      21.910  46.250  39.890  1.00  0.00           C
ATOM   1522  HB1 PHE   111      22.140  46.760  40.820  1.00  0.00           H
ATOM   1523  HB2 PHE   111      21.370  45.340  40.160  1.00  0.00           H
ATOM   1524  CG  PHE   111      20.900  47.190  39.130  1.00  0.00           C
ATOM   1525  CD1 PHE   111      19.980  46.570  38.220  1.00  0.00           C
ATOM   1526  HD1 PHE   111      19.840  45.510  38.140  1.00  0.00           H
ATOM   1527  CE1 PHE   111      19.030  47.430  37.520  1.00  0.00           C
ATOM   1528  HE1 PHE   111      18.270  46.980  36.910  1.00  0.00           H
ATOM   1529  CZ  PHE   111      19.260  48.740  37.440  1.00  0.00           C
ATOM   1530  HZ  PHE   111      18.660  49.310  36.740  1.00  0.00           H
ATOM   1531  CE2 PHE   111      20.270  49.340  38.200  1.00  0.00           C
ATOM   1532  HE2 PHE   111      20.280  50.410  38.070  1.00  0.00           H
ATOM   1533  CD2 PHE   111      21.140  48.590  39.060  1.00  0.00           C
ATOM   1534  HD2 PHE   111      21.920  49.140  39.560  1.00  0.00           H
ATOM   1535  C   PHE   111      23.940  44.750  40.070  1.00  0.00           C
ATOM   1536  O   PHE   111      24.690  45.100  40.990  1.00  0.00           O
ATOM   1537  N   LEU   112      23.790  43.420  39.840  1.00  0.00           N
ATOM   1538  H   LEU   112      23.170  43.170  39.080  1.00  0.00           H
ATOM   1539  CA  LEU   112      24.240  42.330  40.660  1.00  0.00           C
ATOM   1540  HA  LEU   112      24.460  42.670  41.670  1.00  0.00           H
ATOM   1541  CB  LEU   112      23.070  41.250  40.790  1.00  0.00           C
ATOM   1542  HB1 LEU   112      23.410  40.410  41.400  1.00  0.00           H
ATOM   1543  HB2 LEU   112      22.900  40.930  39.770  1.00  0.00           H
ATOM   1544  CG  LEU   112      21.820  41.720  41.490  1.00  0.00           C
ATOM   1545  HG  LEU   112      21.420  42.490  40.820  1.00  0.00           H
ATOM   1546  CD1 LEU   112      20.780  40.570  41.420  1.00  0.00           C
ATOM   1547 1HD1 LEU   112      21.240  39.740  41.980  1.00  0.00           H
ATOM   1548 2HD1 LEU   112      19.860  40.790  41.960  1.00  0.00           H
ATOM   1549 3HD1 LEU   112      20.640  40.250  40.390  1.00  0.00           H
ATOM   1550  CD2 LEU   112      21.990  42.090  42.960  1.00  0.00           C
ATOM   1551 1HD2 LEU   112      22.240  41.230  43.580  1.00  0.00           H
ATOM   1552 2HD2 LEU   112      22.750  42.860  43.060  1.00  0.00           H
ATOM   1553 3HD2 LEU   112      21.080  42.560  43.360  1.00  0.00           H
ATOM   1554  C   LEU   112      25.500  41.640  40.040  1.00  0.00           C
ATOM   1555  O   LEU   112      25.600  41.460  38.800  1.00  0.00           O
ATOM   1556  N   THR   113      26.450  41.270  40.840  1.00  0.00           N
ATOM   1557  H   THR   113      26.330  41.410  41.830  1.00  0.00           H
ATOM   1558  CA  THR   113      27.660  40.500  40.480  1.00  0.00           C
ATOM   1559  HA  THR   113      27.700  40.470  39.390  1.00  0.00           H
ATOM   1560  CB  THR   113      28.920  41.270  40.910  1.00  0.00           C
ATOM   1561  HB  THR   113      29.730  40.750  40.380  1.00  0.00           H
ATOM   1562  CG2 THR   113      28.920  42.680  40.330  1.00  0.00           C
ATOM   1563 1HG2 THR   113      28.010  43.150  40.710  1.00  0.00           H
ATOM   1564 2HG2 THR   113      29.800  43.280  40.560  1.00  0.00           H
ATOM   1565 3HG2 THR   113      28.910  42.540  39.250  1.00  0.00           H
ATOM   1566  OG1 THR   113      29.060  41.330  42.300  1.00  0.00           O
ATOM   1567  HG1 THR   113      30.010  41.340  42.430  1.00  0.00           H
ATOM   1568  C   THR   113      27.760  39.110  40.950  1.00  0.00           C
ATOM   1569  O   THR   113      28.460  38.340  40.280  1.00  0.00           O
ATOM   1570  N   ARG   132      27.110  38.670  42.000  1.00  0.00           N
ATOM   1571  H   ARG   132      26.550  39.390  42.420  1.00  0.00           H
ATOM   1572  CA  ARG   132      27.200  37.290  42.570  1.00  0.00           C
ATOM   1573  HA  ARG   132      27.150  36.580  41.750  1.00  0.00           H
ATOM   1574  CB  ARG   132      28.540  37.030  43.320  1.00  0.00           C
ATOM   1575  HB1 ARG   132      29.340  37.380  42.670  1.00  0.00           H
ATOM   1576  HB2 ARG   132      28.660  35.960  43.500  1.00  0.00           H
ATOM   1577  CG  ARG   132      28.700  37.920  44.570  1.00  0.00           C
ATOM   1578  HG1 ARG   132      27.810  37.750  45.180  1.00  0.00           H
ATOM   1579  HG2 ARG   132      28.820  38.940  44.210  1.00  0.00           H
ATOM   1580  CD  ARG   132      29.850  37.490  45.480  1.00  0.00           C
ATOM   1581  HD1 ARG   132      30.760  37.710  44.930  1.00  0.00           H
ATOM   1582  HD2 ARG   132      29.770  36.440  45.790  1.00  0.00           H
ATOM   1583  NE  ARG   132      29.770  38.330  46.640  1.00  0.00           N
ATOM   1584  HE  ARG   132      29.040  39.020  46.730  1.00  0.00           H
ATOM   1585  CZ  ARG   132      30.610  38.450  47.670  1.00  0.00           C
ATOM   1586  NH1 ARG   132      31.650  37.790  47.850  1.00  0.00           N
ATOM   1587 1HH1 ARG   132      31.970  37.120  47.170  1.00  0.00           H
ATOM   1588 2HH1 ARG   132      32.060  37.870  48.770  1.00  0.00           H
ATOM   1589  NH2 ARG   132      30.390  39.370  48.570  1.00  0.00           N
ATOM   1590 1HH2 ARG   132      29.480  39.790  48.570  1.00  0.00           H
ATOM   1591 2HH2 ARG   132      30.980  39.440  49.390  1.00  0.00           H
ATOM   1592  C   ARG   132      25.990  36.730  43.410  1.00  0.00           C
ATOM   1593  O   ARG   132      26.020  35.470  43.660  1.00  0.00           O
ATOM   1594  N   SER   133      24.950  37.510  43.660  1.00  0.00           N
ATOM   1595  H   SER   133      25.000  38.470  43.380  1.00  0.00           H
ATOM   1596  CA  SER   133      23.650  36.930  43.980  1.00  0.00           C
ATOM   1597  HA  SER   133      23.710  36.290  44.860  1.00  0.00           H
ATOM   1598  CB  SER   133      22.910  38.160  44.430  1.00  0.00           C
ATOM   1599  HB1 SER   133      22.870  38.970  43.710  1.00  0.00           H
ATOM   1600  HB2 SER   133      23.410  38.550  45.310  1.00  0.00           H
ATOM   1601  OG  SER   133      21.600  37.820  44.810  1.00  0.00           O
ATOM   1602  HG  SER   133      21.140  38.660  44.890  1.00  0.00           H
ATOM   1603  C   SER   133      22.910  36.190  42.890  1.00  0.00           C
ATOM   1604  O   SER   133      22.710  36.740  41.830  1.00  0.00           O
ATOM   1605  N   VAL   134      22.420  35.030  43.230  1.00  0.00           N
ATOM   1606  H   VAL   134      22.660  34.640  44.130  1.00  0.00           H
ATOM   1607  CA  VAL   134      21.430  34.300  42.360  1.00  0.00           C
ATOM   1608  HA  VAL   134      21.880  34.280  41.370  1.00  0.00           H
ATOM   1609  CB  VAL   134      21.230  32.850  42.810  1.00  0.00           C
ATOM   1610  HB  VAL   134      20.510  32.310  42.190  1.00  0.00           H
ATOM   1611  CG1 VAL   134      22.460  32.000  42.710  1.00  0.00           C
ATOM   1612 1HG1 VAL   134      22.230  31.020  43.130  1.00  0.00           H
ATOM   1613 2HG1 VAL   134      22.790  31.940  41.680  1.00  0.00           H
ATOM   1614 3HG1 VAL   134      23.250  32.420  43.330  1.00  0.00           H
ATOM   1615  CG2 VAL   134      20.700  32.810  44.310  1.00  0.00           C
ATOM   1616 1HG2 VAL   134      19.790  33.390  44.430  1.00  0.00           H
ATOM   1617 2HG2 VAL   134      20.430  31.760  44.460  1.00  0.00           H
ATOM   1618 3HG2 VAL   134      21.520  33.010  45.000  1.00  0.00           H
ATOM   1619  C   VAL   134      20.050  34.940  42.130  1.00  0.00           C
ATOM   1620  O   VAL   134      19.180  34.170  41.640  1.00  0.00           O
ATOM   1621  N   LYS   135      19.850  36.300  42.280  1.00  0.00           N
ATOM   1622  H   LYS   135      20.580  36.890  42.650  1.00  0.00           H
ATOM   1623  CA  LYS   135      18.640  37.040  41.920  1.00  0.00           C
ATOM   1624  HA  LYS   135      17.950  36.210  41.740  1.00  0.00           H
ATOM   1625  CB  LYS   135      18.180  37.940  43.090  1.00  0.00           C
ATOM   1626  HB1 LYS   135      17.560  38.750  42.710  1.00  0.00           H
ATOM   1627  HB2 LYS   135      19.070  38.470  43.430  1.00  0.00           H
ATOM   1628  CG  LYS   135      17.510  37.200  44.260  1.00  0.00           C
ATOM   1629  HG1 LYS   135      17.940  36.200  44.210  1.00  0.00           H
ATOM   1630  HG2 LYS   135      16.450  37.160  44.020  1.00  0.00           H
ATOM   1631  CD  LYS   135      17.540  37.970  45.580  1.00  0.00           C
ATOM   1632  HD1 LYS   135      18.550  38.250  45.850  1.00  0.00           H
ATOM   1633  HD2 LYS   135      17.240  37.390  46.460  1.00  0.00           H
ATOM   1634  CE  LYS   135      16.740  39.310  45.590  1.00  0.00           C
ATOM   1635  HE1 LYS   135      15.850  39.360  44.950  1.00  0.00           H
ATOM   1636  HE2 LYS   135      17.400  39.960  45.010  1.00  0.00           H
ATOM   1637  NZ  LYS   135      16.540  39.690  47.020  1.00  0.00           N
ATOM   1638  HZ1 LYS   135      16.230  40.650  47.120  1.00  0.00           H
ATOM   1639  HZ2 LYS   135      15.840  39.120  47.470  1.00  0.00           H
ATOM   1640  HZ3 LYS   135      17.410  39.630  47.520  1.00  0.00           H
ATOM   1641  C   LYS   135      18.800  37.750  40.540  1.00  0.00           C
ATOM   1642  O   LYS   135      18.220  38.810  40.310  1.00  0.00           O
ATOM   1643  N   TYR   136      19.510  37.130  39.600  1.00  0.00           N
ATOM   1644  H   TYR   136      19.800  36.200  39.870  1.00  0.00           H
ATOM   1645  CA  TYR   136      19.950  37.750  38.400  1.00  0.00           C
ATOM   1646  HA  TYR   136      20.420  38.730  38.510  1.00  0.00           H
ATOM   1647  CB  TYR   136      21.000  36.860  37.730  1.00  0.00           C
ATOM   1648  HB1 TYR   136      20.780  36.570  36.700  1.00  0.00           H
ATOM   1649  HB2 TYR   136      21.130  35.890  38.220  1.00  0.00           H
ATOM   1650  CG  TYR   136      22.370  37.310  37.730  1.00  0.00           C
ATOM   1651  CD1 TYR   136      22.940  38.040  38.790  1.00  0.00           C
ATOM   1652  HD1 TYR   136      22.350  38.420  39.610  1.00  0.00           H
ATOM   1653  CE1 TYR   136      24.330  38.410  38.710  1.00  0.00           C
ATOM   1654  HE1 TYR   136      24.830  39.020  39.460  1.00  0.00           H
ATOM   1655  CZ  TYR   136      25.070  38.150  37.530  1.00  0.00           C
ATOM   1656  OH  TYR   136      26.360  38.530  37.470  1.00  0.00           O
ATOM   1657  HH  TYR   136      26.710  38.940  38.260  1.00  0.00           H
ATOM   1658  CE2 TYR   136      24.490  37.500  36.460  1.00  0.00           C
ATOM   1659  HE2 TYR   136      25.020  37.290  35.540  1.00  0.00           H
ATOM   1660  CD2 TYR   136      23.170  37.060  36.590  1.00  0.00           C
ATOM   1661  HD2 TYR   136      22.750  36.530  35.760  1.00  0.00           H
ATOM   1662  C   TYR   136      18.680  37.820  37.550  1.00  0.00           C
ATOM   1663  O   TYR   136      17.710  37.090  37.740  1.00  0.00           O
ATOM   1664  N   ASP   137      18.590  38.700  36.550  1.00  0.00           N
ATOM   1665  H   ASP   137      19.340  39.370  36.550  1.00  0.00           H
ATOM   1666  CA  ASP   137      17.340  38.900  35.720  1.00  0.00           C
ATOM   1667  HA  ASP   137      16.520  38.820  36.430  1.00  0.00           H
ATOM   1668  CB  ASP   137      17.300  40.270  35.050  1.00  0.00           C
ATOM   1669  HB1 ASP   137      18.140  40.450  34.370  1.00  0.00           H
ATOM   1670  HB2 ASP   137      17.440  40.950  35.890  1.00  0.00           H
ATOM   1671  CG  ASP   137      16.010  40.770  34.300  1.00  0.00           C
ATOM   1672  OD1 ASP   137      14.960  40.090  34.490  1.00  0.00           O
ATOM   1673  OD2 ASP   137      16.090  41.880  33.760  1.00  0.00           O
ATOM   1674  C   ASP   137      17.040  37.920  34.540  1.00  0.00           C
ATOM   1675  O   ASP   137      16.240  37.030  34.580  1.00  0.00           O
ATOM   1676  N   TYR   138      18.030  37.830  33.650  1.00  0.00           N
ATOM   1677  H   TYR   138      18.830  38.450  33.680  1.00  0.00           H
ATOM   1678  CA  TYR   138      18.030  36.930  32.490  1.00  0.00           C
ATOM   1679  HA  TYR   138      17.030  36.670  32.140  1.00  0.00           H
ATOM   1680  CB  TYR   138      18.760  37.530  31.300  1.00  0.00           C
ATOM   1681  HB1 TYR   138      18.800  36.860  30.430  1.00  0.00           H
ATOM   1682  HB2 TYR   138      19.740  37.880  31.630  1.00  0.00           H
ATOM   1683  CG  TYR   138      18.070  38.710  30.660  1.00  0.00           C
ATOM   1684  CD1 TYR   138      18.200  40.020  31.170  1.00  0.00           C
ATOM   1685  HD1 TYR   138      18.860  40.210  32.000  1.00  0.00           H
ATOM   1686  CE1 TYR   138      17.320  41.060  30.690  1.00  0.00           C
ATOM   1687  HE1 TYR   138      17.540  42.050  31.070  1.00  0.00           H
ATOM   1688  CZ  TYR   138      16.360  40.860  29.650  1.00  0.00           C
ATOM   1689  OH  TYR   138      15.570  41.830  29.220  1.00  0.00           O
ATOM   1690  HH  TYR   138      14.810  41.460  28.770  1.00  0.00           H
ATOM   1691  CE2 TYR   138      16.400  39.550  29.110  1.00  0.00           C
ATOM   1692  HE2 TYR   138      15.660  39.310  28.360  1.00  0.00           H
ATOM   1693  CD2 TYR   138      17.210  38.510  29.610  1.00  0.00           C
ATOM   1694  HD2 TYR   138      17.050  37.490  29.290  1.00  0.00           H
ATOM   1695  C   TYR   138      18.580  35.510  32.940  1.00  0.00           C
ATOM   1696  O   TYR   138      19.630  35.410  33.660  1.00  0.00           O
