# Supplementary material for: Targeting Ras-binding domain of ELMO1 by computational nanobody design
Source: Commun Biol. 2023 Mar 17;6:284. doi: 10.1038/s42003-023-04657-w (PMC10023680; doi:10.1038/s42003-023-04657-w)
Supplement: Supplementary file 4 — Supplementary Data 2 [file 42003_2023_4657_MOESM4_ESM.zip › MD_input_output/Nb01_snapshot/snapshot_039000_CDR2.pdb]

ATOM    724  N   SER    57      37.420  39.120  34.060  1.00  0.00           N
ATOM    725  H   SER    57      38.200  39.090  34.700  1.00  0.00           H
ATOM    726  CA  SER    57      37.270  40.340  33.360  1.00  0.00           C
ATOM    727  HA  SER    57      36.860  40.130  32.370  1.00  0.00           H
ATOM    728  CB  SER    57      36.160  41.190  34.040  1.00  0.00           C
ATOM    729  HB1 SER    57      35.240  40.610  34.100  1.00  0.00           H
ATOM    730  HB2 SER    57      35.800  42.010  33.430  1.00  0.00           H
ATOM    731  OG  SER    57      36.610  41.600  35.330  1.00  0.00           O
ATOM    732  HG  SER    57      35.920  41.440  35.980  1.00  0.00           H
ATOM    733  C   SER    57      38.580  41.130  33.180  1.00  0.00           C
ATOM    734  O   SER    57      39.560  40.890  33.880  1.00  0.00           O
ATOM    735  N   ILE    58      38.750  41.880  32.090  1.00  0.00           N
ATOM    736  H   ILE    58      37.980  41.930  31.450  1.00  0.00           H
ATOM    737  CA  ILE    58      40.000  42.580  31.670  1.00  0.00           C
ATOM    738  HA  ILE    58      40.640  42.550  32.550  1.00  0.00           H
ATOM    739  CB  ILE    58      40.770  41.860  30.550  1.00  0.00           C
ATOM    740  HB  ILE    58      40.880  40.810  30.850  1.00  0.00           H
ATOM    741  CG2 ILE    58      40.010  41.890  29.180  1.00  0.00           C
ATOM    742 1HG2 ILE    58      40.040  42.860  28.690  1.00  0.00           H
ATOM    743 2HG2 ILE    58      40.470  41.150  28.530  1.00  0.00           H
ATOM    744 3HG2 ILE    58      38.960  41.690  29.380  1.00  0.00           H
ATOM    745  CG1 ILE    58      42.210  42.390  30.500  1.00  0.00           C
ATOM    746 1HG1 ILE    58      42.530  42.650  31.500  1.00  0.00           H
ATOM    747 2HG1 ILE    58      42.260  43.290  29.890  1.00  0.00           H
ATOM    748  CD  ILE    58      43.180  41.350  29.930  1.00  0.00           C
ATOM    749  HD1 ILE    58      44.160  41.790  29.750  1.00  0.00           H
ATOM    750  HD2 ILE    58      43.190  40.620  30.740  1.00  0.00           H
ATOM    751  HD3 ILE    58      42.780  40.790  29.080  1.00  0.00           H
ATOM    752  C   ILE    58      39.540  44.020  31.330  1.00  0.00           C
ATOM    753  O   ILE    58      38.580  44.250  30.560  1.00  0.00           O
ATOM    754  N   LYS    59      40.320  44.950  31.980  1.00  0.00           N
ATOM    755  H   LYS    59      41.090  44.630  32.540  1.00  0.00           H
ATOM    756  CA  LYS    59      40.230  46.420  31.610  1.00  0.00           C
ATOM    757  HA  LYS    59      39.190  46.690  31.430  1.00  0.00           H
ATOM    758  CB  LYS    59      40.740  47.230  32.820  1.00  0.00           C
ATOM    759  HB1 LYS    59      41.090  48.230  32.570  1.00  0.00           H
ATOM    760  HB2 LYS    59      41.560  46.630  33.220  1.00  0.00           H
ATOM    761  CG  LYS    59      39.730  47.330  34.000  1.00  0.00           C
ATOM    762  HG1 LYS    59      39.950  46.580  34.760  1.00  0.00           H
ATOM    763  HG2 LYS    59      38.730  47.070  33.640  1.00  0.00           H
ATOM    764  CD  LYS    59      39.820  48.730  34.650  1.00  0.00           C
ATOM    765  HD1 LYS    59      39.660  49.500  33.890  1.00  0.00           H
ATOM    766  HD2 LYS    59      40.770  48.920  35.140  1.00  0.00           H
ATOM    767  CE  LYS    59      38.670  48.660  35.680  1.00  0.00           C
ATOM    768  HE1 LYS    59      38.860  47.870  36.400  1.00  0.00           H
ATOM    769  HE2 LYS    59      37.720  48.510  35.170  1.00  0.00           H
ATOM    770  NZ  LYS    59      38.580  49.950  36.400  1.00  0.00           N
ATOM    771  HZ1 LYS    59      39.470  50.130  36.860  1.00  0.00           H
ATOM    772  HZ2 LYS    59      38.370  50.760  35.830  1.00  0.00           H
ATOM    773  HZ3 LYS    59      37.910  49.800  37.140  1.00  0.00           H
ATOM    774  C   LYS    59      40.950  46.870  30.330  1.00  0.00           C
ATOM    775  O   LYS    59      41.740  46.110  29.770  1.00  0.00           O
ATOM    776  N   TRP    60      40.580  48.060  29.750  1.00  0.00           N
ATOM    777  H   TRP    60      40.010  48.740  30.230  1.00  0.00           H
ATOM    778  CA  TRP    60      41.140  48.480  28.460  1.00  0.00           C
ATOM    779  HA  TRP    60      41.140  47.610  27.790  1.00  0.00           H
ATOM    780  CB  TRP    60      40.190  49.480  27.810  1.00  0.00           C
ATOM    781  HB1 TRP    60      39.300  48.960  27.450  1.00  0.00           H
ATOM    782  HB2 TRP    60      40.710  50.060  27.060  1.00  0.00           H
ATOM    783  CG  TRP    60      39.760  50.590  28.770  1.00  0.00           C
ATOM    784  CD1 TRP    60      38.720  50.630  29.610  1.00  0.00           C
ATOM    785  HD1 TRP    60      37.900  49.930  29.630  1.00  0.00           H
ATOM    786  NE1 TRP    60      38.660  51.870  30.230  1.00  0.00           N
ATOM    787  HE1 TRP    60      37.820  52.220  30.660  1.00  0.00           H
ATOM    788  CE2 TRP    60      39.780  52.580  30.050  1.00  0.00           C
ATOM    789  CZ2 TRP    60      40.240  53.840  30.530  1.00  0.00           C
ATOM    790  HZ2 TRP    60      39.630  54.460  31.160  1.00  0.00           H
ATOM    791  CH2 TRP    60      41.470  54.340  30.020  1.00  0.00           C
ATOM    792  HH2 TRP    60      41.830  55.270  30.450  1.00  0.00           H
ATOM    793  CZ3 TRP    60      42.230  53.620  29.090  1.00  0.00           C
ATOM    794  HZ3 TRP    60      43.210  54.020  28.870  1.00  0.00           H
ATOM    795  CE3 TRP    60      41.710  52.370  28.610  1.00  0.00           C
ATOM    796  HE3 TRP    60      42.300  51.840  27.880  1.00  0.00           H
ATOM    797  CD2 TRP    60      40.460  51.870  29.040  1.00  0.00           C
ATOM    798  C   TRP    60      42.600  48.880  28.480  1.00  0.00           C
ATOM    799  O   TRP    60      43.140  49.230  27.450  1.00  0.00           O
ATOM    800  N   ALA    61      43.250  49.010  29.650  1.00  0.00           N
ATOM    801  H   ALA    61      42.710  48.870  30.490  1.00  0.00           H
ATOM    802  CA  ALA    61      44.740  49.040  29.870  1.00  0.00           C
ATOM    803  HA  ALA    61      45.200  49.110  28.890  1.00  0.00           H
ATOM    804  CB  ALA    61      45.320  50.290  30.580  1.00  0.00           C
ATOM    805  HB1 ALA    61      46.390  50.410  30.430  1.00  0.00           H
ATOM    806  HB2 ALA    61      44.900  51.210  30.150  1.00  0.00           H
ATOM    807  HB3 ALA    61      45.190  50.230  31.660  1.00  0.00           H
ATOM    808  C   ALA    61      45.250  47.700  30.460  1.00  0.00           C
ATOM    809  O   ALA    61      46.380  47.620  30.820  1.00  0.00           O
ATOM    810  N   GLY    65      44.470  46.630  30.450  1.00  0.00           N
ATOM    811  H   GLY    65      43.490  46.700  30.210  1.00  0.00           H
ATOM    812  CA  GLY    65      44.970  45.280  30.610  1.00  0.00           C
ATOM    813  HA1 GLY    65      46.030  45.300  30.380  1.00  0.00           H
ATOM    814  HA2 GLY    65      44.490  44.570  29.940  1.00  0.00           H
ATOM    815  C   GLY    65      45.020  44.690  31.950  1.00  0.00           C
ATOM    816  O   GLY    65      45.500  43.540  32.190  1.00  0.00           O
ATOM    817  N   ASP    66      44.500  45.470  32.880  1.00  0.00           N
ATOM    818  H   ASP    66      44.020  46.290  32.560  1.00  0.00           H
ATOM    819  CA  ASP    66      44.350  45.120  34.370  1.00  0.00           C
ATOM    820  HA  ASP    66      45.310  44.750  34.730  1.00  0.00           H
ATOM    821  CB  ASP    66      44.020  46.330  35.330  1.00  0.00           C
ATOM    822  HB1 ASP    66      43.010  46.660  35.130  1.00  0.00           H
ATOM    823  HB2 ASP    66      44.740  47.130  35.130  1.00  0.00           H
ATOM    824  CG  ASP    66      44.170  46.120  36.770  1.00  0.00           C
ATOM    825  OD1 ASP    66      43.780  47.080  37.470  1.00  0.00           O
ATOM    826  OD2 ASP    66      44.630  45.050  37.230  1.00  0.00           O
ATOM    827  C   ASP    66      43.290  44.020  34.550  1.00  0.00           C
ATOM    828  O   ASP    66      42.190  44.090  34.030  1.00  0.00           O
ATOM    829  N   ARG    67      43.710  43.010  35.270  1.00  0.00           N
ATOM    830  H   ARG    67      44.450  43.150  35.940  1.00  0.00           H
ATOM    831  CA  ARG    67      42.990  41.730  35.250  1.00  0.00           C
ATOM    832  HA  ARG    67      42.230  41.760  34.470  1.00  0.00           H
ATOM    833  CB  ARG    67      43.830  40.510  35.050  1.00  0.00           C
ATOM    834  HB1 ARG    67      43.260  39.570  35.060  1.00  0.00           H
ATOM    835  HB2 ARG    67      44.500  40.380  35.900  1.00  0.00           H
ATOM    836  CG  ARG    67      44.540  40.630  33.680  1.00  0.00           C
ATOM    837  HG1 ARG    67      45.130  41.540  33.620  1.00  0.00           H
ATOM    838  HG2 ARG    67      43.750  40.630  32.920  1.00  0.00           H
ATOM    839  CD  ARG    67      45.370  39.340  33.530  1.00  0.00           C
ATOM    840  HD1 ARG    67      44.730  38.470  33.700  1.00  0.00           H
ATOM    841  HD2 ARG    67      46.180  39.350  34.260  1.00  0.00           H
ATOM    842  NE  ARG    67      45.980  39.220  32.170  1.00  0.00           N
ATOM    843  HE  ARG    67      45.440  38.700  31.500  1.00  0.00           H
ATOM    844  CZ  ARG    67      47.030  39.710  31.560  1.00  0.00           C
ATOM    845  NH1 ARG    67      47.660  40.740  32.120  1.00  0.00           N
ATOM    846 1HH1 ARG    67      47.620  40.880  33.120  1.00  0.00           H
ATOM    847 2HH1 ARG    67      48.450  41.160  31.650  1.00  0.00           H
ATOM    848  NH2 ARG    67      47.220  39.330  30.320  1.00  0.00           N
ATOM    849 1HH2 ARG    67      46.510  38.760  29.880  1.00  0.00           H
ATOM    850 2HH2 ARG    67      47.770  39.950  29.730  1.00  0.00           H
ATOM    851  C   ARG    67      42.110  41.590  36.480  1.00  0.00           C
ATOM    852  O   ARG    67      42.580  41.880  37.560  1.00  0.00           O
ATOM    853  N   THR    68      40.990  40.890  36.390  1.00  0.00           N
ATOM    854  H   THR    68      40.590  40.650  35.490  1.00  0.00           H
ATOM    855  CA  THR    68      40.220  40.410  37.510  1.00  0.00           C
ATOM    856  HA  THR    68      40.880  40.240  38.360  1.00  0.00           H
ATOM    857  CB  THR    68      39.130  41.480  37.910  1.00  0.00           C
ATOM    858  HB  THR    68      38.230  40.960  38.240  1.00  0.00           H
ATOM    859  CG2 THR    68      39.610  42.250  39.070  1.00  0.00           C
ATOM    860 1HG2 THR    68      40.030  41.540  39.770  1.00  0.00           H
ATOM    861 2HG2 THR    68      40.310  43.060  38.910  1.00  0.00           H
ATOM    862 3HG2 THR    68      38.710  42.690  39.510  1.00  0.00           H
ATOM    863  OG1 THR    68      38.830  42.390  36.860  1.00  0.00           O
ATOM    864  HG1 THR    68      38.140  41.960  36.360  1.00  0.00           H
ATOM    865  C   THR    68      39.600  39.010  37.280  1.00  0.00           C
ATOM    866  O   THR    68      39.170  38.630  36.160  1.00  0.00           O
ATOM    867  N   TYR    69      39.520  38.220  38.400  1.00  0.00           N
ATOM    868  H   TYR    69      39.790  38.590  39.300  1.00  0.00           H
ATOM    869  CA  TYR    69      39.000  36.870  38.410  1.00  0.00           C
ATOM    870  HA  TYR    69      38.580  36.700  37.430  1.00  0.00           H
ATOM    871  CB  TYR    69      40.140  35.900  38.610  1.00  0.00           C
ATOM    872  HB1 TYR    69      39.800  34.870  38.740  1.00  0.00           H
ATOM    873  HB2 TYR    69      40.640  36.200  39.530  1.00  0.00           H
ATOM    874  CG  TYR    69      41.050  36.010  37.460  1.00  0.00           C
ATOM    875  CD1 TYR    69      42.260  36.760  37.590  1.00  0.00           C
ATOM    876  HD1 TYR    69      42.460  37.280  38.510  1.00  0.00           H
ATOM    877  CE1 TYR    69      43.170  36.860  36.500  1.00  0.00           C
ATOM    878  HE1 TYR    69      44.110  37.380  36.580  1.00  0.00           H
ATOM    879  CZ  TYR    69      43.010  36.060  35.360  1.00  0.00           C
ATOM    880  OH  TYR    69      43.940  36.030  34.360  1.00  0.00           O
ATOM    881  HH  TYR    69      44.730  36.540  34.550  1.00  0.00           H
ATOM    882  CE2 TYR    69      41.850  35.180  35.270  1.00  0.00           C
ATOM    883  HE2 TYR    69      41.690  34.600  34.380  1.00  0.00           H
ATOM    884  CD2 TYR    69      40.840  35.250  36.240  1.00  0.00           C
ATOM    885  HD2 TYR    69      40.010  34.610  35.980  1.00  0.00           H
ATOM    886  C   TYR    69      37.990  36.590  39.530  1.00  0.00           C
ATOM    887  O   TYR    69      38.090  37.210  40.550  1.00  0.00           O
