# Supplementary material for: Targeting Ras-binding domain of ELMO1 by computational nanobody design
Source: Commun Biol. 2023 Mar 17;6:284. doi: 10.1038/s42003-023-04657-w (PMC10023680; doi:10.1038/s42003-023-04657-w)
Supplement: Supplementary file 4 — Supplementary Data 2 [file 42003_2023_4657_MOESM4_ESM.zip › MD_input_output/Nb01_snapshot/snapshot_037000.pdb]

REMARK    GENERATED BY TRJCONV
TITLE     Protein in water t= 3700.00000 step= 1850000
REMARK    THIS IS A SIMULATION BOX
CRYST1   67.448   67.448   67.448  90.00  90.00  90.00 P 1           1
MODEL        1
ATOM      1  N   VAL     2      26.540  47.250  21.520  1.00  0.00           N
ATOM      2  H1  VAL     2      25.920  46.680  20.970  1.00  0.00           H
ATOM      3  H2  VAL     2      26.110  47.450  22.420  1.00  0.00           H
ATOM      4  H3  VAL     2      26.620  48.150  21.060  1.00  0.00           H
ATOM      5  CA  VAL     2      27.810  46.600  21.650  1.00  0.00           C
ATOM      6  HA  VAL     2      28.480  46.550  20.790  1.00  0.00           H
ATOM      7  CB  VAL     2      28.760  47.280  22.710  1.00  0.00           C
ATOM      8  HB  VAL     2      28.200  47.260  23.650  1.00  0.00           H
ATOM      9  CG1 VAL     2      30.020  46.460  22.940  1.00  0.00           C
ATOM     10 1HG1 VAL     2      30.550  46.050  22.080  1.00  0.00           H
ATOM     11 2HG1 VAL     2      30.770  47.060  23.460  1.00  0.00           H
ATOM     12 3HG1 VAL     2      29.700  45.580  23.510  1.00  0.00           H
ATOM     13  CG2 VAL     2      29.190  48.740  22.370  1.00  0.00           C
ATOM     14 1HG2 VAL     2      28.300  49.340  22.220  1.00  0.00           H
ATOM     15 2HG2 VAL     2      29.800  49.130  23.180  1.00  0.00           H
ATOM     16 3HG2 VAL     2      29.860  48.900  21.530  1.00  0.00           H
ATOM     17  C   VAL     2      27.570  45.150  22.040  1.00  0.00           C
ATOM     18  O   VAL     2      27.090  44.790  23.110  1.00  0.00           O
ATOM     19  N   GLN     3      27.840  44.250  21.080  1.00  0.00           N
ATOM     20  H   GLN     3      28.180  44.650  20.220  1.00  0.00           H
ATOM     21  CA  GLN     3      27.860  42.780  21.310  1.00  0.00           C
ATOM     22  HA  GLN     3      27.480  42.580  22.310  1.00  0.00           H
ATOM     23  CB  GLN     3      26.930  42.080  20.240  1.00  0.00           C
ATOM     24  HB1 GLN     3      27.400  42.180  19.260  1.00  0.00           H
ATOM     25  HB2 GLN     3      26.010  42.610  20.040  1.00  0.00           H
ATOM     26  CG  GLN     3      26.700  40.590  20.650  1.00  0.00           C
ATOM     27  HG1 GLN     3      26.420  40.490  21.700  1.00  0.00           H
ATOM     28  HG2 GLN     3      27.570  39.970  20.460  1.00  0.00           H
ATOM     29  CD  GLN     3      25.530  40.040  19.750  1.00  0.00           C
ATOM     30  OE1 GLN     3      24.330  40.280  19.970  1.00  0.00           O
ATOM     31  NE2 GLN     3      25.860  39.350  18.660  1.00  0.00           N
ATOM     32 1HE2 GLN     3      26.720  38.860  18.480  1.00  0.00           H
ATOM     33 2HE2 GLN     3      25.060  39.190  18.080  1.00  0.00           H
ATOM     34  C   GLN     3      29.260  42.220  21.270  1.00  0.00           C
ATOM     35  O   GLN     3      30.030  42.610  20.390  1.00  0.00           O
ATOM     36  N   LEU     4      29.590  41.330  22.270  1.00  0.00           N
ATOM     37  H   LEU     4      28.910  40.930  22.900  1.00  0.00           H
ATOM     38  CA  LEU     4      31.060  40.860  22.390  1.00  0.00           C
ATOM     39  HA  LEU     4      31.730  41.500  21.810  1.00  0.00           H
ATOM     40  CB  LEU     4      31.440  40.850  23.880  1.00  0.00           C
ATOM     41  HB1 LEU     4      32.510  40.690  23.810  1.00  0.00           H
ATOM     42  HB2 LEU     4      30.910  40.110  24.480  1.00  0.00           H
ATOM     43  CG  LEU     4      31.300  42.170  24.680  1.00  0.00           C
ATOM     44  HG  LEU     4      30.240  42.340  24.840  1.00  0.00           H
ATOM     45  CD1 LEU     4      31.770  41.980  26.150  1.00  0.00           C
ATOM     46 1HD1 LEU     4      32.800  41.640  26.260  1.00  0.00           H
ATOM     47 2HD1 LEU     4      31.760  42.970  26.600  1.00  0.00           H
ATOM     48 3HD1 LEU     4      31.070  41.390  26.740  1.00  0.00           H
ATOM     49  CD2 LEU     4      32.050  43.340  24.010  1.00  0.00           C
ATOM     50 1HD2 LEU     4      31.900  44.250  24.580  1.00  0.00           H
ATOM     51 2HD2 LEU     4      33.130  43.220  24.110  1.00  0.00           H
ATOM     52 3HD2 LEU     4      31.840  43.530  22.960  1.00  0.00           H
ATOM     53  C   LEU     4      31.200  39.460  21.700  1.00  0.00           C
ATOM     54  O   LEU     4      30.220  38.740  21.710  1.00  0.00           O
ATOM     55  N   VAL     5      32.440  39.050  21.250  1.00  0.00           N
ATOM     56  H   VAL     5      33.240  39.660  21.350  1.00  0.00           H
ATOM     57  CA  VAL     5      32.600  37.830  20.500  1.00  0.00           C
ATOM     58  HA  VAL     5      31.680  37.250  20.550  1.00  0.00           H
ATOM     59  CB  VAL     5      32.980  38.160  19.000  1.00  0.00           C
ATOM     60  HB  VAL     5      33.800  38.890  19.050  1.00  0.00           H
ATOM     61  CG1 VAL     5      33.660  36.940  18.310  1.00  0.00           C
ATOM     62 1HG1 VAL     5      32.960  36.110  18.420  1.00  0.00           H
ATOM     63 2HG1 VAL     5      33.890  37.020  17.250  1.00  0.00           H
ATOM     64 3HG1 VAL     5      34.580  36.720  18.850  1.00  0.00           H
ATOM     65  CG2 VAL     5      31.850  38.690  18.170  1.00  0.00           C
ATOM     66 1HG2 VAL     5      32.120  38.680  17.120  1.00  0.00           H
ATOM     67 2HG2 VAL     5      31.000  38.010  18.280  1.00  0.00           H
ATOM     68 3HG2 VAL     5      31.570  39.720  18.400  1.00  0.00           H
ATOM     69  C   VAL     5      33.620  37.030  21.230  1.00  0.00           C
ATOM     70  O   VAL     5      34.750  37.530  21.460  1.00  0.00           O
ATOM     71  N   GLU     6      33.360  35.730  21.490  1.00  0.00           N
ATOM     72  H   GLU     6      32.410  35.420  21.360  1.00  0.00           H
ATOM     73  CA  GLU     6      34.220  34.770  22.200  1.00  0.00           C
ATOM     74  HA  GLU     6      35.120  35.260  22.560  1.00  0.00           H
ATOM     75  CB  GLU     6      33.500  34.160  23.380  1.00  0.00           C
ATOM     76  HB1 GLU     6      34.190  33.390  23.740  1.00  0.00           H
ATOM     77  HB2 GLU     6      32.690  33.560  22.980  1.00  0.00           H
ATOM     78  CG  GLU     6      32.950  35.110  24.460  1.00  0.00           C
ATOM     79  HG1 GLU     6      33.390  36.100  24.310  1.00  0.00           H
ATOM     80  HG2 GLU     6      33.190  34.840  25.480  1.00  0.00           H
ATOM     81  CD  GLU     6      31.390  35.290  24.460  1.00  0.00           C
ATOM     82  OE1 GLU     6      30.790  35.280  23.360  1.00  0.00           O
ATOM     83  OE2 GLU     6      30.760  35.410  25.500  1.00  0.00           O
ATOM     84  C   GLU     6      34.670  33.730  21.210  1.00  0.00           C
ATOM     85  O   GLU     6      34.020  33.430  20.180  1.00  0.00           O
ATOM     86  N   SER     7      35.810  33.110  21.580  1.00  0.00           N
ATOM     87  H   SER     7      36.270  33.610  22.330  1.00  0.00           H
ATOM     88  CA  SER     7      36.350  31.990  20.820  1.00  0.00           C
ATOM     89  HA  SER     7      35.520  31.510  20.300  1.00  0.00           H
ATOM     90  CB  SER     7      37.230  32.470  19.600  1.00  0.00           C
ATOM     91  HB1 SER     7      38.190  32.750  20.030  1.00  0.00           H
ATOM     92  HB2 SER     7      36.820  33.320  19.060  1.00  0.00           H
ATOM     93  OG  SER     7      37.490  31.320  18.720  1.00  0.00           O
ATOM     94  HG  SER     7      36.670  31.150  18.260  1.00  0.00           H
ATOM     95  C   SER     7      37.150  31.100  21.750  1.00  0.00           C
ATOM     96  O   SER     7      37.540  31.590  22.830  1.00  0.00           O
ATOM     97  N   GLY     9      37.360  29.840  21.320  1.00  0.00           N
ATOM     98  H   GLY     9      36.950  29.660  20.410  1.00  0.00           H
ATOM     99  CA  GLY     9      38.460  28.930  21.810  1.00  0.00           C
ATOM    100  HA1 GLY     9      38.960  29.370  22.660  1.00  0.00           H
ATOM    101  HA2 GLY     9      39.110  28.810  20.950  1.00  0.00           H
ATOM    102  C   GLY     9      37.950  27.550  22.270  1.00  0.00           C
ATOM    103  O   GLY     9      38.710  26.580  22.330  1.00  0.00           O
ATOM    104  N   GLY    10      36.610  27.400  22.560  1.00  0.00           N
ATOM    105  H   GLY    10      36.020  28.210  22.460  1.00  0.00           H
ATOM    106  CA  GLY    10      36.040  26.250  23.210  1.00  0.00           C
ATOM    107  HA1 GLY    10      35.010  26.280  23.560  1.00  0.00           H
ATOM    108  HA2 GLY    10      36.740  26.180  24.050  1.00  0.00           H
ATOM    109  C   GLY    10      36.130  25.020  22.290  1.00  0.00           C
ATOM    110  O   GLY    10      36.090  25.070  21.070  1.00  0.00           O
ATOM    111  N   GLY    11      36.280  23.930  22.930  1.00  0.00           N
ATOM    112  H   GLY    11      36.380  23.970  23.940  1.00  0.00           H
ATOM    113  CA  GLY    11      36.470  22.580  22.300  1.00  0.00           C
ATOM    114  HA1 GLY    11      37.490  22.380  21.980  1.00  0.00           H
ATOM    115  HA2 GLY    11      35.730  22.450  21.510  1.00  0.00           H
ATOM    116  C   GLY    11      36.340  21.400  23.250  1.00  0.00           C
ATOM    117  O   GLY    11      36.130  21.540  24.470  1.00  0.00           O
ATOM    118  N   LEU    12      36.630  20.230  22.700  1.00  0.00           N
ATOM    119  H   LEU    12      36.800  20.150  21.710  1.00  0.00           H
ATOM    120  CA  LEU    12      36.650  18.940  23.430  1.00  0.00           C
ATOM    121  HA  LEU    12      36.070  18.990  24.350  1.00  0.00           H
ATOM    122  CB  LEU    12      36.060  17.850  22.490  1.00  0.00           C
ATOM    123  HB1 LEU    12      36.790  17.510  21.750  1.00  0.00           H
ATOM    124  HB2 LEU    12      35.100  18.240  22.160  1.00  0.00           H
ATOM    125  CG  LEU    12      35.680  16.540  23.240  1.00  0.00           C
ATOM    126  HG  LEU    12      35.290  15.880  22.460  1.00  0.00           H
ATOM    127  CD1 LEU    12      36.840  15.710  23.870  1.00  0.00           C
ATOM    128 1HD1 LEU    12      37.270  16.280  24.690  1.00  0.00           H
ATOM    129 2HD1 LEU    12      36.460  14.770  24.270  1.00  0.00           H
ATOM    130 3HD1 LEU    12      37.600  15.470  23.130  1.00  0.00           H
ATOM    131  CD2 LEU    12      34.650  16.790  24.420  1.00  0.00           C
ATOM    132 1HD2 LEU    12      34.240  15.810  24.630  1.00  0.00           H
ATOM    133 2HD2 LEU    12      35.100  17.310  25.270  1.00  0.00           H
ATOM    134 3HD2 LEU    12      33.850  17.400  23.990  1.00  0.00           H
ATOM    135  C   LEU    12      38.090  18.650  23.810  1.00  0.00           C
ATOM    136  O   LEU    12      38.890  18.430  22.880  1.00  0.00           O
ATOM    137  N   VAL    13      38.420  18.600  25.130  1.00  0.00           N
ATOM    138  H   VAL    13      37.650  18.620  25.790  1.00  0.00           H
ATOM    139  CA  VAL    13      39.760  18.180  25.620  1.00  0.00           C
ATOM    140  HA  VAL    13      40.310  17.870  24.730  1.00  0.00           H
ATOM    141  CB  VAL    13      40.490  19.320  26.320  1.00  0.00           C
ATOM    142  HB  VAL    13      41.450  19.040  26.750  1.00  0.00           H
ATOM    143  CG1 VAL    13      40.680  20.500  25.340  1.00  0.00           C
ATOM    144 1HG1 VAL    13      41.190  20.240  24.410  1.00  0.00           H
ATOM    145 2HG1 VAL    13      39.730  20.920  25.030  1.00  0.00           H
ATOM    146 3HG1 VAL    13      41.260  21.260  25.870  1.00  0.00           H
ATOM    147  CG2 VAL    13      39.710  19.870  27.580  1.00  0.00           C
ATOM    148 1HG2 VAL    13      38.850  20.490  27.320  1.00  0.00           H
ATOM    149 2HG2 VAL    13      39.180  19.020  28.010  1.00  0.00           H
ATOM    150 3HG2 VAL    13      40.370  20.270  28.350  1.00  0.00           H
ATOM    151  C   VAL    13      39.730  16.900  26.450  1.00  0.00           C
ATOM    152  O   VAL    13      38.660  16.310  26.650  1.00  0.00           O
ATOM    153  N   GLN    14      40.890  16.480  26.960  1.00  0.00           N
ATOM    154  H   GLN    14      41.720  17.000  26.710  1.00  0.00           H
ATOM    155  CA  GLN    14      41.070  15.450  28.040  1.00  0.00           C
ATOM    156  HA  GLN    14      40.190  14.820  28.190  1.00  0.00           H
ATOM    157  CB  GLN    14      42.140  14.360  27.670  1.00  0.00           C
ATOM    158  HB1 GLN    14      42.210  13.560  28.400  1.00  0.00           H
ATOM    159  HB2 GLN    14      43.120  14.780  27.450  1.00  0.00           H
ATOM    160  CG  GLN    14      41.710  13.700  26.300  1.00  0.00           C
ATOM    161  HG1 GLN    14      41.390  14.450  25.580  1.00  0.00           H
ATOM    162  HG2 GLN    14      40.900  13.010  26.550  1.00  0.00           H
ATOM    163  CD  GLN    14      42.780  12.800  25.810  1.00  0.00           C
ATOM    164  OE1 GLN    14      43.870  13.250  25.680  1.00  0.00           O
ATOM    165  NE2 GLN    14      42.490  11.560  25.510  1.00  0.00           N
ATOM    166 1HE2 GLN    14      41.510  11.320  25.570  1.00  0.00           H
ATOM    167 2HE2 GLN    14      43.230  10.970  25.170  1.00  0.00           H
ATOM    168  C   GLN    14      41.350  16.090  29.430  1.00  0.00           C
ATOM    169  O   GLN    14      41.770  17.190  29.630  1.00  0.00           O
ATOM    170  N   ALA    15      41.050  15.250  30.450  1.00  0.00           N
ATOM    171  H   ALA    15      40.660  14.340  30.250  1.00  0.00           H
ATOM    172  CA  ALA    15      41.460  15.530  31.790  1.00  0.00           C
ATOM    173  HA  ALA    15      40.910  16.410  32.120  1.00  0.00           H
ATOM    174  CB  ALA    15      41.060  14.270  32.630  1.00  0.00           C
ATOM    175  HB1 ALA    15      41.540  13.370  32.240  1.00  0.00           H
ATOM    176  HB2 ALA    15      41.330  14.530  33.660  1.00  0.00           H
ATOM    177  HB3 ALA    15      40.000  14.080  32.470  1.00  0.00           H
ATOM    178  C   ALA    15      42.980  15.750  31.930  1.00  0.00           C
ATOM    179  O   ALA    15      43.760  15.030  31.330  1.00  0.00           O
ATOM    180  N   GLY    16      43.270  16.910  32.560  1.00  0.00           N
ATOM    181  H   GLY    16      42.470  17.470  32.810  1.00  0.00           H
ATOM    182  CA  GLY    16      44.620  17.360  32.840  1.00  0.00           C
ATOM    183  HA1 GLY    16      45.240  16.490  33.060  1.00  0.00           H
ATOM    184  HA2 GLY    16      44.580  18.010  33.720  1.00  0.00           H
ATOM    185  C   GLY    16      45.320  18.100  31.670  1.00  0.00           C
ATOM    186  O   GLY    16      46.500  18.420  31.820  1.00  0.00           O
ATOM    187  N   ASP    17      44.570  18.290  30.510  1.00  0.00           N
ATOM    188  H   ASP    17      43.600  18.040  30.560  1.00  0.00           H
ATOM    189  CA  ASP    17      44.880  19.300  29.450  1.00  0.00           C
ATOM    190  HA  ASP    17      45.900  19.080  29.130  1.00  0.00           H
ATOM    191  CB  ASP    17      44.120  19.010  28.080  1.00  0.00           C
ATOM    192  HB1 ASP    17      44.420  19.790  27.380  1.00  0.00           H
ATOM    193  HB2 ASP    17      43.040  19.130  28.230  1.00  0.00           H
ATOM    194  CG  ASP    17      44.250  17.710  27.360  1.00  0.00           C
ATOM    195  OD1 ASP    17      45.080  16.840  27.700  1.00  0.00           O
ATOM    196  OD2 ASP    17      43.480  17.410  26.380  1.00  0.00           O
ATOM    197  C   ASP    17      44.830  20.730  29.920  1.00  0.00           C
ATOM    198  O   ASP    17      44.290  21.050  30.990  1.00  0.00           O
ATOM    199  N   SER    18      45.300  21.680  29.100  1.00  0.00           N
ATOM    200  H   SER    18      45.800  21.310  28.300  1.00  0.00           H
ATOM    201  CA  SER    18      45.130  23.090  29.280  1.00  0.00           C
ATOM    202  HA  SER    18      44.350  23.300  30.010  1.00  0.00           H
ATOM    203  CB  SER    18      46.500  23.680  29.800  1.00  0.00           C
ATOM    204  HB1 SER    18      46.410  24.750  29.990  1.00  0.00           H
ATOM    205  HB2 SER    18      47.270  23.490  29.050  1.00  0.00           H
ATOM    206  OG  SER    18      46.810  22.950  31.010  1.00  0.00           O
ATOM    207  HG  SER    18      46.930  22.020  30.810  1.00  0.00           H
ATOM    208  C   SER    18      44.740  23.860  28.040  1.00  0.00           C
ATOM    209  O   SER    18      45.130  23.450  26.970  1.00  0.00           O
ATOM    210  N   LEU    19      43.980  24.980  28.210  1.00  0.00           N
ATOM    211  H   LEU    19      43.790  25.300  29.150  1.00  0.00           H
ATOM    212  CA  LEU    19      43.410  25.790  27.140  1.00  0.00           C
ATOM    213  HA  LEU    19      43.790  25.600  26.130  1.00  0.00           H
ATOM    214  CB  LEU    19      41.910  25.470  26.990  1.00  0.00           C
ATOM    215  HB1 LEU    19      41.380  25.990  27.790  1.00  0.00           H
ATOM    216  HB2 LEU    19      41.840  24.380  26.980  1.00  0.00           H
ATOM    217  CG  LEU    19      41.220  26.150  25.790  1.00  0.00           C
ATOM    218  HG  LEU    19      41.090  27.230  25.860  1.00  0.00           H
ATOM    219  CD1 LEU    19      41.950  25.880  24.440  1.00  0.00           C
ATOM    220 1HD1 LEU    19      41.180  25.750  23.680  1.00  0.00           H
ATOM    221 2HD1 LEU    19      42.650  26.660  24.170  1.00  0.00           H
ATOM    222 3HD1 LEU    19      42.480  24.930  24.430  1.00  0.00           H
ATOM    223  CD2 LEU    19      39.770  25.550  25.700  1.00  0.00           C
ATOM    224 1HD2 LEU    19      39.230  25.570  26.640  1.00  0.00           H
ATOM    225 2HD2 LEU    19      39.290  26.090  24.880  1.00  0.00           H
ATOM    226 3HD2 LEU    19      39.840  24.540  25.310  1.00  0.00           H
ATOM    227  C   LEU    19      43.590  27.340  27.290  1.00  0.00           C
ATOM    228  O   LEU    19      43.500  27.800  28.440  1.00  0.00           O
ATOM    229  N   ARG    20      43.680  28.080  26.190  1.00  0.00           N
ATOM    230  H   ARG    20      43.680  27.560  25.320  1.00  0.00           H
ATOM    231  CA  ARG    20      43.390  29.560  26.160  1.00  0.00           C
ATOM    232  HA  ARG    20      43.190  29.900  27.170  1.00  0.00           H
ATOM    233  CB  ARG    20      44.670  30.290  25.700  1.00  0.00           C
ATOM    234  HB1 ARG    20      44.720  30.130  24.630  1.00  0.00           H
ATOM    235  HB2 ARG    20      45.540  29.740  26.070  1.00  0.00           H
ATOM    236  CG  ARG    20      44.640  31.780  26.060  1.00  0.00           C
ATOM    237  HG1 ARG    20      44.530  31.770  27.140  1.00  0.00           H
ATOM    238  HG2 ARG    20      43.810  32.370  25.670  1.00  0.00           H
ATOM    239  CD  ARG    20      46.000  32.430  25.660  1.00  0.00           C
ATOM    240  HD1 ARG    20      46.830  31.820  26.020  1.00  0.00           H
ATOM    241  HD2 ARG    20      46.040  33.450  26.040  1.00  0.00           H
ATOM    242  NE  ARG    20      45.930  32.600  24.220  1.00  0.00           N
ATOM    243  HE  ARG    20      45.190  32.130  23.720  1.00  0.00           H
ATOM    244  CZ  ARG    20      46.480  33.520  23.490  1.00  0.00           C
ATOM    245  NH1 ARG    20      47.370  34.310  23.920  1.00  0.00           N
ATOM    246 1HH1 ARG    20      47.700  34.350  24.880  1.00  0.00           H
ATOM    247 2HH1 ARG    20      47.500  35.080  23.280  1.00  0.00           H
ATOM    248  NH2 ARG    20      45.980  33.680  22.280  1.00  0.00           N
ATOM    249 1HH2 ARG    20      45.210  33.120  21.960  1.00  0.00           H
ATOM    250 2HH2 ARG    20      46.440  34.360  21.690  1.00  0.00           H
ATOM    251  C   ARG    20      42.140  29.910  25.300  1.00  0.00           C
ATOM    252  O   ARG    20      42.060  29.610  24.140  1.00  0.00           O
ATOM    253  N   LEU    21      41.210  30.670  25.890  1.00  0.00           N
ATOM    254  H   LEU    21      41.340  30.900  26.870  1.00  0.00           H
ATOM    255  CA  LEU    21      40.060  31.300  25.230  1.00  0.00           C
ATOM    256  HA  LEU    21      39.910  30.770  24.290  1.00  0.00           H
ATOM    257  CB  LEU    21      38.800  31.140  26.110  1.00  0.00           C
ATOM    258  HB1 LEU    21      37.940  31.580  25.610  1.00  0.00           H
ATOM    259  HB2 LEU    21      38.880  31.740  27.020  1.00  0.00           H
ATOM    260  CG  LEU    21      38.490  29.730  26.530  1.00  0.00           C
ATOM    261  HG  LEU    21      39.380  29.300  26.990  1.00  0.00           H
ATOM    262  CD1 LEU    21      37.420  29.810  27.610  1.00  0.00           C
ATOM    263 1HD1 LEU    21      36.440  30.150  27.270  1.00  0.00           H
ATOM    264 2HD1 LEU    21      37.350  28.810  28.050  1.00  0.00           H
ATOM    265 3HD1 LEU    21      37.770  30.500  28.370  1.00  0.00           H
ATOM    266  CD2 LEU    21      38.140  28.860  25.290  1.00  0.00           C
ATOM    267 1HD2 LEU    21      37.310  29.210  24.680  1.00  0.00           H
ATOM    268 2HD2 LEU    21      39.000  28.730  24.640  1.00  0.00           H
ATOM    269 3HD2 LEU    21      37.750  27.920  25.700  1.00  0.00           H
ATOM    270  C   LEU    21      40.370  32.770  24.840  1.00  0.00           C
ATOM    271  O   LEU    21      41.090  33.380  25.520  1.00  0.00           O
ATOM    272  N   SER    22      39.680  33.340  23.850  1.00  0.00           N
ATOM    273  H   SER    22      38.990  32.820  23.340  1.00  0.00           H
ATOM    274  CA  SER    22      39.770  34.760  23.380  1.00  0.00           C
ATOM    275  HA  SER    22      40.510  35.270  23.990  1.00  0.00           H
ATOM    276  CB  SER    22      40.270  34.930  21.950  1.00  0.00           C
ATOM    277  HB1 SER    22      40.900  35.820  21.910  1.00  0.00           H
ATOM    278  HB2 SER    22      39.410  34.880  21.290  1.00  0.00           H
ATOM    279  OG  SER    22      41.160  33.820  21.640  1.00  0.00           O
ATOM    280  HG  SER    22      41.460  34.060  20.760  1.00  0.00           H
ATOM    281  C   SER    22      38.410  35.430  23.440  1.00  0.00           C
ATOM    282  O   SER    22      37.420  34.850  23.080  1.00  0.00           O
ATOM    283  N   CYS    23      38.420  36.750  23.790  1.00  0.00           N
ATOM    284  H   CYS    23      39.290  37.140  24.120  1.00  0.00           H
ATOM    285  CA  CYS    23      37.250  37.640  23.690  1.00  0.00           C
ATOM    286  HA  CYS    23      36.570  37.140  23.000  1.00  0.00           H
ATOM    287  CB  CYS    23      36.540  37.680  25.090  1.00  0.00           C
ATOM    288  HB1 CYS    23      37.210  38.270  25.710  1.00  0.00           H
ATOM    289  HB2 CYS    23      36.450  36.710  25.590  1.00  0.00           H
ATOM    290  SG  CYS    23      35.000  38.660  24.960  1.00  0.00           S
ATOM    291  C   CYS    23      37.500  39.000  23.050  1.00  0.00           C
ATOM    292  O   CYS    23      38.180  39.800  23.670  1.00  0.00           O
ATOM    293  N   ALA    24      36.970  39.170  21.880  1.00  0.00           N
ATOM    294  H   ALA    24      36.270  38.530  21.540  1.00  0.00           H
ATOM    295  CA  ALA    24      37.100  40.370  21.050  1.00  0.00           C
ATOM    296  HA  ALA    24      38.120  40.720  21.210  1.00  0.00           H
ATOM    297  CB  ALA    24      36.960  40.070  19.560  1.00  0.00           C
ATOM    298  HB1 ALA    24      37.870  39.500  19.370  1.00  0.00           H
ATOM    299  HB2 ALA    24      36.120  39.400  19.370  1.00  0.00           H
ATOM    300  HB3 ALA    24      36.950  40.950  18.920  1.00  0.00           H
ATOM    301  C   ALA    24      36.150  41.460  21.650  1.00  0.00           C
ATOM    302  O   ALA    24      34.910  41.260  21.680  1.00  0.00           O
ATOM    303  N   ALA    25      36.730  42.670  22.010  1.00  0.00           N
ATOM    304  H   ALA    25      37.720  42.740  21.840  1.00  0.00           H
ATOM    305  CA  ALA    25      36.030  43.820  22.480  1.00  0.00           C
ATOM    306  HA  ALA    25      35.550  43.450  23.390  1.00  0.00           H
ATOM    307  CB  ALA    25      37.030  44.920  22.890  1.00  0.00           C
ATOM    308  HB1 ALA    25      37.500  45.380  22.020  1.00  0.00           H
ATOM    309  HB2 ALA    25      36.530  45.700  23.460  1.00  0.00           H
ATOM    310  HB3 ALA    25      37.850  44.470  23.450  1.00  0.00           H
ATOM    311  C   ALA    25      34.970  44.410  21.470  1.00  0.00           C
ATOM    312  O   ALA    25      34.010  45.090  21.870  1.00  0.00           O
ATOM    313  N   SER    26      35.160  44.100  20.180  1.00  0.00           N
ATOM    314  H   SER    26      36.010  43.630  19.910  1.00  0.00           H
ATOM    315  CA  SER    26      34.220  44.380  19.060  1.00  0.00           C
ATOM    316  HA  SER    26      34.890  44.420  18.190  1.00  0.00           H
ATOM    317  CB  SER    26      33.420  43.040  18.870  1.00  0.00           C
ATOM    318  HB1 SER    26      32.830  43.070  17.950  1.00  0.00           H
ATOM    319  HB2 SER    26      32.720  43.110  19.700  1.00  0.00           H
ATOM    320  OG  SER    26      34.260  41.830  18.910  1.00  0.00           O
ATOM    321  HG  SER    26      34.400  41.600  19.840  1.00  0.00           H
ATOM    322  C   SER    26      33.430  45.670  19.050  1.00  0.00           C
ATOM    323  O   SER    26      32.170  45.590  19.030  1.00  0.00           O
ATOM    324  N   GLY    27      34.090  46.800  19.160  1.00  0.00           N
ATOM    325  H   GLY    27      35.080  46.720  18.990  1.00  0.00           H
ATOM    326  CA  GLY    27      33.410  48.130  19.160  1.00  0.00           C
ATOM    327  HA1 GLY    27      32.510  48.190  18.550  1.00  0.00           H
ATOM    328  HA2 GLY    27      34.140  48.850  18.780  1.00  0.00           H
ATOM    329  C   GLY    27      33.040  48.730  20.500  1.00  0.00           C
ATOM    330  O   GLY    27      32.530  49.820  20.510  1.00  0.00           O
ATOM    331  N   LEU    28      33.300  48.040  21.620  1.00  0.00           N
ATOM    332  H   LEU    28      33.610  47.090  21.510  1.00  0.00           H
ATOM    333  CA  LEU    28      33.320  48.590  23.010  1.00  0.00           C
ATOM    334  HA  LEU    28      32.340  48.950  23.320  1.00  0.00           H
ATOM    335  CB  LEU    28      33.650  47.400  23.930  1.00  0.00           C
ATOM    336  HB1 LEU    28      34.680  47.100  23.710  1.00  0.00           H
ATOM    337  HB2 LEU    28      32.980  46.580  23.680  1.00  0.00           H
ATOM    338  CG  LEU    28      33.630  47.660  25.440  1.00  0.00           C
ATOM    339  HG  LEU    28      34.160  48.570  25.700  1.00  0.00           H
ATOM    340  CD1 LEU    28      32.220  47.710  26.070  1.00  0.00           C
ATOM    341 1HD1 LEU    28      31.630  48.460  25.540  1.00  0.00           H
ATOM    342 2HD1 LEU    28      31.730  46.740  26.060  1.00  0.00           H
ATOM    343 3HD1 LEU    28      32.290  48.150  27.070  1.00  0.00           H
ATOM    344  CD2 LEU    28      34.370  46.570  26.140  1.00  0.00           C
ATOM    345 1HD2 LEU    28      34.540  46.630  27.220  1.00  0.00           H
ATOM    346 2HD2 LEU    28      33.800  45.650  25.970  1.00  0.00           H
ATOM    347 3HD2 LEU    28      35.340  46.690  25.660  1.00  0.00           H
ATOM    348  C   LEU    28      34.460  49.580  23.170  1.00  0.00           C
ATOM    349  O   LEU    28      35.510  49.440  22.510  1.00  0.00           O
ATOM    350  N   LEU    29      34.350  50.580  24.000  1.00  0.00           N
ATOM    351  H   LEU    29      33.490  50.680  24.520  1.00  0.00           H
ATOM    352  CA  LEU    29      35.470  51.400  24.490  1.00  0.00           C
ATOM    353  HA  LEU    29      36.110  51.750  23.680  1.00  0.00           H
ATOM    354  CB  LEU    29      35.020  52.650  25.160  1.00  0.00           C
ATOM    355  HB1 LEU    29      35.860  53.200  25.590  1.00  0.00           H
ATOM    356  HB2 LEU    29      34.330  52.340  25.950  1.00  0.00           H
ATOM    357  CG  LEU    29      34.250  53.590  24.250  1.00  0.00           C
ATOM    358  HG  LEU    29      33.450  53.110  23.680  1.00  0.00           H
ATOM    359  CD1 LEU    29      33.650  54.580  25.310  1.00  0.00           C
ATOM    360 1HD1 LEU    29      33.010  53.960  25.940  1.00  0.00           H
ATOM    361 2HD1 LEU    29      34.480  55.100  25.780  1.00  0.00           H
ATOM    362 3HD1 LEU    29      33.060  55.350  24.820  1.00  0.00           H
ATOM    363  CD2 LEU    29      35.210  54.460  23.370  1.00  0.00           C
ATOM    364 1HD2 LEU    29      35.890  55.020  24.020  1.00  0.00           H
ATOM    365 2HD2 LEU    29      35.820  53.840  22.720  1.00  0.00           H
ATOM    366 3HD2 LEU    29      34.600  55.190  22.830  1.00  0.00           H
ATOM    367  C   LEU    29      36.360  50.480  25.350  1.00  0.00           C
ATOM    368  O   LEU    29      36.300  50.350  26.570  1.00  0.00           O
ATOM    369  N   PHE    30      37.280  49.820  24.650  1.00  0.00           N
ATOM    370  H   PHE    30      37.410  50.090  23.680  1.00  0.00           H
ATOM    371  CA  PHE    30      38.250  48.920  25.220  1.00  0.00           C
ATOM    372  HA  PHE    30      37.720  48.410  26.020  1.00  0.00           H
ATOM    373  CB  PHE    30      38.810  48.010  24.140  1.00  0.00           C
ATOM    374  HB1 PHE    30      39.450  48.570  23.460  1.00  0.00           H
ATOM    375  HB2 PHE    30      37.960  47.610  23.590  1.00  0.00           H
ATOM    376  CG  PHE    30      39.640  46.850  24.630  1.00  0.00           C
ATOM    377  CD1 PHE    30      39.060  45.910  25.490  1.00  0.00           C
ATOM    378  HD1 PHE    30      38.040  45.940  25.850  1.00  0.00           H
ATOM    379  CE1 PHE    30      39.740  44.730  25.820  1.00  0.00           C
ATOM    380  HE1 PHE    30      39.260  43.980  26.430  1.00  0.00           H
ATOM    381  CZ  PHE    30      41.090  44.510  25.510  1.00  0.00           C
ATOM    382  HZ  PHE    30      41.630  43.630  25.800  1.00  0.00           H
ATOM    383  CE2 PHE    30      41.740  45.500  24.690  1.00  0.00           C
ATOM    384  HE2 PHE    30      42.800  45.380  24.520  1.00  0.00           H
ATOM    385  CD2 PHE    30      41.010  46.710  24.280  1.00  0.00           C
ATOM    386  HD2 PHE    30      41.440  47.540  23.740  1.00  0.00           H
ATOM    387  C   PHE    30      39.450  49.720  25.920  1.00  0.00           C
ATOM    388  O   PHE    30      40.270  49.080  26.610  1.00  0.00           O
ATOM    389  N   SER    37      39.530  51.020  25.750  1.00  0.00           N
ATOM    390  H   SER    37      39.040  51.380  24.940  1.00  0.00           H
ATOM    391  CA  SER    37      40.290  51.920  26.550  1.00  0.00           C
ATOM    392  HA  SER    37      41.190  51.370  26.840  1.00  0.00           H
ATOM    393  CB  SER    37      40.660  53.190  25.770  1.00  0.00           C
ATOM    394  HB1 SER    37      41.330  52.950  24.960  1.00  0.00           H
ATOM    395  HB2 SER    37      41.070  54.020  26.350  1.00  0.00           H
ATOM    396  OG  SER    37      39.440  53.700  25.190  1.00  0.00           O
ATOM    397  HG  SER    37      39.730  54.520  24.780  1.00  0.00           H
ATOM    398  C   SER    37      39.670  52.310  27.900  1.00  0.00           C
ATOM    399  O   SER    37      40.360  52.890  28.730  1.00  0.00           O
ATOM    400  N   PHE    38      38.390  51.940  28.210  1.00  0.00           N
ATOM    401  H   PHE    38      37.920  51.440  27.480  1.00  0.00           H
ATOM    402  CA  PHE    38      37.660  52.470  29.370  1.00  0.00           C
ATOM    403  HA  PHE    38      38.400  52.850  30.070  1.00  0.00           H
ATOM    404  CB  PHE    38      36.680  53.530  28.820  1.00  0.00           C
ATOM    405  HB1 PHE    38      35.770  53.570  29.420  1.00  0.00           H
ATOM    406  HB2 PHE    38      36.360  53.310  27.800  1.00  0.00           H
ATOM    407  CG  PHE    38      37.240  54.910  29.030  1.00  0.00           C
ATOM    408  CD1 PHE    38      37.900  55.610  27.980  1.00  0.00           C
ATOM    409  HD1 PHE    38      37.970  55.120  27.020  1.00  0.00           H
ATOM    410  CE1 PHE    38      38.380  56.940  28.210  1.00  0.00           C
ATOM    411  HE1 PHE    38      38.930  57.500  27.460  1.00  0.00           H
ATOM    412  CZ  PHE    38      38.270  57.520  29.500  1.00  0.00           C
ATOM    413  HZ  PHE    38      38.750  58.470  29.710  1.00  0.00           H
ATOM    414  CE2 PHE    38      37.540  56.840  30.480  1.00  0.00           C
ATOM    415  HE2 PHE    38      37.440  57.380  31.410  1.00  0.00           H
ATOM    416  CD2 PHE    38      37.020  55.570  30.200  1.00  0.00           C
ATOM    417  HD2 PHE    38      36.600  55.060  31.060  1.00  0.00           H
ATOM    418  C   PHE    38      36.820  51.430  30.180  1.00  0.00           C
ATOM    419  O   PHE    38      36.520  51.710  31.380  1.00  0.00           O
ATOM    420  N   TYR    39      36.420  50.330  29.540  1.00  0.00           N
ATOM    421  H   TYR    39      36.540  50.330  28.530  1.00  0.00           H
ATOM    422  CA  TYR    39      35.530  49.360  30.210  1.00  0.00           C
ATOM    423  HA  TYR    39      34.970  49.870  30.990  1.00  0.00           H
ATOM    424  CB  TYR    39      34.610  48.770  29.140  1.00  0.00           C
ATOM    425  HB1 TYR    39      34.280  47.790  29.510  1.00  0.00           H
ATOM    426  HB2 TYR    39      35.060  48.750  28.150  1.00  0.00           H
ATOM    427  CG  TYR    39      33.400  49.650  29.010  1.00  0.00           C
ATOM    428  CD1 TYR    39      33.400  50.950  28.440  1.00  0.00           C
ATOM    429  HD1 TYR    39      34.340  51.320  28.070  1.00  0.00           H
ATOM    430  CE1 TYR    39      32.210  51.640  28.300  1.00  0.00           C
ATOM    431  HE1 TYR    39      32.230  52.630  27.870  1.00  0.00           H
ATOM    432  CZ  TYR    39      30.980  51.060  28.650  1.00  0.00           C
ATOM    433  OH  TYR    39      29.880  51.790  28.420  1.00  0.00           O
ATOM    434  HH  TYR    39      29.120  51.410  28.860  1.00  0.00           H
ATOM    435  CE2 TYR    39      30.880  49.800  29.160  1.00  0.00           C
ATOM    436  HE2 TYR    39      29.910  49.450  29.470  1.00  0.00           H
ATOM    437  CD2 TYR    39      32.100  49.110  29.400  1.00  0.00           C
ATOM    438  HD2 TYR    39      32.010  48.170  29.920  1.00  0.00           H
ATOM    439  C   TYR    39      36.360  48.210  30.920  1.00  0.00           C
ATOM    440  O   TYR    39      37.200  47.600  30.280  1.00  0.00           O
ATOM    441  N   ILE    40      35.960  47.810  32.120  1.00  0.00           N
ATOM    442  H   ILE    40      35.180  48.310  32.540  1.00  0.00           H
ATOM    443  CA  ILE    40      36.390  46.610  32.710  1.00  0.00           C
ATOM    444  HA  ILE    40      37.450  46.490  32.460  1.00  0.00           H
ATOM    445  CB  ILE    40      36.150  46.600  34.190  1.00  0.00           C
ATOM    446  HB  ILE    40      35.080  46.660  34.370  1.00  0.00           H
ATOM    447  CG2 ILE    40      36.620  45.270  34.920  1.00  0.00           C
ATOM    448 1HG2 ILE    40      37.670  45.120  34.680  1.00  0.00           H
ATOM    449 2HG2 ILE    40      36.450  45.420  35.980  1.00  0.00           H
ATOM    450 3HG2 ILE    40      36.080  44.370  34.630  1.00  0.00           H
ATOM    451  CG1 ILE    40      36.810  47.840  34.850  1.00  0.00           C
ATOM    452 1HG1 ILE    40      36.380  48.740  34.410  1.00  0.00           H
ATOM    453 2HG1 ILE    40      37.870  47.760  34.600  1.00  0.00           H
ATOM    454  CD  ILE    40      36.630  47.920  36.310  1.00  0.00           C
ATOM    455  HD1 ILE    40      35.590  47.880  36.630  1.00  0.00           H
ATOM    456  HD2 ILE    40      37.240  47.190  36.840  1.00  0.00           H
ATOM    457  HD3 ILE    40      36.940  48.940  36.570  1.00  0.00           H
ATOM    458  C   ILE    40      35.720  45.390  32.030  1.00  0.00           C
ATOM    459  O   ILE    40      34.510  45.460  31.750  1.00  0.00           O
ATOM    460  N   MET    41      36.500  44.330  31.740  1.00  0.00           N
ATOM    461  H   MET    41      37.440  44.360  32.110  1.00  0.00           H
ATOM    462  CA  MET    41      35.980  43.110  31.210  1.00  0.00           C
ATOM    463  HA  MET    41      34.890  43.120  31.220  1.00  0.00           H
ATOM    464  CB  MET    41      36.560  43.000  29.790  1.00  0.00           C
ATOM    465  HB1 MET    41      36.200  42.050  29.390  1.00  0.00           H
ATOM    466  HB2 MET    41      37.630  43.140  29.950  1.00  0.00           H
ATOM    467  CG  MET    41      36.030  44.020  28.820  1.00  0.00           C
ATOM    468  HG1 MET    41      36.280  44.980  29.270  1.00  0.00           H
ATOM    469  HG2 MET    41      34.940  44.060  28.800  1.00  0.00           H
ATOM    470  SD  MET    41      36.640  43.950  27.100  1.00  0.00           S
ATOM    471  CE  MET    41      35.710  42.530  26.520  1.00  0.00           C
ATOM    472  HE1 MET    41      35.860  41.620  27.110  1.00  0.00           H
ATOM    473  HE2 MET    41      34.650  42.740  26.650  1.00  0.00           H
ATOM    474  HE3 MET    41      35.910  42.400  25.460  1.00  0.00           H
ATOM    475  C   MET    41      36.110  41.870  32.120  1.00  0.00           C
ATOM    476  O   MET    41      36.850  41.890  33.130  1.00  0.00           O
ATOM    477  N   GLY    42      35.390  40.810  31.820  1.00  0.00           N
ATOM    478  H   GLY    42      34.790  40.790  31.000  1.00  0.00           H
ATOM    479  CA  GLY    42      35.400  39.610  32.670  1.00  0.00           C
ATOM    480  HA1 GLY    42      34.840  39.800  33.590  1.00  0.00           H
ATOM    481  HA2 GLY    42      36.410  39.330  32.960  1.00  0.00           H
ATOM    482  C   GLY    42      34.690  38.410  32.050  1.00  0.00           C
ATOM    483  O   GLY    42      33.930  38.520  31.040  1.00  0.00           O
ATOM    484  N   TRP    43      34.920  37.260  32.620  1.00  0.00           N
ATOM    485  H   TRP    43      35.620  37.260  33.350  1.00  0.00           H
ATOM    486  CA  TRP    43      34.450  35.960  32.250  1.00  0.00           C
ATOM    487  HA  TRP    43      33.810  36.000  31.370  1.00  0.00           H
ATOM    488  CB  TRP    43      35.630  35.100  31.990  1.00  0.00           C
ATOM    489  HB1 TRP    43      35.470  34.030  32.120  1.00  0.00           H
ATOM    490  HB2 TRP    43      36.400  35.290  32.740  1.00  0.00           H
ATOM    491  CG  TRP    43      36.300  35.380  30.680  1.00  0.00           C
ATOM    492  CD1 TRP    43      37.460  35.980  30.420  1.00  0.00           C
ATOM    493  HD1 TRP    43      38.080  36.360  31.220  1.00  0.00           H
ATOM    494  NE1 TRP    43      37.760  36.000  29.050  1.00  0.00           N
ATOM    495  HE1 TRP    43      38.550  36.390  28.570  1.00  0.00           H
ATOM    496  CE2 TRP    43      36.870  35.160  28.400  1.00  0.00           C
ATOM    497  CZ2 TRP    43      36.830  34.660  27.090  1.00  0.00           C
ATOM    498  HZ2 TRP    43      37.650  34.780  26.410  1.00  0.00           H
ATOM    499  CH2 TRP    43      35.750  33.870  26.650  1.00  0.00           C
ATOM    500  HH2 TRP    43      35.780  33.370  25.700  1.00  0.00           H
ATOM    501  CZ3 TRP    43      34.720  33.550  27.590  1.00  0.00           C
ATOM    502  HZ3 TRP    43      33.810  33.140  27.190  1.00  0.00           H
ATOM    503  CE3 TRP    43      34.760  34.140  28.880  1.00  0.00           C
ATOM    504  HE3 TRP    43      33.940  33.930  29.550  1.00  0.00           H
ATOM    505  CD2 TRP    43      35.860  34.880  29.380  1.00  0.00           C
ATOM    506  C   TRP    43      33.610  35.290  33.360  1.00  0.00           C
ATOM    507  O   TRP    43      34.010  35.330  34.480  1.00  0.00           O
ATOM    508  N   PHE    44      32.550  34.520  32.960  1.00  0.00           N
ATOM    509  H   PHE    44      32.220  34.550  32.000  1.00  0.00           H
ATOM    510  CA  PHE    44      31.750  33.630  33.780  1.00  0.00           C
ATOM    511  HA  PHE    44      32.250  33.490  34.740  1.00  0.00           H
ATOM    512  CB  PHE    44      30.320  34.220  34.020  1.00  0.00           C
ATOM    513  HB1 PHE    44      29.930  33.520  34.750  1.00  0.00           H
ATOM    514  HB2 PHE    44      29.820  34.260  33.050  1.00  0.00           H
ATOM    515  CG  PHE    44      30.320  35.550  34.580  1.00  0.00           C
ATOM    516  CD1 PHE    44      30.610  36.630  33.710  1.00  0.00           C
ATOM    517  HD1 PHE    44      30.980  36.470  32.710  1.00  0.00           H
ATOM    518  CE1 PHE    44      30.530  37.910  34.330  1.00  0.00           C
ATOM    519  HE1 PHE    44      30.700  38.820  33.770  1.00  0.00           H
ATOM    520  CZ  PHE    44      29.960  37.980  35.620  1.00  0.00           C
ATOM    521  HZ  PHE    44      29.740  38.940  36.070  1.00  0.00           H
ATOM    522  CE2 PHE    44      29.650  36.940  36.370  1.00  0.00           C
ATOM    523  HE2 PHE    44      29.300  37.080  37.380  1.00  0.00           H
ATOM    524  CD2 PHE    44      29.850  35.670  35.870  1.00  0.00           C
ATOM    525  HD2 PHE    44      29.630  34.830  36.500  1.00  0.00           H
ATOM    526  C   PHE    44      31.660  32.270  33.130  1.00  0.00           C
ATOM    527  O   PHE    44      31.860  32.070  31.930  1.00  0.00           O
ATOM    528  N   ARG    45      31.230  31.290  33.900  1.00  0.00           N
ATOM    529  H   ARG    45      31.060  31.480  34.880  1.00  0.00           H
ATOM    530  CA  ARG    45      30.890  29.900  33.370  1.00  0.00           C
ATOM    531  HA  ARG    45      30.950  29.930  32.280  1.00  0.00           H
ATOM    532  CB  ARG    45      32.080  29.000  33.740  1.00  0.00           C
ATOM    533  HB1 ARG    45      32.970  29.320  33.210  1.00  0.00           H
ATOM    534  HB2 ARG    45      31.800  28.010  33.390  1.00  0.00           H
ATOM    535  CG  ARG    45      32.460  28.730  35.180  1.00  0.00           C
ATOM    536  HG1 ARG    45      31.580  28.330  35.690  1.00  0.00           H
ATOM    537  HG2 ARG    45      32.690  29.660  35.690  1.00  0.00           H
ATOM    538  CD  ARG    45      33.670  27.790  35.280  1.00  0.00           C
ATOM    539  HD1 ARG    45      34.570  28.400  35.170  1.00  0.00           H
ATOM    540  HD2 ARG    45      33.600  27.140  34.410  1.00  0.00           H
ATOM    541  NE  ARG    45      33.800  27.010  36.530  1.00  0.00           N
ATOM    542  HE  ARG    45      33.010  27.110  37.160  1.00  0.00           H
ATOM    543  CZ  ARG    45      34.720  26.160  36.920  1.00  0.00           C
ATOM    544  NH1 ARG    45      35.760  25.930  36.160  1.00  0.00           N
ATOM    545 1HH1 ARG    45      35.680  26.210  35.190  1.00  0.00           H
ATOM    546 2HH1 ARG    45      36.280  25.100  36.370  1.00  0.00           H
ATOM    547  NH2 ARG    45      34.700  25.550  38.070  1.00  0.00           N
ATOM    548 1HH2 ARG    45      34.000  25.710  38.790  1.00  0.00           H
ATOM    549 2HH2 ARG    45      35.610  25.240  38.390  1.00  0.00           H
ATOM    550  C   ARG    45      29.600  29.300  33.870  1.00  0.00           C
ATOM    551  O   ARG    45      29.090  29.820  34.900  1.00  0.00           O
ATOM    552  N   GLN    46      29.180  28.230  33.210  1.00  0.00           N
ATOM    553  H   GLN    46      29.600  27.870  32.360  1.00  0.00           H
ATOM    554  CA  GLN    46      27.990  27.480  33.710  1.00  0.00           C
ATOM    555  HA  GLN    46      27.850  27.610  34.780  1.00  0.00           H
ATOM    556  CB  GLN    46      26.780  28.050  33.090  1.00  0.00           C
ATOM    557  HB1 GLN    46      26.700  27.810  32.040  1.00  0.00           H
ATOM    558  HB2 GLN    46      26.860  29.140  33.140  1.00  0.00           H
ATOM    559  CG  GLN    46      25.530  27.460  33.830  1.00  0.00           C
ATOM    560  HG1 GLN    46      25.740  27.470  34.900  1.00  0.00           H
ATOM    561  HG2 GLN    46      25.440  26.400  33.630  1.00  0.00           H
ATOM    562  CD  GLN    46      24.310  28.190  33.510  1.00  0.00           C
ATOM    563  OE1 GLN    46      24.260  28.910  32.500  1.00  0.00           O
ATOM    564  NE2 GLN    46      23.270  27.950  34.280  1.00  0.00           N
ATOM    565 1HE2 GLN    46      23.370  27.240  34.990  1.00  0.00           H
ATOM    566 2HE2 GLN    46      22.380  28.420  34.150  1.00  0.00           H
ATOM    567  C   GLN    46      28.190  26.000  33.380  1.00  0.00           C
ATOM    568  O   GLN    46      28.300  25.600  32.230  1.00  0.00           O
ATOM    569  N   ALA    47      28.220  25.200  34.390  1.00  0.00           N
ATOM    570  H   ALA    47      28.200  25.690  35.270  1.00  0.00           H
ATOM    571  CA  ALA    47      28.260  23.730  34.310  1.00  0.00           C
ATOM    572  HA  ALA    47      28.870  23.290  33.520  1.00  0.00           H
ATOM    573  CB  ALA    47      28.950  23.300  35.610  1.00  0.00           C
ATOM    574  HB1 ALA    47      30.000  23.610  35.630  1.00  0.00           H
ATOM    575  HB2 ALA    47      28.340  23.560  36.470  1.00  0.00           H
ATOM    576  HB3 ALA    47      29.070  22.210  35.580  1.00  0.00           H
ATOM    577  C   ALA    47      26.910  23.040  34.110  1.00  0.00           C
ATOM    578  O   ALA    47      25.980  23.700  34.480  1.00  0.00           O
ATOM    579  N   PRO    48      26.800  21.810  33.550  1.00  0.00           N
ATOM    580  CD  PRO    48      27.820  20.960  32.930  1.00  0.00           C
ATOM    581  HD1 PRO    48      28.730  20.940  33.530  1.00  0.00           H
ATOM    582  HD2 PRO    48      27.840  21.260  31.890  1.00  0.00           H
ATOM    583  CG  PRO    48      27.200  19.540  33.010  1.00  0.00           C
ATOM    584  HG1 PRO    48      27.410  19.040  33.960  1.00  0.00           H
ATOM    585  HG2 PRO    48      27.650  18.900  32.240  1.00  0.00           H
ATOM    586  CB  PRO    48      25.700  19.740  32.800  1.00  0.00           C
ATOM    587  HB1 PRO    48      25.090  18.970  33.280  1.00  0.00           H
ATOM    588  HB2 PRO    48      25.510  19.770  31.730  1.00  0.00           H
ATOM    589  CA  PRO    48      25.460  21.170  33.480  1.00  0.00           C
ATOM    590  HA  PRO    48      24.740  21.710  32.860  1.00  0.00           H
ATOM    591  C   PRO    48      24.820  21.070  34.850  1.00  0.00           C
ATOM    592  O   PRO    48      25.420  20.510  35.720  1.00  0.00           O
ATOM    593  N   GLY    49      23.560  21.560  35.050  1.00  0.00           N
ATOM    594  H   GLY    49      23.030  21.990  34.310  1.00  0.00           H
ATOM    595  CA  GLY    49      22.850  21.380  36.390  1.00  0.00           C
ATOM    596  HA1 GLY    49      22.950  20.350  36.730  1.00  0.00           H
ATOM    597  HA2 GLY    49      21.770  21.500  36.290  1.00  0.00           H
ATOM    598  C   GLY    49      23.310  22.370  37.490  1.00  0.00           C
ATOM    599  O   GLY    49      22.940  22.160  38.640  1.00  0.00           O
ATOM    600  N   ARG    50      24.040  23.440  37.080  1.00  0.00           N
ATOM    601  H   ARG    50      24.340  23.620  36.140  1.00  0.00           H
ATOM    602  CA  ARG    50      24.420  24.500  38.080  1.00  0.00           C
ATOM    603  HA  ARG    50      23.810  24.340  38.960  1.00  0.00           H
ATOM    604  CB  ARG    50      25.960  24.460  38.410  1.00  0.00           C
ATOM    605  HB1 ARG    50      26.310  25.320  38.970  1.00  0.00           H
ATOM    606  HB2 ARG    50      26.520  24.450  37.480  1.00  0.00           H
ATOM    607  CG  ARG    50      26.370  23.150  39.150  1.00  0.00           C
ATOM    608  HG1 ARG    50      27.460  23.080  39.180  1.00  0.00           H
ATOM    609  HG2 ARG    50      25.930  22.360  38.530  1.00  0.00           H
ATOM    610  CD  ARG    50      25.770  23.010  40.510  1.00  0.00           C
ATOM    611  HD1 ARG    50      26.000  22.030  40.920  1.00  0.00           H
ATOM    612  HD2 ARG    50      24.690  23.040  40.380  1.00  0.00           H
ATOM    613  NE  ARG    50      26.340  24.060  41.460  1.00  0.00           N
ATOM    614  HE  ARG    50      27.130  24.640  41.240  1.00  0.00           H
ATOM    615  CZ  ARG    50      25.970  24.310  42.640  1.00  0.00           C
ATOM    616  NH1 ARG    50      25.070  23.600  43.290  1.00  0.00           N
ATOM    617 1HH1 ARG    50      24.840  22.680  42.940  1.00  0.00           H
ATOM    618 2HH1 ARG    50      24.860  23.970  44.210  1.00  0.00           H
ATOM    619  NH2 ARG    50      26.330  25.410  43.220  1.00  0.00           N
ATOM    620 1HH2 ARG    50      27.020  25.980  42.750  1.00  0.00           H
ATOM    621 2HH2 ARG    50      25.990  25.820  44.070  1.00  0.00           H
ATOM    622  C   ARG    50      24.100  25.840  37.490  1.00  0.00           C
ATOM    623  O   ARG    50      23.770  26.080  36.290  1.00  0.00           O
ATOM    624  N   GLU    51      24.040  26.780  38.480  1.00  0.00           N
ATOM    625  H   GLU    51      24.230  26.430  39.410  1.00  0.00           H
ATOM    626  CA  GLU    51      23.910  28.250  38.260  1.00  0.00           C
ATOM    627  HA  GLU    51      23.230  28.400  37.420  1.00  0.00           H
ATOM    628  CB  GLU    51      23.310  28.920  39.510  1.00  0.00           C
ATOM    629  HB1 GLU    51      23.350  29.990  39.300  1.00  0.00           H
ATOM    630  HB2 GLU    51      23.870  28.780  40.430  1.00  0.00           H
ATOM    631  CG  GLU    51      21.800  28.620  39.880  1.00  0.00           C
ATOM    632  HG1 GLU    51      21.580  27.610  40.220  1.00  0.00           H
ATOM    633  HG2 GLU    51      21.170  28.810  39.010  1.00  0.00           H
ATOM    634  CD  GLU    51      21.360  29.590  41.010  1.00  0.00           C
ATOM    635  OE1 GLU    51      21.120  29.220  42.170  1.00  0.00           O
ATOM    636  OE2 GLU    51      21.280  30.780  40.740  1.00  0.00           O
ATOM    637  C   GLU    51      25.280  28.910  37.800  1.00  0.00           C
ATOM    638  O   GLU    51      26.370  28.540  38.280  1.00  0.00           O
ATOM    639  N   ARG    52      25.180  29.980  37.050  1.00  0.00           N
ATOM    640  H   ARG    52      24.300  30.320  36.700  1.00  0.00           H
ATOM    641  CA  ARG    52      26.430  30.670  36.550  1.00  0.00           C
ATOM    642  HA  ARG    52      26.920  29.860  36.010  1.00  0.00           H
ATOM    643  CB  ARG    52      25.910  31.800  35.620  1.00  0.00           C
ATOM    644  HB1 ARG    52      25.260  32.510  36.130  1.00  0.00           H
ATOM    645  HB2 ARG    52      25.100  31.380  35.030  1.00  0.00           H
ATOM    646  CG  ARG    52      27.050  32.490  34.790  1.00  0.00           C
ATOM    647  HG1 ARG    52      27.590  31.750  34.200  1.00  0.00           H
ATOM    648  HG2 ARG    52      27.730  33.020  35.460  1.00  0.00           H
ATOM    649  CD  ARG    52      26.590  33.500  33.740  1.00  0.00           C
ATOM    650  HD1 ARG    52      25.800  33.070  33.130  1.00  0.00           H
ATOM    651  HD2 ARG    52      27.440  33.770  33.110  1.00  0.00           H
ATOM    652  NE  ARG    52      26.050  34.720  34.340  1.00  0.00           N
ATOM    653  HE  ARG    52      26.060  34.810  35.340  1.00  0.00           H
ATOM    654  CZ  ARG    52      25.410  35.650  33.670  1.00  0.00           C
ATOM    655  NH1 ARG    52      25.270  35.610  32.400  1.00  0.00           N
ATOM    656 1HH1 ARG    52      25.400  34.890  31.710  1.00  0.00           H
ATOM    657 2HH1 ARG    52      24.880  36.450  31.990  1.00  0.00           H
ATOM    658  NH2 ARG    52      25.010  36.740  34.330  1.00  0.00           N
ATOM    659 1HH2 ARG    52      25.280  36.880  35.300  1.00  0.00           H
ATOM    660 2HH2 ARG    52      24.530  37.480  33.830  1.00  0.00           H
ATOM    661  C   ARG    52      27.270  31.280  37.650  1.00  0.00           C
ATOM    662  O   ARG    52      26.820  31.860  38.610  1.00  0.00           O
ATOM    663  N   GLU    53      28.620  31.030  37.540  1.00  0.00           N
ATOM    664  H   GLU    53      28.930  30.490  36.740  1.00  0.00           H
ATOM    665  CA  GLU    53      29.600  31.400  38.500  1.00  0.00           C
ATOM    666  HA  GLU    53      29.200  31.940  39.360  1.00  0.00           H
ATOM    667  CB  GLU    53      30.240  30.210  39.180  1.00  0.00           C
ATOM    668  HB1 GLU    53      29.370  29.780  39.680  1.00  0.00           H
ATOM    669  HB2 GLU    53      30.950  30.500  39.950  1.00  0.00           H
ATOM    670  CG  GLU    53      31.030  29.230  38.300  1.00  0.00           C
ATOM    671  HG1 GLU    53      31.950  29.710  37.950  1.00  0.00           H
ATOM    672  HG2 GLU    53      30.250  29.020  37.570  1.00  0.00           H
ATOM    673  CD  GLU    53      31.490  27.950  39.010  1.00  0.00           C
ATOM    674  OE1 GLU    53      31.750  27.960  40.220  1.00  0.00           O
ATOM    675  OE2 GLU    53      31.720  26.950  38.290  1.00  0.00           O
ATOM    676  C   GLU    53      30.690  32.290  37.830  1.00  0.00           C
ATOM    677  O   GLU    53      31.130  32.090  36.670  1.00  0.00           O
ATOM    678  N   PHE    54      31.160  33.370  38.450  1.00  0.00           N
ATOM    679  H   PHE    54      30.720  33.470  39.360  1.00  0.00           H
ATOM    680  CA  PHE    54      32.250  34.210  38.040  1.00  0.00           C
ATOM    681  HA  PHE    54      31.980  34.350  36.990  1.00  0.00           H
ATOM    682  CB  PHE    54      32.200  35.580  38.900  1.00  0.00           C
ATOM    683  HB1 PHE    54      31.990  35.200  39.900  1.00  0.00           H
ATOM    684  HB2 PHE    54      31.290  36.140  38.720  1.00  0.00           H
ATOM    685  CG  PHE    54      33.390  36.520  38.730  1.00  0.00           C
ATOM    686  CD1 PHE    54      33.550  37.120  37.500  1.00  0.00           C
ATOM    687  HD1 PHE    54      32.870  36.920  36.680  1.00  0.00           H
ATOM    688  CE1 PHE    54      34.600  38.100  37.390  1.00  0.00           C
ATOM    689  HE1 PHE    54      34.770  38.620  36.460  1.00  0.00           H
ATOM    690  CZ  PHE    54      35.480  38.350  38.470  1.00  0.00           C
ATOM    691  HZ  PHE    54      36.350  38.970  38.340  1.00  0.00           H
ATOM    692  CE2 PHE    54      35.310  37.660  39.670  1.00  0.00           C
ATOM    693  HE2 PHE    54      36.020  37.740  40.480  1.00  0.00           H
ATOM    694  CD2 PHE    54      34.240  36.720  39.780  1.00  0.00           C
ATOM    695  HD2 PHE    54      34.150  36.170  40.710  1.00  0.00           H
ATOM    696  C   PHE    54      33.720  33.550  38.110  1.00  0.00           C
ATOM    697  O   PHE    54      34.080  32.870  39.050  1.00  0.00           O
ATOM    698  N   VAL    55      34.500  33.760  37.080  1.00  0.00           N
ATOM    699  H   VAL    55      34.160  34.370  36.340  1.00  0.00           H
ATOM    700  CA  VAL    55      35.800  33.220  36.970  1.00  0.00           C
ATOM    701  HA  VAL    55      36.010  32.380  37.640  1.00  0.00           H
ATOM    702  CB  VAL    55      36.110  32.650  35.540  1.00  0.00           C
ATOM    703  HB  VAL    55      36.060  33.480  34.840  1.00  0.00           H
ATOM    704  CG1 VAL    55      37.470  31.860  35.480  1.00  0.00           C
ATOM    705 1HG1 VAL    55      38.270  32.530  35.800  1.00  0.00           H
ATOM    706 2HG1 VAL    55      37.520  31.070  36.220  1.00  0.00           H
ATOM    707 3HG1 VAL    55      37.570  31.420  34.480  1.00  0.00           H
ATOM    708  CG2 VAL    55      35.000  31.700  35.010  1.00  0.00           C
ATOM    709 1HG2 VAL    55      35.120  31.530  33.950  1.00  0.00           H
ATOM    710 2HG2 VAL    55      35.040  30.720  35.470  1.00  0.00           H
ATOM    711 3HG2 VAL    55      34.020  32.170  35.150  1.00  0.00           H
ATOM    712  C   VAL    55      36.780  34.320  37.410  1.00  0.00           C
ATOM    713  O   VAL    55      37.550  34.130  38.380  1.00  0.00           O
ATOM    714  N   ALA    56      36.870  35.370  36.520  1.00  0.00           N
ATOM    715  H   ALA    56      36.150  35.520  35.820  1.00  0.00           H
ATOM    716  CA  ALA    56      37.930  36.390  36.610  1.00  0.00           C
ATOM    717  HA  ALA    56      38.350  36.500  37.610  1.00  0.00           H
ATOM    718  CB  ALA    56      39.100  35.910  35.730  1.00  0.00           C
ATOM    719  HB1 ALA    56      39.860  36.600  35.380  1.00  0.00           H
ATOM    720  HB2 ALA    56      39.590  35.030  36.150  1.00  0.00           H
ATOM    721  HB3 ALA    56      38.800  35.470  34.780  1.00  0.00           H
ATOM    722  C   ALA    56      37.510  37.780  35.960  1.00  0.00           C
ATOM    723  O   ALA    56      36.850  37.760  34.940  1.00  0.00           O
ATOM    724  N   SER    57      38.110  38.910  36.370  1.00  0.00           N
ATOM    725  H   SER    57      38.890  38.860  37.000  1.00  0.00           H
ATOM    726  CA  SER    57      37.850  40.200  35.650  1.00  0.00           C
ATOM    727  HA  SER    57      37.370  40.010  34.690  1.00  0.00           H
ATOM    728  CB  SER    57      36.800  41.060  36.420  1.00  0.00           C
ATOM    729  HB1 SER    57      35.870  40.500  36.490  1.00  0.00           H
ATOM    730  HB2 SER    57      36.690  41.950  35.800  1.00  0.00           H
ATOM    731  OG  SER    57      37.250  41.500  37.670  1.00  0.00           O
ATOM    732  HG  SER    57      36.510  41.350  38.270  1.00  0.00           H
ATOM    733  C   SER    57      39.150  41.050  35.380  1.00  0.00           C
ATOM    734  O   SER    57      40.150  40.890  36.080  1.00  0.00           O
ATOM    735  N   ILE    58      39.310  41.900  34.320  1.00  0.00           N
ATOM    736  H   ILE    58      38.470  42.040  33.770  1.00  0.00           H
ATOM    737  CA  ILE    58      40.530  42.670  33.970  1.00  0.00           C
ATOM    738  HA  ILE    58      41.190  42.480  34.810  1.00  0.00           H
ATOM    739  CB  ILE    58      41.270  41.940  32.820  1.00  0.00           C
ATOM    740  HB  ILE    58      41.520  40.930  33.150  1.00  0.00           H
ATOM    741  CG2 ILE    58      40.560  41.980  31.460  1.00  0.00           C
ATOM    742 1HG2 ILE    58      40.460  42.970  31.010  1.00  0.00           H
ATOM    743 2HG2 ILE    58      41.180  41.400  30.780  1.00  0.00           H
ATOM    744 3HG2 ILE    58      39.610  41.450  31.520  1.00  0.00           H
ATOM    745  CG1 ILE    58      42.560  42.700  32.600  1.00  0.00           C
ATOM    746 1HG1 ILE    58      42.930  43.120  33.540  1.00  0.00           H
ATOM    747 2HG1 ILE    58      42.440  43.600  31.990  1.00  0.00           H
ATOM    748  CD  ILE    58      43.710  41.870  32.060  1.00  0.00           C
ATOM    749  HD1 ILE    58      43.930  41.050  32.750  1.00  0.00           H
ATOM    750  HD2 ILE    58      43.310  41.380  31.170  1.00  0.00           H
ATOM    751  HD3 ILE    58      44.590  42.440  31.750  1.00  0.00           H
ATOM    752  C   ILE    58      40.280  44.180  33.790  1.00  0.00           C
ATOM    753  O   ILE    58      39.370  44.540  32.990  1.00  0.00           O
ATOM    754  N   LYS    59      40.990  45.050  34.480  1.00  0.00           N
ATOM    755  H   LYS    59      41.660  44.650  35.120  1.00  0.00           H
ATOM    756  CA  LYS    59      40.870  46.530  34.440  1.00  0.00           C
ATOM    757  HA  LYS    59      39.800  46.760  34.340  1.00  0.00           H
ATOM    758  CB  LYS    59      41.350  47.240  35.660  1.00  0.00           C
ATOM    759  HB1 LYS    59      41.440  48.310  35.520  1.00  0.00           H
ATOM    760  HB2 LYS    59      42.260  46.680  35.860  1.00  0.00           H
ATOM    761  CG  LYS    59      40.350  47.110  36.780  1.00  0.00           C
ATOM    762  HG1 LYS    59      40.250  46.050  37.000  1.00  0.00           H
ATOM    763  HG2 LYS    59      39.410  47.530  36.440  1.00  0.00           H
ATOM    764  CD  LYS    59      40.870  47.830  38.080  1.00  0.00           C
ATOM    765  HD1 LYS    59      41.270  48.830  37.880  1.00  0.00           H
ATOM    766  HD2 LYS    59      41.650  47.160  38.450  1.00  0.00           H
ATOM    767  CE  LYS    59      39.790  47.950  39.170  1.00  0.00           C
ATOM    768  HE1 LYS    59      39.280  47.000  39.290  1.00  0.00           H
ATOM    769  HE2 LYS    59      38.980  48.520  38.720  1.00  0.00           H
ATOM    770  NZ  LYS    59      40.280  48.520  40.470  1.00  0.00           N
ATOM    771  HZ1 LYS    59      41.060  47.960  40.780  1.00  0.00           H
ATOM    772  HZ2 LYS    59      40.630  49.460  40.360  1.00  0.00           H
ATOM    773  HZ3 LYS    59      39.610  48.440  41.220  1.00  0.00           H
ATOM    774  C   LYS    59      41.510  47.020  33.140  1.00  0.00           C
ATOM    775  O   LYS    59      42.310  46.320  32.550  1.00  0.00           O
ATOM    776  N   TRP    60      41.270  48.260  32.730  1.00  0.00           N
ATOM    777  H   TRP    60      40.820  48.890  33.380  1.00  0.00           H
ATOM    778  CA  TRP    60      41.350  48.750  31.340  1.00  0.00           C
ATOM    779  HA  TRP    60      40.960  47.970  30.670  1.00  0.00           H
ATOM    780  CB  TRP    60      40.260  49.690  31.070  1.00  0.00           C
ATOM    781  HB1 TRP    60      39.340  49.130  30.880  1.00  0.00           H
ATOM    782  HB2 TRP    60      40.410  50.270  30.160  1.00  0.00           H
ATOM    783  CG  TRP    60      40.030  50.580  32.250  1.00  0.00           C
ATOM    784  CD1 TRP    60      38.860  50.510  32.980  1.00  0.00           C
ATOM    785  HD1 TRP    60      38.010  49.890  32.730  1.00  0.00           H
ATOM    786  NE1 TRP    60      38.940  51.380  34.010  1.00  0.00           N
ATOM    787  HE1 TRP    60      38.110  51.650  34.520  1.00  0.00           H
ATOM    788  CE2 TRP    60      40.100  52.110  33.980  1.00  0.00           C
ATOM    789  CZ2 TRP    60      40.540  53.200  34.720  1.00  0.00           C
ATOM    790  HZ2 TRP    60      39.890  53.540  35.510  1.00  0.00           H
ATOM    791  CH2 TRP    60      41.810  53.780  34.410  1.00  0.00           C
ATOM    792  HH2 TRP    60      42.280  54.470  35.110  1.00  0.00           H
ATOM    793  CZ3 TRP    60      42.560  53.270  33.340  1.00  0.00           C
ATOM    794  HZ3 TRP    60      43.500  53.740  33.120  1.00  0.00           H
ATOM    795  CE3 TRP    60      42.050  52.260  32.470  1.00  0.00           C
ATOM    796  HE3 TRP    60      42.350  51.990  31.470  1.00  0.00           H
ATOM    797  CD2 TRP    60      40.810  51.610  32.850  1.00  0.00           C
ATOM    798  C   TRP    60      42.800  49.120  30.920  1.00  0.00           C
ATOM    799  O   TRP    60      43.070  49.650  29.840  1.00  0.00           O
ATOM    800  N   ALA    61      43.730  48.940  31.780  1.00  0.00           N
ATOM    801  H   ALA    61      43.460  48.660  32.710  1.00  0.00           H
ATOM    802  CA  ALA    61      45.170  48.970  31.470  1.00  0.00           C
ATOM    803  HA  ALA    61      45.170  48.960  30.380  1.00  0.00           H
ATOM    804  CB  ALA    61      45.770  50.330  31.900  1.00  0.00           C
ATOM    805  HB1 ALA    61      45.010  51.120  31.930  1.00  0.00           H
ATOM    806  HB2 ALA    61      46.150  50.220  32.910  1.00  0.00           H
ATOM    807  HB3 ALA    61      46.620  50.590  31.270  1.00  0.00           H
ATOM    808  C   ALA    61      45.940  47.790  32.140  1.00  0.00           C
ATOM    809  O   ALA    61      47.110  47.820  32.230  1.00  0.00           O
ATOM    810  N   GLY    65      45.280  46.720  32.510  1.00  0.00           N
ATOM    811  H   GLY    65      44.290  46.760  32.290  1.00  0.00           H
ATOM    812  CA  GLY    65      45.910  45.400  32.780  1.00  0.00           C
ATOM    813  HA1 GLY    65      47.000  45.380  32.680  1.00  0.00           H
ATOM    814  HA2 GLY    65      45.500  44.780  31.980  1.00  0.00           H
ATOM    815  C   GLY    65      45.420  44.690  34.100  1.00  0.00           C
ATOM    816  O   GLY    65      45.590  43.470  34.160  1.00  0.00           O
ATOM    817  N   ASP    66      44.730  45.370  35.070  1.00  0.00           N
ATOM    818  H   ASP    66      44.590  46.360  34.980  1.00  0.00           H
ATOM    819  CA  ASP    66      44.750  44.850  36.430  1.00  0.00           C
ATOM    820  HA  ASP    66      45.730  44.380  36.530  1.00  0.00           H
ATOM    821  CB  ASP    66      44.680  46.070  37.380  1.00  0.00           C
ATOM    822  HB1 ASP    66      43.790  46.680  37.220  1.00  0.00           H
ATOM    823  HB2 ASP    66      45.560  46.650  37.120  1.00  0.00           H
ATOM    824  CG  ASP    66      44.960  45.620  38.820  1.00  0.00           C
ATOM    825  OD1 ASP    66      46.160  45.430  39.120  1.00  0.00           O
ATOM    826  OD2 ASP    66      44.070  45.290  39.600  1.00  0.00           O
ATOM    827  C   ASP    66      43.730  43.710  36.760  1.00  0.00           C
ATOM    828  O   ASP    66      42.520  43.940  36.570  1.00  0.00           O
ATOM    829  N   ARG    67      44.120  42.490  37.190  1.00  0.00           N
ATOM    830  H   ARG    67      44.970  42.540  37.730  1.00  0.00           H
ATOM    831  CA  ARG    67      43.360  41.190  37.290  1.00  0.00           C
ATOM    832  HA  ARG    67      42.670  41.110  36.450  1.00  0.00           H
ATOM    833  CB  ARG    67      44.400  40.070  37.180  1.00  0.00           C
ATOM    834  HB1 ARG    67      43.830  39.160  37.360  1.00  0.00           H
ATOM    835  HB2 ARG    67      45.060  40.200  38.040  1.00  0.00           H
ATOM    836  CG  ARG    67      45.200  39.960  35.850  1.00  0.00           C
ATOM    837  HG1 ARG    67      44.640  40.460  35.060  1.00  0.00           H
ATOM    838  HG2 ARG    67      45.260  38.920  35.510  1.00  0.00           H
ATOM    839  CD  ARG    67      46.630  40.470  35.830  1.00  0.00           C
ATOM    840  HD1 ARG    67      47.130  40.230  36.770  1.00  0.00           H
ATOM    841  HD2 ARG    67      46.640  41.550  35.730  1.00  0.00           H
ATOM    842  NE  ARG    67      47.380  39.920  34.650  1.00  0.00           N
ATOM    843  HE  ARG    67      48.000  39.160  34.910  1.00  0.00           H
ATOM    844  CZ  ARG    67      47.510  40.240  33.390  1.00  0.00           C
ATOM    845  NH1 ARG    67      46.900  41.280  32.900  1.00  0.00           N
ATOM    846 1HH1 ARG    67      46.280  41.830  33.480  1.00  0.00           H
ATOM    847 2HH1 ARG    67      46.930  41.530  31.920  1.00  0.00           H
ATOM    848  NH2 ARG    67      48.260  39.500  32.620  1.00  0.00           N
ATOM    849 1HH2 ARG    67      48.720  38.720  33.060  1.00  0.00           H
ATOM    850 2HH2 ARG    67      48.510  39.740  31.670  1.00  0.00           H
ATOM    851  C   ARG    67      42.740  41.120  38.690  1.00  0.00           C
ATOM    852  O   ARG    67      43.300  41.360  39.750  1.00  0.00           O
ATOM    853  N   THR    68      41.470  40.630  38.780  1.00  0.00           N
ATOM    854  H   THR    68      41.060  40.410  37.880  1.00  0.00           H
ATOM    855  CA  THR    68      40.760  40.160  40.010  1.00  0.00           C
ATOM    856  HA  THR    68      41.530  40.100  40.770  1.00  0.00           H
ATOM    857  CB  THR    68      39.700  41.190  40.380  1.00  0.00           C
ATOM    858  HB  THR    68      39.300  41.570  39.440  1.00  0.00           H
ATOM    859  CG2 THR    68      38.620  40.780  41.290  1.00  0.00           C
ATOM    860 1HG2 THR    68      39.010  40.240  42.150  1.00  0.00           H
ATOM    861 2HG2 THR    68      38.110  41.680  41.620  1.00  0.00           H
ATOM    862 3HG2 THR    68      37.900  40.160  40.750  1.00  0.00           H
ATOM    863  OG1 THR    68      40.380  42.350  41.030  1.00  0.00           O
ATOM    864  HG1 THR    68      40.970  42.710  40.370  1.00  0.00           H
ATOM    865  C   THR    68      40.160  38.840  39.710  1.00  0.00           C
ATOM    866  O   THR    68      39.750  38.580  38.590  1.00  0.00           O
ATOM    867  N   TYR    69      40.040  38.020  40.790  1.00  0.00           N
ATOM    868  H   TYR    69      40.470  38.390  41.620  1.00  0.00           H
ATOM    869  CA  TYR    69      39.690  36.600  40.620  1.00  0.00           C
ATOM    870  HA  TYR    69      39.390  36.450  39.580  1.00  0.00           H
ATOM    871  CB  TYR    69      40.900  35.680  40.840  1.00  0.00           C
ATOM    872  HB1 TYR    69      40.640  34.620  40.770  1.00  0.00           H
ATOM    873  HB2 TYR    69      41.230  35.750  41.880  1.00  0.00           H
ATOM    874  CG  TYR    69      42.010  35.810  39.860  1.00  0.00           C
ATOM    875  CD1 TYR    69      43.070  36.760  40.130  1.00  0.00           C
ATOM    876  HD1 TYR    69      43.100  37.370  41.010  1.00  0.00           H
ATOM    877  CE1 TYR    69      43.980  36.900  39.080  1.00  0.00           C
ATOM    878  HE1 TYR    69      44.830  37.560  39.220  1.00  0.00           H
ATOM    879  CZ  TYR    69      43.960  36.170  37.840  1.00  0.00           C
ATOM    880  OH  TYR    69      44.910  36.360  36.880  1.00  0.00           O
ATOM    881  HH  TYR    69      45.460  37.110  37.110  1.00  0.00           H
ATOM    882  CE2 TYR    69      42.890  35.290  37.680  1.00  0.00           C
ATOM    883  HE2 TYR    69      42.840  34.780  36.730  1.00  0.00           H
ATOM    884  CD2 TYR    69      41.980  35.070  38.730  1.00  0.00           C
ATOM    885  HD2 TYR    69      41.180  34.350  38.610  1.00  0.00           H
ATOM    886  C   TYR    69      38.550  36.230  41.540  1.00  0.00           C
ATOM    887  O   TYR    69      38.310  36.830  42.530  1.00  0.00           O
ATOM    888  N   GLY    70      37.960  35.080  41.310  1.00  0.00           N
ATOM    889  H   GLY    70      38.210  34.700  40.410  1.00  0.00           H
ATOM    890  CA  GLY    70      36.910  34.550  42.160  1.00  0.00           C
ATOM    891  HA1 GLY    70      36.260  33.890  41.590  1.00  0.00           H
ATOM    892  HA2 GLY    70      36.310  35.220  42.780  1.00  0.00           H
ATOM    893  C   GLY    70      37.590  33.870  43.300  1.00  0.00           C
ATOM    894  O   GLY    70      38.290  34.520  44.090  1.00  0.00           O
ATOM    895  N   THR    71      37.230  32.640  43.480  1.00  0.00           N
ATOM    896  H   THR    71      36.560  32.220  42.840  1.00  0.00           H
ATOM    897  CA  THR    71      37.890  31.790  44.460  1.00  0.00           C
ATOM    898  HA  THR    71      37.790  32.250  45.450  1.00  0.00           H
ATOM    899  CB  THR    71      37.140  30.490  44.630  1.00  0.00           C
ATOM    900  HB  THR    71      37.680  29.670  45.100  1.00  0.00           H
ATOM    901  CG2 THR    71      35.860  30.530  45.530  1.00  0.00           C
ATOM    902 1HG2 THR    71      35.140  29.740  45.300  1.00  0.00           H
ATOM    903 2HG2 THR    71      36.250  30.320  46.520  1.00  0.00           H
ATOM    904 3HG2 THR    71      35.420  31.530  45.520  1.00  0.00           H
ATOM    905  OG1 THR    71      36.700  30.130  43.370  1.00  0.00           O
ATOM    906  HG1 THR    71      36.170  29.330  43.450  1.00  0.00           H
ATOM    907  C   THR    71      39.380  31.490  44.250  1.00  0.00           C
ATOM    908  O   THR    71      39.900  31.500  43.100  1.00  0.00           O
ATOM    909  N   ASP    72      40.150  31.270  45.320  1.00  0.00           N
ATOM    910  H   ASP    72      39.720  31.030  46.200  1.00  0.00           H
ATOM    911  CA  ASP    72      41.600  31.050  45.210  1.00  0.00           C
ATOM    912  HA  ASP    72      41.990  31.750  44.470  1.00  0.00           H
ATOM    913  CB  ASP    72      42.350  31.080  46.610  1.00  0.00           C
ATOM    914  HB1 ASP    72      43.420  30.870  46.540  1.00  0.00           H
ATOM    915  HB2 ASP    72      41.940  30.350  47.310  1.00  0.00           H
ATOM    916  CG  ASP    72      42.140  32.400  47.290  1.00  0.00           C
ATOM    917  OD1 ASP    72      42.380  32.410  48.540  1.00  0.00           O
ATOM    918  OD2 ASP    72      41.850  33.440  46.750  1.00  0.00           O
ATOM    919  C   ASP    72      41.920  29.700  44.560  1.00  0.00           C
ATOM    920  O   ASP    72      42.970  29.460  43.950  1.00  0.00           O
ATOM    921  N   SER    73      40.940  28.800  44.590  1.00  0.00           N
ATOM    922  H   SER    73      40.140  28.990  45.180  1.00  0.00           H
ATOM    923  CA  SER    73      40.790  27.610  43.760  1.00  0.00           C
ATOM    924  HA  SER    73      41.660  26.960  43.890  1.00  0.00           H
ATOM    925  CB  SER    73      39.620  26.750  44.080  1.00  0.00           C
ATOM    926  HB1 SER    73      39.800  26.240  45.020  1.00  0.00           H
ATOM    927  HB2 SER    73      39.610  26.060  43.230  1.00  0.00           H
ATOM    928  OG  SER    73      38.450  27.560  44.100  1.00  0.00           O
ATOM    929  HG  SER    73      37.760  26.900  44.100  1.00  0.00           H
ATOM    930  C   SER    73      40.670  27.940  42.310  1.00  0.00           C
ATOM    931  O   SER    73      41.080  27.120  41.490  1.00  0.00           O
ATOM    932  N   VAL    74      39.940  28.960  41.870  1.00  0.00           N
ATOM    933  H   VAL    74      39.440  29.470  42.580  1.00  0.00           H
ATOM    934  CA  VAL    74      39.870  29.470  40.420  1.00  0.00           C
ATOM    935  HA  VAL    74      39.720  28.600  39.780  1.00  0.00           H
ATOM    936  CB  VAL    74      38.640  30.400  40.280  1.00  0.00           C
ATOM    937  HB  VAL    74      38.590  31.100  41.110  1.00  0.00           H
ATOM    938  CG1 VAL    74      38.560  31.150  38.920  1.00  0.00           C
ATOM    939 1HG1 VAL    74      37.510  31.180  38.630  1.00  0.00           H
ATOM    940 2HG1 VAL    74      39.100  32.100  38.930  1.00  0.00           H
ATOM    941 3HG1 VAL    74      38.970  30.470  38.180  1.00  0.00           H
ATOM    942  CG2 VAL    74      37.340  29.620  40.410  1.00  0.00           C
ATOM    943 1HG2 VAL    74      37.460  28.890  41.210  1.00  0.00           H
ATOM    944 2HG2 VAL    74      36.620  30.400  40.630  1.00  0.00           H
ATOM    945 3HG2 VAL    74      37.130  29.120  39.460  1.00  0.00           H
ATOM    946  C   VAL    74      41.110  30.250  40.040  1.00  0.00           C
ATOM    947  O   VAL    74      41.800  29.730  39.180  1.00  0.00           O
ATOM    948  N   LYS    75      41.600  31.250  40.850  1.00  0.00           N
ATOM    949  H   LYS    75      40.990  31.450  41.630  1.00  0.00           H
ATOM    950  CA  LYS    75      42.970  31.820  40.660  1.00  0.00           C
ATOM    951  HA  LYS    75      42.980  32.290  39.670  1.00  0.00           H
ATOM    952  CB  LYS    75      43.190  32.850  41.750  1.00  0.00           C
ATOM    953  HB1 LYS    75      43.300  32.480  42.770  1.00  0.00           H
ATOM    954  HB2 LYS    75      42.330  33.530  41.770  1.00  0.00           H
ATOM    955  CG  LYS    75      44.470  33.700  41.540  1.00  0.00           C
ATOM    956  HG1 LYS    75      44.390  34.110  40.540  1.00  0.00           H
ATOM    957  HG2 LYS    75      45.350  33.060  41.570  1.00  0.00           H
ATOM    958  CD  LYS    75      44.530  34.860  42.530  1.00  0.00           C
ATOM    959  HD1 LYS    75      43.550  35.340  42.530  1.00  0.00           H
ATOM    960  HD2 LYS    75      45.300  35.590  42.300  1.00  0.00           H
ATOM    961  CE  LYS    75      44.870  34.220  43.900  1.00  0.00           C
ATOM    962  HE1 LYS    75      45.920  33.960  43.980  1.00  0.00           H
ATOM    963  HE2 LYS    75      44.400  33.240  43.930  1.00  0.00           H
ATOM    964  NZ  LYS    75      44.480  35.140  45.020  1.00  0.00           N
ATOM    965  HZ1 LYS    75      45.180  35.860  44.880  1.00  0.00           H
ATOM    966  HZ2 LYS    75      43.570  35.560  45.040  1.00  0.00           H
ATOM    967  HZ3 LYS    75      44.640  34.800  45.960  1.00  0.00           H
ATOM    968  C   LYS    75      44.090  30.780  40.570  1.00  0.00           C
ATOM    969  O   LYS    75      45.110  30.930  39.870  1.00  0.00           O
ATOM    970  N   GLY    76      44.040  29.710  41.340  1.00  0.00           N
ATOM    971  H   GLY    76      43.140  29.740  41.820  1.00  0.00           H
ATOM    972  CA  GLY    76      44.860  28.530  41.240  1.00  0.00           C
ATOM    973  HA1 GLY    76      44.490  27.790  41.950  1.00  0.00           H
ATOM    974  HA2 GLY    76      45.860  28.780  41.590  1.00  0.00           H
ATOM    975  C   GLY    76      45.050  27.870  39.880  1.00  0.00           C
ATOM    976  O   GLY    76      46.120  27.300  39.630  1.00  0.00           O
ATOM    977  N   ARG    77      44.110  27.870  38.900  1.00  0.00           N
ATOM    978  H   ARG    77      43.220  28.260  39.190  1.00  0.00           H
ATOM    979  CA  ARG    77      44.300  27.230  37.610  1.00  0.00           C
ATOM    980  HA  ARG    77      45.330  26.900  37.470  1.00  0.00           H
ATOM    981  CB  ARG    77      43.510  25.890  37.570  1.00  0.00           C
ATOM    982  HB1 ARG    77      43.410  25.510  36.560  1.00  0.00           H
ATOM    983  HB2 ARG    77      42.450  26.070  37.780  1.00  0.00           H
ATOM    984  CG  ARG    77      44.150  24.820  38.460  1.00  0.00           C
ATOM    985  HG1 ARG    77      44.140  25.050  39.520  1.00  0.00           H
ATOM    986  HG2 ARG    77      45.160  24.790  38.060  1.00  0.00           H
ATOM    987  CD  ARG    77      43.570  23.450  38.100  1.00  0.00           C
ATOM    988  HD1 ARG    77      44.180  22.740  38.670  1.00  0.00           H
ATOM    989  HD2 ARG    77      43.770  23.410  37.030  1.00  0.00           H
ATOM    990  NE  ARG    77      42.190  23.320  38.420  1.00  0.00           N
ATOM    991  HE  ARG    77      41.870  23.420  39.370  1.00  0.00           H
ATOM    992  CZ  ARG    77      41.200  23.300  37.530  1.00  0.00           C
ATOM    993  NH1 ARG    77      41.340  23.040  36.300  1.00  0.00           N
ATOM    994 1HH1 ARG    77      42.250  22.770  35.960  1.00  0.00           H
ATOM    995 2HH1 ARG    77      40.550  22.800  35.720  1.00  0.00           H
ATOM    996  NH2 ARG    77      40.030  23.180  37.930  1.00  0.00           N
ATOM    997 1HH2 ARG    77      39.860  23.350  38.910  1.00  0.00           H
ATOM    998 2HH2 ARG    77      39.300  23.310  37.240  1.00  0.00           H
ATOM    999  C   ARG    77      43.960  28.110  36.430  1.00  0.00           C
ATOM   1000  O   ARG    77      44.220  27.740  35.280  1.00  0.00           O
ATOM   1001  N   PHE    78      43.310  29.270  36.650  1.00  0.00           N
ATOM   1002  H   PHE    78      43.050  29.460  37.610  1.00  0.00           H
ATOM   1003  CA  PHE    78      42.840  30.230  35.660  1.00  0.00           C
ATOM   1004  HA  PHE    78      42.980  29.740  34.700  1.00  0.00           H
ATOM   1005  CB  PHE    78      41.340  30.550  35.860  1.00  0.00           C
ATOM   1006  HB1 PHE    78      41.120  31.370  35.170  1.00  0.00           H
ATOM   1007  HB2 PHE    78      41.190  30.890  36.890  1.00  0.00           H
ATOM   1008  CG  PHE    78      40.300  29.440  35.570  1.00  0.00           C
ATOM   1009  CD1 PHE    78      39.970  28.460  36.530  1.00  0.00           C
ATOM   1010  HD1 PHE    78      40.340  28.490  37.540  1.00  0.00           H
ATOM   1011  CE1 PHE    78      39.080  27.370  36.190  1.00  0.00           C
ATOM   1012  HE1 PHE    78      38.820  26.570  36.860  1.00  0.00           H
ATOM   1013  CZ  PHE    78      38.640  27.230  34.890  1.00  0.00           C
ATOM   1014  HZ  PHE    78      37.930  26.460  34.650  1.00  0.00           H
ATOM   1015  CE2 PHE    78      39.030  28.170  33.940  1.00  0.00           C
ATOM   1016  HE2 PHE    78      38.620  28.100  32.940  1.00  0.00           H
ATOM   1017  CD2 PHE    78      39.830  29.260  34.260  1.00  0.00           C
ATOM   1018  HD2 PHE    78      40.020  29.930  33.440  1.00  0.00           H
ATOM   1019  C   PHE    78      43.760  31.520  35.730  1.00  0.00           C
ATOM   1020  O   PHE    78      43.780  32.030  36.810  1.00  0.00           O
ATOM   1021  N   ALA    79      44.310  32.080  34.600  1.00  0.00           N
ATOM   1022  H   ALA    79      44.110  31.590  33.740  1.00  0.00           H
ATOM   1023  CA  ALA    79      44.780  33.470  34.520  1.00  0.00           C
ATOM   1024  HA  ALA    79      44.600  33.940  35.490  1.00  0.00           H
ATOM   1025  CB  ALA    79      46.270  33.400  34.270  1.00  0.00           C
ATOM   1026  HB1 ALA    79      46.650  34.390  34.520  1.00  0.00           H
ATOM   1027  HB2 ALA    79      46.560  32.830  35.150  1.00  0.00           H
ATOM   1028  HB3 ALA    79      46.540  32.910  33.340  1.00  0.00           H
ATOM   1029  C   ALA    79      44.030  34.290  33.490  1.00  0.00           C
ATOM   1030  O   ALA    79      43.550  33.780  32.470  1.00  0.00           O
ATOM   1031  N   ILE    80      43.920  35.600  33.720  1.00  0.00           N
ATOM   1032  H   ILE    80      44.280  35.930  34.610  1.00  0.00           H
ATOM   1033  CA  ILE    80      43.390  36.580  32.750  1.00  0.00           C
ATOM   1034  HA  ILE    80      43.070  36.010  31.880  1.00  0.00           H
ATOM   1035  CB  ILE    80      42.060  37.130  33.280  1.00  0.00           C
ATOM   1036  HB  ILE    80      41.450  36.320  33.680  1.00  0.00           H
ATOM   1037  CG2 ILE    80      42.200  38.110  34.500  1.00  0.00           C
ATOM   1038 1HG2 ILE    80      42.810  37.780  35.340  1.00  0.00           H
ATOM   1039 2HG2 ILE    80      42.680  39.000  34.090  1.00  0.00           H
ATOM   1040 3HG2 ILE    80      41.240  38.470  34.850  1.00  0.00           H
ATOM   1041  CG1 ILE    80      41.330  37.780  32.040  1.00  0.00           C
ATOM   1042 1HG1 ILE    80      41.210  37.100  31.200  1.00  0.00           H
ATOM   1043 2HG1 ILE    80      41.910  38.620  31.660  1.00  0.00           H
ATOM   1044  CD  ILE    80      39.910  38.160  32.480  1.00  0.00           C
ATOM   1045  HD1 ILE    80      39.170  38.330  31.700  1.00  0.00           H
ATOM   1046  HD2 ILE    80      39.530  37.280  33.000  1.00  0.00           H
ATOM   1047  HD3 ILE    80      39.880  39.070  33.090  1.00  0.00           H
ATOM   1048  C   ILE    80      44.370  37.680  32.240  1.00  0.00           C
ATOM   1049  O   ILE    80      45.170  38.250  32.950  1.00  0.00           O
ATOM   1050  N   SER    81      44.390  38.040  30.960  1.00  0.00           N
ATOM   1051  H   SER    81      43.800  37.600  30.270  1.00  0.00           H
ATOM   1052  CA  SER    81      45.320  39.020  30.330  1.00  0.00           C
ATOM   1053  HA  SER    81      45.690  39.680  31.110  1.00  0.00           H
ATOM   1054  CB  SER    81      46.480  38.240  29.730  1.00  0.00           C
ATOM   1055  HB1 SER    81      46.160  37.670  28.870  1.00  0.00           H
ATOM   1056  HB2 SER    81      46.790  37.530  30.500  1.00  0.00           H
ATOM   1057  OG  SER    81      47.680  39.010  29.610  1.00  0.00           O
ATOM   1058  HG  SER    81      48.380  38.510  29.190  1.00  0.00           H
ATOM   1059  C   SER    81      44.550  39.790  29.210  1.00  0.00           C
ATOM   1060  O   SER    81      43.550  39.290  28.690  1.00  0.00           O
ATOM   1061  N   ARG    82      44.950  41.040  28.920  1.00  0.00           N
ATOM   1062  H   ARG    82      45.790  41.400  29.350  1.00  0.00           H
ATOM   1063  CA  ARG    82      44.520  41.880  27.730  1.00  0.00           C
ATOM   1064  HA  ARG    82      43.640  41.460  27.230  1.00  0.00           H
ATOM   1065  CB  ARG    82      44.360  43.360  28.100  1.00  0.00           C
ATOM   1066  HB1 ARG    82      44.450  44.050  27.270  1.00  0.00           H
ATOM   1067  HB2 ARG    82      45.090  43.690  28.840  1.00  0.00           H
ATOM   1068  CG  ARG    82      43.020  43.600  28.740  1.00  0.00           C
ATOM   1069  HG1 ARG    82      42.710  42.780  29.390  1.00  0.00           H
ATOM   1070  HG2 ARG    82      42.240  43.620  27.980  1.00  0.00           H
ATOM   1071  CD  ARG    82      42.930  45.010  29.420  1.00  0.00           C
ATOM   1072  HD1 ARG    82      43.740  44.960  30.150  1.00  0.00           H
ATOM   1073  HD2 ARG    82      41.950  45.130  29.870  1.00  0.00           H
ATOM   1074  NE  ARG    82      43.230  46.090  28.500  1.00  0.00           N
ATOM   1075  HE  ARG    82      44.190  46.270  28.240  1.00  0.00           H
ATOM   1076  CZ  ARG    82      42.290  46.810  27.850  1.00  0.00           C
ATOM   1077  NH1 ARG    82      41.040  46.790  27.990  1.00  0.00           N
ATOM   1078 1HH1 ARG    82      40.580  46.230  28.700  1.00  0.00           H
ATOM   1079 2HH1 ARG    82      40.480  47.460  27.480  1.00  0.00           H
ATOM   1080  NH2 ARG    82      42.680  47.550  26.930  1.00  0.00           N
ATOM   1081 1HH2 ARG    82      43.660  47.410  26.720  1.00  0.00           H
ATOM   1082 2HH2 ARG    82      42.020  48.030  26.330  1.00  0.00           H
ATOM   1083  C   ARG    82      45.600  41.960  26.690  1.00  0.00           C
ATOM   1084  O   ARG    82      46.790  41.850  26.950  1.00  0.00           O
ATOM   1085  N   ASP    83      45.220  42.140  25.410  1.00  0.00           N
ATOM   1086  H   ASP    83      44.240  42.140  25.160  1.00  0.00           H
ATOM   1087  CA  ASP    83      46.060  42.660  24.330  1.00  0.00           C
ATOM   1088  HA  ASP    83      46.960  43.020  24.830  1.00  0.00           H
ATOM   1089  CB  ASP    83      46.500  41.490  23.410  1.00  0.00           C
ATOM   1090  HB1 ASP    83      45.680  41.010  22.880  1.00  0.00           H
ATOM   1091  HB2 ASP    83      46.880  40.710  24.070  1.00  0.00           H
ATOM   1092  CG  ASP    83      47.510  42.000  22.290  1.00  0.00           C
ATOM   1093  OD1 ASP    83      47.360  43.160  21.840  1.00  0.00           O
ATOM   1094  OD2 ASP    83      48.370  41.240  21.800  1.00  0.00           O
ATOM   1095  C   ASP    83      45.310  43.830  23.580  1.00  0.00           C
ATOM   1096  O   ASP    83      44.220  43.610  22.990  1.00  0.00           O
ATOM   1097  N   ASN    84      45.930  45.020  23.580  1.00  0.00           N
ATOM   1098  H   ASN    84      46.780  45.040  24.130  1.00  0.00           H
ATOM   1099  CA  ASN    84      45.260  46.220  23.020  1.00  0.00           C
ATOM   1100  HA  ASN    84      44.180  46.150  23.160  1.00  0.00           H
ATOM   1101  CB  ASN    84      45.850  47.500  23.650  1.00  0.00           C
ATOM   1102  HB1 ASN    84      45.490  48.350  23.080  1.00  0.00           H
ATOM   1103  HB2 ASN    84      46.920  47.580  23.460  1.00  0.00           H
ATOM   1104  CG  ASN    84      45.620  47.680  25.140  1.00  0.00           C
ATOM   1105  OD1 ASN    84      44.920  46.830  25.760  1.00  0.00           O
ATOM   1106  ND2 ASN    84      46.260  48.650  25.750  1.00  0.00           N
ATOM   1107 1HD2 ASN    84      46.690  49.370  25.190  1.00  0.00           H
ATOM   1108 2HD2 ASN    84      46.260  48.660  26.760  1.00  0.00           H
ATOM   1109  C   ASN    84      45.470  46.350  21.490  1.00  0.00           C
ATOM   1110  O   ASN    84      44.600  46.900  20.840  1.00  0.00           O
ATOM   1111  N   ALA    85      46.550  45.890  20.860  1.00  0.00           N
ATOM   1112  H   ALA    85      47.150  45.310  21.430  1.00  0.00           H
ATOM   1113  CA  ALA    85      46.660  45.920  19.460  1.00  0.00           C
ATOM   1114  HA  ALA    85      46.430  46.930  19.090  1.00  0.00           H
ATOM   1115  CB  ALA    85      48.070  45.470  19.030  1.00  0.00           C
ATOM   1116  HB1 ALA    85      48.160  45.540  17.950  1.00  0.00           H
ATOM   1117  HB2 ALA    85      48.680  46.300  19.390  1.00  0.00           H
ATOM   1118  HB3 ALA    85      48.320  44.450  19.310  1.00  0.00           H
ATOM   1119  C   ALA    85      45.680  45.010  18.770  1.00  0.00           C
ATOM   1120  O   ALA    85      45.230  45.290  17.640  1.00  0.00           O
ATOM   1121  N   LYS    86      45.430  43.800  19.440  1.00  0.00           N
ATOM   1122  H   LYS    86      45.890  43.600  20.320  1.00  0.00           H
ATOM   1123  CA  LYS    86      44.420  42.830  19.040  1.00  0.00           C
ATOM   1124  HA  LYS    86      44.450  42.920  17.950  1.00  0.00           H
ATOM   1125  CB  LYS    86      44.920  41.440  19.350  1.00  0.00           C
ATOM   1126  HB1 LYS    86      44.280  40.700  18.880  1.00  0.00           H
ATOM   1127  HB2 LYS    86      44.890  41.330  20.440  1.00  0.00           H
ATOM   1128  CG  LYS    86      46.380  41.190  18.900  1.00  0.00           C
ATOM   1129  HG1 LYS    86      46.530  40.140  19.150  1.00  0.00           H
ATOM   1130  HG2 LYS    86      47.060  41.750  19.550  1.00  0.00           H
ATOM   1131  CD  LYS    86      46.660  41.400  17.400  1.00  0.00           C
ATOM   1132  HD1 LYS    86      47.730  41.460  17.170  1.00  0.00           H
ATOM   1133  HD2 LYS    86      46.250  42.320  17.010  1.00  0.00           H
ATOM   1134  CE  LYS    86      45.980  40.360  16.590  1.00  0.00           C
ATOM   1135  HE1 LYS    86      44.940  40.450  16.890  1.00  0.00           H
ATOM   1136  HE2 LYS    86      46.400  39.400  16.860  1.00  0.00           H
ATOM   1137  NZ  LYS    86      46.090  40.620  15.150  1.00  0.00           N
ATOM   1138  HZ1 LYS    86      45.880  41.570  14.880  1.00  0.00           H
ATOM   1139  HZ2 LYS    86      47.010  40.410  14.790  1.00  0.00           H
ATOM   1140  HZ3 LYS    86      45.510  39.890  14.750  1.00  0.00           H
ATOM   1141  C   LYS    86      43.000  43.140  19.640  1.00  0.00           C
ATOM   1142  O   LYS    86      42.030  42.460  19.240  1.00  0.00           O
ATOM   1143  N   ASN    87      42.750  44.240  20.360  1.00  0.00           N
ATOM   1144  H   ASN    87      43.510  44.900  20.450  1.00  0.00           H
ATOM   1145  CA  ASN    87      41.500  44.600  21.140  1.00  0.00           C
ATOM   1146  HA  ASN    87      41.740  45.290  21.950  1.00  0.00           H
ATOM   1147  CB  ASN    87      40.570  45.520  20.320  1.00  0.00           C
ATOM   1148  HB1 ASN    87      39.580  45.530  20.780  1.00  0.00           H
ATOM   1149  HB2 ASN    87      40.440  45.120  19.310  1.00  0.00           H
ATOM   1150  CG  ASN    87      41.070  46.940  20.280  1.00  0.00           C
ATOM   1151  OD1 ASN    87      40.930  47.700  21.200  1.00  0.00           O
ATOM   1152  ND2 ASN    87      41.830  47.320  19.240  1.00  0.00           N
ATOM   1153 1HD2 ASN    87      42.170  46.570  18.640  1.00  0.00           H
ATOM   1154 2HD2 ASN    87      41.960  48.300  19.050  1.00  0.00           H
ATOM   1155  C   ASN    87      40.840  43.380  21.700  1.00  0.00           C
ATOM   1156  O   ASN    87      39.710  43.070  21.460  1.00  0.00           O
ATOM   1157  N   THR    88      41.620  42.480  22.350  1.00  0.00           N
ATOM   1158  H   THR    88      42.560  42.770  22.570  1.00  0.00           H
ATOM   1159  CA  THR    88      41.150  41.160  22.820  1.00  0.00           C
ATOM   1160  HA  THR    88      40.070  41.290  22.880  1.00  0.00           H
ATOM   1161  CB  THR    88      41.550  40.130  21.830  1.00  0.00           C
ATOM   1162  HB  THR    88      42.630  40.050  21.910  1.00  0.00           H
ATOM   1163  CG2 THR    88      41.010  38.750  22.190  1.00  0.00           C
ATOM   1164 1HG2 THR    88      41.590  38.280  22.990  1.00  0.00           H
ATOM   1165 2HG2 THR    88      39.920  38.660  22.240  1.00  0.00           H
ATOM   1166 3HG2 THR    88      41.290  38.110  21.350  1.00  0.00           H
ATOM   1167  OG1 THR    88      41.110  40.460  20.510  1.00  0.00           O
ATOM   1168  HG1 THR    88      41.290  41.390  20.350  1.00  0.00           H
ATOM   1169  C   THR    88      41.510  40.840  24.270  1.00  0.00           C
ATOM   1170  O   THR    88      42.490  41.300  24.820  1.00  0.00           O
ATOM   1171  N   MET    89      40.720  39.970  24.930  1.00  0.00           N
ATOM   1172  H   MET    89      39.800  39.700  24.610  1.00  0.00           H
ATOM   1173  CA  MET    89      40.930  39.560  26.290  1.00  0.00           C
ATOM   1174  HA  MET    89      41.890  39.960  26.630  1.00  0.00           H
ATOM   1175  CB  MET    89      39.800  40.140  27.170  1.00  0.00           C
ATOM   1176  HB1 MET    89      38.850  39.910  26.690  1.00  0.00           H
ATOM   1177  HB2 MET    89      39.900  41.220  27.270  1.00  0.00           H
ATOM   1178  CG  MET    89      39.680  39.540  28.620  1.00  0.00           C
ATOM   1179  HG1 MET    89      40.620  39.850  29.080  1.00  0.00           H
ATOM   1180  HG2 MET    89      39.640  38.450  28.550  1.00  0.00           H
ATOM   1181  SD  MET    89      38.260  39.970  29.610  1.00  0.00           S
ATOM   1182  CE  MET    89      36.980  39.320  28.550  1.00  0.00           C
ATOM   1183  HE1 MET    89      36.070  39.060  29.090  1.00  0.00           H
ATOM   1184  HE2 MET    89      36.840  40.100  27.800  1.00  0.00           H
ATOM   1185  HE3 MET    89      37.420  38.500  27.980  1.00  0.00           H
ATOM   1186  C   MET    89      40.990  38.010  26.360  1.00  0.00           C
ATOM   1187  O   MET    89      40.050  37.370  25.890  1.00  0.00           O
ATOM   1188  N   TYR    90      42.170  37.550  26.730  1.00  0.00           N
ATOM   1189  H   TYR    90      42.870  38.100  27.200  1.00  0.00           H
ATOM   1190  CA  TYR    90      42.460  36.090  26.860  1.00  0.00           C
ATOM   1191  HA  TYR    90      41.710  35.680  26.180  1.00  0.00           H
ATOM   1192  CB  TYR    90      43.780  35.770  26.240  1.00  0.00           C
ATOM   1193  HB1 TYR    90      43.950  34.690  26.210  1.00  0.00           H
ATOM   1194  HB2 TYR    90      44.550  36.130  26.910  1.00  0.00           H
ATOM   1195  CG  TYR    90      43.940  36.400  24.890  1.00  0.00           C
ATOM   1196  CD1 TYR    90      44.880  37.490  24.750  1.00  0.00           C
ATOM   1197  HD1 TYR    90      45.420  37.980  25.550  1.00  0.00           H
ATOM   1198  CE1 TYR    90      45.070  38.000  23.490  1.00  0.00           C
ATOM   1199  HE1 TYR    90      45.710  38.850  23.310  1.00  0.00           H
ATOM   1200  CZ  TYR    90      44.370  37.410  22.360  1.00  0.00           C
ATOM   1201  OH  TYR    90      44.640  37.890  21.160  1.00  0.00           O
ATOM   1202  HH  TYR    90      44.330  37.450  20.360  1.00  0.00           H
ATOM   1203  CE2 TYR    90      43.560  36.320  22.520  1.00  0.00           C
ATOM   1204  HE2 TYR    90      43.190  35.960  21.560  1.00  0.00           H
ATOM   1205  CD2 TYR    90      43.310  35.780  23.770  1.00  0.00           C
ATOM   1206  HD2 TYR    90      42.660  34.930  23.900  1.00  0.00           H
ATOM   1207  C   TYR    90      42.250  35.480  28.240  1.00  0.00           C
ATOM   1208  O   TYR    90      42.820  36.020  29.200  1.00  0.00           O
ATOM   1209  N   LEU    91      41.530  34.360  28.350  1.00  0.00           N
ATOM   1210  H   LEU    91      40.930  34.070  27.600  1.00  0.00           H
ATOM   1211  CA  LEU    91      41.560  33.580  29.570  1.00  0.00           C
ATOM   1212  HA  LEU    91      42.110  34.080  30.370  1.00  0.00           H
ATOM   1213  CB  LEU    91      40.160  33.270  30.060  1.00  0.00           C
ATOM   1214  HB1 LEU    91      39.570  32.940  29.200  1.00  0.00           H
ATOM   1215  HB2 LEU    91      39.740  34.240  30.290  1.00  0.00           H
ATOM   1216  CG  LEU    91      39.770  32.380  31.220  1.00  0.00           C
ATOM   1217  HG  LEU    91      40.170  31.370  31.150  1.00  0.00           H
ATOM   1218  CD1 LEU    91      40.200  32.990  32.550  1.00  0.00           C
ATOM   1219 1HD1 LEU    91      39.860  34.030  32.620  1.00  0.00           H
ATOM   1220 2HD1 LEU    91      39.640  32.500  33.350  1.00  0.00           H
ATOM   1221 3HD1 LEU    91      41.280  32.970  32.650  1.00  0.00           H
ATOM   1222  CD2 LEU    91      38.270  32.070  31.310  1.00  0.00           C
ATOM   1223 1HD2 LEU    91      37.550  32.850  31.560  1.00  0.00           H
ATOM   1224 2HD2 LEU    91      37.980  31.490  30.430  1.00  0.00           H
ATOM   1225 3HD2 LEU    91      38.150  31.320  32.090  1.00  0.00           H
ATOM   1226  C   LEU    91      42.260  32.200  29.390  1.00  0.00           C
ATOM   1227  O   LEU    91      41.740  31.370  28.670  1.00  0.00           O
ATOM   1228  N   GLN    92      43.370  31.990  30.180  1.00  0.00           N
ATOM   1229  H   GLN    92      43.780  32.760  30.690  1.00  0.00           H
ATOM   1230  CA  GLN    92      44.030  30.770  30.240  1.00  0.00           C
ATOM   1231  HA  GLN    92      43.930  30.280  29.270  1.00  0.00           H
ATOM   1232  CB  GLN    92      45.580  31.020  30.360  1.00  0.00           C
ATOM   1233  HB1 GLN    92      45.760  31.730  31.160  1.00  0.00           H
ATOM   1234  HB2 GLN    92      45.930  31.520  29.450  1.00  0.00           H
ATOM   1235  CG  GLN    92      46.320  29.750  30.640  1.00  0.00           C
ATOM   1236  HG1 GLN    92      45.940  29.100  31.430  1.00  0.00           H
ATOM   1237  HG2 GLN    92      47.350  29.980  30.900  1.00  0.00           H
ATOM   1238  CD  GLN    92      46.570  28.810  29.430  1.00  0.00           C
ATOM   1239  OE1 GLN    92      46.530  29.240  28.270  1.00  0.00           O
ATOM   1240  NE2 GLN    92      46.910  27.540  29.570  1.00  0.00           N
ATOM   1241 1HE2 GLN    92      46.810  27.140  30.490  1.00  0.00           H
ATOM   1242 2HE2 GLN    92      47.050  26.940  28.770  1.00  0.00           H
ATOM   1243  C   GLN    92      43.340  29.870  31.290  1.00  0.00           C
ATOM   1244  O   GLN    92      43.020  30.350  32.370  1.00  0.00           O
ATOM   1245  N   MET    93      43.180  28.580  31.020  1.00  0.00           N
ATOM   1246  H   MET    93      43.460  28.280  30.100  1.00  0.00           H
ATOM   1247  CA  MET    93      42.640  27.610  31.960  1.00  0.00           C
ATOM   1248  HA  MET    93      42.750  27.870  33.010  1.00  0.00           H
ATOM   1249  CB  MET    93      41.100  27.470  31.720  1.00  0.00           C
ATOM   1250  HB1 MET    93      40.630  28.430  31.900  1.00  0.00           H
ATOM   1251  HB2 MET    93      40.700  26.760  32.440  1.00  0.00           H
ATOM   1252  CG  MET    93      40.660  27.090  30.260  1.00  0.00           C
ATOM   1253  HG1 MET    93      40.850  26.060  29.970  1.00  0.00           H
ATOM   1254  HG2 MET    93      41.250  27.660  29.540  1.00  0.00           H
ATOM   1255  SD  MET    93      38.940  27.370  29.850  1.00  0.00           S
ATOM   1256  CE  MET    93      38.250  25.910  30.590  1.00  0.00           C
ATOM   1257  HE1 MET    93      38.080  26.160  31.640  1.00  0.00           H
ATOM   1258  HE2 MET    93      37.350  25.560  30.080  1.00  0.00           H
ATOM   1259  HE3 MET    93      39.000  25.120  30.480  1.00  0.00           H
ATOM   1260  C   MET    93      43.430  26.300  31.930  1.00  0.00           C
ATOM   1261  O   MET    93      43.650  25.750  30.910  1.00  0.00           O
ATOM   1262  N   ASN    94      44.050  25.860  33.070  1.00  0.00           N
ATOM   1263  H   ASN    94      43.890  26.310  33.960  1.00  0.00           H
ATOM   1264  CA  ASN    94      44.990  24.770  33.090  1.00  0.00           C
ATOM   1265  HA  ASN    94      45.390  24.500  32.110  1.00  0.00           H
ATOM   1266  CB  ASN    94      46.270  25.300  33.800  1.00  0.00           C
ATOM   1267  HB1 ASN    94      47.040  24.530  33.760  1.00  0.00           H
ATOM   1268  HB2 ASN    94      45.980  25.350  34.850  1.00  0.00           H
ATOM   1269  CG  ASN    94      46.890  26.590  33.260  1.00  0.00           C
ATOM   1270  OD1 ASN    94      47.720  26.660  32.390  1.00  0.00           O
ATOM   1271  ND2 ASN    94      46.440  27.690  33.760  1.00  0.00           N
ATOM   1272 1HD2 ASN    94      45.780  27.710  34.520  1.00  0.00           H
ATOM   1273 2HD2 ASN    94      46.940  28.530  33.500  1.00  0.00           H
ATOM   1274  C   ASN    94      44.520  23.480  33.850  1.00  0.00           C
ATOM   1275  O   ASN    94      43.570  23.490  34.630  1.00  0.00           O
ATOM   1276  N   SER    95      45.270  22.360  33.560  1.00  0.00           N
ATOM   1277  H   SER    95      46.070  22.500  32.950  1.00  0.00           H
ATOM   1278  CA  SER    95      45.080  20.990  34.170  1.00  0.00           C
ATOM   1279  HA  SER    95      45.370  20.240  33.430  1.00  0.00           H
ATOM   1280  CB  SER    95      45.890  20.710  35.430  1.00  0.00           C
ATOM   1281  HB1 SER    95      45.860  19.670  35.770  1.00  0.00           H
ATOM   1282  HB2 SER    95      45.530  21.380  36.210  1.00  0.00           H
ATOM   1283  OG  SER    95      47.230  21.070  35.280  1.00  0.00           O
ATOM   1284  HG  SER    95      47.720  20.550  35.920  1.00  0.00           H
ATOM   1285  C   SER    95      43.630  20.640  34.360  1.00  0.00           C
ATOM   1286  O   SER    95      43.240  20.540  35.520  1.00  0.00           O
ATOM   1287  N   LEU    96      42.820  20.700  33.290  1.00  0.00           N
ATOM   1288  H   LEU    96      43.220  20.970  32.400  1.00  0.00           H
ATOM   1289  CA  LEU    96      41.320  20.670  33.300  1.00  0.00           C
ATOM   1290  HA  LEU    96      40.940  21.490  33.900  1.00  0.00           H
ATOM   1291  CB  LEU    96      40.820  20.960  31.860  1.00  0.00           C
ATOM   1292  HB1 LEU    96      39.750  20.780  31.840  1.00  0.00           H
ATOM   1293  HB2 LEU    96      41.220  20.220  31.160  1.00  0.00           H
ATOM   1294  CG  LEU    96      41.280  22.360  31.390  1.00  0.00           C
ATOM   1295  HG  LEU    96      42.330  22.540  31.620  1.00  0.00           H
ATOM   1296  CD1 LEU    96      41.170  22.840  29.970  1.00  0.00           C
ATOM   1297 1HD1 LEU    96      40.150  22.990  29.640  1.00  0.00           H
ATOM   1298 2HD1 LEU    96      41.760  23.760  29.900  1.00  0.00           H
ATOM   1299 3HD1 LEU    96      41.710  22.130  29.350  1.00  0.00           H
ATOM   1300  CD2 LEU    96      40.390  23.460  32.080  1.00  0.00           C
ATOM   1301 1HD2 LEU    96      40.690  23.440  33.130  1.00  0.00           H
ATOM   1302 2HD2 LEU    96      40.670  24.460  31.730  1.00  0.00           H
ATOM   1303 3HD2 LEU    96      39.320  23.280  32.090  1.00  0.00           H
ATOM   1304  C   LEU    96      40.720  19.430  33.920  1.00  0.00           C
ATOM   1305  O   LEU    96      41.370  18.320  33.990  1.00  0.00           O
ATOM   1306  N   LYS    97      39.460  19.510  34.400  1.00  0.00           N
ATOM   1307  H   LYS    97      39.070  20.430  34.560  1.00  0.00           H
ATOM   1308  CA  LYS    97      38.700  18.490  35.140  1.00  0.00           C
ATOM   1309  HA  LYS    97      39.180  17.580  34.790  1.00  0.00           H
ATOM   1310  CB  LYS    97      38.890  18.520  36.640  1.00  0.00           C
ATOM   1311  HB1 LYS    97      38.030  18.030  37.090  1.00  0.00           H
ATOM   1312  HB2 LYS    97      38.710  19.550  36.940  1.00  0.00           H
ATOM   1313  CG  LYS    97      40.180  18.100  37.250  1.00  0.00           C
ATOM   1314  HG1 LYS    97      41.030  18.670  36.890  1.00  0.00           H
ATOM   1315  HG2 LYS    97      40.540  17.120  36.910  1.00  0.00           H
ATOM   1316  CD  LYS    97      40.240  18.250  38.830  1.00  0.00           C
ATOM   1317  HD1 LYS    97      39.280  17.920  39.230  1.00  0.00           H
ATOM   1318  HD2 LYS    97      40.430  19.240  39.240  1.00  0.00           H
ATOM   1319  CE  LYS    97      41.320  17.370  39.400  1.00  0.00           C
ATOM   1320  HE1 LYS    97      42.220  17.650  38.860  1.00  0.00           H
ATOM   1321  HE2 LYS    97      40.990  16.340  39.260  1.00  0.00           H
ATOM   1322  NZ  LYS    97      41.600  17.610  40.840  1.00  0.00           N
ATOM   1323  HZ1 LYS    97      40.820  17.410  41.450  1.00  0.00           H
ATOM   1324  HZ2 LYS    97      42.410  17.060  41.100  1.00  0.00           H
ATOM   1325  HZ3 LYS    97      41.880  18.540  41.120  1.00  0.00           H
ATOM   1326  C   LYS    97      37.150  18.450  34.780  1.00  0.00           C
ATOM   1327  O   LYS    97      36.590  19.400  34.240  1.00  0.00           O
ATOM   1328  N   PRO    98      36.380  17.380  35.050  1.00  0.00           N
ATOM   1329  CD  PRO    98      36.800  16.090  35.480  1.00  0.00           C
ATOM   1330  HD1 PRO    98      36.900  16.120  36.560  1.00  0.00           H
ATOM   1331  HD2 PRO    98      37.690  15.790  34.930  1.00  0.00           H
ATOM   1332  CG  PRO    98      35.660  15.110  35.080  1.00  0.00           C
ATOM   1333  HG1 PRO    98      35.670  14.200  35.680  1.00  0.00           H
ATOM   1334  HG2 PRO    98      35.710  14.890  34.010  1.00  0.00           H
ATOM   1335  CB  PRO    98      34.470  15.930  35.440  1.00  0.00           C
ATOM   1336  HB1 PRO    98      34.330  15.860  36.520  1.00  0.00           H
ATOM   1337  HB2 PRO    98      33.540  15.650  34.940  1.00  0.00           H
ATOM   1338  CA  PRO    98      34.980  17.340  34.980  1.00  0.00           C
ATOM   1339  HA  PRO    98      34.620  17.460  33.960  1.00  0.00           H
ATOM   1340  C   PRO    98      34.130  18.410  35.620  1.00  0.00           C
ATOM   1341  O   PRO    98      33.000  18.660  35.240  1.00  0.00           O
ATOM   1342  N   GLU    99      34.740  19.150  36.610  1.00  0.00           N
ATOM   1343  H   GLU    99      35.580  18.740  36.980  1.00  0.00           H
ATOM   1344  CA  GLU    99      34.160  20.430  37.030  1.00  0.00           C
ATOM   1345  HA  GLU    99      33.080  20.350  37.160  1.00  0.00           H
ATOM   1346  CB  GLU    99      34.640  20.740  38.490  1.00  0.00           C
ATOM   1347  HB1 GLU    99      34.390  19.890  39.130  1.00  0.00           H
ATOM   1348  HB2 GLU    99      33.990  21.510  38.920  1.00  0.00           H
ATOM   1349  CG  GLU    99      36.170  20.960  38.680  1.00  0.00           C
ATOM   1350  HG1 GLU    99      36.530  21.750  38.030  1.00  0.00           H
ATOM   1351  HG2 GLU    99      36.720  20.020  38.560  1.00  0.00           H
ATOM   1352  CD  GLU    99      36.480  21.350  40.170  1.00  0.00           C
ATOM   1353  OE1 GLU    99      37.100  22.370  40.400  1.00  0.00           O
ATOM   1354  OE2 GLU    99      36.220  20.520  41.070  1.00  0.00           O
ATOM   1355  C   GLU    99      34.370  21.710  36.170  1.00  0.00           C
ATOM   1356  O   GLU    99      33.550  22.610  36.260  1.00  0.00           O
ATOM   1357  N   ASP   100      35.390  21.760  35.320  1.00  0.00           N
ATOM   1358  H   ASP   100      35.960  20.930  35.320  1.00  0.00           H
ATOM   1359  CA  ASP   100      35.580  22.790  34.280  1.00  0.00           C
ATOM   1360  HA  ASP   100      35.190  23.720  34.690  1.00  0.00           H
ATOM   1361  CB  ASP   100      37.060  22.870  33.960  1.00  0.00           C
ATOM   1362  HB1 ASP   100      37.180  23.740  33.310  1.00  0.00           H
ATOM   1363  HB2 ASP   100      37.320  22.000  33.360  1.00  0.00           H
ATOM   1364  CG  ASP   100      37.980  22.990  35.180  1.00  0.00           C
ATOM   1365  OD1 ASP   100      37.810  23.840  36.060  1.00  0.00           O
ATOM   1366  OD2 ASP   100      38.970  22.210  35.170  1.00  0.00           O
ATOM   1367  C   ASP   100      34.820  22.540  32.990  1.00  0.00           C
ATOM   1368  O   ASP   100      34.910  23.410  32.110  1.00  0.00           O
ATOM   1369  N   THR   101      34.160  21.370  32.980  1.00  0.00           N
ATOM   1370  H   THR   101      34.470  20.590  33.550  1.00  0.00           H
ATOM   1371  CA  THR   101      33.130  21.040  31.930  1.00  0.00           C
ATOM   1372  HA  THR   101      33.630  21.190  30.980  1.00  0.00           H
ATOM   1373  CB  THR   101      32.690  19.590  31.980  1.00  0.00           C
ATOM   1374  HB  THR   101      32.540  19.390  33.040  1.00  0.00           H
ATOM   1375  CG2 THR   101      31.450  19.010  31.350  1.00  0.00           C
ATOM   1376 1HG2 THR   101      31.270  19.300  30.310  1.00  0.00           H
ATOM   1377 2HG2 THR   101      31.590  17.930  31.380  1.00  0.00           H
ATOM   1378 3HG2 THR   101      30.580  19.210  31.970  1.00  0.00           H
ATOM   1379  OG1 THR   101      33.720  18.750  31.500  1.00  0.00           O
ATOM   1380  HG1 THR   101      33.710  17.890  31.920  1.00  0.00           H
ATOM   1381  C   THR   101      31.920  21.960  32.000  1.00  0.00           C
ATOM   1382  O   THR   101      31.050  21.760  32.830  1.00  0.00           O
ATOM   1383  N   ALA   102      31.950  23.120  31.300  1.00  0.00           N
ATOM   1384  H   ALA   102      32.750  23.280  30.710  1.00  0.00           H
ATOM   1385  CA  ALA   102      31.060  24.240  31.360  1.00  0.00           C
ATOM   1386  HA  ALA   102      30.020  23.910  31.440  1.00  0.00           H
ATOM   1387  CB  ALA   102      31.400  25.150  32.520  1.00  0.00           C
ATOM   1388  HB1 ALA   102      30.700  25.980  32.550  1.00  0.00           H
ATOM   1389  HB2 ALA   102      31.260  24.660  33.480  1.00  0.00           H
ATOM   1390  HB3 ALA   102      32.430  25.510  32.570  1.00  0.00           H
ATOM   1391  C   ALA   102      30.970  25.100  30.050  1.00  0.00           C
ATOM   1392  O   ALA   102      31.860  25.030  29.240  1.00  0.00           O
ATOM   1393  N   VAL   103      29.990  25.980  30.040  1.00  0.00           N
ATOM   1394  H   VAL   103      29.250  25.940  30.730  1.00  0.00           H
ATOM   1395  CA  VAL   103      29.850  26.970  29.010  1.00  0.00           C
ATOM   1396  HA  VAL   103      30.220  26.630  28.040  1.00  0.00           H
ATOM   1397  CB  VAL   103      28.380  27.190  28.650  1.00  0.00           C
ATOM   1398  HB  VAL   103      27.820  27.490  29.530  1.00  0.00           H
ATOM   1399  CG1 VAL   103      28.180  28.260  27.560  1.00  0.00           C
ATOM   1400 1HG1 VAL   103      28.780  28.070  26.680  1.00  0.00           H
ATOM   1401 2HG1 VAL   103      27.140  28.240  27.250  1.00  0.00           H
ATOM   1402 3HG1 VAL   103      28.520  29.190  28.020  1.00  0.00           H
ATOM   1403  CG2 VAL   103      27.650  25.950  28.110  1.00  0.00           C
ATOM   1404 1HG2 VAL   103      27.640  25.250  28.940  1.00  0.00           H
ATOM   1405 2HG2 VAL   103      26.600  26.250  28.010  1.00  0.00           H
ATOM   1406 3HG2 VAL   103      28.070  25.510  27.210  1.00  0.00           H
ATOM   1407  C   VAL   103      30.450  28.310  29.520  1.00  0.00           C
ATOM   1408  O   VAL   103      29.960  28.800  30.550  1.00  0.00           O
ATOM   1409  N   TYR   104      31.390  28.980  28.860  1.00  0.00           N
ATOM   1410  H   TYR   104      31.690  28.650  27.950  1.00  0.00           H
ATOM   1411  CA  TYR   104      32.060  30.180  29.380  1.00  0.00           C
ATOM   1412  HA  TYR   104      31.860  30.300  30.450  1.00  0.00           H
ATOM   1413  CB  TYR   104      33.610  29.980  29.290  1.00  0.00           C
ATOM   1414  HB1 TYR   104      33.940  30.940  29.700  1.00  0.00           H
ATOM   1415  HB2 TYR   104      33.980  29.830  28.270  1.00  0.00           H
ATOM   1416  CG  TYR   104      34.210  28.920  30.170  1.00  0.00           C
ATOM   1417  CD1 TYR   104      34.040  27.540  29.850  1.00  0.00           C
ATOM   1418  HD1 TYR   104      33.390  27.310  29.020  1.00  0.00           H
ATOM   1419  CE1 TYR   104      34.340  26.570  30.810  1.00  0.00           C
ATOM   1420  HE1 TYR   104      34.280  25.560  30.450  1.00  0.00           H
ATOM   1421  CZ  TYR   104      34.980  26.930  31.980  1.00  0.00           C
ATOM   1422  OH  TYR   104      35.370  25.950  32.830  1.00  0.00           O
ATOM   1423  HH  TYR   104      35.150  25.090  32.450  1.00  0.00           H
ATOM   1424  CE2 TYR   104      35.240  28.260  32.250  1.00  0.00           C
ATOM   1425  HE2 TYR   104      35.770  28.540  33.160  1.00  0.00           H
ATOM   1426  CD2 TYR   104      34.760  29.270  31.390  1.00  0.00           C
ATOM   1427  HD2 TYR   104      34.990  30.270  31.720  1.00  0.00           H
ATOM   1428  C   TYR   104      31.520  31.480  28.680  1.00  0.00           C
ATOM   1429  O   TYR   104      31.260  31.420  27.480  1.00  0.00           O
ATOM   1430  N   TYR   105      31.410  32.610  29.340  1.00  0.00           N
ATOM   1431  H   TYR   105      31.880  32.680  30.230  1.00  0.00           H
ATOM   1432  CA  TYR   105      30.520  33.740  28.900  1.00  0.00           C
ATOM   1433  HA  TYR   105      30.410  33.660  27.820  1.00  0.00           H
ATOM   1434  CB  TYR   105      29.230  33.860  29.660  1.00  0.00           C
ATOM   1435  HB1 TYR   105      28.700  34.760  29.360  1.00  0.00           H
ATOM   1436  HB2 TYR   105      29.450  33.920  30.730  1.00  0.00           H
ATOM   1437  CG  TYR   105      28.300  32.700  29.360  1.00  0.00           C
ATOM   1438  CD1 TYR   105      28.140  31.650  30.310  1.00  0.00           C
ATOM   1439  HD1 TYR   105      28.640  31.690  31.270  1.00  0.00           H
ATOM   1440  CE1 TYR   105      27.170  30.670  30.080  1.00  0.00           C
ATOM   1441  HE1 TYR   105      27.040  29.880  30.800  1.00  0.00           H
ATOM   1442  CZ  TYR   105      26.380  30.670  28.880  1.00  0.00           C
ATOM   1443  OH  TYR   105      25.600  29.620  28.770  1.00  0.00           O
ATOM   1444  HH  TYR   105      25.190  29.660  27.900  1.00  0.00           H
ATOM   1445  CE2 TYR   105      26.580  31.680  27.900  1.00  0.00           C
ATOM   1446  HE2 TYR   105      25.820  31.770  27.130  1.00  0.00           H
ATOM   1447  CD2 TYR   105      27.550  32.700  28.160  1.00  0.00           C
ATOM   1448  HD2 TYR   105      27.840  33.400  27.400  1.00  0.00           H
ATOM   1449  C   TYR   105      31.290  35.030  29.280  1.00  0.00           C
ATOM   1450  O   TYR   105      31.770  35.270  30.420  1.00  0.00           O
ATOM   1451  N   CYS   106      31.480  35.870  28.250  1.00  0.00           N
ATOM   1452  H   CYS   106      31.110  35.610  27.350  1.00  0.00           H
ATOM   1453  CA  CYS   106      32.260  37.170  28.450  1.00  0.00           C
ATOM   1454  HA  CYS   106      32.910  36.990  29.300  1.00  0.00           H
ATOM   1455  CB  CYS   106      33.160  37.310  27.120  1.00  0.00           C
ATOM   1456  HB1 CYS   106      32.440  37.310  26.310  1.00  0.00           H
ATOM   1457  HB2 CYS   106      33.860  36.470  27.050  1.00  0.00           H
ATOM   1458  SG  CYS   106      34.120  38.810  26.880  1.00  0.00           S
ATOM   1459  C   CYS   106      31.310  38.310  28.650  1.00  0.00           C
ATOM   1460  O   CYS   106      30.130  38.320  28.190  1.00  0.00           O
ATOM   1461  N   ALA   107      31.750  39.430  29.240  1.00  0.00           N
ATOM   1462  H   ALA   107      32.660  39.440  29.670  1.00  0.00           H
ATOM   1463  CA  ALA   107      31.070  40.680  29.600  1.00  0.00           C
ATOM   1464  HA  ALA   107      30.260  40.870  28.890  1.00  0.00           H
ATOM   1465  CB  ALA   107      30.480  40.520  30.960  1.00  0.00           C
ATOM   1466  HB1 ALA   107      29.740  41.320  30.970  1.00  0.00           H
ATOM   1467  HB2 ALA   107      29.870  39.620  30.920  1.00  0.00           H
ATOM   1468  HB3 ALA   107      31.210  40.520  31.760  1.00  0.00           H
ATOM   1469  C   ALA   107      31.950  41.930  29.650  1.00  0.00           C
ATOM   1470  O   ALA   107      33.210  41.810  29.740  1.00  0.00           O
ATOM   1471  N   ALA   108      31.360  43.180  29.640  1.00  0.00           N
ATOM   1472  H   ALA   108      30.360  43.290  29.520  1.00  0.00           H
ATOM   1473  CA  ALA   108      32.030  44.440  29.950  1.00  0.00           C
ATOM   1474  HA  ALA   108      32.890  44.170  30.560  1.00  0.00           H
ATOM   1475  CB  ALA   108      32.490  45.090  28.660  1.00  0.00           C
ATOM   1476  HB1 ALA   108      33.070  46.010  28.750  1.00  0.00           H
ATOM   1477  HB2 ALA   108      33.060  44.400  28.040  1.00  0.00           H
ATOM   1478  HB3 ALA   108      31.580  45.280  28.080  1.00  0.00           H
ATOM   1479  C   ALA   108      31.130  45.390  30.730  1.00  0.00           C
ATOM   1480  O   ALA   108      29.940  45.400  30.460  1.00  0.00           O
ATOM   1481  N   ASP   109      31.730  46.200  31.580  1.00  0.00           N
ATOM   1482  H   ASP   109      32.700  45.970  31.770  1.00  0.00           H
ATOM   1483  CA  ASP   109      31.120  47.320  32.310  1.00  0.00           C
ATOM   1484  HA  ASP   109      30.330  47.710  31.660  1.00  0.00           H
ATOM   1485  CB  ASP   109      30.360  46.750  33.550  1.00  0.00           C
ATOM   1486  HB1 ASP   109      30.940  46.110  34.210  1.00  0.00           H
ATOM   1487  HB2 ASP   109      29.590  46.070  33.190  1.00  0.00           H
ATOM   1488  CG  ASP   109      29.720  47.820  34.360  1.00  0.00           C
ATOM   1489  OD1 ASP   109      28.590  48.150  33.960  1.00  0.00           O
ATOM   1490  OD2 ASP   109      30.360  48.460  35.220  1.00  0.00           O
ATOM   1491  C   ASP   109      32.140  48.430  32.640  1.00  0.00           C
ATOM   1492  O   ASP   109      33.330  48.180  32.710  1.00  0.00           O
ATOM   1493  N   ARG   110      31.710  49.680  32.720  1.00  0.00           N
ATOM   1494  H   ARG   110      30.730  49.860  32.570  1.00  0.00           H
ATOM   1495  CA  ARG   110      32.510  50.790  33.190  1.00  0.00           C
ATOM   1496  HA  ARG   110      33.250  51.000  32.410  1.00  0.00           H
ATOM   1497  CB  ARG   110      31.610  52.080  33.240  1.00  0.00           C
ATOM   1498  HB1 ARG   110      32.280  52.860  33.620  1.00  0.00           H
ATOM   1499  HB2 ARG   110      30.760  51.950  33.910  1.00  0.00           H
ATOM   1500  CG  ARG   110      30.990  52.440  31.870  1.00  0.00           C
ATOM   1501  HG1 ARG   110      30.320  51.630  31.610  1.00  0.00           H
ATOM   1502  HG2 ARG   110      31.830  52.590  31.190  1.00  0.00           H
ATOM   1503  CD  ARG   110      30.260  53.770  31.950  1.00  0.00           C
ATOM   1504  HD1 ARG   110      30.890  54.570  32.340  1.00  0.00           H
ATOM   1505  HD2 ARG   110      29.490  53.730  32.720  1.00  0.00           H
ATOM   1506  NE  ARG   110      29.700  54.230  30.610  1.00  0.00           N
ATOM   1507  HE  ARG   110      28.750  54.010  30.360  1.00  0.00           H
ATOM   1508  CZ  ARG   110      30.220  54.970  29.640  1.00  0.00           C
ATOM   1509  NH1 ARG   110      31.500  55.380  29.640  1.00  0.00           N
ATOM   1510 1HH1 ARG   110      32.040  55.160  30.460  1.00  0.00           H
ATOM   1511 2HH1 ARG   110      31.910  55.840  28.830  1.00  0.00           H
ATOM   1512  NH2 ARG   110      29.490  55.290  28.590  1.00  0.00           N
ATOM   1513 1HH2 ARG   110      28.580  54.910  28.400  1.00  0.00           H
ATOM   1514 2HH2 ARG   110      29.940  55.920  27.940  1.00  0.00           H
ATOM   1515  C   ARG   110      33.320  50.620  34.440  1.00  0.00           C
ATOM   1516  O   ARG   110      34.460  51.100  34.490  1.00  0.00           O
ATOM   1517  N   PHE   111      32.800  49.900  35.410  1.00  0.00           N
ATOM   1518  H   PHE   111      31.960  49.380  35.210  1.00  0.00           H
ATOM   1519  CA  PHE   111      33.300  49.890  36.800  1.00  0.00           C
ATOM   1520  HA  PHE   111      34.370  50.090  36.820  1.00  0.00           H
ATOM   1521  CB  PHE   111      32.500  50.940  37.530  1.00  0.00           C
ATOM   1522  HB1 PHE   111      32.820  50.800  38.560  1.00  0.00           H
ATOM   1523  HB2 PHE   111      31.430  50.790  37.490  1.00  0.00           H
ATOM   1524  CG  PHE   111      32.840  52.390  37.210  1.00  0.00           C
ATOM   1525  CD1 PHE   111      31.930  53.230  36.580  1.00  0.00           C
ATOM   1526  HD1 PHE   111      30.980  52.790  36.330  1.00  0.00           H
ATOM   1527  CE1 PHE   111      32.240  54.550  36.270  1.00  0.00           C
ATOM   1528  HE1 PHE   111      31.590  55.230  35.740  1.00  0.00           H
ATOM   1529  CZ  PHE   111      33.520  55.030  36.520  1.00  0.00           C
ATOM   1530  HZ  PHE   111      33.780  56.050  36.250  1.00  0.00           H
ATOM   1531  CE2 PHE   111      34.480  54.190  37.050  1.00  0.00           C
ATOM   1532  HE2 PHE   111      35.490  54.540  37.180  1.00  0.00           H
ATOM   1533  CD2 PHE   111      34.130  52.890  37.450  1.00  0.00           C
ATOM   1534  HD2 PHE   111      34.890  52.280  37.920  1.00  0.00           H
ATOM   1535  C   PHE   111      33.130  48.590  37.600  1.00  0.00           C
ATOM   1536  O   PHE   111      33.890  48.420  38.580  1.00  0.00           O
ATOM   1537  N   LEU   112      32.130  47.770  37.300  1.00  0.00           N
ATOM   1538  H   LEU   112      31.470  48.020  36.570  1.00  0.00           H
ATOM   1539  CA  LEU   112      31.980  46.500  37.990  1.00  0.00           C
ATOM   1540  HA  LEU   112      31.980  46.640  39.070  1.00  0.00           H
ATOM   1541  CB  LEU   112      30.630  45.850  37.730  1.00  0.00           C
ATOM   1542  HB1 LEU   112      30.500  44.860  38.150  1.00  0.00           H
ATOM   1543  HB2 LEU   112      30.660  45.770  36.640  1.00  0.00           H
ATOM   1544  CG  LEU   112      29.410  46.710  38.150  1.00  0.00           C
ATOM   1545  HG  LEU   112      29.470  47.660  37.630  1.00  0.00           H
ATOM   1546  CD1 LEU   112      28.140  45.970  37.810  1.00  0.00           C
ATOM   1547 1HD1 LEU   112      28.220  45.670  36.770  1.00  0.00           H
ATOM   1548 2HD1 LEU   112      28.000  45.130  38.490  1.00  0.00           H
ATOM   1549 3HD1 LEU   112      27.280  46.620  38.000  1.00  0.00           H
ATOM   1550  CD2 LEU   112      29.400  47.210  39.600  1.00  0.00           C
ATOM   1551 1HD2 LEU   112      29.110  46.380  40.250  1.00  0.00           H
ATOM   1552 2HD2 LEU   112      30.400  47.560  39.880  1.00  0.00           H
ATOM   1553 3HD2 LEU   112      28.550  47.880  39.680  1.00  0.00           H
ATOM   1554  C   LEU   112      33.150  45.500  37.730  1.00  0.00           C
ATOM   1555  O   LEU   112      33.710  45.330  36.620  1.00  0.00           O
ATOM   1556  N   THR   113      33.500  44.690  38.750  1.00  0.00           N
ATOM   1557  H   THR   113      32.850  44.790  39.510  1.00  0.00           H
ATOM   1558  CA  THR   113      34.580  43.700  38.860  1.00  0.00           C
ATOM   1559  HA  THR   113      35.130  43.550  37.930  1.00  0.00           H
ATOM   1560  CB  THR   113      35.590  44.090  39.940  1.00  0.00           C
ATOM   1561  HB  THR   113      36.190  43.200  40.070  1.00  0.00           H
ATOM   1562  CG2 THR   113      36.640  45.160  39.530  1.00  0.00           C
ATOM   1563 1HG2 THR   113      37.470  45.280  40.230  1.00  0.00           H
ATOM   1564 2HG2 THR   113      37.010  44.980  38.530  1.00  0.00           H
ATOM   1565 3HG2 THR   113      36.200  46.150  39.510  1.00  0.00           H
ATOM   1566  OG1 THR   113      34.980  44.380  41.160  1.00  0.00           O
ATOM   1567  HG1 THR   113      34.630  45.270  41.020  1.00  0.00           H
ATOM   1568  C   THR   113      34.160  42.250  39.250  1.00  0.00           C
ATOM   1569  O   THR   113      34.910  41.330  38.960  1.00  0.00           O
ATOM   1570  N   ARG   132      33.040  42.070  40.000  1.00  0.00           N
ATOM   1571  H   ARG   132      32.620  42.920  40.340  1.00  0.00           H
ATOM   1572  CA  ARG   132      32.580  40.820  40.510  1.00  0.00           C
ATOM   1573  HA  ARG   132      33.070  40.080  39.880  1.00  0.00           H
ATOM   1574  CB  ARG   132      33.110  40.770  41.960  1.00  0.00           C
ATOM   1575  HB1 ARG   132      32.670  39.950  42.530  1.00  0.00           H
ATOM   1576  HB2 ARG   132      32.860  41.640  42.560  1.00  0.00           H
ATOM   1577  CG  ARG   132      34.640  40.630  42.030  1.00  0.00           C
ATOM   1578  HG1 ARG   132      35.070  41.610  41.830  1.00  0.00           H
ATOM   1579  HG2 ARG   132      34.940  39.930  41.250  1.00  0.00           H
ATOM   1580  CD  ARG   132      35.250  40.230  43.310  1.00  0.00           C
ATOM   1581  HD1 ARG   132      34.910  40.880  44.120  1.00  0.00           H
ATOM   1582  HD2 ARG   132      36.330  40.280  43.190  1.00  0.00           H
ATOM   1583  NE  ARG   132      34.870  38.840  43.640  1.00  0.00           N
ATOM   1584  HE  ARG   132      34.130  38.370  43.140  1.00  0.00           H
ATOM   1585  CZ  ARG   132      35.480  38.250  44.610  1.00  0.00           C
ATOM   1586  NH1 ARG   132      36.360  38.760  45.390  1.00  0.00           N
ATOM   1587 1HH1 ARG   132      36.600  39.730  45.260  1.00  0.00           H
ATOM   1588 2HH1 ARG   132      36.680  38.270  46.210  1.00  0.00           H
ATOM   1589  NH2 ARG   132      35.180  36.990  44.800  1.00  0.00           N
ATOM   1590 1HH2 ARG   132      34.400  36.540  44.340  1.00  0.00           H
ATOM   1591 2HH2 ARG   132      35.660  36.610  45.600  1.00  0.00           H
ATOM   1592  C   ARG   132      30.970  40.720  40.500  1.00  0.00           C
ATOM   1593  O   ARG   132      30.450  39.680  40.200  1.00  0.00           O
ATOM   1594  N   SER   133      30.230  41.830  40.660  1.00  0.00           N
ATOM   1595  H   SER   133      30.680  42.720  40.840  1.00  0.00           H
ATOM   1596  CA  SER   133      28.750  41.940  40.650  1.00  0.00           C
ATOM   1597  HA  SER   133      28.310  41.260  41.380  1.00  0.00           H
ATOM   1598  CB  SER   133      28.260  43.410  40.980  1.00  0.00           C
ATOM   1599  HB1 SER   133      28.850  44.140  40.430  1.00  0.00           H
ATOM   1600  HB2 SER   133      28.440  43.460  42.060  1.00  0.00           H
ATOM   1601  OG  SER   133      26.850  43.560  40.930  1.00  0.00           O
ATOM   1602  HG  SER   133      26.670  44.500  41.020  1.00  0.00           H
ATOM   1603  C   SER   133      28.240  41.530  39.250  1.00  0.00           C
ATOM   1604  O   SER   133      28.710  41.950  38.230  1.00  0.00           O
ATOM   1605  N   VAL   134      27.200  40.660  39.330  1.00  0.00           N
ATOM   1606  H   VAL   134      27.100  40.180  40.220  1.00  0.00           H
ATOM   1607  CA  VAL   134      26.540  40.030  38.150  1.00  0.00           C
ATOM   1608  HA  VAL   134      27.240  39.500  37.510  1.00  0.00           H
ATOM   1609  CB  VAL   134      25.470  38.960  38.560  1.00  0.00           C
ATOM   1610  HB  VAL   134      25.050  38.360  37.760  1.00  0.00           H
ATOM   1611  CG1 VAL   134      26.300  37.990  39.480  1.00  0.00           C
ATOM   1612 1HG1 VAL   134      26.380  38.370  40.500  1.00  0.00           H
ATOM   1613 2HG1 VAL   134      25.750  37.060  39.400  1.00  0.00           H
ATOM   1614 3HG1 VAL   134      27.290  37.750  39.100  1.00  0.00           H
ATOM   1615  CG2 VAL   134      24.230  39.460  39.350  1.00  0.00           C
ATOM   1616 1HG2 VAL   134      23.630  38.550  39.380  1.00  0.00           H
ATOM   1617 2HG2 VAL   134      24.420  39.850  40.360  1.00  0.00           H
ATOM   1618 3HG2 VAL   134      23.640  40.210  38.820  1.00  0.00           H
ATOM   1619  C   VAL   134      25.910  41.120  37.260  1.00  0.00           C
ATOM   1620  O   VAL   134      25.490  40.840  36.150  1.00  0.00           O
ATOM   1621  N   LYS   135      25.790  42.400  37.680  1.00  0.00           N
ATOM   1622  H   LYS   135      26.110  42.460  38.630  1.00  0.00           H
ATOM   1623  CA  LYS   135      25.120  43.570  37.050  1.00  0.00           C
ATOM   1624  HA  LYS   135      24.220  43.130  36.620  1.00  0.00           H
ATOM   1625  CB  LYS   135      24.690  44.680  38.040  1.00  0.00           C
ATOM   1626  HB1 LYS   135      25.600  45.130  38.440  1.00  0.00           H
ATOM   1627  HB2 LYS   135      24.110  44.250  38.860  1.00  0.00           H
ATOM   1628  CG  LYS   135      23.740  45.900  37.620  1.00  0.00           C
ATOM   1629  HG1 LYS   135      22.900  45.370  37.180  1.00  0.00           H
ATOM   1630  HG2 LYS   135      24.280  46.530  36.900  1.00  0.00           H
ATOM   1631  CD  LYS   135      23.330  46.790  38.790  1.00  0.00           C
ATOM   1632  HD1 LYS   135      24.150  47.020  39.480  1.00  0.00           H
ATOM   1633  HD2 LYS   135      22.640  46.200  39.390  1.00  0.00           H
ATOM   1634  CE  LYS   135      22.700  48.120  38.330  1.00  0.00           C
ATOM   1635  HE1 LYS   135      22.120  47.840  37.440  1.00  0.00           H
ATOM   1636  HE2 LYS   135      23.530  48.700  37.940  1.00  0.00           H
ATOM   1637  NZ  LYS   135      21.790  48.740  39.330  1.00  0.00           N
ATOM   1638  HZ1 LYS   135      22.180  48.450  40.210  1.00  0.00           H
ATOM   1639  HZ2 LYS   135      21.690  49.730  39.160  1.00  0.00           H
ATOM   1640  HZ3 LYS   135      20.880  48.350  39.120  1.00  0.00           H
ATOM   1641  C   LYS   135      25.890  44.080  35.750  1.00  0.00           C
ATOM   1642  O   LYS   135      25.590  45.190  35.390  1.00  0.00           O
ATOM   1643  N   TYR   136      26.860  43.360  35.080  1.00  0.00           N
ATOM   1644  H   TYR   136      26.830  42.390  35.380  1.00  0.00           H
ATOM   1645  CA  TYR   136      27.570  43.790  33.870  1.00  0.00           C
ATOM   1646  HA  TYR   136      28.180  44.660  34.080  1.00  0.00           H
ATOM   1647  CB  TYR   136      28.400  42.630  33.340  1.00  0.00           C
ATOM   1648  HB1 TYR   136      28.780  43.030  32.400  1.00  0.00           H
ATOM   1649  HB2 TYR   136      27.860  41.690  33.180  1.00  0.00           H
ATOM   1650  CG  TYR   136      29.700  42.220  34.020  1.00  0.00           C
ATOM   1651  CD1 TYR   136      29.690  41.490  35.250  1.00  0.00           C
ATOM   1652  HD1 TYR   136      28.770  41.130  35.670  1.00  0.00           H
ATOM   1653  CE1 TYR   136      30.900  41.330  35.920  1.00  0.00           C
ATOM   1654  HE1 TYR   136      30.910  40.840  36.880  1.00  0.00           H
ATOM   1655  CZ  TYR   136      32.130  41.730  35.360  1.00  0.00           C
ATOM   1656  OH  TYR   136      33.280  41.580  36.120  1.00  0.00           O
ATOM   1657  HH  TYR   136      33.090  41.110  36.940  1.00  0.00           H
ATOM   1658  CE2 TYR   136      32.110  42.510  34.200  1.00  0.00           C
ATOM   1659  HE2 TYR   136      33.030  42.950  33.850  1.00  0.00           H
ATOM   1660  CD2 TYR   136      30.870  42.770  33.610  1.00  0.00           C
ATOM   1661  HD2 TYR   136      30.910  43.310  32.670  1.00  0.00           H
ATOM   1662  C   TYR   136      26.610  44.330  32.730  1.00  0.00           C
ATOM   1663  O   TYR   136      25.460  43.880  32.550  1.00  0.00           O
ATOM   1664  N   ASP   137      27.070  45.300  31.980  1.00  0.00           N
ATOM   1665  H   ASP   137      28.070  45.450  32.000  1.00  0.00           H
ATOM   1666  CA  ASP   137      26.130  46.100  31.140  1.00  0.00           C
ATOM   1667  HA  ASP   137      25.120  46.050  31.530  1.00  0.00           H
ATOM   1668  CB  ASP   137      26.670  47.500  31.060  1.00  0.00           C
ATOM   1669  HB1 ASP   137      27.600  47.470  30.490  1.00  0.00           H
ATOM   1670  HB2 ASP   137      26.930  47.700  32.100  1.00  0.00           H
ATOM   1671  CG  ASP   137      25.720  48.590  30.450  1.00  0.00           C
ATOM   1672  OD1 ASP   137      24.530  48.320  30.160  1.00  0.00           O
ATOM   1673  OD2 ASP   137      26.210  49.750  30.310  1.00  0.00           O
ATOM   1674  C   ASP   137      26.150  45.540  29.700  1.00  0.00           C
ATOM   1675  O   ASP   137      25.080  45.500  29.050  1.00  0.00           O
ATOM   1676  N   TYR   138      27.280  44.950  29.210  1.00  0.00           N
ATOM   1677  H   TYR   138      28.110  44.850  29.790  1.00  0.00           H
ATOM   1678  CA  TYR   138      27.370  44.280  27.920  1.00  0.00           C
ATOM   1679  HA  TYR   138      26.370  44.190  27.500  1.00  0.00           H
ATOM   1680  CB  TYR   138      28.280  45.080  26.960  1.00  0.00           C
ATOM   1681  HB1 TYR   138      28.350  44.570  26.000  1.00  0.00           H
ATOM   1682  HB2 TYR   138      29.250  45.050  27.460  1.00  0.00           H
ATOM   1683  CG  TYR   138      27.870  46.590  26.820  1.00  0.00           C
ATOM   1684  CD1 TYR   138      28.910  47.530  26.850  1.00  0.00           C
ATOM   1685  HD1 TYR   138      29.890  47.120  27.010  1.00  0.00           H
ATOM   1686  CE1 TYR   138      28.690  48.910  26.720  1.00  0.00           C
ATOM   1687  HE1 TYR   138      29.540  49.570  26.830  1.00  0.00           H
ATOM   1688  CZ  TYR   138      27.410  49.350  26.250  1.00  0.00           C
ATOM   1689  OH  TYR   138      27.140  50.670  26.080  1.00  0.00           O
ATOM   1690  HH  TYR   138      26.430  50.880  25.470  1.00  0.00           H
ATOM   1691  CE2 TYR   138      26.360  48.430  26.170  1.00  0.00           C
ATOM   1692  HE2 TYR   138      25.390  48.710  25.770  1.00  0.00           H
ATOM   1693  CD2 TYR   138      26.560  47.080  26.540  1.00  0.00           C
ATOM   1694  HD2 TYR   138      25.670  46.480  26.550  1.00  0.00           H
ATOM   1695  C   TYR   138      27.880  42.880  28.030  1.00  0.00           C
ATOM   1696  O   TYR   138      28.620  42.600  28.950  1.00  0.00           O
ATOM   1697  N   TRP   139      27.590  42.060  27.050  1.00  0.00           N
ATOM   1698  H   TRP   139      27.020  42.390  26.280  1.00  0.00           H
ATOM   1699  CA  TRP   139      27.660  40.620  27.180  1.00  0.00           C
ATOM   1700  HA  TRP   139      28.560  40.330  27.730  1.00  0.00           H
ATOM   1701  CB  TRP   139      26.330  40.040  27.780  1.00  0.00           C
ATOM   1702  HB1 TRP   139      26.460  38.950  27.730  1.00  0.00           H
ATOM   1703  HB2 TRP   139      25.440  40.280  27.210  1.00  0.00           H
ATOM   1704  CG  TRP   139      26.010  40.430  29.220  1.00  0.00           C
ATOM   1705  CD1 TRP   139      25.100  41.390  29.580  1.00  0.00           C
ATOM   1706  HD1 TRP   139      24.390  41.930  28.960  1.00  0.00           H
ATOM   1707  NE1 TRP   139      25.160  41.570  30.940  1.00  0.00           N
ATOM   1708  HE1 TRP   139      24.580  42.230  31.430  1.00  0.00           H
ATOM   1709  CE2 TRP   139      25.860  40.570  31.500  1.00  0.00           C
ATOM   1710  CZ2 TRP   139      25.980  40.250  32.870  1.00  0.00           C
ATOM   1711  HZ2 TRP   139      25.400  40.830  33.570  1.00  0.00           H
ATOM   1712  CH2 TRP   139      26.870  39.220  33.270  1.00  0.00           C
ATOM   1713  HH2 TRP   139      27.060  38.910  34.280  1.00  0.00           H
ATOM   1714  CZ3 TRP   139      27.520  38.490  32.210  1.00  0.00           C
ATOM   1715  HZ3 TRP   139      28.160  37.670  32.500  1.00  0.00           H
ATOM   1716  CE3 TRP   139      27.330  38.830  30.880  1.00  0.00           C
ATOM   1717  HE3 TRP   139      27.680  38.210  30.070  1.00  0.00           H
ATOM   1718  CD2 TRP   139      26.500  39.900  30.480  1.00  0.00           C
ATOM   1719  C   TRP   139      27.940  40.020  25.800  1.00  0.00           C
ATOM   1720  O   TRP   139      27.670  40.700  24.780  1.00  0.00           O
ATOM   1721  N   GLY   140      28.500  38.830  25.780  1.00  0.00           N
ATOM   1722  H   GLY   140      28.630  38.270  26.610  1.00  0.00           H
ATOM   1723  CA  GLY   140      28.760  38.130  24.460  1.00  0.00           C
ATOM   1724  HA1 GLY   140      29.690  37.580  24.610  1.00  0.00           H
ATOM   1725  HA2 GLY   140      28.890  38.930  23.730  1.00  0.00           H
ATOM   1726  C   GLY   140      27.660  37.180  24.010  1.00  0.00           C
ATOM   1727  O   GLY   140      26.500  37.550  24.090  1.00  0.00           O
ATOM   1728  N   GLN   141      28.040  35.960  23.570  1.00  0.00           N
ATOM   1729  H   GLN   141      28.980  35.790  23.260  1.00  0.00           H
ATOM   1730  CA  GLN   141      27.090  34.810  23.430  1.00  0.00           C
ATOM   1731  HA  GLN   141      26.230  34.950  24.090  1.00  0.00           H
ATOM   1732  CB  GLN   141      26.610  34.760  21.940  1.00  0.00           C
ATOM   1733  HB1 GLN   141      25.920  33.910  21.930  1.00  0.00           H
ATOM   1734  HB2 GLN   141      27.470  34.650  21.290  1.00  0.00           H
ATOM   1735  CG  GLN   141      25.700  35.940  21.490  1.00  0.00           C
ATOM   1736  HG1 GLN   141      26.220  36.890  21.550  1.00  0.00           H
ATOM   1737  HG2 GLN   141      24.800  36.090  22.090  1.00  0.00           H
ATOM   1738  CD  GLN   141      25.260  35.770  20.080  1.00  0.00           C
ATOM   1739  OE1 GLN   141      24.190  35.290  19.770  1.00  0.00           O
ATOM   1740  NE2 GLN   141      26.120  36.060  19.160  1.00  0.00           N
ATOM   1741 1HE2 GLN   141      26.970  36.570  19.350  1.00  0.00           H
ATOM   1742 2HE2 GLN   141      25.910  35.970  18.180  1.00  0.00           H
ATOM   1743  C   GLN   141      27.730  33.440  23.910  1.00  0.00           C
ATOM   1744  O   GLN   141      27.230  32.340  23.600  1.00  0.00           O
ATOM   1745  N   GLY   142      28.850  33.420  24.580  1.00  0.00           N
ATOM   1746  H   GLY   142      29.180  34.370  24.720  1.00  0.00           H
ATOM   1747  CA  GLY   142      29.670  32.320  25.060  1.00  0.00           C
ATOM   1748  HA1 GLY   142      29.040  31.700  25.700  1.00  0.00           H
ATOM   1749  HA2 GLY   142      30.390  32.680  25.800  1.00  0.00           H
ATOM   1750  C   GLY   142      30.430  31.380  24.050  1.00  0.00           C
ATOM   1751  O   GLY   142      30.080  31.360  22.860  1.00  0.00           O
ATOM   1752  N   THR   143      31.400  30.630  24.560  1.00  0.00           N
ATOM   1753  H   THR   143      31.580  30.710  25.550  1.00  0.00           H
ATOM   1754  CA  THR   143      32.030  29.420  23.940  1.00  0.00           C
ATOM   1755  HA  THR   143      31.320  28.980  23.230  1.00  0.00           H
ATOM   1756  CB  THR   143      33.240  29.960  23.110  1.00  0.00           C
ATOM   1757  HB  THR   143      32.860  30.840  22.580  1.00  0.00           H
ATOM   1758  CG2 THR   143      34.470  30.340  23.950  1.00  0.00           C
ATOM   1759 1HG2 THR   143      35.210  30.900  23.370  1.00  0.00           H
ATOM   1760 2HG2 THR   143      34.250  31.010  24.780  1.00  0.00           H
ATOM   1761 3HG2 THR   143      35.020  29.490  24.370  1.00  0.00           H
ATOM   1762  OG1 THR   143      33.590  28.880  22.270  1.00  0.00           O
ATOM   1763  HG1 THR   143      32.920  28.870  21.590  1.00  0.00           H
ATOM   1764  C   THR   143      32.280  28.360  24.990  1.00  0.00           C
ATOM   1765  O   THR   143      32.480  28.650  26.150  1.00  0.00           O
ATOM   1766  N   GLN   144      32.220  27.050  24.630  1.00  0.00           N
ATOM   1767  H   GLN   144      32.280  26.770  23.660  1.00  0.00           H
ATOM   1768  CA  GLN   144      32.000  26.030  25.610  1.00  0.00           C
ATOM   1769  HA  GLN   144      31.720  26.540  26.530  1.00  0.00           H
ATOM   1770  CB  GLN   144      30.780  25.200  25.160  1.00  0.00           C
ATOM   1771  HB1 GLN   144      31.010  24.720  24.220  1.00  0.00           H
ATOM   1772  HB2 GLN   144      29.900  25.820  24.970  1.00  0.00           H
ATOM   1773  CG  GLN   144      30.440  24.140  26.240  1.00  0.00           C
ATOM   1774  HG1 GLN   144      30.020  24.470  27.190  1.00  0.00           H
ATOM   1775  HG2 GLN   144      31.290  23.500  26.470  1.00  0.00           H
ATOM   1776  CD  GLN   144      29.340  23.160  25.840  1.00  0.00           C
ATOM   1777  OE1 GLN   144      28.960  23.050  24.660  1.00  0.00           O
ATOM   1778  NE2 GLN   144      28.640  22.520  26.780  1.00  0.00           N
ATOM   1779 1HE2 GLN   144      28.880  22.710  27.750  1.00  0.00           H
ATOM   1780 2HE2 GLN   144      27.880  21.970  26.420  1.00  0.00           H
ATOM   1781  C   GLN   144      33.300  25.150  25.770  1.00  0.00           C
ATOM   1782  O   GLN   144      33.760  24.580  24.800  1.00  0.00           O
ATOM   1783  N   VAL   145      33.630  24.740  26.970  1.00  0.00           N
ATOM   1784  H   VAL   145      33.110  25.130  27.740  1.00  0.00           H
ATOM   1785  CA  VAL   145      34.790  23.840  27.170  1.00  0.00           C
ATOM   1786  HA  VAL   145      35.190  23.570  26.190  1.00  0.00           H
ATOM   1787  CB  VAL   145      35.910  24.490  27.910  1.00  0.00           C
ATOM   1788  HB  VAL   145      35.580  24.670  28.940  1.00  0.00           H
ATOM   1789  CG1 VAL   145      37.140  23.620  28.090  1.00  0.00           C
ATOM   1790 1HG1 VAL   145      38.020  24.230  28.320  1.00  0.00           H
ATOM   1791 2HG1 VAL   145      37.000  22.760  28.750  1.00  0.00           H
ATOM   1792 3HG1 VAL   145      37.320  23.220  27.090  1.00  0.00           H
ATOM   1793  CG2 VAL   145      36.290  25.830  27.330  1.00  0.00           C
ATOM   1794 1HG2 VAL   145      35.570  26.630  27.460  1.00  0.00           H
ATOM   1795 2HG2 VAL   145      37.190  26.200  27.810  1.00  0.00           H
ATOM   1796 3HG2 VAL   145      36.500  25.780  26.260  1.00  0.00           H
ATOM   1797  C   VAL   145      34.280  22.530  27.760  1.00  0.00           C
ATOM   1798  O   VAL   145      33.680  22.520  28.830  1.00  0.00           O
ATOM   1799  N   THR   146      34.450  21.480  26.990  1.00  0.00           N
ATOM   1800  H   THR   146      34.940  21.560  26.120  1.00  0.00           H
ATOM   1801  CA  THR   146      34.060  20.110  27.430  1.00  0.00           C
ATOM   1802  HA  THR   146      33.500  20.210  28.360  1.00  0.00           H
ATOM   1803  CB  THR   146      33.160  19.550  26.370  1.00  0.00           C
ATOM   1804  HB  THR   146      33.750  19.300  25.490  1.00  0.00           H
ATOM   1805  CG2 THR   146      32.490  18.290  26.900  1.00  0.00           C
ATOM   1806 1HG2 THR   146      31.900  17.830  26.100  1.00  0.00           H
ATOM   1807 2HG2 THR   146      33.190  17.580  27.330  1.00  0.00           H
ATOM   1808 3HG2 THR   146      31.860  18.490  27.770  1.00  0.00           H
ATOM   1809  OG1 THR   146      32.110  20.370  26.010  1.00  0.00           O
ATOM   1810  HG1 THR   146      31.590  19.880  25.370  1.00  0.00           H
ATOM   1811  C   THR   146      35.260  19.240  27.680  1.00  0.00           C
ATOM   1812  O   THR   146      36.100  19.120  26.780  1.00  0.00           O
ATOM   1813  N   VAL   147      35.290  18.520  28.830  1.00  0.00           N
ATOM   1814  H   VAL   147      34.610  18.740  29.540  1.00  0.00           H
ATOM   1815  CA  VAL   147      36.420  17.640  29.320  1.00  0.00           C
ATOM   1816  HA  VAL   147      37.360  17.750  28.780  1.00  0.00           H
ATOM   1817  CB  VAL   147      36.890  17.930  30.770  1.00  0.00           C
ATOM   1818  HB  VAL   147      36.180  17.510  31.480  1.00  0.00           H
ATOM   1819  CG1 VAL   147      38.210  17.290  31.100  1.00  0.00           C
ATOM   1820 1HG1 VAL   147      38.550  17.620  32.080  1.00  0.00           H
ATOM   1821 2HG1 VAL   147      37.960  16.230  31.130  1.00  0.00           H
ATOM   1822 3HG1 VAL   147      38.970  17.490  30.340  1.00  0.00           H
ATOM   1823  CG2 VAL   147      37.000  19.450  30.930  1.00  0.00           C
ATOM   1824 1HG2 VAL   147      36.040  19.960  30.810  1.00  0.00           H
ATOM   1825 2HG2 VAL   147      37.500  19.770  31.840  1.00  0.00           H
ATOM   1826 3HG2 VAL   147      37.690  19.930  30.240  1.00  0.00           H
ATOM   1827  C   VAL   147      35.900  16.180  29.050  1.00  0.00           C
ATOM   1828  O   VAL   147      34.790  15.840  29.400  1.00  0.00           O
ATOM   1829  N   SER   148      36.830  15.330  28.630  1.00  0.00           N
ATOM   1830  H   SER   148      37.650  15.720  28.200  1.00  0.00           H
ATOM   1831  CA  SER   148      36.600  13.810  28.570  1.00  0.00           C
ATOM   1832  HA  SER   148      35.620  13.520  28.970  1.00  0.00           H
ATOM   1833  CB  SER   148      36.460  13.460  27.110  1.00  0.00           C
ATOM   1834  HB1 SER   148      35.660  14.040  26.640  1.00  0.00           H
ATOM   1835  HB2 SER   148      36.300  12.380  27.000  1.00  0.00           H
ATOM   1836  OG  SER   148      37.680  13.710  26.480  1.00  0.00           O
ATOM   1837  HG  SER   148      37.850  14.650  26.460  1.00  0.00           H
ATOM   1838  C   SER   148      37.640  12.950  29.270  1.00  0.00           C
ATOM   1839  O   SER   148      38.650  13.480  29.720  1.00  0.00           O
ATOM   1840  N   SER   149      37.380  11.590  29.430  1.00  0.00           N
ATOM   1841  H   SER   149      36.640  11.220  28.850  1.00  0.00           H
ATOM   1842  CA  SER   149      38.260  10.700  30.170  1.00  0.00           C
ATOM   1843  HA  SER   149      39.310  10.970  30.080  1.00  0.00           H
ATOM   1844  CB  SER   149      37.810  10.670  31.650  1.00  0.00           C
ATOM   1845  HB1 SER   149      38.390   9.880  32.140  1.00  0.00           H
ATOM   1846  HB2 SER   149      36.750  10.430  31.660  1.00  0.00           H
ATOM   1847  OG  SER   149      38.110  11.880  32.300  1.00  0.00           O
ATOM   1848  HG  SER   149      38.280  12.540  31.630  1.00  0.00           H
ATOM   1849  C   SER   149      38.240   9.320  29.540  1.00  0.00           C
ATOM   1850  OC1 SER   149      39.170   8.540  29.780  1.00  0.00           O
ATOM   1851  OC2 SER   149      37.110   9.000  29.060  1.00  0.00           O
TER
ENDMDL
