# Supplementary material for: Targeting Ras-binding domain of ELMO1 by computational nanobody design
Source: Commun Biol. 2023 Mar 17;6:284. doi: 10.1038/s42003-023-04657-w (PMC10023680; doi:10.1038/s42003-023-04657-w)
Supplement: Supplementary file 4 — Supplementary Data 2 [file 42003_2023_4657_MOESM4_ESM.zip › MD_input_output/Nb01_snapshot/snapshot_086000_CDR3.pdb]

ATOM   1461  N   ALA   107      31.470  31.500  46.550  1.00  0.00           N
ATOM   1462  H   ALA   107      32.340  31.020  46.400  1.00  0.00           H
ATOM   1463  CA  ALA   107      31.540  32.520  47.590  1.00  0.00           C
ATOM   1464  HA  ALA   107      30.570  33.010  47.590  1.00  0.00           H
ATOM   1465  CB  ALA   107      31.640  31.850  49.020  1.00  0.00           C
ATOM   1466  HB1 ALA   107      31.220  32.490  49.790  1.00  0.00           H
ATOM   1467  HB2 ALA   107      31.080  30.910  49.020  1.00  0.00           H
ATOM   1468  HB3 ALA   107      32.660  31.560  49.240  1.00  0.00           H
ATOM   1469  C   ALA   107      32.690  33.510  47.390  1.00  0.00           C
ATOM   1470  O   ALA   107      33.680  33.200  46.730  1.00  0.00           O
ATOM   1471  N   ALA   108      32.530  34.700  47.990  1.00  0.00           N
ATOM   1472  H   ALA   108      31.750  34.870  48.600  1.00  0.00           H
ATOM   1473  CA  ALA   108      33.570  35.680  47.830  1.00  0.00           C
ATOM   1474  HA  ALA   108      34.480  35.190  47.470  1.00  0.00           H
ATOM   1475  CB  ALA   108      33.070  36.750  46.820  1.00  0.00           C
ATOM   1476  HB1 ALA   108      32.580  36.120  46.080  1.00  0.00           H
ATOM   1477  HB2 ALA   108      32.410  37.530  47.200  1.00  0.00           H
ATOM   1478  HB3 ALA   108      34.000  37.210  46.490  1.00  0.00           H
ATOM   1479  C   ALA   108      33.880  36.370  49.210  1.00  0.00           C
ATOM   1480  O   ALA   108      32.960  36.650  50.020  1.00  0.00           O
ATOM   1481  N   ASP   109      35.190  36.770  49.380  1.00  0.00           N
ATOM   1482  H   ASP   109      35.900  36.750  48.660  1.00  0.00           H
ATOM   1483  CA  ASP   109      35.580  37.520  50.550  1.00  0.00           C
ATOM   1484  HA  ASP   109      34.740  38.200  50.700  1.00  0.00           H
ATOM   1485  CB  ASP   109      35.780  36.570  51.760  1.00  0.00           C
ATOM   1486  HB1 ASP   109      36.670  35.950  51.600  1.00  0.00           H
ATOM   1487  HB2 ASP   109      34.960  35.860  51.750  1.00  0.00           H
ATOM   1488  CG  ASP   109      35.730  37.390  53.060  1.00  0.00           C
ATOM   1489  OD1 ASP   109      34.680  37.820  53.550  1.00  0.00           O
ATOM   1490  OD2 ASP   109      36.830  37.640  53.640  1.00  0.00           O
ATOM   1491  C   ASP   109      36.870  38.380  50.340  1.00  0.00           C
ATOM   1492  O   ASP   109      37.630  38.110  49.400  1.00  0.00           O
ATOM   1493  N   ARG   110      37.090  39.380  51.200  1.00  0.00           N
ATOM   1494  H   ARG   110      36.390  39.750  51.820  1.00  0.00           H
ATOM   1495  CA  ARG   110      38.360  40.240  51.070  1.00  0.00           C
ATOM   1496  HA  ARG   110      38.560  40.500  50.040  1.00  0.00           H
ATOM   1497  CB  ARG   110      37.960  41.560  51.810  1.00  0.00           C
ATOM   1498  HB1 ARG   110      37.840  41.460  52.890  1.00  0.00           H
ATOM   1499  HB2 ARG   110      36.990  41.960  51.520  1.00  0.00           H
ATOM   1500  CG  ARG   110      39.110  42.600  51.730  1.00  0.00           C
ATOM   1501  HG1 ARG   110      39.890  42.230  52.400  1.00  0.00           H
ATOM   1502  HG2 ARG   110      38.910  43.550  52.220  1.00  0.00           H
ATOM   1503  CD  ARG   110      39.750  42.940  50.360  1.00  0.00           C
ATOM   1504  HD1 ARG   110      39.130  43.570  49.730  1.00  0.00           H
ATOM   1505  HD2 ARG   110      39.950  41.970  49.890  1.00  0.00           H
ATOM   1506  NE  ARG   110      41.020  43.770  50.600  1.00  0.00           N
ATOM   1507  HE  ARG   110      40.790  44.720  50.380  1.00  0.00           H
ATOM   1508  CZ  ARG   110      42.160  43.350  51.150  1.00  0.00           C
ATOM   1509  NH1 ARG   110      42.340  42.170  51.630  1.00  0.00           N
ATOM   1510 1HH1 ARG   110      41.620  41.480  51.500  1.00  0.00           H
ATOM   1511 2HH1 ARG   110      43.270  41.840  51.860  1.00  0.00           H
ATOM   1512  NH2 ARG   110      43.180  44.130  51.130  1.00  0.00           N
ATOM   1513 1HH2 ARG   110      43.090  45.060  50.740  1.00  0.00           H
ATOM   1514 2HH2 ARG   110      43.970  43.850  51.700  1.00  0.00           H
ATOM   1515  C   ARG   110      39.630  39.560  51.730  1.00  0.00           C
ATOM   1516  O   ARG   110      40.800  39.740  51.340  1.00  0.00           O
ATOM   1517  N   PHE   111      39.340  38.690  52.730  1.00  0.00           N
ATOM   1518  H   PHE   111      38.360  38.500  52.900  1.00  0.00           H
ATOM   1519  CA  PHE   111      40.350  38.060  53.510  1.00  0.00           C
ATOM   1520  HA  PHE   111      41.360  38.200  53.120  1.00  0.00           H
ATOM   1521  CB  PHE   111      40.380  38.810  54.890  1.00  0.00           C
ATOM   1522  HB1 PHE   111      41.210  38.550  55.550  1.00  0.00           H
ATOM   1523  HB2 PHE   111      39.440  38.500  55.350  1.00  0.00           H
ATOM   1524  CG  PHE   111      40.560  40.350  54.770  1.00  0.00           C
ATOM   1525  CD1 PHE   111      39.510  41.200  54.890  1.00  0.00           C
ATOM   1526  HD1 PHE   111      38.520  40.810  55.030  1.00  0.00           H
ATOM   1527  CE1 PHE   111      39.780  42.590  55.020  1.00  0.00           C
ATOM   1528  HE1 PHE   111      38.910  43.220  55.140  1.00  0.00           H
ATOM   1529  CZ  PHE   111      41.080  43.100  54.870  1.00  0.00           C
ATOM   1530  HZ  PHE   111      41.200  44.160  54.690  1.00  0.00           H
ATOM   1531  CE2 PHE   111      42.160  42.240  54.720  1.00  0.00           C
ATOM   1532  HE2 PHE   111      43.150  42.660  54.600  1.00  0.00           H
ATOM   1533  CD2 PHE   111      41.880  40.830  54.720  1.00  0.00           C
ATOM   1534  HD2 PHE   111      42.730  40.180  54.820  1.00  0.00           H
ATOM   1535  C   PHE   111      40.260  36.530  53.760  1.00  0.00           C
ATOM   1536  O   PHE   111      41.200  35.920  54.230  1.00  0.00           O
ATOM   1537  N   LEU   112      39.070  35.930  53.550  1.00  0.00           N
ATOM   1538  H   LEU   112      38.290  36.530  53.330  1.00  0.00           H
ATOM   1539  CA  LEU   112      38.730  34.540  53.840  1.00  0.00           C
ATOM   1540  HA  LEU   112      39.320  34.260  54.720  1.00  0.00           H
ATOM   1541  CB  LEU   112      37.320  34.330  54.350  1.00  0.00           C
ATOM   1542  HB1 LEU   112      37.250  33.270  54.570  1.00  0.00           H
ATOM   1543  HB2 LEU   112      36.610  34.530  53.550  1.00  0.00           H
ATOM   1544  CG  LEU   112      36.900  35.090  55.680  1.00  0.00           C
ATOM   1545  HG  LEU   112      36.850  36.180  55.590  1.00  0.00           H
ATOM   1546  CD1 LEU   112      35.580  34.560  56.170  1.00  0.00           C
ATOM   1547 1HD1 LEU   112      35.250  35.130  57.040  1.00  0.00           H
ATOM   1548 2HD1 LEU   112      34.830  34.810  55.420  1.00  0.00           H
ATOM   1549 3HD1 LEU   112      35.610  33.500  56.380  1.00  0.00           H
ATOM   1550  CD2 LEU   112      37.910  34.840  56.810  1.00  0.00           C
ATOM   1551 1HD2 LEU   112      38.110  33.770  56.780  1.00  0.00           H
ATOM   1552 2HD2 LEU   112      38.780  35.480  56.700  1.00  0.00           H
ATOM   1553 3HD2 LEU   112      37.490  35.210  57.750  1.00  0.00           H
ATOM   1554  C   LEU   112      39.240  33.560  52.740  1.00  0.00           C
ATOM   1555  O   LEU   112      39.340  33.880  51.540  1.00  0.00           O
ATOM   1556  N   THR   113      39.720  32.380  53.200  1.00  0.00           N
ATOM   1557  H   THR   113      39.690  32.180  54.190  1.00  0.00           H
ATOM   1558  CA  THR   113      40.390  31.390  52.360  1.00  0.00           C
ATOM   1559  HA  THR   113      40.060  31.560  51.340  1.00  0.00           H
ATOM   1560  CB  THR   113      41.990  31.420  52.440  1.00  0.00           C
ATOM   1561  HB  THR   113      42.390  30.510  52.000  1.00  0.00           H
ATOM   1562  CG2 THR   113      42.650  32.570  51.810  1.00  0.00           C
ATOM   1563 1HG2 THR   113      43.710  32.590  52.090  1.00  0.00           H
ATOM   1564 2HG2 THR   113      42.720  32.380  50.740  1.00  0.00           H
ATOM   1565 3HG2 THR   113      42.090  33.450  52.100  1.00  0.00           H
ATOM   1566  OG1 THR   113      42.330  31.360  53.790  1.00  0.00           O
ATOM   1567  HG1 THR   113      43.070  30.740  53.800  1.00  0.00           H
ATOM   1568  C   THR   113      39.880  29.970  52.600  1.00  0.00           C
ATOM   1569  O   THR   113      39.670  29.140  51.710  1.00  0.00           O
ATOM   1570  N   ARG   132      39.580  29.660  53.860  1.00  0.00           N
ATOM   1571  H   ARG   132      39.840  30.310  54.590  1.00  0.00           H
ATOM   1572  CA  ARG   132      39.020  28.380  54.330  1.00  0.00           C
ATOM   1573  HA  ARG   132      38.600  27.780  53.520  1.00  0.00           H
ATOM   1574  CB  ARG   132      40.030  27.470  55.000  1.00  0.00           C
ATOM   1575  HB1 ARG   132      39.640  26.490  55.270  1.00  0.00           H
ATOM   1576  HB2 ARG   132      40.400  27.930  55.920  1.00  0.00           H
ATOM   1577  CG  ARG   132      41.230  27.310  54.040  1.00  0.00           C
ATOM   1578  HG1 ARG   132      41.590  28.310  53.810  1.00  0.00           H
ATOM   1579  HG2 ARG   132      40.880  26.720  53.190  1.00  0.00           H
ATOM   1580  CD  ARG   132      42.420  26.520  54.700  1.00  0.00           C
ATOM   1581  HD1 ARG   132      43.040  26.080  53.920  1.00  0.00           H
ATOM   1582  HD2 ARG   132      41.930  25.680  55.190  1.00  0.00           H
ATOM   1583  NE  ARG   132      43.170  27.400  55.670  1.00  0.00           N
ATOM   1584  HE  ARG   132      43.370  28.340  55.340  1.00  0.00           H
ATOM   1585  CZ  ARG   132      43.580  27.060  56.880  1.00  0.00           C
ATOM   1586  NH1 ARG   132      43.270  25.890  57.440  1.00  0.00           N
ATOM   1587 1HH1 ARG   132      42.500  25.300  57.180  1.00  0.00           H
ATOM   1588 2HH1 ARG   132      43.820  25.620  58.250  1.00  0.00           H
ATOM   1589  NH2 ARG   132      44.350  27.940  57.580  1.00  0.00           N
ATOM   1590 1HH2 ARG   132      44.530  28.860  57.180  1.00  0.00           H
ATOM   1591 2HH2 ARG   132      44.390  27.830  58.580  1.00  0.00           H
ATOM   1592  C   ARG   132      37.810  28.560  55.240  1.00  0.00           C
ATOM   1593  O   ARG   132      36.900  27.750  55.020  1.00  0.00           O
ATOM   1594  N   SER   133      37.670  29.570  56.110  1.00  0.00           N
ATOM   1595  H   SER   133      38.350  30.320  56.140  1.00  0.00           H
ATOM   1596  CA  SER   133      36.580  29.630  57.060  1.00  0.00           C
ATOM   1597  HA  SER   133      36.560  28.650  57.540  1.00  0.00           H
ATOM   1598  CB  SER   133      36.750  30.770  58.050  1.00  0.00           C
ATOM   1599  HB1 SER   133      37.060  31.690  57.550  1.00  0.00           H
ATOM   1600  HB2 SER   133      37.590  30.480  58.680  1.00  0.00           H
ATOM   1601  OG  SER   133      35.640  30.920  58.880  1.00  0.00           O
ATOM   1602  HG  SER   133      35.910  30.460  59.680  1.00  0.00           H
ATOM   1603  C   SER   133      35.190  29.950  56.380  1.00  0.00           C
ATOM   1604  O   SER   133      35.170  30.680  55.420  1.00  0.00           O
ATOM   1605  N   VAL   134      34.120  29.370  56.880  1.00  0.00           N
ATOM   1606  H   VAL   134      34.270  28.660  57.590  1.00  0.00           H
ATOM   1607  CA  VAL   134      32.720  29.410  56.410  1.00  0.00           C
ATOM   1608  HA  VAL   134      32.630  28.900  55.450  1.00  0.00           H
ATOM   1609  CB  VAL   134      31.800  28.750  57.440  1.00  0.00           C
ATOM   1610  HB  VAL   134      30.800  29.130  57.220  1.00  0.00           H
ATOM   1611  CG1 VAL   134      31.620  27.190  57.320  1.00  0.00           C
ATOM   1612 1HG1 VAL   134      32.430  26.730  57.900  1.00  0.00           H
ATOM   1613 2HG1 VAL   134      30.630  26.850  57.600  1.00  0.00           H
ATOM   1614 3HG1 VAL   134      31.760  26.910  56.270  1.00  0.00           H
ATOM   1615  CG2 VAL   134      32.020  29.120  58.890  1.00  0.00           C
ATOM   1616 1HG2 VAL   134      31.260  28.620  59.490  1.00  0.00           H
ATOM   1617 2HG2 VAL   134      33.010  28.720  59.110  1.00  0.00           H
ATOM   1618 3HG2 VAL   134      32.070  30.190  59.090  1.00  0.00           H
ATOM   1619  C   VAL   134      32.180  30.800  56.160  1.00  0.00           C
ATOM   1620  O   VAL   134      31.360  30.980  55.290  1.00  0.00           O
ATOM   1621  N   LYS   135      32.810  31.800  56.820  1.00  0.00           N
ATOM   1622  H   LYS   135      33.680  31.640  57.320  1.00  0.00           H
ATOM   1623  CA  LYS   135      32.310  33.140  57.050  1.00  0.00           C
ATOM   1624  HA  LYS   135      31.250  33.130  57.280  1.00  0.00           H
ATOM   1625  CB  LYS   135      32.980  33.750  58.310  1.00  0.00           C
ATOM   1626  HB1 LYS   135      32.590  34.750  58.490  1.00  0.00           H
ATOM   1627  HB2 LYS   135      34.050  33.870  58.170  1.00  0.00           H
ATOM   1628  CG  LYS   135      32.810  32.970  59.640  1.00  0.00           C
ATOM   1629  HG1 LYS   135      33.140  33.590  60.470  1.00  0.00           H
ATOM   1630  HG2 LYS   135      33.360  32.030  59.610  1.00  0.00           H
ATOM   1631  CD  LYS   135      31.310  32.600  60.040  1.00  0.00           C
ATOM   1632  HD1 LYS   135      30.940  31.820  59.360  1.00  0.00           H
ATOM   1633  HD2 LYS   135      30.670  33.480  60.080  1.00  0.00           H
ATOM   1634  CE  LYS   135      31.360  32.050  61.430  1.00  0.00           C
ATOM   1635  HE1 LYS   135      31.690  32.790  62.150  1.00  0.00           H
ATOM   1636  HE2 LYS   135      32.090  31.240  61.430  1.00  0.00           H
ATOM   1637  NZ  LYS   135      30.020  31.690  61.890  1.00  0.00           N
ATOM   1638  HZ1 LYS   135      29.710  31.000  61.220  1.00  0.00           H
ATOM   1639  HZ2 LYS   135      30.040  31.250  62.800  1.00  0.00           H
ATOM   1640  HZ3 LYS   135      29.310  32.400  61.770  1.00  0.00           H
ATOM   1641  C   LYS   135      32.280  34.050  55.850  1.00  0.00           C
ATOM   1642  O   LYS   135      32.130  35.260  55.910  1.00  0.00           O
ATOM   1643  N   TYR   136      32.450  33.530  54.640  1.00  0.00           N
ATOM   1644  H   TYR   136      32.420  32.520  54.550  1.00  0.00           H
ATOM   1645  CA  TYR   136      32.490  34.360  53.430  1.00  0.00           C
ATOM   1646  HA  TYR   136      33.460  34.860  53.440  1.00  0.00           H
ATOM   1647  CB  TYR   136      32.500  33.540  52.130  1.00  0.00           C
ATOM   1648  HB1 TYR   136      32.040  34.150  51.350  1.00  0.00           H
ATOM   1649  HB2 TYR   136      31.730  32.780  52.260  1.00  0.00           H
ATOM   1650  CG  TYR   136      33.750  32.700  51.720  1.00  0.00           C
ATOM   1651  CD1 TYR   136      34.270  31.670  52.550  1.00  0.00           C
ATOM   1652  HD1 TYR   136      33.730  31.200  53.360  1.00  0.00           H
ATOM   1653  CE1 TYR   136      35.380  30.980  52.080  1.00  0.00           C
ATOM   1654  HE1 TYR   136      35.710  30.060  52.550  1.00  0.00           H
ATOM   1655  CZ  TYR   136      36.040  31.250  50.910  1.00  0.00           C
ATOM   1656  OH  TYR   136      37.220  30.570  50.590  1.00  0.00           O
ATOM   1657  HH  TYR   136      37.460  29.970  51.290  1.00  0.00           H
ATOM   1658  CE2 TYR   136      35.660  32.370  50.150  1.00  0.00           C
ATOM   1659  HE2 TYR   136      36.230  32.740  49.310  1.00  0.00           H
ATOM   1660  CD2 TYR   136      34.510  33.100  50.550  1.00  0.00           C
ATOM   1661  HD2 TYR   136      34.220  34.020  50.070  1.00  0.00           H
ATOM   1662  C   TYR   136      31.340  35.440  53.280  1.00  0.00           C
ATOM   1663  O   TYR   136      30.270  35.090  53.570  1.00  0.00           O
ATOM   1664  N   ASP   137      31.620  36.720  52.850  1.00  0.00           N
ATOM   1665  H   ASP   137      32.550  36.800  52.460  1.00  0.00           H
ATOM   1666  CA  ASP   137      30.680  37.890  52.930  1.00  0.00           C
ATOM   1667  HA  ASP   137      30.160  38.010  53.880  1.00  0.00           H
ATOM   1668  CB  ASP   137      31.530  39.170  52.680  1.00  0.00           C
ATOM   1669  HB1 ASP   137      31.930  39.110  51.660  1.00  0.00           H
ATOM   1670  HB2 ASP   137      32.330  39.210  53.420  1.00  0.00           H
ATOM   1671  CG  ASP   137      30.720  40.500  52.750  1.00  0.00           C
ATOM   1672  OD1 ASP   137      31.360  41.570  52.780  1.00  0.00           O
ATOM   1673  OD2 ASP   137      29.460  40.410  52.970  1.00  0.00           O
ATOM   1674  C   ASP   137      29.540  37.660  52.010  1.00  0.00           C
ATOM   1675  O   ASP   137      28.380  37.720  52.390  1.00  0.00           O
ATOM   1676  N   TYR   138      29.860  37.360  50.720  1.00  0.00           N
ATOM   1677  H   TYR   138      30.850  37.230  50.590  1.00  0.00           H
ATOM   1678  CA  TYR   138      28.980  37.170  49.620  1.00  0.00           C
ATOM   1679  HA  TYR   138      27.990  37.450  49.970  1.00  0.00           H
ATOM   1680  CB  TYR   138      29.250  38.130  48.410  1.00  0.00           C
ATOM   1681  HB1 TYR   138      28.320  38.160  47.830  1.00  0.00           H
ATOM   1682  HB2 TYR   138      30.090  37.700  47.870  1.00  0.00           H
ATOM   1683  CG  TYR   138      29.470  39.550  48.770  1.00  0.00           C
ATOM   1684  CD1 TYR   138      30.760  39.890  49.270  1.00  0.00           C
ATOM   1685  HD1 TYR   138      31.580  39.210  49.440  1.00  0.00           H
ATOM   1686  CE1 TYR   138      30.920  41.280  49.660  1.00  0.00           C
ATOM   1687  HE1 TYR   138      31.820  41.760  50.020  1.00  0.00           H
ATOM   1688  CZ  TYR   138      29.910  42.220  49.440  1.00  0.00           C
ATOM   1689  OH  TYR   138      30.120  43.540  49.690  1.00  0.00           O
ATOM   1690  HH  TYR   138      29.270  43.920  49.440  1.00  0.00           H
ATOM   1691  CE2 TYR   138      28.650  41.790  48.930  1.00  0.00           C
ATOM   1692  HE2 TYR   138      27.850  42.500  48.780  1.00  0.00           H
ATOM   1693  CD2 TYR   138      28.450  40.470  48.640  1.00  0.00           C
ATOM   1694  HD2 TYR   138      27.520  40.210  48.170  1.00  0.00           H
ATOM   1695  C   TYR   138      28.950  35.760  49.070  1.00  0.00           C
ATOM   1696  O   TYR   138      29.980  35.180  48.910  1.00  0.00           O
