# Supplementary material for: Targeting Ras-binding domain of ELMO1 by computational nanobody design
Source: Commun Biol. 2023 Mar 17;6:284. doi: 10.1038/s42003-023-04657-w (PMC10023680; doi:10.1038/s42003-023-04657-w)
Supplement: Supplementary file 4 — Supplementary Data 2 [file 42003_2023_4657_MOESM4_ESM.zip › MD_input_output/Nb01_snapshot/snapshot_046000.pdb]

REMARK    GENERATED BY TRJCONV
TITLE     Protein in water t= 4600.00000 step= 2300000
REMARK    THIS IS A SIMULATION BOX
CRYST1   67.357   67.357   67.357  90.00  90.00  90.00 P 1           1
MODEL        1
ATOM      1  N   VAL     2      22.340  38.470  24.380  1.00  0.00           N
ATOM      2  H1  VAL     2      21.420  38.200  24.700  1.00  0.00           H
ATOM      3  H2  VAL     2      22.830  38.610  25.250  1.00  0.00           H
ATOM      4  H3  VAL     2      22.220  39.350  23.910  1.00  0.00           H
ATOM      5  CA  VAL     2      22.990  37.490  23.520  1.00  0.00           C
ATOM      6  HA  VAL     2      22.280  37.150  22.760  1.00  0.00           H
ATOM      7  CB  VAL     2      24.220  38.040  22.770  1.00  0.00           C
ATOM      8  HB  VAL     2      23.960  38.890  22.140  1.00  0.00           H
ATOM      9  CG1 VAL     2      25.320  38.650  23.610  1.00  0.00           C
ATOM     10 1HG1 VAL     2      25.100  39.550  24.170  1.00  0.00           H
ATOM     11 2HG1 VAL     2      25.680  37.980  24.390  1.00  0.00           H
ATOM     12 3HG1 VAL     2      26.200  38.800  22.980  1.00  0.00           H
ATOM     13  CG2 VAL     2      24.810  36.950  21.900  1.00  0.00           C
ATOM     14 1HG2 VAL     2      24.000  36.620  21.260  1.00  0.00           H
ATOM     15 2HG2 VAL     2      25.490  37.340  21.140  1.00  0.00           H
ATOM     16 3HG2 VAL     2      25.270  36.090  22.390  1.00  0.00           H
ATOM     17  C   VAL     2      23.360  36.180  24.290  1.00  0.00           C
ATOM     18  O   VAL     2      23.850  36.270  25.390  1.00  0.00           O
ATOM     19  N   GLN     3      22.970  34.990  23.800  1.00  0.00           N
ATOM     20  H   GLN     3      22.530  34.980  22.890  1.00  0.00           H
ATOM     21  CA  GLN     3      23.330  33.740  24.580  1.00  0.00           C
ATOM     22  HA  GLN     3      23.580  34.000  25.600  1.00  0.00           H
ATOM     23  CB  GLN     3      22.080  32.810  24.590  1.00  0.00           C
ATOM     24  HB1 GLN     3      21.690  32.760  23.580  1.00  0.00           H
ATOM     25  HB2 GLN     3      21.380  33.400  25.190  1.00  0.00           H
ATOM     26  CG  GLN     3      22.200  31.430  25.250  1.00  0.00           C
ATOM     27  HG1 GLN     3      22.640  31.500  26.240  1.00  0.00           H
ATOM     28  HG2 GLN     3      22.950  30.930  24.640  1.00  0.00           H
ATOM     29  CD  GLN     3      20.900  30.740  25.190  1.00  0.00           C
ATOM     30  OE1 GLN     3      20.520  30.060  24.230  1.00  0.00           O
ATOM     31  NE2 GLN     3      20.050  30.970  26.120  1.00  0.00           N
ATOM     32 1HE2 GLN     3      20.450  31.590  26.810  1.00  0.00           H
ATOM     33 2HE2 GLN     3      19.140  30.530  26.110  1.00  0.00           H
ATOM     34  C   GLN     3      24.650  33.110  23.980  1.00  0.00           C
ATOM     35  O   GLN     3      24.830  33.170  22.760  1.00  0.00           O
ATOM     36  N   LEU     4      25.610  32.590  24.800  1.00  0.00           N
ATOM     37  H   LEU     4      25.490  32.740  25.790  1.00  0.00           H
ATOM     38  CA  LEU     4      26.890  31.980  24.280  1.00  0.00           C
ATOM     39  HA  LEU     4      27.020  32.290  23.250  1.00  0.00           H
ATOM     40  CB  LEU     4      28.060  32.460  25.190  1.00  0.00           C
ATOM     41  HB1 LEU     4      29.020  32.030  24.890  1.00  0.00           H
ATOM     42  HB2 LEU     4      27.690  32.160  26.170  1.00  0.00           H
ATOM     43  CG  LEU     4      28.130  33.980  25.230  1.00  0.00           C
ATOM     44  HG  LEU     4      27.160  34.460  25.170  1.00  0.00           H
ATOM     45  CD1 LEU     4      28.770  34.350  26.550  1.00  0.00           C
ATOM     46 1HD1 LEU     4      28.060  34.040  27.310  1.00  0.00           H
ATOM     47 2HD1 LEU     4      29.690  33.820  26.770  1.00  0.00           H
ATOM     48 3HD1 LEU     4      28.950  35.430  26.580  1.00  0.00           H
ATOM     49  CD2 LEU     4      29.060  34.540  24.150  1.00  0.00           C
ATOM     50 1HD2 LEU     4      28.680  34.350  23.150  1.00  0.00           H
ATOM     51 2HD2 LEU     4      29.130  35.620  24.210  1.00  0.00           H
ATOM     52 3HD2 LEU     4      30.090  34.190  24.240  1.00  0.00           H
ATOM     53  C   LEU     4      26.620  30.460  24.070  1.00  0.00           C
ATOM     54  O   LEU     4      25.520  29.940  24.350  1.00  0.00           O
ATOM     55  N   VAL     5      27.580  29.660  23.590  1.00  0.00           N
ATOM     56  H   VAL     5      28.400  30.040  23.130  1.00  0.00           H
ATOM     57  CA  VAL     5      27.530  28.220  23.400  1.00  0.00           C
ATOM     58  HA  VAL     5      26.700  27.720  23.890  1.00  0.00           H
ATOM     59  CB  VAL     5      27.200  27.820  21.930  1.00  0.00           C
ATOM     60  HB  VAL     5      27.890  28.380  21.310  1.00  0.00           H
ATOM     61  CG1 VAL     5      27.260  26.290  21.600  1.00  0.00           C
ATOM     62 1HG1 VAL     5      26.650  25.850  22.390  1.00  0.00           H
ATOM     63 2HG1 VAL     5      26.920  26.050  20.590  1.00  0.00           H
ATOM     64 3HG1 VAL     5      28.260  25.870  21.720  1.00  0.00           H
ATOM     65  CG2 VAL     5      25.810  28.300  21.470  1.00  0.00           C
ATOM     66 1HG2 VAL     5      25.680  29.340  21.790  1.00  0.00           H
ATOM     67 2HG2 VAL     5      25.600  28.200  20.410  1.00  0.00           H
ATOM     68 3HG2 VAL     5      25.030  27.770  22.000  1.00  0.00           H
ATOM     69  C   VAL     5      28.910  27.530  23.720  1.00  0.00           C
ATOM     70  O   VAL     5      29.940  28.030  23.230  1.00  0.00           O
ATOM     71  N   GLU     6      28.910  26.430  24.500  1.00  0.00           N
ATOM     72  H   GLU     6      28.050  26.210  24.990  1.00  0.00           H
ATOM     73  CA  GLU     6      30.150  25.710  24.890  1.00  0.00           C
ATOM     74  HA  GLU     6      30.990  26.400  24.850  1.00  0.00           H
ATOM     75  CB  GLU     6      29.970  25.160  26.330  1.00  0.00           C
ATOM     76  HB1 GLU     6      30.870  24.560  26.440  1.00  0.00           H
ATOM     77  HB2 GLU     6      29.130  24.470  26.350  1.00  0.00           H
ATOM     78  CG  GLU     6      30.030  26.230  27.410  1.00  0.00           C
ATOM     79  HG1 GLU     6      30.830  26.920  27.140  1.00  0.00           H
ATOM     80  HG2 GLU     6      30.320  25.840  28.390  1.00  0.00           H
ATOM     81  CD  GLU     6      28.700  27.020  27.650  1.00  0.00           C
ATOM     82  OE1 GLU     6      27.640  26.630  27.030  1.00  0.00           O
ATOM     83  OE2 GLU     6      28.650  27.850  28.640  1.00  0.00           O
ATOM     84  C   GLU     6      30.480  24.550  23.960  1.00  0.00           C
ATOM     85  O   GLU     6      29.610  24.060  23.250  1.00  0.00           O
ATOM     86  N   SER     7      31.700  24.050  23.980  1.00  0.00           N
ATOM     87  H   SER     7      32.460  24.550  24.420  1.00  0.00           H
ATOM     88  CA  SER     7      32.200  22.980  23.170  1.00  0.00           C
ATOM     89  HA  SER     7      31.470  22.180  23.040  1.00  0.00           H
ATOM     90  CB  SER     7      32.630  23.450  21.800  1.00  0.00           C
ATOM     91  HB1 SER     7      33.550  24.040  21.810  1.00  0.00           H
ATOM     92  HB2 SER     7      31.850  24.010  21.280  1.00  0.00           H
ATOM     93  OG  SER     7      32.870  22.330  20.970  1.00  0.00           O
ATOM     94  HG  SER     7      32.010  22.020  20.680  1.00  0.00           H
ATOM     95  C   SER     7      33.380  22.270  23.980  1.00  0.00           C
ATOM     96  O   SER     7      34.140  22.940  24.690  1.00  0.00           O
ATOM     97  N   GLY     9      33.580  20.980  23.750  1.00  0.00           N
ATOM     98  H   GLY     9      32.880  20.520  23.190  1.00  0.00           H
ATOM     99  CA  GLY     9      34.780  20.210  24.180  1.00  0.00           C
ATOM    100  HA1 GLY     9      35.630  20.900  24.160  1.00  0.00           H
ATOM    101  HA2 GLY     9      35.000  19.560  23.330  1.00  0.00           H
ATOM    102  C   GLY     9      34.800  19.430  25.470  1.00  0.00           C
ATOM    103  O   GLY     9      35.880  18.960  25.860  1.00  0.00           O
ATOM    104  N   GLY    10      33.640  19.360  26.180  1.00  0.00           N
ATOM    105  H   GLY    10      32.820  19.810  25.810  1.00  0.00           H
ATOM    106  CA  GLY    10      33.600  18.700  27.520  1.00  0.00           C
ATOM    107  HA1 GLY    10      32.610  18.910  27.910  1.00  0.00           H
ATOM    108  HA2 GLY    10      34.360  19.190  28.140  1.00  0.00           H
ATOM    109  C   GLY    10      33.980  17.210  27.420  1.00  0.00           C
ATOM    110  O   GLY    10      34.060  16.610  26.330  1.00  0.00           O
ATOM    111  N   GLY    11      34.180  16.520  28.520  1.00  0.00           N
ATOM    112  H   GLY    11      33.850  16.930  29.380  1.00  0.00           H
ATOM    113  CA  GLY    11      34.750  15.150  28.440  1.00  0.00           C
ATOM    114  HA1 GLY    11      35.780  15.240  28.110  1.00  0.00           H
ATOM    115  HA2 GLY    11      34.150  14.540  27.760  1.00  0.00           H
ATOM    116  C   GLY    11      34.830  14.270  29.670  1.00  0.00           C
ATOM    117  O   GLY    11      34.790  14.790  30.790  1.00  0.00           O
ATOM    118  N   LEU    12      34.950  12.980  29.450  1.00  0.00           N
ATOM    119  H   LEU    12      34.770  12.690  28.500  1.00  0.00           H
ATOM    120  CA  LEU    12      35.220  12.040  30.560  1.00  0.00           C
ATOM    121  HA  LEU    12      35.170  12.620  31.480  1.00  0.00           H
ATOM    122  CB  LEU    12      34.220  10.890  30.580  1.00  0.00           C
ATOM    123  HB1 LEU    12      34.340  10.280  29.690  1.00  0.00           H
ATOM    124  HB2 LEU    12      33.190  11.230  30.630  1.00  0.00           H
ATOM    125  CG  LEU    12      34.440   9.830  31.660  1.00  0.00           C
ATOM    126  HG  LEU    12      35.400   9.330  31.570  1.00  0.00           H
ATOM    127  CD1 LEU    12      34.240  10.550  33.050  1.00  0.00           C
ATOM    128 1HD1 LEU    12      35.050  11.250  33.270  1.00  0.00           H
ATOM    129 2HD1 LEU    12      33.280  11.070  33.050  1.00  0.00           H
ATOM    130 3HD1 LEU    12      34.240   9.840  33.870  1.00  0.00           H
ATOM    131  CD2 LEU    12      33.250   8.860  31.420  1.00  0.00           C
ATOM    132 1HD2 LEU    12      33.310   8.030  32.130  1.00  0.00           H
ATOM    133 2HD2 LEU    12      32.270   9.330  31.540  1.00  0.00           H
ATOM    134 3HD2 LEU    12      33.290   8.460  30.410  1.00  0.00           H
ATOM    135  C   LEU    12      36.600  11.400  30.360  1.00  0.00           C
ATOM    136  O   LEU    12      36.870  10.610  29.420  1.00  0.00           O
ATOM    137  N   VAL    13      37.570  11.790  31.270  1.00  0.00           N
ATOM    138  H   VAL    13      37.330  12.440  32.000  1.00  0.00           H
ATOM    139  CA  VAL    13      38.980  11.750  31.070  1.00  0.00           C
ATOM    140  HA  VAL    13      39.220  11.150  30.200  1.00  0.00           H
ATOM    141  CB  VAL    13      39.580  13.140  30.750  1.00  0.00           C
ATOM    142  HB  VAL    13      40.670  13.060  30.740  1.00  0.00           H
ATOM    143  CG1 VAL    13      39.030  13.640  29.390  1.00  0.00           C
ATOM    144 1HG1 VAL    13      37.950  13.770  29.440  1.00  0.00           H
ATOM    145 2HG1 VAL    13      39.510  14.560  29.040  1.00  0.00           H
ATOM    146 3HG1 VAL    13      39.200  12.900  28.610  1.00  0.00           H
ATOM    147  CG2 VAL    13      39.150  14.270  31.790  1.00  0.00           C
ATOM    148 1HG2 VAL    13      38.140  14.590  31.540  1.00  0.00           H
ATOM    149 2HG2 VAL    13      39.190  13.910  32.820  1.00  0.00           H
ATOM    150 3HG2 VAL    13      39.870  15.090  31.810  1.00  0.00           H
ATOM    151  C   VAL    13      39.620  11.120  32.290  1.00  0.00           C
ATOM    152  O   VAL    13      39.080  11.090  33.390  1.00  0.00           O
ATOM    153  N   GLN    14      40.800  10.560  32.020  1.00  0.00           N
ATOM    154  H   GLN    14      41.180  10.660  31.090  1.00  0.00           H
ATOM    155  CA  GLN    14      41.730  10.000  33.010  1.00  0.00           C
ATOM    156  HA  GLN    14      41.140   9.350  33.660  1.00  0.00           H
ATOM    157  CB  GLN    14      42.780   9.160  32.340  1.00  0.00           C
ATOM    158  HB1 GLN    14      43.430   8.740  33.100  1.00  0.00           H
ATOM    159  HB2 GLN    14      43.410   9.840  31.770  1.00  0.00           H
ATOM    160  CG  GLN    14      42.190   8.070  31.410  1.00  0.00           C
ATOM    161  HG1 GLN    14      41.770   8.690  30.620  1.00  0.00           H
ATOM    162  HG2 GLN    14      41.410   7.500  31.920  1.00  0.00           H
ATOM    163  CD  GLN    14      43.310   7.270  30.780  1.00  0.00           C
ATOM    164  OE1 GLN    14      44.490   7.330  31.060  1.00  0.00           O
ATOM    165  NE2 GLN    14      42.920   6.260  29.950  1.00  0.00           N
ATOM    166 1HE2 GLN    14      41.950   6.010  29.880  1.00  0.00           H
ATOM    167 2HE2 GLN    14      43.640   5.660  29.550  1.00  0.00           H
ATOM    168  C   GLN    14      42.440  11.080  33.830  1.00  0.00           C
ATOM    169  O   GLN    14      42.750  12.130  33.310  1.00  0.00           O
ATOM    170  N   ALA    15      42.820  10.780  35.030  1.00  0.00           N
ATOM    171  H   ALA    15      42.550   9.900  35.440  1.00  0.00           H
ATOM    172  CA  ALA    15      43.700  11.680  35.830  1.00  0.00           C
ATOM    173  HA  ALA    15      43.290  12.680  35.950  1.00  0.00           H
ATOM    174  CB  ALA    15      43.750  11.080  37.230  1.00  0.00           C
ATOM    175  HB1 ALA    15      42.760  10.890  37.630  1.00  0.00           H
ATOM    176  HB2 ALA    15      44.300  10.140  37.320  1.00  0.00           H
ATOM    177  HB3 ALA    15      44.320  11.780  37.850  1.00  0.00           H
ATOM    178  C   ALA    15      45.090  11.580  35.190  1.00  0.00           C
ATOM    179  O   ALA    15      45.490  10.600  34.640  1.00  0.00           O
ATOM    180  N   GLY    16      45.840  12.720  35.210  1.00  0.00           N
ATOM    181  H   GLY    16      45.470  13.480  35.760  1.00  0.00           H
ATOM    182  CA  GLY    16      47.100  12.890  34.490  1.00  0.00           C
ATOM    183  HA1 GLY    16      47.620  11.930  34.450  1.00  0.00           H
ATOM    184  HA2 GLY    16      47.710  13.570  35.080  1.00  0.00           H
ATOM    185  C   GLY    16      47.030  13.370  33.080  1.00  0.00           C
ATOM    186  O   GLY    16      48.050  13.790  32.580  1.00  0.00           O
ATOM    187  N   ASP    17      45.860  13.430  32.430  1.00  0.00           N
ATOM    188  H   ASP    17      45.040  13.040  32.880  1.00  0.00           H
ATOM    189  CA  ASP    17      45.720  13.780  31.000  1.00  0.00           C
ATOM    190  HA  ASP    17      46.660  13.570  30.500  1.00  0.00           H
ATOM    191  CB  ASP    17      44.620  12.920  30.390  1.00  0.00           C
ATOM    192  HB1 ASP    17      43.650  13.260  30.730  1.00  0.00           H
ATOM    193  HB2 ASP    17      44.810  11.900  30.740  1.00  0.00           H
ATOM    194  CG  ASP    17      44.570  12.890  28.860  1.00  0.00           C
ATOM    195  OD1 ASP    17      45.430  13.390  28.120  1.00  0.00           O
ATOM    196  OD2 ASP    17      43.610  12.350  28.300  1.00  0.00           O
ATOM    197  C   ASP    17      45.480  15.280  30.770  1.00  0.00           C
ATOM    198  O   ASP    17      45.520  16.090  31.680  1.00  0.00           O
ATOM    199  N   SER    18      45.340  15.710  29.490  1.00  0.00           N
ATOM    200  H   SER    18      45.480  15.130  28.670  1.00  0.00           H
ATOM    201  CA  SER    18      45.160  17.110  29.160  1.00  0.00           C
ATOM    202  HA  SER    18      44.730  17.560  30.050  1.00  0.00           H
ATOM    203  CB  SER    18      46.390  17.750  28.580  1.00  0.00           C
ATOM    204  HB1 SER    18      46.200  18.800  28.370  1.00  0.00           H
ATOM    205  HB2 SER    18      46.680  17.170  27.710  1.00  0.00           H
ATOM    206  OG  SER    18      47.460  17.700  29.460  1.00  0.00           O
ATOM    207  HG  SER    18      47.850  16.820  29.440  1.00  0.00           H
ATOM    208  C   SER    18      44.000  17.280  28.110  1.00  0.00           C
ATOM    209  O   SER    18      43.550  16.280  27.530  1.00  0.00           O
ATOM    210  N   LEU    19      43.420  18.500  27.910  1.00  0.00           N
ATOM    211  H   LEU    19      43.780  19.230  28.510  1.00  0.00           H
ATOM    212  CA  LEU    19      42.060  18.830  27.390  1.00  0.00           C
ATOM    213  HA  LEU    19      41.940  18.210  26.500  1.00  0.00           H
ATOM    214  CB  LEU    19      41.040  18.230  28.410  1.00  0.00           C
ATOM    215  HB1 LEU    19      41.280  18.790  29.310  1.00  0.00           H
ATOM    216  HB2 LEU    19      41.310  17.190  28.590  1.00  0.00           H
ATOM    217  CG  LEU    19      39.530  18.470  28.160  1.00  0.00           C
ATOM    218  HG  LEU    19      39.220  19.490  27.940  1.00  0.00           H
ATOM    219  CD1 LEU    19      39.040  17.560  27.010  1.00  0.00           C
ATOM    220 1HD1 LEU    19      39.190  16.490  27.170  1.00  0.00           H
ATOM    221 2HD1 LEU    19      37.970  17.730  26.950  1.00  0.00           H
ATOM    222 3HD1 LEU    19      39.560  17.900  26.110  1.00  0.00           H
ATOM    223  CD2 LEU    19      38.700  17.990  29.380  1.00  0.00           C
ATOM    224 1HD2 LEU    19      37.660  18.260  29.200  1.00  0.00           H
ATOM    225 2HD2 LEU    19      38.750  16.910  29.530  1.00  0.00           H
ATOM    226 3HD2 LEU    19      39.070  18.450  30.300  1.00  0.00           H
ATOM    227  C   LEU    19      41.900  20.310  27.090  1.00  0.00           C
ATOM    228  O   LEU    19      42.480  21.160  27.760  1.00  0.00           O
ATOM    229  N   ARG    20      41.090  20.750  26.120  1.00  0.00           N
ATOM    230  H   ARG    20      40.780  20.020  25.490  1.00  0.00           H
ATOM    231  CA  ARG    20      40.680  22.080  25.790  1.00  0.00           C
ATOM    232  HA  ARG    20      41.020  22.780  26.540  1.00  0.00           H
ATOM    233  CB  ARG    20      41.400  22.460  24.480  1.00  0.00           C
ATOM    234  HB1 ARG    20      40.940  22.070  23.570  1.00  0.00           H
ATOM    235  HB2 ARG    20      42.430  22.100  24.530  1.00  0.00           H
ATOM    236  CG  ARG    20      41.340  24.050  24.130  1.00  0.00           C
ATOM    237  HG1 ARG    20      41.720  24.540  25.030  1.00  0.00           H
ATOM    238  HG2 ARG    20      40.320  24.360  23.900  1.00  0.00           H
ATOM    239  CD  ARG    20      42.230  24.320  22.960  1.00  0.00           C
ATOM    240  HD1 ARG    20      43.190  23.820  23.080  1.00  0.00           H
ATOM    241  HD2 ARG    20      42.270  25.410  22.950  1.00  0.00           H
ATOM    242  NE  ARG    20      41.780  23.710  21.700  1.00  0.00           N
ATOM    243  HE  ARG    20      41.160  22.920  21.690  1.00  0.00           H
ATOM    244  CZ  ARG    20      42.090  24.110  20.480  1.00  0.00           C
ATOM    245  NH1 ARG    20      42.830  25.140  20.310  1.00  0.00           N
ATOM    246 1HH1 ARG    20      43.340  25.530  21.090  1.00  0.00           H
ATOM    247 2HH1 ARG    20      42.910  25.630  19.430  1.00  0.00           H
ATOM    248  NH2 ARG    20      41.550  23.630  19.410  1.00  0.00           N
ATOM    249 1HH2 ARG    20      40.960  22.830  19.530  1.00  0.00           H
ATOM    250 2HH2 ARG    20      41.890  23.940  18.510  1.00  0.00           H
ATOM    251  C   ARG    20      39.160  22.140  25.680  1.00  0.00           C
ATOM    252  O   ARG    20      38.630  21.600  24.720  1.00  0.00           O
ATOM    253  N   LEU    21      38.470  23.010  26.470  1.00  0.00           N
ATOM    254  H   LEU    21      39.060  23.520  27.110  1.00  0.00           H
ATOM    255  CA  LEU    21      37.170  23.540  26.140  1.00  0.00           C
ATOM    256  HA  LEU    21      36.560  22.780  25.640  1.00  0.00           H
ATOM    257  CB  LEU    21      36.460  23.960  27.410  1.00  0.00           C
ATOM    258  HB1 LEU    21      35.400  24.160  27.230  1.00  0.00           H
ATOM    259  HB2 LEU    21      36.830  24.920  27.770  1.00  0.00           H
ATOM    260  CG  LEU    21      36.530  22.940  28.600  1.00  0.00           C
ATOM    261  HG  LEU    21      37.560  22.740  28.890  1.00  0.00           H
ATOM    262  CD1 LEU    21      35.620  23.410  29.720  1.00  0.00           C
ATOM    263 1HD1 LEU    21      34.550  23.270  29.540  1.00  0.00           H
ATOM    264 2HD1 LEU    21      35.830  22.810  30.610  1.00  0.00           H
ATOM    265 3HD1 LEU    21      35.830  24.460  29.920  1.00  0.00           H
ATOM    266  CD2 LEU    21      35.930  21.570  28.110  1.00  0.00           C
ATOM    267 1HD2 LEU    21      34.970  21.920  27.710  1.00  0.00           H
ATOM    268 2HD2 LEU    21      36.590  21.080  27.390  1.00  0.00           H
ATOM    269 3HD2 LEU    21      35.870  20.880  28.940  1.00  0.00           H
ATOM    270  C   LEU    21      37.240  24.690  25.180  1.00  0.00           C
ATOM    271  O   LEU    21      38.330  25.350  25.050  1.00  0.00           O
ATOM    272  N   SER    22      36.150  25.000  24.490  1.00  0.00           N
ATOM    273  H   SER    22      35.390  24.340  24.560  1.00  0.00           H
ATOM    274  CA  SER    22      35.920  26.210  23.790  1.00  0.00           C
ATOM    275  HA  SER    22      36.580  26.930  24.280  1.00  0.00           H
ATOM    276  CB  SER    22      36.270  26.030  22.310  1.00  0.00           C
ATOM    277  HB1 SER    22      37.060  25.280  22.230  1.00  0.00           H
ATOM    278  HB2 SER    22      36.630  26.960  21.870  1.00  0.00           H
ATOM    279  OG  SER    22      35.220  25.450  21.600  1.00  0.00           O
ATOM    280  HG  SER    22      35.560  24.600  21.330  1.00  0.00           H
ATOM    281  C   SER    22      34.450  26.780  24.020  1.00  0.00           C
ATOM    282  O   SER    22      33.560  26.070  24.480  1.00  0.00           O
ATOM    283  N   CYS    23      34.310  28.040  23.620  1.00  0.00           N
ATOM    284  H   CYS    23      35.020  28.580  23.140  1.00  0.00           H
ATOM    285  CA  CYS    23      33.070  28.800  23.580  1.00  0.00           C
ATOM    286  HA  CYS    23      32.290  28.080  23.350  1.00  0.00           H
ATOM    287  CB  CYS    23      32.890  29.540  24.890  1.00  0.00           C
ATOM    288  HB1 CYS    23      33.720  30.230  25.030  1.00  0.00           H
ATOM    289  HB2 CYS    23      33.100  28.750  25.610  1.00  0.00           H
ATOM    290  SG  CYS    23      31.250  30.200  24.970  1.00  0.00           S
ATOM    291  C   CYS    23      33.060  29.650  22.260  1.00  0.00           C
ATOM    292  O   CYS    23      34.000  30.340  21.970  1.00  0.00           O
ATOM    293  N   ALA    24      32.000  29.630  21.450  1.00  0.00           N
ATOM    294  H   ALA    24      31.210  29.040  21.670  1.00  0.00           H
ATOM    295  CA  ALA    24      31.860  30.420  20.190  1.00  0.00           C
ATOM    296  HA  ALA    24      32.900  30.460  19.860  1.00  0.00           H
ATOM    297  CB  ALA    24      31.010  29.600  19.190  1.00  0.00           C
ATOM    298  HB1 ALA    24      30.650  30.280  18.420  1.00  0.00           H
ATOM    299  HB2 ALA    24      31.640  28.830  18.760  1.00  0.00           H
ATOM    300  HB3 ALA    24      30.100  29.170  19.620  1.00  0.00           H
ATOM    301  C   ALA    24      31.220  31.820  20.570  1.00  0.00           C
ATOM    302  O   ALA    24      30.320  31.990  21.400  1.00  0.00           O
ATOM    303  N   ALA    25      31.570  32.950  19.900  1.00  0.00           N
ATOM    304  H   ALA    25      32.120  32.900  19.050  1.00  0.00           H
ATOM    305  CA  ALA    25      31.050  34.310  20.210  1.00  0.00           C
ATOM    306  HA  ALA    25      31.340  34.540  21.240  1.00  0.00           H
ATOM    307  CB  ALA    25      31.760  35.340  19.330  1.00  0.00           C
ATOM    308  HB1 ALA    25      31.580  35.170  18.260  1.00  0.00           H
ATOM    309  HB2 ALA    25      31.540  36.350  19.670  1.00  0.00           H
ATOM    310  HB3 ALA    25      32.820  35.170  19.510  1.00  0.00           H
ATOM    311  C   ALA    25      29.560  34.470  20.050  1.00  0.00           C
ATOM    312  O   ALA    25      28.950  35.430  20.600  1.00  0.00           O
ATOM    313  N   SER    26      28.910  33.600  19.270  1.00  0.00           N
ATOM    314  H   SER    26      29.400  33.020  18.610  1.00  0.00           H
ATOM    315  CA  SER    26      27.410  33.600  19.060  1.00  0.00           C
ATOM    316  HA  SER    26      27.160  32.780  18.390  1.00  0.00           H
ATOM    317  CB  SER    26      26.740  33.070  20.380  1.00  0.00           C
ATOM    318  HB1 SER    26      25.710  32.860  20.100  1.00  0.00           H
ATOM    319  HB2 SER    26      26.740  33.790  21.200  1.00  0.00           H
ATOM    320  OG  SER    26      27.400  31.890  20.710  1.00  0.00           O
ATOM    321  HG  SER    26      28.190  32.100  21.210  1.00  0.00           H
ATOM    322  C   SER    26      26.770  34.960  18.610  1.00  0.00           C
ATOM    323  O   SER    26      25.590  35.090  18.930  1.00  0.00           O
ATOM    324  N   GLY    27      27.480  35.930  17.990  1.00  0.00           N
ATOM    325  H   GLY    27      28.350  35.640  17.560  1.00  0.00           H
ATOM    326  CA  GLY    27      27.050  37.280  17.660  1.00  0.00           C
ATOM    327  HA1 GLY    27      25.970  37.410  17.610  1.00  0.00           H
ATOM    328  HA2 GLY    27      27.370  37.410  16.620  1.00  0.00           H
ATOM    329  C   GLY    27      27.550  38.410  18.510  1.00  0.00           C
ATOM    330  O   GLY    27      27.420  39.610  18.180  1.00  0.00           O
ATOM    331  N   LEU    28      28.220  38.090  19.630  1.00  0.00           N
ATOM    332  H   LEU    28      28.370  37.100  19.770  1.00  0.00           H
ATOM    333  CA  LEU    28      28.830  39.070  20.570  1.00  0.00           C
ATOM    334  HA  LEU    28      28.080  39.770  20.960  1.00  0.00           H
ATOM    335  CB  LEU    28      29.440  38.330  21.740  1.00  0.00           C
ATOM    336  HB1 LEU    28      30.330  37.840  21.350  1.00  0.00           H
ATOM    337  HB2 LEU    28      28.840  37.520  22.160  1.00  0.00           H
ATOM    338  CG  LEU    28      29.850  39.220  22.930  1.00  0.00           C
ATOM    339  HG  LEU    28      30.330  40.110  22.510  1.00  0.00           H
ATOM    340  CD1 LEU    28      28.590  39.910  23.630  1.00  0.00           C
ATOM    341 1HD1 LEU    28      27.880  40.320  22.910  1.00  0.00           H
ATOM    342 2HD1 LEU    28      28.130  39.120  24.220  1.00  0.00           H
ATOM    343 3HD1 LEU    28      28.970  40.730  24.230  1.00  0.00           H
ATOM    344  CD2 LEU    28      30.780  38.430  23.860  1.00  0.00           C
ATOM    345 1HD2 LEU    28      30.180  37.960  24.640  1.00  0.00           H
ATOM    346 2HD2 LEU    28      31.320  37.660  23.310  1.00  0.00           H
ATOM    347 3HD2 LEU    28      31.520  39.070  24.340  1.00  0.00           H
ATOM    348  C   LEU    28      29.850  40.010  19.790  1.00  0.00           C
ATOM    349  O   LEU    28      30.550  39.600  18.850  1.00  0.00           O
ATOM    350  N   LEU    29      30.030  41.250  20.250  1.00  0.00           N
ATOM    351  H   LEU    29      29.370  41.620  20.910  1.00  0.00           H
ATOM    352  CA  LEU    29      30.990  42.270  19.730  1.00  0.00           C
ATOM    353  HA  LEU    29      31.040  42.290  18.640  1.00  0.00           H
ATOM    354  CB  LEU    29      30.560  43.570  20.490  1.00  0.00           C
ATOM    355  HB1 LEU    29      31.380  44.280  20.490  1.00  0.00           H
ATOM    356  HB2 LEU    29      30.270  43.340  21.510  1.00  0.00           H
ATOM    357  CG  LEU    29      29.410  44.200  19.660  1.00  0.00           C
ATOM    358  HG  LEU    29      28.790  43.420  19.230  1.00  0.00           H
ATOM    359  CD1 LEU    29      28.680  45.110  20.570  1.00  0.00           C
ATOM    360 1HD1 LEU    29      29.330  45.910  20.910  1.00  0.00           H
ATOM    361 2HD1 LEU    29      27.920  45.670  20.020  1.00  0.00           H
ATOM    362 3HD1 LEU    29      28.240  44.500  21.350  1.00  0.00           H
ATOM    363  CD2 LEU    29      30.080  45.060  18.500  1.00  0.00           C
ATOM    364 1HD2 LEU    29      29.490  45.320  17.630  1.00  0.00           H
ATOM    365 2HD2 LEU    29      30.330  46.100  18.700  1.00  0.00           H
ATOM    366 3HD2 LEU    29      30.940  44.650  17.980  1.00  0.00           H
ATOM    367  C   LEU    29      32.380  41.930  20.270  1.00  0.00           C
ATOM    368  O   LEU    29      33.030  42.480  21.180  1.00  0.00           O
ATOM    369  N   PHE    30      33.010  40.940  19.650  1.00  0.00           N
ATOM    370  H   PHE    30      32.540  40.550  18.840  1.00  0.00           H
ATOM    371  CA  PHE    30      34.320  40.370  20.040  1.00  0.00           C
ATOM    372  HA  PHE    30      34.190  40.180  21.110  1.00  0.00           H
ATOM    373  CB  PHE    30      34.450  39.040  19.330  1.00  0.00           C
ATOM    374  HB1 PHE    30      34.600  39.360  18.300  1.00  0.00           H
ATOM    375  HB2 PHE    30      33.480  38.580  19.520  1.00  0.00           H
ATOM    376  CG  PHE    30      35.510  38.010  19.820  1.00  0.00           C
ATOM    377  CD1 PHE    30      35.520  37.320  21.030  1.00  0.00           C
ATOM    378  HD1 PHE    30      34.830  37.690  21.770  1.00  0.00           H
ATOM    379  CE1 PHE    30      36.350  36.180  21.270  1.00  0.00           C
ATOM    380  HE1 PHE    30      36.430  35.700  22.230  1.00  0.00           H
ATOM    381  CZ  PHE    30      37.220  35.800  20.230  1.00  0.00           C
ATOM    382  HZ  PHE    30      37.920  35.000  20.390  1.00  0.00           H
ATOM    383  CE2 PHE    30      37.360  36.570  19.070  1.00  0.00           C
ATOM    384  HE2 PHE    30      38.060  36.290  18.300  1.00  0.00           H
ATOM    385  CD2 PHE    30      36.410  37.590  18.840  1.00  0.00           C
ATOM    386  HD2 PHE    30      36.360  38.110  17.890  1.00  0.00           H
ATOM    387  C   PHE    30      35.580  41.230  19.840  1.00  0.00           C
ATOM    388  O   PHE    30      36.540  41.110  20.650  1.00  0.00           O
ATOM    389  N   SER    37      35.510  42.250  18.920  1.00  0.00           N
ATOM    390  H   SER    37      34.700  42.400  18.330  1.00  0.00           H
ATOM    391  CA  SER    37      36.580  43.250  18.760  1.00  0.00           C
ATOM    392  HA  SER    37      37.550  42.750  18.850  1.00  0.00           H
ATOM    393  CB  SER    37      36.530  43.940  17.370  1.00  0.00           C
ATOM    394  HB1 SER    37      37.430  44.540  17.250  1.00  0.00           H
ATOM    395  HB2 SER    37      35.670  44.600  17.370  1.00  0.00           H
ATOM    396  OG  SER    37      36.260  42.980  16.360  1.00  0.00           O
ATOM    397  HG  SER    37      36.730  43.280  15.580  1.00  0.00           H
ATOM    398  C   SER    37      36.450  44.330  19.880  1.00  0.00           C
ATOM    399  O   SER    37      37.140  45.380  19.850  1.00  0.00           O
ATOM    400  N   PHE    38      35.610  44.150  20.890  1.00  0.00           N
ATOM    401  H   PHE    38      34.890  43.450  20.890  1.00  0.00           H
ATOM    402  CA  PHE    38      35.280  45.200  21.900  1.00  0.00           C
ATOM    403  HA  PHE    38      36.130  45.890  21.970  1.00  0.00           H
ATOM    404  CB  PHE    38      34.040  45.910  21.360  1.00  0.00           C
ATOM    405  HB1 PHE    38      33.680  46.570  22.160  1.00  0.00           H
ATOM    406  HB2 PHE    38      33.170  45.240  21.350  1.00  0.00           H
ATOM    407  CG  PHE    38      34.060  46.610  20.010  1.00  0.00           C
ATOM    408  CD1 PHE    38      33.520  45.880  18.910  1.00  0.00           C
ATOM    409  HD1 PHE    38      33.250  44.840  18.900  1.00  0.00           H
ATOM    410  CE1 PHE    38      33.570  46.430  17.640  1.00  0.00           C
ATOM    411  HE1 PHE    38      33.390  45.830  16.760  1.00  0.00           H
ATOM    412  CZ  PHE    38      34.080  47.740  17.450  1.00  0.00           C
ATOM    413  HZ  PHE    38      34.080  48.170  16.460  1.00  0.00           H
ATOM    414  CE2 PHE    38      34.560  48.500  18.580  1.00  0.00           C
ATOM    415  HE2 PHE    38      34.890  49.500  18.370  1.00  0.00           H
ATOM    416  CD2 PHE    38      34.510  47.930  19.850  1.00  0.00           C
ATOM    417  HD2 PHE    38      34.730  48.590  20.680  1.00  0.00           H
ATOM    418  C   PHE    38      35.070  44.610  23.340  1.00  0.00           C
ATOM    419  O   PHE    38      34.980  45.480  24.240  1.00  0.00           O
ATOM    420  N   TYR    39      35.000  43.250  23.510  1.00  0.00           N
ATOM    421  H   TYR    39      35.150  42.640  22.710  1.00  0.00           H
ATOM    422  CA  TYR    39      34.620  42.600  24.760  1.00  0.00           C
ATOM    423  HA  TYR    39      34.420  43.360  25.520  1.00  0.00           H
ATOM    424  CB  TYR    39      33.260  41.730  24.620  1.00  0.00           C
ATOM    425  HB1 TYR    39      33.280  40.940  25.370  1.00  0.00           H
ATOM    426  HB2 TYR    39      33.290  41.310  23.610  1.00  0.00           H
ATOM    427  CG  TYR    39      31.930  42.440  24.870  1.00  0.00           C
ATOM    428  CD1 TYR    39      31.460  43.420  23.970  1.00  0.00           C
ATOM    429  HD1 TYR    39      32.110  43.700  23.150  1.00  0.00           H
ATOM    430  CE1 TYR    39      30.290  44.220  24.290  1.00  0.00           C
ATOM    431  HE1 TYR    39      29.930  44.940  23.560  1.00  0.00           H
ATOM    432  CZ  TYR    39      29.550  44.020  25.470  1.00  0.00           C
ATOM    433  OH  TYR    39      28.500  44.760  25.880  1.00  0.00           O
ATOM    434  HH  TYR    39      28.270  44.500  26.770  1.00  0.00           H
ATOM    435  CE2 TYR    39      29.990  43.030  26.350  1.00  0.00           C
ATOM    436  HE2 TYR    39      29.430  42.840  27.250  1.00  0.00           H
ATOM    437  CD2 TYR    39      31.200  42.280  26.040  1.00  0.00           C
ATOM    438  HD2 TYR    39      31.490  41.450  26.660  1.00  0.00           H
ATOM    439  C   TYR    39      35.670  41.700  25.380  1.00  0.00           C
ATOM    440  O   TYR    39      36.670  41.320  24.710  1.00  0.00           O
ATOM    441  N   ILE    40      35.450  41.380  26.650  1.00  0.00           N
ATOM    442  H   ILE    40      34.680  41.840  27.120  1.00  0.00           H
ATOM    443  CA  ILE    40      36.060  40.240  27.400  1.00  0.00           C
ATOM    444  HA  ILE    40      37.040  40.040  26.960  1.00  0.00           H
ATOM    445  CB  ILE    40      36.250  40.640  28.920  1.00  0.00           C
ATOM    446  HB  ILE    40      35.320  40.540  29.470  1.00  0.00           H
ATOM    447  CG2 ILE    40      37.310  39.650  29.490  1.00  0.00           C
ATOM    448 1HG2 ILE    40      36.940  38.640  29.380  1.00  0.00           H
ATOM    449 2HG2 ILE    40      38.280  39.720  28.980  1.00  0.00           H
ATOM    450 3HG2 ILE    40      37.500  39.760  30.550  1.00  0.00           H
ATOM    451  CG1 ILE    40      36.840  42.060  29.050  1.00  0.00           C
ATOM    452 1HG1 ILE    40      36.090  42.710  28.600  1.00  0.00           H
ATOM    453 2HG1 ILE    40      37.830  42.150  28.600  1.00  0.00           H
ATOM    454  CD  ILE    40      37.050  42.610  30.440  1.00  0.00           C
ATOM    455  HD1 ILE    40      36.130  42.310  30.950  1.00  0.00           H
ATOM    456  HD2 ILE    40      37.950  42.130  30.810  1.00  0.00           H
ATOM    457  HD3 ILE    40      37.240  43.690  30.500  1.00  0.00           H
ATOM    458  C   ILE    40      35.160  39.020  27.270  1.00  0.00           C
ATOM    459  O   ILE    40      33.950  39.090  27.330  1.00  0.00           O
ATOM    460  N   MET    41      35.800  37.870  27.220  1.00  0.00           N
ATOM    461  H   MET    41      36.770  37.890  27.470  1.00  0.00           H
ATOM    462  CA  MET    41      35.070  36.590  27.490  1.00  0.00           C
ATOM    463  HA  MET    41      34.060  36.750  27.870  1.00  0.00           H
ATOM    464  CB  MET    41      34.910  35.730  26.240  1.00  0.00           C
ATOM    465  HB1 MET    41      34.470  34.760  26.450  1.00  0.00           H
ATOM    466  HB2 MET    41      35.910  35.530  25.850  1.00  0.00           H
ATOM    467  CG  MET    41      34.050  36.460  25.230  1.00  0.00           C
ATOM    468  HG1 MET    41      34.720  36.960  24.530  1.00  0.00           H
ATOM    469  HG2 MET    41      33.420  37.150  25.790  1.00  0.00           H
ATOM    470  SD  MET    41      32.890  35.330  24.360  1.00  0.00           S
ATOM    471  CE  MET    41      33.900  34.070  23.590  1.00  0.00           C
ATOM    472  HE1 MET    41      33.190  33.340  23.230  1.00  0.00           H
ATOM    473  HE2 MET    41      34.490  34.630  22.860  1.00  0.00           H
ATOM    474  HE3 MET    41      34.600  33.660  24.320  1.00  0.00           H
ATOM    475  C   MET    41      35.850  35.910  28.580  1.00  0.00           C
ATOM    476  O   MET    41      37.000  36.250  28.820  1.00  0.00           O
ATOM    477  N   GLY    42      35.230  34.930  29.270  1.00  0.00           N
ATOM    478  H   GLY    42      34.390  34.630  28.800  1.00  0.00           H
ATOM    479  CA  GLY    42      35.770  34.240  30.440  1.00  0.00           C
ATOM    480  HA1 GLY    42      35.750  34.810  31.360  1.00  0.00           H
ATOM    481  HA2 GLY    42      36.790  33.910  30.250  1.00  0.00           H
ATOM    482  C   GLY    42      35.070  32.950  30.780  1.00  0.00           C
ATOM    483  O   GLY    42      33.990  32.650  30.260  1.00  0.00           O
ATOM    484  N   TRP    43      35.650  32.210  31.740  1.00  0.00           N
ATOM    485  H   TRP    43      36.470  32.530  32.220  1.00  0.00           H
ATOM    486  CA  TRP    43      35.100  30.930  32.220  1.00  0.00           C
ATOM    487  HA  TRP    43      34.100  30.790  31.810  1.00  0.00           H
ATOM    488  CB  TRP    43      36.020  29.750  31.810  1.00  0.00           C
ATOM    489  HB1 TRP    43      35.640  28.860  32.300  1.00  0.00           H
ATOM    490  HB2 TRP    43      37.030  30.140  32.010  1.00  0.00           H
ATOM    491  CG  TRP    43      35.910  29.380  30.340  1.00  0.00           C
ATOM    492  CD1 TRP    43      36.540  29.960  29.320  1.00  0.00           C
ATOM    493  HD1 TRP    43      37.200  30.820  29.410  1.00  0.00           H
ATOM    494  NE1 TRP    43      36.360  29.190  28.150  1.00  0.00           N
ATOM    495  HE1 TRP    43      36.880  29.370  27.310  1.00  0.00           H
ATOM    496  CE2 TRP    43      35.310  28.290  28.340  1.00  0.00           C
ATOM    497  CZ2 TRP    43      34.650  27.390  27.440  1.00  0.00           C
ATOM    498  HZ2 TRP    43      34.760  27.200  26.390  1.00  0.00           H
ATOM    499  CH2 TRP    43      33.690  26.550  27.980  1.00  0.00           C
ATOM    500  HH2 TRP    43      33.140  25.830  27.390  1.00  0.00           H
ATOM    501  CZ3 TRP    43      33.350  26.620  29.370  1.00  0.00           C
ATOM    502  HZ3 TRP    43      32.600  25.990  29.830  1.00  0.00           H
ATOM    503  CE3 TRP    43      34.130  27.380  30.260  1.00  0.00           C
ATOM    504  HE3 TRP    43      33.940  27.330  31.320  1.00  0.00           H
ATOM    505  CD2 TRP    43      35.080  28.290  29.760  1.00  0.00           C
ATOM    506  C   TRP    43      34.970  30.870  33.760  1.00  0.00           C
ATOM    507  O   TRP    43      35.910  31.260  34.420  1.00  0.00           O
ATOM    508  N   PHE    44      33.840  30.230  34.130  1.00  0.00           N
ATOM    509  H   PHE    44      33.290  29.830  33.380  1.00  0.00           H
ATOM    510  CA  PHE    44      33.450  29.840  35.450  1.00  0.00           C
ATOM    511  HA  PHE    44      34.140  30.180  36.210  1.00  0.00           H
ATOM    512  CB  PHE    44      32.160  30.610  35.800  1.00  0.00           C
ATOM    513  HB1 PHE    44      31.780  30.190  36.730  1.00  0.00           H
ATOM    514  HB2 PHE    44      31.350  30.350  35.110  1.00  0.00           H
ATOM    515  CG  PHE    44      32.390  32.100  35.990  1.00  0.00           C
ATOM    516  CD1 PHE    44      32.610  32.970  34.930  1.00  0.00           C
ATOM    517  HD1 PHE    44      32.330  32.580  33.960  1.00  0.00           H
ATOM    518  CE1 PHE    44      32.930  34.280  35.120  1.00  0.00           C
ATOM    519  HE1 PHE    44      33.100  34.870  34.230  1.00  0.00           H
ATOM    520  CZ  PHE    44      33.230  34.760  36.420  1.00  0.00           C
ATOM    521  HZ  PHE    44      33.550  35.770  36.630  1.00  0.00           H
ATOM    522  CE2 PHE    44      32.980  33.890  37.490  1.00  0.00           C
ATOM    523  HE2 PHE    44      33.050  34.340  38.470  1.00  0.00           H
ATOM    524  CD2 PHE    44      32.540  32.560  37.310  1.00  0.00           C
ATOM    525  HD2 PHE    44      32.310  31.860  38.100  1.00  0.00           H
ATOM    526  C   PHE    44      33.280  28.280  35.520  1.00  0.00           C
ATOM    527  O   PHE    44      33.200  27.570  34.510  1.00  0.00           O
ATOM    528  N   ARG    45      33.020  27.770  36.760  1.00  0.00           N
ATOM    529  H   ARG    45      33.130  28.490  37.460  1.00  0.00           H
ATOM    530  CA  ARG    45      32.940  26.400  37.000  1.00  0.00           C
ATOM    531  HA  ARG    45      32.400  25.960  36.170  1.00  0.00           H
ATOM    532  CB  ARG    45      34.310  25.680  36.960  1.00  0.00           C
ATOM    533  HB1 ARG    45      34.710  25.820  35.950  1.00  0.00           H
ATOM    534  HB2 ARG    45      34.000  24.650  37.120  1.00  0.00           H
ATOM    535  CG  ARG    45      35.300  26.050  38.110  1.00  0.00           C
ATOM    536  HG1 ARG    45      34.810  25.920  39.070  1.00  0.00           H
ATOM    537  HG2 ARG    45      35.670  27.070  38.080  1.00  0.00           H
ATOM    538  CD  ARG    45      36.470  25.080  38.070  1.00  0.00           C
ATOM    539  HD1 ARG    45      37.080  25.120  37.160  1.00  0.00           H
ATOM    540  HD2 ARG    45      36.020  24.090  37.940  1.00  0.00           H
ATOM    541  NE  ARG    45      37.420  25.040  39.220  1.00  0.00           N
ATOM    542  HE  ARG    45      37.160  25.340  40.150  1.00  0.00           H
ATOM    543  CZ  ARG    45      38.520  24.330  39.290  1.00  0.00           C
ATOM    544  NH1 ARG    45      38.980  23.580  38.320  1.00  0.00           N
ATOM    545 1HH1 ARG    45      38.490  23.410  37.450  1.00  0.00           H
ATOM    546 2HH1 ARG    45      39.760  22.950  38.450  1.00  0.00           H
ATOM    547  NH2 ARG    45      39.170  24.370  40.390  1.00  0.00           N
ATOM    548 1HH2 ARG    45      38.960  25.070  41.080  1.00  0.00           H
ATOM    549 2HH2 ARG    45      40.030  23.840  40.450  1.00  0.00           H
ATOM    550  C   ARG    45      32.100  26.090  38.250  1.00  0.00           C
ATOM    551  O   ARG    45      32.130  26.820  39.260  1.00  0.00           O
ATOM    552  N   GLN    46      31.520  24.930  38.310  1.00  0.00           N
ATOM    553  H   GLN    46      31.320  24.390  37.480  1.00  0.00           H
ATOM    554  CA  GLN    46      30.940  24.440  39.530  1.00  0.00           C
ATOM    555  HA  GLN    46      31.330  24.920  40.430  1.00  0.00           H
ATOM    556  CB  GLN    46      29.480  24.770  39.400  1.00  0.00           C
ATOM    557  HB1 GLN    46      28.960  24.120  38.700  1.00  0.00           H
ATOM    558  HB2 GLN    46      29.390  25.800  39.040  1.00  0.00           H
ATOM    559  CG  GLN    46      28.760  24.630  40.740  1.00  0.00           C
ATOM    560  HG1 GLN    46      29.300  25.270  41.440  1.00  0.00           H
ATOM    561  HG2 GLN    46      28.700  23.580  41.040  1.00  0.00           H
ATOM    562  CD  GLN    46      27.340  25.150  40.660  1.00  0.00           C
ATOM    563  OE1 GLN    46      26.710  24.960  39.660  1.00  0.00           O
ATOM    564  NE2 GLN    46      26.790  25.810  41.680  1.00  0.00           N
ATOM    565 1HE2 GLN    46      27.210  25.800  42.600  1.00  0.00           H
ATOM    566 2HE2 GLN    46      25.890  26.230  41.470  1.00  0.00           H
ATOM    567  C   GLN    46      31.080  22.940  39.730  1.00  0.00           C
ATOM    568  O   GLN    46      30.670  22.100  38.940  1.00  0.00           O
ATOM    569  N   ALA    47      31.740  22.550  40.810  1.00  0.00           N
ATOM    570  H   ALA    47      32.190  23.240  41.400  1.00  0.00           H
ATOM    571  CA  ALA    47      31.740  21.130  41.340  1.00  0.00           C
ATOM    572  HA  ALA    47      31.800  20.420  40.520  1.00  0.00           H
ATOM    573  CB  ALA    47      32.990  20.960  42.330  1.00  0.00           C
ATOM    574  HB1 ALA    47      32.970  21.750  43.080  1.00  0.00           H
ATOM    575  HB2 ALA    47      33.070  19.930  42.700  1.00  0.00           H
ATOM    576  HB3 ALA    47      33.940  21.090  41.820  1.00  0.00           H
ATOM    577  C   ALA    47      30.460  20.740  42.110  1.00  0.00           C
ATOM    578  O   ALA    47      29.770  21.620  42.630  1.00  0.00           O
ATOM    579  N   PRO    48      30.150  19.460  42.200  1.00  0.00           N
ATOM    580  CD  PRO    48      30.670  18.280  41.380  1.00  0.00           C
ATOM    581  HD1 PRO    48      31.710  18.060  41.600  1.00  0.00           H
ATOM    582  HD2 PRO    48      30.440  18.570  40.360  1.00  0.00           H
ATOM    583  CG  PRO    48      29.820  17.090  41.880  1.00  0.00           C
ATOM    584  HG1 PRO    48      30.420  16.210  42.100  1.00  0.00           H
ATOM    585  HG2 PRO    48      29.000  16.930  41.180  1.00  0.00           H
ATOM    586  CB  PRO    48      29.130  17.580  43.170  1.00  0.00           C
ATOM    587  HB1 PRO    48      29.700  17.130  43.990  1.00  0.00           H
ATOM    588  HB2 PRO    48      28.140  17.150  43.270  1.00  0.00           H
ATOM    589  CA  PRO    48      29.020  19.060  43.050  1.00  0.00           C
ATOM    590  HA  PRO    48      28.030  19.350  42.690  1.00  0.00           H
ATOM    591  C   PRO    48      29.180  19.550  44.500  1.00  0.00           C
ATOM    592  O   PRO    48      30.220  19.470  45.070  1.00  0.00           O
ATOM    593  N   GLY    49      28.130  20.150  45.030  1.00  0.00           N
ATOM    594  H   GLY    49      27.240  20.170  44.550  1.00  0.00           H
ATOM    595  CA  GLY    49      28.090  20.680  46.490  1.00  0.00           C
ATOM    596  HA1 GLY    49      28.450  19.950  47.210  1.00  0.00           H
ATOM    597  HA2 GLY    49      27.020  20.780  46.690  1.00  0.00           H
ATOM    598  C   GLY    49      28.820  22.100  46.770  1.00  0.00           C
ATOM    599  O   GLY    49      28.660  22.590  47.830  1.00  0.00           O
ATOM    600  N   ARG    50      29.440  22.610  45.700  1.00  0.00           N
ATOM    601  H   ARG    50      29.590  22.030  44.890  1.00  0.00           H
ATOM    602  CA  ARG    50      30.290  23.810  45.730  1.00  0.00           C
ATOM    603  HA  ARG    50      30.340  24.100  46.780  1.00  0.00           H
ATOM    604  CB  ARG    50      31.680  23.420  45.140  1.00  0.00           C
ATOM    605  HB1 ARG    50      32.410  24.200  45.340  1.00  0.00           H
ATOM    606  HB2 ARG    50      31.510  23.310  44.070  1.00  0.00           H
ATOM    607  CG  ARG    50      32.290  22.160  45.740  1.00  0.00           C
ATOM    608  HG1 ARG    50      33.320  22.110  45.390  1.00  0.00           H
ATOM    609  HG2 ARG    50      31.950  21.240  45.260  1.00  0.00           H
ATOM    610  CD  ARG    50      32.260  22.160  47.250  1.00  0.00           C
ATOM    611  HD1 ARG    50      31.330  21.710  47.590  1.00  0.00           H
ATOM    612  HD2 ARG    50      32.300  23.160  47.670  1.00  0.00           H
ATOM    613  NE  ARG    50      33.470  21.590  47.800  1.00  0.00           N
ATOM    614  HE  ARG    50      34.300  22.050  47.460  1.00  0.00           H
ATOM    615  CZ  ARG    50      33.720  20.350  48.280  1.00  0.00           C
ATOM    616  NH1 ARG    50      32.830  19.500  48.630  1.00  0.00           N
ATOM    617 1HH1 ARG    50      31.850  19.740  48.700  1.00  0.00           H
ATOM    618 2HH1 ARG    50      33.100  18.670  49.120  1.00  0.00           H
ATOM    619  NH2 ARG    50      34.990  19.990  48.390  1.00  0.00           N
ATOM    620 1HH2 ARG    50      35.640  20.680  48.040  1.00  0.00           H
ATOM    621 2HH2 ARG    50      35.200  19.040  48.670  1.00  0.00           H
ATOM    622  C   ARG    50      29.780  25.130  45.120  1.00  0.00           C
ATOM    623  O   ARG    50      28.950  25.150  44.250  1.00  0.00           O
ATOM    624  N   GLU    51      30.240  26.250  45.640  1.00  0.00           N
ATOM    625  H   GLU    51      31.040  26.140  46.240  1.00  0.00           H
ATOM    626  CA  GLU    51      29.840  27.560  45.120  1.00  0.00           C
ATOM    627  HA  GLU    51      28.770  27.500  44.920  1.00  0.00           H
ATOM    628  CB  GLU    51      30.030  28.610  46.190  1.00  0.00           C
ATOM    629  HB1 GLU    51      29.660  29.550  45.780  1.00  0.00           H
ATOM    630  HB2 GLU    51      31.090  28.850  46.310  1.00  0.00           H
ATOM    631  CG  GLU    51      29.300  28.320  47.500  1.00  0.00           C
ATOM    632  HG1 GLU    51      29.710  28.920  48.310  1.00  0.00           H
ATOM    633  HG2 GLU    51      29.440  27.280  47.820  1.00  0.00           H
ATOM    634  CD  GLU    51      27.780  28.650  47.410  1.00  0.00           C
ATOM    635  OE1 GLU    51      26.960  27.740  47.710  1.00  0.00           O
ATOM    636  OE2 GLU    51      27.540  29.770  46.960  1.00  0.00           O
ATOM    637  C   GLU    51      30.600  27.820  43.810  1.00  0.00           C
ATOM    638  O   GLU    51      31.840  27.810  43.770  1.00  0.00           O
ATOM    639  N   ARG    52      29.830  28.060  42.720  1.00  0.00           N
ATOM    640  H   ARG    52      28.850  28.110  42.980  1.00  0.00           H
ATOM    641  CA  ARG    52      30.320  28.300  41.370  1.00  0.00           C
ATOM    642  HA  ARG    52      30.810  27.400  41.000  1.00  0.00           H
ATOM    643  CB  ARG    52      29.140  28.610  40.470  1.00  0.00           C
ATOM    644  HB1 ARG    52      28.530  29.420  40.870  1.00  0.00           H
ATOM    645  HB2 ARG    52      28.450  27.760  40.490  1.00  0.00           H
ATOM    646  CG  ARG    52      29.510  28.990  39.010  1.00  0.00           C
ATOM    647  HG1 ARG    52      30.390  28.450  38.650  1.00  0.00           H
ATOM    648  HG2 ARG    52      29.740  30.050  39.030  1.00  0.00           H
ATOM    649  CD  ARG    52      28.400  28.730  37.970  1.00  0.00           C
ATOM    650  HD1 ARG    52      27.680  27.990  38.330  1.00  0.00           H
ATOM    651  HD2 ARG    52      28.920  28.500  37.040  1.00  0.00           H
ATOM    652  NE  ARG    52      27.580  29.910  37.680  1.00  0.00           N
ATOM    653  HE  ARG    52      27.590  30.640  38.380  1.00  0.00           H
ATOM    654  CZ  ARG    52      26.990  30.120  36.540  1.00  0.00           C
ATOM    655  NH1 ARG    52      26.970  29.280  35.540  1.00  0.00           N
ATOM    656 1HH1 ARG    52      27.290  28.340  35.680  1.00  0.00           H
ATOM    657 2HH1 ARG    52      26.530  29.550  34.670  1.00  0.00           H
ATOM    658  NH2 ARG    52      26.390  31.250  36.320  1.00  0.00           N
ATOM    659 1HH2 ARG    52      26.330  31.930  37.060  1.00  0.00           H
ATOM    660 2HH2 ARG    52      26.030  31.420  35.390  1.00  0.00           H
ATOM    661  C   ARG    52      31.390  29.410  41.360  1.00  0.00           C
ATOM    662  O   ARG    52      31.250  30.390  42.080  1.00  0.00           O
ATOM    663  N   GLU    53      32.510  29.210  40.700  1.00  0.00           N
ATOM    664  H   GLU    53      32.530  28.450  40.030  1.00  0.00           H
ATOM    665  CA  GLU    53      33.760  29.920  40.880  1.00  0.00           C
ATOM    666  HA  GLU    53      33.470  30.850  41.360  1.00  0.00           H
ATOM    667  CB  GLU    53      34.740  29.250  41.850  1.00  0.00           C
ATOM    668  HB1 GLU    53      34.330  29.120  42.850  1.00  0.00           H
ATOM    669  HB2 GLU    53      35.530  29.980  41.980  1.00  0.00           H
ATOM    670  CG  GLU    53      35.280  27.930  41.330  1.00  0.00           C
ATOM    671  HG1 GLU    53      35.650  28.030  40.310  1.00  0.00           H
ATOM    672  HG2 GLU    53      34.480  27.190  41.310  1.00  0.00           H
ATOM    673  CD  GLU    53      36.400  27.300  42.190  1.00  0.00           C
ATOM    674  OE1 GLU    53      36.860  27.960  43.180  1.00  0.00           O
ATOM    675  OE2 GLU    53      36.890  26.230  41.800  1.00  0.00           O
ATOM    676  C   GLU    53      34.410  30.270  39.510  1.00  0.00           C
ATOM    677  O   GLU    53      34.150  29.510  38.520  1.00  0.00           O
ATOM    678  N   PHE    54      35.320  31.300  39.480  1.00  0.00           N
ATOM    679  H   PHE    54      35.410  31.910  40.280  1.00  0.00           H
ATOM    680  CA  PHE    54      35.980  31.760  38.250  1.00  0.00           C
ATOM    681  HA  PHE    54      35.300  31.690  37.400  1.00  0.00           H
ATOM    682  CB  PHE    54      36.360  33.290  38.440  1.00  0.00           C
ATOM    683  HB1 PHE    54      36.890  33.450  39.380  1.00  0.00           H
ATOM    684  HB2 PHE    54      35.420  33.840  38.450  1.00  0.00           H
ATOM    685  CG  PHE    54      37.200  33.980  37.380  1.00  0.00           C
ATOM    686  CD1 PHE    54      36.780  34.030  36.070  1.00  0.00           C
ATOM    687  HD1 PHE    54      35.840  33.600  35.770  1.00  0.00           H
ATOM    688  CE1 PHE    54      37.550  34.630  35.060  1.00  0.00           C
ATOM    689  HE1 PHE    54      37.110  34.660  34.080  1.00  0.00           H
ATOM    690  CZ  PHE    54      38.690  35.290  35.540  1.00  0.00           C
ATOM    691  HZ  PHE    54      39.290  35.880  34.870  1.00  0.00           H
ATOM    692  CE2 PHE    54      39.170  35.240  36.870  1.00  0.00           C
ATOM    693  HE2 PHE    54      40.070  35.730  37.220  1.00  0.00           H
ATOM    694  CD2 PHE    54      38.420  34.500  37.780  1.00  0.00           C
ATOM    695  HD2 PHE    54      38.740  34.500  38.810  1.00  0.00           H
ATOM    696  C   PHE    54      37.240  30.930  37.930  1.00  0.00           C
ATOM    697  O   PHE    54      37.830  30.320  38.810  1.00  0.00           O
ATOM    698  N   VAL    55      37.640  30.910  36.630  1.00  0.00           N
ATOM    699  H   VAL    55      37.110  31.470  35.980  1.00  0.00           H
ATOM    700  CA  VAL    55      38.900  30.300  36.200  1.00  0.00           C
ATOM    701  HA  VAL    55      39.400  29.820  37.050  1.00  0.00           H
ATOM    702  CB  VAL    55      38.680  29.080  35.210  1.00  0.00           C
ATOM    703  HB  VAL    55      38.290  29.540  34.300  1.00  0.00           H
ATOM    704  CG1 VAL    55      39.990  28.410  34.990  1.00  0.00           C
ATOM    705 1HG1 VAL    55      40.680  29.120  34.550  1.00  0.00           H
ATOM    706 2HG1 VAL    55      40.320  28.050  35.970  1.00  0.00           H
ATOM    707 3HG1 VAL    55      39.730  27.590  34.320  1.00  0.00           H
ATOM    708  CG2 VAL    55      37.550  28.160  35.710  1.00  0.00           C
ATOM    709 1HG2 VAL    55      37.350  27.390  34.960  1.00  0.00           H
ATOM    710 2HG2 VAL    55      37.780  27.790  36.710  1.00  0.00           H
ATOM    711 3HG2 VAL    55      36.650  28.770  35.770  1.00  0.00           H
ATOM    712  C   VAL    55      39.730  31.450  35.570  1.00  0.00           C
ATOM    713  O   VAL    55      40.740  31.840  36.150  1.00  0.00           O
ATOM    714  N   ALA    56      39.340  31.980  34.400  1.00  0.00           N
ATOM    715  H   ALA    56      38.440  31.780  33.990  1.00  0.00           H
ATOM    716  CA  ALA    56      40.230  32.940  33.700  1.00  0.00           C
ATOM    717  HA  ALA    56      40.610  33.630  34.450  1.00  0.00           H
ATOM    718  CB  ALA    56      41.280  32.210  32.880  1.00  0.00           C
ATOM    719  HB1 ALA    56      42.000  33.000  32.660  1.00  0.00           H
ATOM    720  HB2 ALA    56      41.760  31.440  33.490  1.00  0.00           H
ATOM    721  HB3 ALA    56      40.780  31.740  32.030  1.00  0.00           H
ATOM    722  C   ALA    56      39.370  33.750  32.720  1.00  0.00           C
ATOM    723  O   ALA    56      38.330  33.290  32.260  1.00  0.00           O
ATOM    724  N   SER    57      39.840  34.950  32.270  1.00  0.00           N
ATOM    725  H   SER    57      40.800  35.140  32.520  1.00  0.00           H
ATOM    726  CA  SER    57      39.180  35.810  31.270  1.00  0.00           C
ATOM    727  HA  SER    57      38.460  35.130  30.820  1.00  0.00           H
ATOM    728  CB  SER    57      38.490  36.980  31.970  1.00  0.00           C
ATOM    729  HB1 SER    57      37.990  36.630  32.880  1.00  0.00           H
ATOM    730  HB2 SER    57      37.710  37.370  31.310  1.00  0.00           H
ATOM    731  OG  SER    57      39.430  37.990  32.340  1.00  0.00           O
ATOM    732  HG  SER    57      39.110  38.250  33.200  1.00  0.00           H
ATOM    733  C   SER    57      40.170  36.370  30.200  1.00  0.00           C
ATOM    734  O   SER    57      41.370  36.290  30.440  1.00  0.00           O
ATOM    735  N   ILE    58      39.720  36.860  29.060  1.00  0.00           N
ATOM    736  H   ILE    58      38.760  36.610  28.890  1.00  0.00           H
ATOM    737  CA  ILE    58      40.620  37.250  27.910  1.00  0.00           C
ATOM    738  HA  ILE    58      41.570  37.590  28.330  1.00  0.00           H
ATOM    739  CB  ILE    58      40.790  36.020  26.950  1.00  0.00           C
ATOM    740  HB  ILE    58      41.160  35.220  27.590  1.00  0.00           H
ATOM    741  CG2 ILE    58      39.550  35.620  26.200  1.00  0.00           C
ATOM    742 1HG2 ILE    58      39.760  34.650  25.750  1.00  0.00           H
ATOM    743 2HG2 ILE    58      38.660  35.560  26.820  1.00  0.00           H
ATOM    744 3HG2 ILE    58      39.250  36.330  25.430  1.00  0.00           H
ATOM    745  CG1 ILE    58      41.760  36.240  25.790  1.00  0.00           C
ATOM    746 1HG1 ILE    58      41.550  37.200  25.320  1.00  0.00           H
ATOM    747 2HG1 ILE    58      41.740  35.460  25.020  1.00  0.00           H
ATOM    748  CD  ILE    58      43.230  36.140  26.190  1.00  0.00           C
ATOM    749  HD1 ILE    58      43.910  36.230  25.350  1.00  0.00           H
ATOM    750  HD2 ILE    58      43.520  36.990  26.810  1.00  0.00           H
ATOM    751  HD3 ILE    58      43.450  35.210  26.720  1.00  0.00           H
ATOM    752  C   ILE    58      40.070  38.530  27.280  1.00  0.00           C
ATOM    753  O   ILE    58      39.020  38.520  26.680  1.00  0.00           O
ATOM    754  N   LYS    59      40.830  39.630  27.350  1.00  0.00           N
ATOM    755  H   LYS    59      41.670  39.520  27.890  1.00  0.00           H
ATOM    756  CA  LYS    59      40.520  40.950  26.690  1.00  0.00           C
ATOM    757  HA  LYS    59      39.470  41.210  26.820  1.00  0.00           H
ATOM    758  CB  LYS    59      41.500  42.040  27.270  1.00  0.00           C
ATOM    759  HB1 LYS    59      41.400  42.890  26.600  1.00  0.00           H
ATOM    760  HB2 LYS    59      42.530  41.680  27.180  1.00  0.00           H
ATOM    761  CG  LYS    59      41.240  42.300  28.740  1.00  0.00           C
ATOM    762  HG1 LYS    59      41.360  41.350  29.270  1.00  0.00           H
ATOM    763  HG2 LYS    59      40.220  42.640  28.900  1.00  0.00           H
ATOM    764  CD  LYS    59      42.130  43.320  29.450  1.00  0.00           C
ATOM    765  HD1 LYS    59      42.040  44.270  28.920  1.00  0.00           H
ATOM    766  HD2 LYS    59      43.170  43.010  29.390  1.00  0.00           H
ATOM    767  CE  LYS    59      41.750  43.440  30.910  1.00  0.00           C
ATOM    768  HE1 LYS    59      41.940  42.510  31.440  1.00  0.00           H
ATOM    769  HE2 LYS    59      40.660  43.550  30.890  1.00  0.00           H
ATOM    770  NZ  LYS    59      42.270  44.760  31.390  1.00  0.00           N
ATOM    771  HZ1 LYS    59      41.850  45.610  31.040  1.00  0.00           H
ATOM    772  HZ2 LYS    59      42.200  44.880  32.400  1.00  0.00           H
ATOM    773  HZ3 LYS    59      43.240  44.750  31.130  1.00  0.00           H
ATOM    774  C   LYS    59      40.770  40.780  25.170  1.00  0.00           C
ATOM    775  O   LYS    59      41.580  39.890  24.730  1.00  0.00           O
ATOM    776  N   TRP    60      40.140  41.540  24.320  1.00  0.00           N
ATOM    777  H   TRP    60      39.610  42.360  24.590  1.00  0.00           H
ATOM    778  CA  TRP    60      40.270  41.380  22.830  1.00  0.00           C
ATOM    779  HA  TRP    60      40.220  40.300  22.770  1.00  0.00           H
ATOM    780  CB  TRP    60      39.080  42.030  22.190  1.00  0.00           C
ATOM    781  HB1 TRP    60      38.220  41.580  22.690  1.00  0.00           H
ATOM    782  HB2 TRP    60      39.080  41.970  21.110  1.00  0.00           H
ATOM    783  CG  TRP    60      39.030  43.540  22.430  1.00  0.00           C
ATOM    784  CD1 TRP    60      38.440  44.190  23.420  1.00  0.00           C
ATOM    785  HD1 TRP    60      37.940  43.660  24.210  1.00  0.00           H
ATOM    786  NE1 TRP    60      38.610  45.580  23.230  1.00  0.00           N
ATOM    787  HE1 TRP    60      38.490  46.280  23.940  1.00  0.00           H
ATOM    788  CE2 TRP    60      39.420  45.820  22.190  1.00  0.00           C
ATOM    789  CZ2 TRP    60      39.930  47.030  21.760  1.00  0.00           C
ATOM    790  HZ2 TRP    60      39.720  47.980  22.240  1.00  0.00           H
ATOM    791  CH2 TRP    60      40.610  47.000  20.540  1.00  0.00           C
ATOM    792  HH2 TRP    60      40.800  47.960  20.060  1.00  0.00           H
ATOM    793  CZ3 TRP    60      40.790  45.790  19.820  1.00  0.00           C
ATOM    794  HZ3 TRP    60      41.310  45.760  18.880  1.00  0.00           H
ATOM    795  CE3 TRP    60      40.370  44.610  20.380  1.00  0.00           C
ATOM    796  HE3 TRP    60      40.580  43.700  19.840  1.00  0.00           H
ATOM    797  CD2 TRP    60      39.670  44.570  21.590  1.00  0.00           C
ATOM    798  C   TRP    60      41.650  41.810  22.290  1.00  0.00           C
ATOM    799  O   TRP    60      42.100  41.110  21.400  1.00  0.00           O
ATOM    800  N   ALA    61      42.350  42.700  22.950  1.00  0.00           N
ATOM    801  H   ALA    61      41.850  43.350  23.540  1.00  0.00           H
ATOM    802  CA  ALA    61      43.800  42.840  22.830  1.00  0.00           C
ATOM    803  HA  ALA    61      44.070  43.060  21.800  1.00  0.00           H
ATOM    804  CB  ALA    61      44.060  44.010  23.750  1.00  0.00           C
ATOM    805  HB1 ALA    61      43.730  43.720  24.750  1.00  0.00           H
ATOM    806  HB2 ALA    61      45.140  44.190  23.790  1.00  0.00           H
ATOM    807  HB3 ALA    61      43.480  44.900  23.480  1.00  0.00           H
ATOM    808  C   ALA    61      44.690  41.630  23.250  1.00  0.00           C
ATOM    809  O   ALA    61      45.890  41.670  23.260  1.00  0.00           O
ATOM    810  N   GLY    65      44.070  40.520  23.670  1.00  0.00           N
ATOM    811  H   GLY    65      43.080  40.610  23.830  1.00  0.00           H
ATOM    812  CA  GLY    65      44.590  39.270  24.020  1.00  0.00           C
ATOM    813  HA1 GLY    65      45.380  39.040  23.310  1.00  0.00           H
ATOM    814  HA2 GLY    65      43.770  38.550  23.950  1.00  0.00           H
ATOM    815  C   GLY    65      45.180  39.340  25.420  1.00  0.00           C
ATOM    816  O   GLY    65      45.970  38.430  25.770  1.00  0.00           O
ATOM    817  N   ASP    66      44.910  40.220  26.310  1.00  0.00           N
ATOM    818  H   ASP    66      44.320  41.030  26.160  1.00  0.00           H
ATOM    819  CA  ASP    66      45.400  40.130  27.680  1.00  0.00           C
ATOM    820  HA  ASP    66      46.400  39.690  27.660  1.00  0.00           H
ATOM    821  CB  ASP    66      45.810  41.530  28.050  1.00  0.00           C
ATOM    822  HB1 ASP    66      44.930  42.150  27.830  1.00  0.00           H
ATOM    823  HB2 ASP    66      46.610  41.880  27.400  1.00  0.00           H
ATOM    824  CG  ASP    66      46.220  41.690  29.480  1.00  0.00           C
ATOM    825  OD1 ASP    66      47.330  41.190  29.910  1.00  0.00           O
ATOM    826  OD2 ASP    66      45.620  42.530  30.240  1.00  0.00           O
ATOM    827  C   ASP    66      44.520  39.300  28.670  1.00  0.00           C
ATOM    828  O   ASP    66      43.340  39.480  28.670  1.00  0.00           O
ATOM    829  N   ARG    67      45.190  38.440  29.430  1.00  0.00           N
ATOM    830  H   ARG    67      46.190  38.550  29.460  1.00  0.00           H
ATOM    831  CA  ARG    67      44.590  37.500  30.420  1.00  0.00           C
ATOM    832  HA  ARG    67      43.600  37.300  30.000  1.00  0.00           H
ATOM    833  CB  ARG    67      45.500  36.230  30.450  1.00  0.00           C
ATOM    834  HB1 ARG    67      45.110  35.620  31.260  1.00  0.00           H
ATOM    835  HB2 ARG    67      46.540  36.530  30.610  1.00  0.00           H
ATOM    836  CG  ARG    67      45.350  35.440  29.130  1.00  0.00           C
ATOM    837  HG1 ARG    67      44.320  35.400  28.790  1.00  0.00           H
ATOM    838  HG2 ARG    67      45.550  34.430  29.510  1.00  0.00           H
ATOM    839  CD  ARG    67      46.270  35.930  27.970  1.00  0.00           C
ATOM    840  HD1 ARG    67      47.140  36.380  28.440  1.00  0.00           H
ATOM    841  HD2 ARG    67      45.770  36.620  27.280  1.00  0.00           H
ATOM    842  NE  ARG    67      46.780  34.780  27.270  1.00  0.00           N
ATOM    843  HE  ARG    67      46.620  33.860  27.660  1.00  0.00           H
ATOM    844  CZ  ARG    67      47.280  34.760  26.100  1.00  0.00           C
ATOM    845  NH1 ARG    67      47.740  35.760  25.490  1.00  0.00           N
ATOM    846 1HH1 ARG    67      47.840  36.660  25.950  1.00  0.00           H
ATOM    847 2HH1 ARG    67      48.230  35.600  24.610  1.00  0.00           H
ATOM    848  NH2 ARG    67      47.360  33.600  25.450  1.00  0.00           N
ATOM    849 1HH2 ARG    67      46.990  32.720  25.790  1.00  0.00           H
ATOM    850 2HH2 ARG    67      47.680  33.490  24.490  1.00  0.00           H
ATOM    851  C   ARG    67      44.530  38.030  31.860  1.00  0.00           C
ATOM    852  O   ARG    67      45.360  38.800  32.400  1.00  0.00           O
ATOM    853  N   THR    68      43.510  37.520  32.540  1.00  0.00           N
ATOM    854  H   THR    68      42.850  36.890  32.090  1.00  0.00           H
ATOM    855  CA  THR    68      43.380  37.650  34.000  1.00  0.00           C
ATOM    856  HA  THR    68      44.290  38.030  34.460  1.00  0.00           H
ATOM    857  CB  THR    68      42.300  38.660  34.340  1.00  0.00           C
ATOM    858  HB  THR    68      41.390  38.490  33.760  1.00  0.00           H
ATOM    859  CG2 THR    68      41.920  38.550  35.880  1.00  0.00           C
ATOM    860 1HG2 THR    68      42.750  38.840  36.520  1.00  0.00           H
ATOM    861 2HG2 THR    68      41.170  39.280  36.210  1.00  0.00           H
ATOM    862 3HG2 THR    68      41.410  37.630  36.140  1.00  0.00           H
ATOM    863  OG1 THR    68      42.660  39.960  34.140  1.00  0.00           O
ATOM    864  HG1 THR    68      42.600  40.250  33.230  1.00  0.00           H
ATOM    865  C   THR    68      42.980  36.290  34.460  1.00  0.00           C
ATOM    866  O   THR    68      42.270  35.550  33.750  1.00  0.00           O
ATOM    867  N   TYR    69      43.370  35.920  35.660  1.00  0.00           N
ATOM    868  H   TYR    69      43.830  36.530  36.330  1.00  0.00           H
ATOM    869  CA  TYR    69      43.180  34.590  36.260  1.00  0.00           C
ATOM    870  HA  TYR    69      42.400  34.050  35.730  1.00  0.00           H
ATOM    871  CB  TYR    69      44.420  33.740  36.190  1.00  0.00           C
ATOM    872  HB1 TYR    69      44.230  32.950  36.920  1.00  0.00           H
ATOM    873  HB2 TYR    69      45.230  34.330  36.630  1.00  0.00           H
ATOM    874  CG  TYR    69      44.800  33.280  34.790  1.00  0.00           C
ATOM    875  CD1 TYR    69      45.580  34.120  33.980  1.00  0.00           C
ATOM    876  HD1 TYR    69      45.780  35.140  34.250  1.00  0.00           H
ATOM    877  CE1 TYR    69      46.070  33.600  32.720  1.00  0.00           C
ATOM    878  HE1 TYR    69      46.630  34.250  32.070  1.00  0.00           H
ATOM    879  CZ  TYR    69      45.590  32.330  32.210  1.00  0.00           C
ATOM    880  OH  TYR    69      45.920  31.990  30.960  1.00  0.00           O
ATOM    881  HH  TYR    69      46.510  32.650  30.600  1.00  0.00           H
ATOM    882  CE2 TYR    69      44.730  31.520  32.990  1.00  0.00           C
ATOM    883  HE2 TYR    69      44.330  30.550  32.720  1.00  0.00           H
ATOM    884  CD2 TYR    69      44.370  31.990  34.310  1.00  0.00           C
ATOM    885  HD2 TYR    69      43.660  31.390  34.840  1.00  0.00           H
ATOM    886  C   TYR    69      42.630  34.560  37.670  1.00  0.00           C
ATOM    887  O   TYR    69      42.760  35.610  38.300  1.00  0.00           O
ATOM    888  N   GLY    70      42.010  33.490  38.130  1.00  0.00           N
ATOM    889  H   GLY    70      41.810  32.800  37.410  1.00  0.00           H
ATOM    890  CA  GLY    70      41.660  33.270  39.530  1.00  0.00           C
ATOM    891  HA1 GLY    70      41.370  32.230  39.670  1.00  0.00           H
ATOM    892  HA2 GLY    70      40.860  33.940  39.860  1.00  0.00           H
ATOM    893  C   GLY    70      42.850  33.550  40.480  1.00  0.00           C
ATOM    894  O   GLY    70      43.110  34.630  41.030  1.00  0.00           O
ATOM    895  N   THR    71      43.750  32.530  40.540  1.00  0.00           N
ATOM    896  H   THR    71      43.630  31.650  40.070  1.00  0.00           H
ATOM    897  CA  THR    71      44.930  32.440  41.470  1.00  0.00           C
ATOM    898  HA  THR    71      45.290  33.430  41.740  1.00  0.00           H
ATOM    899  CB  THR    71      44.630  31.700  42.830  1.00  0.00           C
ATOM    900  HB  THR    71      45.500  31.550  43.470  1.00  0.00           H
ATOM    901  CG2 THR    71      43.480  32.320  43.630  1.00  0.00           C
ATOM    902 1HG2 THR    71      42.540  32.290  43.080  1.00  0.00           H
ATOM    903 2HG2 THR    71      43.310  31.840  44.590  1.00  0.00           H
ATOM    904 3HG2 THR    71      43.800  33.340  43.850  1.00  0.00           H
ATOM    905  OG1 THR    71      44.170  30.400  42.530  1.00  0.00           O
ATOM    906  HG1 THR    71      44.350  29.870  43.320  1.00  0.00           H
ATOM    907  C   THR    71      46.130  31.880  40.760  1.00  0.00           C
ATOM    908  O   THR    71      46.050  31.230  39.710  1.00  0.00           O
ATOM    909  N   ASP    72      47.320  31.920  41.420  1.00  0.00           N
ATOM    910  H   ASP    72      47.250  32.350  42.330  1.00  0.00           H
ATOM    911  CA  ASP    72      48.490  31.210  41.010  1.00  0.00           C
ATOM    912  HA  ASP    72      48.800  31.550  40.020  1.00  0.00           H
ATOM    913  CB  ASP    72      49.710  31.480  41.840  1.00  0.00           C
ATOM    914  HB1 ASP    72      50.460  30.750  41.530  1.00  0.00           H
ATOM    915  HB2 ASP    72      49.500  31.260  42.880  1.00  0.00           H
ATOM    916  CG  ASP    72      50.350  32.810  41.850  1.00  0.00           C
ATOM    917  OD1 ASP    72      51.500  32.930  42.150  1.00  0.00           O
ATOM    918  OD2 ASP    72      49.670  33.820  41.710  1.00  0.00           O
ATOM    919  C   ASP    72      48.350  29.680  40.870  1.00  0.00           C
ATOM    920  O   ASP    72      48.820  29.180  39.870  1.00  0.00           O
ATOM    921  N   SER    73      47.530  29.090  41.740  1.00  0.00           N
ATOM    922  H   SER    73      47.180  29.650  42.500  1.00  0.00           H
ATOM    923  CA  SER    73      47.240  27.640  41.660  1.00  0.00           C
ATOM    924  HA  SER    73      48.140  27.040  41.490  1.00  0.00           H
ATOM    925  CB  SER    73      46.630  27.270  43.030  1.00  0.00           C
ATOM    926  HB1 SER    73      46.370  26.210  42.950  1.00  0.00           H
ATOM    927  HB2 SER    73      45.780  27.850  43.380  1.00  0.00           H
ATOM    928  OG  SER    73      47.660  27.330  43.990  1.00  0.00           O
ATOM    929  HG  SER    73      47.680  28.270  44.190  1.00  0.00           H
ATOM    930  C   SER    73      46.440  27.270  40.410  1.00  0.00           C
ATOM    931  O   SER    73      46.260  26.080  40.160  1.00  0.00           O
ATOM    932  N   VAL    74      45.940  28.230  39.610  1.00  0.00           N
ATOM    933  H   VAL    74      46.000  29.180  39.940  1.00  0.00           H
ATOM    934  CA  VAL    74      45.210  28.040  38.340  1.00  0.00           C
ATOM    935  HA  VAL    74      44.990  26.980  38.300  1.00  0.00           H
ATOM    936  CB  VAL    74      43.920  28.880  38.390  1.00  0.00           C
ATOM    937  HB  VAL    74      44.270  29.910  38.450  1.00  0.00           H
ATOM    938  CG1 VAL    74      43.100  28.750  37.070  1.00  0.00           C
ATOM    939 1HG1 VAL    74      42.160  29.300  37.080  1.00  0.00           H
ATOM    940 2HG1 VAL    74      43.710  29.270  36.340  1.00  0.00           H
ATOM    941 3HG1 VAL    74      42.840  27.710  36.860  1.00  0.00           H
ATOM    942  CG2 VAL    74      43.060  28.360  39.590  1.00  0.00           C
ATOM    943 1HG2 VAL    74      43.490  28.630  40.560  1.00  0.00           H
ATOM    944 2HG2 VAL    74      42.090  28.850  39.600  1.00  0.00           H
ATOM    945 3HG2 VAL    74      42.820  27.290  39.610  1.00  0.00           H
ATOM    946  C   VAL    74      46.120  28.330  37.120  1.00  0.00           C
ATOM    947  O   VAL    74      46.100  27.610  36.110  1.00  0.00           O
ATOM    948  N   LYS    75      47.020  29.320  37.260  1.00  0.00           N
ATOM    949  H   LYS    75      47.030  29.890  38.090  1.00  0.00           H
ATOM    950  CA  LYS    75      47.970  29.690  36.210  1.00  0.00           C
ATOM    951  HA  LYS    75      47.480  29.920  35.260  1.00  0.00           H
ATOM    952  CB  LYS    75      48.830  30.960  36.610  1.00  0.00           C
ATOM    953  HB1 LYS    75      49.480  31.230  35.780  1.00  0.00           H
ATOM    954  HB2 LYS    75      49.330  30.650  37.530  1.00  0.00           H
ATOM    955  CG  LYS    75      47.970  32.220  36.920  1.00  0.00           C
ATOM    956  HG1 LYS    75      47.350  32.010  37.800  1.00  0.00           H
ATOM    957  HG2 LYS    75      47.260  32.460  36.130  1.00  0.00           H
ATOM    958  CD  LYS    75      48.920  33.350  37.210  1.00  0.00           C
ATOM    959  HD1 LYS    75      49.270  33.750  36.260  1.00  0.00           H
ATOM    960  HD2 LYS    75      49.720  33.150  37.920  1.00  0.00           H
ATOM    961  CE  LYS    75      48.080  34.360  38.000  1.00  0.00           C
ATOM    962  HE1 LYS    75      48.000  34.020  39.040  1.00  0.00           H
ATOM    963  HE2 LYS    75      47.070  34.380  37.610  1.00  0.00           H
ATOM    964  NZ  LYS    75      48.530  35.730  38.140  1.00  0.00           N
ATOM    965  HZ1 LYS    75      47.980  36.120  38.880  1.00  0.00           H
ATOM    966  HZ2 LYS    75      49.490  35.770  38.450  1.00  0.00           H
ATOM    967  HZ3 LYS    75      48.430  36.250  37.280  1.00  0.00           H
ATOM    968  C   LYS    75      48.950  28.600  35.940  1.00  0.00           C
ATOM    969  O   LYS    75      49.490  28.620  34.800  1.00  0.00           O
ATOM    970  N   GLY    76      49.160  27.580  36.760  1.00  0.00           N
ATOM    971  H   GLY    76      48.650  27.590  37.630  1.00  0.00           H
ATOM    972  CA  GLY    76      50.110  26.500  36.600  1.00  0.00           C
ATOM    973  HA1 GLY    76      50.260  26.070  37.590  1.00  0.00           H
ATOM    974  HA2 GLY    76      51.050  26.850  36.160  1.00  0.00           H
ATOM    975  C   GLY    76      49.630  25.400  35.620  1.00  0.00           C
ATOM    976  O   GLY    76      50.340  24.850  34.840  1.00  0.00           O
ATOM    977  N   ARG    77      48.290  25.130  35.600  1.00  0.00           N
ATOM    978  H   ARG    77      47.680  25.570  36.270  1.00  0.00           H
ATOM    979  CA  ARG    77      47.690  24.060  34.750  1.00  0.00           C
ATOM    980  HA  ARG    77      48.420  23.570  34.100  1.00  0.00           H
ATOM    981  CB  ARG    77      47.210  22.960  35.670  1.00  0.00           C
ATOM    982  HB1 ARG    77      46.620  22.240  35.100  1.00  0.00           H
ATOM    983  HB2 ARG    77      46.710  23.410  36.530  1.00  0.00           H
ATOM    984  CG  ARG    77      48.380  22.220  36.310  1.00  0.00           C
ATOM    985  HG1 ARG    77      48.890  22.810  37.070  1.00  0.00           H
ATOM    986  HG2 ARG    77      49.150  21.940  35.590  1.00  0.00           H
ATOM    987  CD  ARG    77      48.000  20.920  36.890  1.00  0.00           C
ATOM    988  HD1 ARG    77      48.900  20.490  37.330  1.00  0.00           H
ATOM    989  HD2 ARG    77      47.660  20.270  36.080  1.00  0.00           H
ATOM    990  NE  ARG    77      46.970  21.040  37.950  1.00  0.00           N
ATOM    991  HE  ARG    77      47.300  21.390  38.840  1.00  0.00           H
ATOM    992  CZ  ARG    77      45.680  20.660  37.850  1.00  0.00           C
ATOM    993  NH1 ARG    77      45.210  20.060  36.780  1.00  0.00           N
ATOM    994 1HH1 ARG    77      45.740  19.820  35.950  1.00  0.00           H
ATOM    995 2HH1 ARG    77      44.280  19.680  36.850  1.00  0.00           H
ATOM    996  NH2 ARG    77      44.880  20.760  38.890  1.00  0.00           N
ATOM    997 1HH2 ARG    77      45.230  21.120  39.770  1.00  0.00           H
ATOM    998 2HH2 ARG    77      43.930  20.420  38.860  1.00  0.00           H
ATOM    999  C   ARG    77      46.620  24.410  33.770  1.00  0.00           C
ATOM   1000  O   ARG    77      46.250  23.620  32.860  1.00  0.00           O
ATOM   1001  N   PHE    78      46.150  25.650  33.840  1.00  0.00           N
ATOM   1002  H   PHE    78      46.460  26.250  34.580  1.00  0.00           H
ATOM   1003  CA  PHE    78      45.070  26.280  33.040  1.00  0.00           C
ATOM   1004  HA  PHE    78      44.790  25.500  32.330  1.00  0.00           H
ATOM   1005  CB  PHE    78      43.830  26.390  33.920  1.00  0.00           C
ATOM   1006  HB1 PHE    78      43.080  26.870  33.290  1.00  0.00           H
ATOM   1007  HB2 PHE    78      43.980  27.140  34.680  1.00  0.00           H
ATOM   1008  CG  PHE    78      43.190  25.250  34.610  1.00  0.00           C
ATOM   1009  CD1 PHE    78      43.730  24.650  35.760  1.00  0.00           C
ATOM   1010  HD1 PHE    78      44.670  25.000  36.160  1.00  0.00           H
ATOM   1011  CE1 PHE    78      43.060  23.580  36.330  1.00  0.00           C
ATOM   1012  HE1 PHE    78      43.470  22.980  37.130  1.00  0.00           H
ATOM   1013  CZ  PHE    78      41.920  23.020  35.690  1.00  0.00           C
ATOM   1014  HZ  PHE    78      41.410  22.180  36.140  1.00  0.00           H
ATOM   1015  CE2 PHE    78      41.330  23.690  34.610  1.00  0.00           C
ATOM   1016  HE2 PHE    78      40.410  23.340  34.170  1.00  0.00           H
ATOM   1017  CD2 PHE    78      41.970  24.840  34.060  1.00  0.00           C
ATOM   1018  HD2 PHE    78      41.600  25.320  33.170  1.00  0.00           H
ATOM   1019  C   PHE    78      45.580  27.580  32.300  1.00  0.00           C
ATOM   1020  O   PHE    78      46.210  28.460  32.810  1.00  0.00           O
ATOM   1021  N   ALA    79      45.290  27.560  31.000  1.00  0.00           N
ATOM   1022  H   ALA    79      45.160  26.680  30.520  1.00  0.00           H
ATOM   1023  CA  ALA    79      45.590  28.740  30.160  1.00  0.00           C
ATOM   1024  HA  ALA    79      45.800  29.610  30.780  1.00  0.00           H
ATOM   1025  CB  ALA    79      46.920  28.550  29.340  1.00  0.00           C
ATOM   1026  HB1 ALA    79      47.030  29.360  28.630  1.00  0.00           H
ATOM   1027  HB2 ALA    79      47.740  28.660  30.060  1.00  0.00           H
ATOM   1028  HB3 ALA    79      46.920  27.570  28.860  1.00  0.00           H
ATOM   1029  C   ALA    79      44.510  29.160  29.170  1.00  0.00           C
ATOM   1030  O   ALA    79      43.900  28.310  28.450  1.00  0.00           O
ATOM   1031  N   ILE    80      44.040  30.400  29.150  1.00  0.00           N
ATOM   1032  H   ILE    80      44.400  31.150  29.730  1.00  0.00           H
ATOM   1033  CA  ILE    80      42.890  30.860  28.300  1.00  0.00           C
ATOM   1034  HA  ILE    80      42.310  30.030  27.900  1.00  0.00           H
ATOM   1035  CB  ILE    80      41.960  31.680  29.220  1.00  0.00           C
ATOM   1036  HB  ILE    80      41.750  31.070  30.090  1.00  0.00           H
ATOM   1037  CG2 ILE    80      42.600  33.010  29.620  1.00  0.00           C
ATOM   1038 1HG2 ILE    80      43.500  32.910  30.220  1.00  0.00           H
ATOM   1039 2HG2 ILE    80      42.850  33.560  28.700  1.00  0.00           H
ATOM   1040 3HG2 ILE    80      42.040  33.750  30.190  1.00  0.00           H
ATOM   1041  CG1 ILE    80      40.610  31.870  28.540  1.00  0.00           C
ATOM   1042 1HG1 ILE    80      40.230  30.890  28.250  1.00  0.00           H
ATOM   1043 2HG1 ILE    80      40.710  32.500  27.650  1.00  0.00           H
ATOM   1044  CD  ILE    80      39.500  32.530  29.310  1.00  0.00           C
ATOM   1045  HD1 ILE    80      39.870  33.500  29.650  1.00  0.00           H
ATOM   1046  HD2 ILE    80      38.570  32.690  28.760  1.00  0.00           H
ATOM   1047  HD3 ILE    80      39.150  31.820  30.060  1.00  0.00           H
ATOM   1048  C   ILE    80      43.440  31.600  27.040  1.00  0.00           C
ATOM   1049  O   ILE    80      44.540  32.130  27.020  1.00  0.00           O
ATOM   1050  N   SER    81      42.600  31.620  26.010  1.00  0.00           N
ATOM   1051  H   SER    81      41.750  31.070  26.060  1.00  0.00           H
ATOM   1052  CA  SER    81      43.010  32.140  24.720  1.00  0.00           C
ATOM   1053  HA  SER    81      43.700  32.950  24.930  1.00  0.00           H
ATOM   1054  CB  SER    81      43.670  31.070  23.870  1.00  0.00           C
ATOM   1055  HB1 SER    81      43.030  30.190  23.840  1.00  0.00           H
ATOM   1056  HB2 SER    81      44.630  30.770  24.310  1.00  0.00           H
ATOM   1057  OG  SER    81      44.050  31.470  22.620  1.00  0.00           O
ATOM   1058  HG  SER    81      44.800  31.020  22.220  1.00  0.00           H
ATOM   1059  C   SER    81      41.750  32.660  23.990  1.00  0.00           C
ATOM   1060  O   SER    81      40.650  32.280  24.310  1.00  0.00           O
ATOM   1061  N   ARG    82      41.970  33.360  22.840  1.00  0.00           N
ATOM   1062  H   ARG    82      42.930  33.620  22.690  1.00  0.00           H
ATOM   1063  CA  ARG    82      40.950  33.880  21.840  1.00  0.00           C
ATOM   1064  HA  ARG    82      40.060  33.260  21.840  1.00  0.00           H
ATOM   1065  CB  ARG    82      40.420  35.300  22.220  1.00  0.00           C
ATOM   1066  HB1 ARG    82      40.120  35.190  23.260  1.00  0.00           H
ATOM   1067  HB2 ARG    82      39.530  35.490  21.610  1.00  0.00           H
ATOM   1068  CG  ARG    82      41.460  36.410  22.100  1.00  0.00           C
ATOM   1069  HG1 ARG    82      41.900  36.350  21.100  1.00  0.00           H
ATOM   1070  HG2 ARG    82      42.260  36.400  22.840  1.00  0.00           H
ATOM   1071  CD  ARG    82      40.740  37.800  22.170  1.00  0.00           C
ATOM   1072  HD1 ARG    82      41.470  38.520  22.520  1.00  0.00           H
ATOM   1073  HD2 ARG    82      39.960  37.700  22.930  1.00  0.00           H
ATOM   1074  NE  ARG    82      40.260  38.300  20.890  1.00  0.00           N
ATOM   1075  HE  ARG    82      40.790  38.030  20.080  1.00  0.00           H
ATOM   1076  CZ  ARG    82      39.080  38.890  20.640  1.00  0.00           C
ATOM   1077  NH1 ARG    82      38.120  39.030  21.540  1.00  0.00           N
ATOM   1078 1HH1 ARG    82      38.050  38.600  22.460  1.00  0.00           H
ATOM   1079 2HH1 ARG    82      37.380  39.700  21.380  1.00  0.00           H
ATOM   1080  NH2 ARG    82      38.900  39.420  19.470  1.00  0.00           N
ATOM   1081 1HH2 ARG    82      39.440  39.050  18.690  1.00  0.00           H
ATOM   1082 2HH2 ARG    82      38.150  40.040  19.190  1.00  0.00           H
ATOM   1083  C   ARG    82      41.490  33.880  20.380  1.00  0.00           C
ATOM   1084  O   ARG    82      42.660  33.990  20.140  1.00  0.00           O
ATOM   1085  N   ASP    83      40.580  33.590  19.460  1.00  0.00           N
ATOM   1086  H   ASP    83      39.710  33.190  19.790  1.00  0.00           H
ATOM   1087  CA  ASP    83      40.890  33.560  17.980  1.00  0.00           C
ATOM   1088  HA  ASP    83      41.930  33.810  17.760  1.00  0.00           H
ATOM   1089  CB  ASP    83      40.740  32.090  17.540  1.00  0.00           C
ATOM   1090  HB1 ASP    83      39.710  31.860  17.790  1.00  0.00           H
ATOM   1091  HB2 ASP    83      41.440  31.510  18.150  1.00  0.00           H
ATOM   1092  CG  ASP    83      41.110  31.790  16.070  1.00  0.00           C
ATOM   1093  OD1 ASP    83      41.020  32.650  15.150  1.00  0.00           O
ATOM   1094  OD2 ASP    83      41.570  30.650  15.800  1.00  0.00           O
ATOM   1095  C   ASP    83      39.940  34.440  17.180  1.00  0.00           C
ATOM   1096  O   ASP    83      38.720  34.180  17.050  1.00  0.00           O
ATOM   1097  N   ASN    84      40.480  35.440  16.450  1.00  0.00           N
ATOM   1098  H   ASN    84      41.490  35.520  16.510  1.00  0.00           H
ATOM   1099  CA  ASN    84      39.730  36.470  15.640  1.00  0.00           C
ATOM   1100  HA  ASN    84      38.870  36.780  16.230  1.00  0.00           H
ATOM   1101  CB  ASN    84      40.790  37.690  15.540  1.00  0.00           C
ATOM   1102  HB1 ASN    84      40.400  38.570  15.030  1.00  0.00           H
ATOM   1103  HB2 ASN    84      41.600  37.330  14.910  1.00  0.00           H
ATOM   1104  CG  ASN    84      41.340  38.190  16.850  1.00  0.00           C
ATOM   1105  OD1 ASN    84      40.720  37.990  17.910  1.00  0.00           O
ATOM   1106  ND2 ASN    84      42.550  38.770  16.770  1.00  0.00           N
ATOM   1107 1HD2 ASN    84      42.830  39.030  15.830  1.00  0.00           H
ATOM   1108 2HD2 ASN    84      42.850  39.280  17.580  1.00  0.00           H
ATOM   1109  C   ASN    84      39.210  36.010  14.250  1.00  0.00           C
ATOM   1110  O   ASN    84      38.250  36.510  13.720  1.00  0.00           O
ATOM   1111  N   ALA    85      39.820  34.960  13.760  1.00  0.00           N
ATOM   1112  H   ALA    85      40.610  34.540  14.240  1.00  0.00           H
ATOM   1113  CA  ALA    85      39.520  34.290  12.460  1.00  0.00           C
ATOM   1114  HA  ALA    85      39.160  35.040  11.760  1.00  0.00           H
ATOM   1115  CB  ALA    85      40.750  33.570  11.900  1.00  0.00           C
ATOM   1116  HB1 ALA    85      40.520  32.890  11.080  1.00  0.00           H
ATOM   1117  HB2 ALA    85      41.480  34.310  11.540  1.00  0.00           H
ATOM   1118  HB3 ALA    85      41.160  32.930  12.680  1.00  0.00           H
ATOM   1119  C   ALA    85      38.380  33.270  12.640  1.00  0.00           C
ATOM   1120  O   ALA    85      37.570  33.040  11.680  1.00  0.00           O
ATOM   1121  N   LYS    86      38.400  32.640  13.860  1.00  0.00           N
ATOM   1122  H   LYS    86      39.080  32.920  14.550  1.00  0.00           H
ATOM   1123  CA  LYS    86      37.410  31.600  14.270  1.00  0.00           C
ATOM   1124  HA  LYS    86      36.970  31.160  13.370  1.00  0.00           H
ATOM   1125  CB  LYS    86      38.120  30.470  15.050  1.00  0.00           C
ATOM   1126  HB1 LYS    86      38.080  30.630  16.130  1.00  0.00           H
ATOM   1127  HB2 LYS    86      39.150  30.350  14.700  1.00  0.00           H
ATOM   1128  CG  LYS    86      37.380  29.160  14.860  1.00  0.00           C
ATOM   1129  HG1 LYS    86      36.290  29.220  14.970  1.00  0.00           H
ATOM   1130  HG2 LYS    86      37.770  28.540  15.670  1.00  0.00           H
ATOM   1131  CD  LYS    86      37.620  28.580  13.460  1.00  0.00           C
ATOM   1132  HD1 LYS    86      38.690  28.380  13.530  1.00  0.00           H
ATOM   1133  HD2 LYS    86      37.380  29.330  12.700  1.00  0.00           H
ATOM   1134  CE  LYS    86      36.880  27.240  13.350  1.00  0.00           C
ATOM   1135  HE1 LYS    86      35.820  27.360  13.160  1.00  0.00           H
ATOM   1136  HE2 LYS    86      36.970  26.670  14.280  1.00  0.00           H
ATOM   1137  NZ  LYS    86      37.460  26.410  12.320  1.00  0.00           N
ATOM   1138  HZ1 LYS    86      37.290  25.430  12.500  1.00  0.00           H
ATOM   1139  HZ2 LYS    86      37.040  26.710  11.460  1.00  0.00           H
ATOM   1140  HZ3 LYS    86      38.450  26.570  12.220  1.00  0.00           H
ATOM   1141  C   LYS    86      36.270  32.290  14.970  1.00  0.00           C
ATOM   1142  O   LYS    86      35.310  31.590  15.200  1.00  0.00           O
ATOM   1143  N   ASN    87      36.390  33.520  15.460  1.00  0.00           N
ATOM   1144  H   ASN    87      37.280  33.950  15.250  1.00  0.00           H
ATOM   1145  CA  ASN    87      35.580  34.230  16.450  1.00  0.00           C
ATOM   1146  HA  ASN    87      36.110  35.100  16.820  1.00  0.00           H
ATOM   1147  CB  ASN    87      34.300  34.610  15.680  1.00  0.00           C
ATOM   1148  HB1 ASN    87      33.580  34.980  16.400  1.00  0.00           H
ATOM   1149  HB2 ASN    87      33.840  33.730  15.230  1.00  0.00           H
ATOM   1150  CG  ASN    87      34.600  35.680  14.680  1.00  0.00           C
ATOM   1151  OD1 ASN    87      35.480  36.530  14.890  1.00  0.00           O
ATOM   1152  ND2 ASN    87      33.990  35.540  13.500  1.00  0.00           N
ATOM   1153 1HD2 ASN    87      33.580  34.620  13.350  1.00  0.00           H
ATOM   1154 2HD2 ASN    87      33.800  36.370  12.960  1.00  0.00           H
ATOM   1155  C   ASN    87      35.330  33.360  17.730  1.00  0.00           C
ATOM   1156  O   ASN    87      34.230  33.190  18.170  1.00  0.00           O
ATOM   1157  N   THR    88      36.330  32.640  18.260  1.00  0.00           N
ATOM   1158  H   THR    88      37.260  32.840  17.920  1.00  0.00           H
ATOM   1159  CA  THR    88      36.180  31.510  19.270  1.00  0.00           C
ATOM   1160  HA  THR    88      35.160  31.660  19.620  1.00  0.00           H
ATOM   1161  CB  THR    88      36.410  30.110  18.650  1.00  0.00           C
ATOM   1162  HB  THR    88      37.480  30.070  18.470  1.00  0.00           H
ATOM   1163  CG2 THR    88      35.900  28.970  19.560  1.00  0.00           C
ATOM   1164 1HG2 THR    88      34.820  29.010  19.750  1.00  0.00           H
ATOM   1165 2HG2 THR    88      36.300  28.080  19.080  1.00  0.00           H
ATOM   1166 3HG2 THR    88      36.420  29.080  20.510  1.00  0.00           H
ATOM   1167  OG1 THR    88      35.660  29.990  17.470  1.00  0.00           O
ATOM   1168  HG1 THR    88      35.800  30.750  16.900  1.00  0.00           H
ATOM   1169  C   THR    88      37.120  31.750  20.400  1.00  0.00           C
ATOM   1170  O   THR    88      38.260  32.130  20.210  1.00  0.00           O
ATOM   1171  N   MET    89      36.670  31.550  21.630  1.00  0.00           N
ATOM   1172  H   MET    89      35.680  31.330  21.720  1.00  0.00           H
ATOM   1173  CA  MET    89      37.540  31.520  22.900  1.00  0.00           C
ATOM   1174  HA  MET    89      38.480  32.030  22.710  1.00  0.00           H
ATOM   1175  CB  MET    89      36.880  32.270  24.090  1.00  0.00           C
ATOM   1176  HB1 MET    89      35.840  31.950  24.100  1.00  0.00           H
ATOM   1177  HB2 MET    89      36.930  33.350  23.910  1.00  0.00           H
ATOM   1178  CG  MET    89      37.470  32.020  25.450  1.00  0.00           C
ATOM   1179  HG1 MET    89      38.490  32.400  25.480  1.00  0.00           H
ATOM   1180  HG2 MET    89      37.360  30.950  25.640  1.00  0.00           H
ATOM   1181  SD  MET    89      36.730  32.900  26.840  1.00  0.00           S
ATOM   1182  CE  MET    89      35.020  32.130  27.020  1.00  0.00           C
ATOM   1183  HE1 MET    89      34.370  32.650  27.730  1.00  0.00           H
ATOM   1184  HE2 MET    89      34.440  32.330  26.110  1.00  0.00           H
ATOM   1185  HE3 MET    89      35.120  31.050  27.110  1.00  0.00           H
ATOM   1186  C   MET    89      37.840  30.080  23.190  1.00  0.00           C
ATOM   1187  O   MET    89      36.930  29.250  23.070  1.00  0.00           O
ATOM   1188  N   TYR    90      38.970  29.800  23.810  1.00  0.00           N
ATOM   1189  H   TYR    90      39.550  30.530  24.180  1.00  0.00           H
ATOM   1190  CA  TYR    90      39.440  28.450  24.220  1.00  0.00           C
ATOM   1191  HA  TYR    90      38.560  27.800  24.210  1.00  0.00           H
ATOM   1192  CB  TYR    90      40.520  28.020  23.200  1.00  0.00           C
ATOM   1193  HB1 TYR    90      40.940  27.080  23.560  1.00  0.00           H
ATOM   1194  HB2 TYR    90      41.330  28.750  23.200  1.00  0.00           H
ATOM   1195  CG  TYR    90      39.950  27.830  21.750  1.00  0.00           C
ATOM   1196  CD1 TYR    90      40.010  28.920  20.800  1.00  0.00           C
ATOM   1197  HD1 TYR    90      40.490  29.840  21.100  1.00  0.00           H
ATOM   1198  CE1 TYR    90      39.590  28.750  19.480  1.00  0.00           C
ATOM   1199  HE1 TYR    90      39.760  29.570  18.790  1.00  0.00           H
ATOM   1200  CZ  TYR    90      39.130  27.450  19.090  1.00  0.00           C
ATOM   1201  OH  TYR    90      38.680  27.320  17.820  1.00  0.00           O
ATOM   1202  HH  TYR    90      38.160  26.540  17.580  1.00  0.00           H
ATOM   1203  CE2 TYR    90      39.080  26.330  19.990  1.00  0.00           C
ATOM   1204  HE2 TYR    90      38.880  25.340  19.610  1.00  0.00           H
ATOM   1205  CD2 TYR    90      39.590  26.540  21.310  1.00  0.00           C
ATOM   1206  HD2 TYR    90      39.670  25.660  21.920  1.00  0.00           H
ATOM   1207  C   TYR    90      40.030  28.430  25.610  1.00  0.00           C
ATOM   1208  O   TYR    90      40.510  29.460  26.060  1.00  0.00           O
ATOM   1209  N   LEU    91      39.880  27.340  26.420  1.00  0.00           N
ATOM   1210  H   LEU    91      39.500  26.480  26.060  1.00  0.00           H
ATOM   1211  CA  LEU    91      40.470  27.170  27.770  1.00  0.00           C
ATOM   1212  HA  LEU    91      41.210  27.960  27.850  1.00  0.00           H
ATOM   1213  CB  LEU    91      39.330  27.390  28.810  1.00  0.00           C
ATOM   1214  HB1 LEU    91      38.560  26.650  28.590  1.00  0.00           H
ATOM   1215  HB2 LEU    91      38.840  28.360  28.730  1.00  0.00           H
ATOM   1216  CG  LEU    91      39.750  27.130  30.240  1.00  0.00           C
ATOM   1217  HG  LEU    91      40.170  26.130  30.320  1.00  0.00           H
ATOM   1218  CD1 LEU    91      40.850  28.090  30.820  1.00  0.00           C
ATOM   1219 1HD1 LEU    91      40.970  27.890  31.890  1.00  0.00           H
ATOM   1220 2HD1 LEU    91      41.760  27.830  30.270  1.00  0.00           H
ATOM   1221 3HD1 LEU    91      40.570  29.120  30.590  1.00  0.00           H
ATOM   1222  CD2 LEU    91      38.540  27.120  31.260  1.00  0.00           C
ATOM   1223 1HD2 LEU    91      37.620  26.750  30.810  1.00  0.00           H
ATOM   1224 2HD2 LEU    91      38.750  26.590  32.190  1.00  0.00           H
ATOM   1225 3HD2 LEU    91      38.450  28.150  31.610  1.00  0.00           H
ATOM   1226  C   LEU    91      41.250  25.840  27.700  1.00  0.00           C
ATOM   1227  O   LEU    91      40.610  24.770  27.620  1.00  0.00           O
ATOM   1228  N   GLN    92      42.590  25.860  27.650  1.00  0.00           N
ATOM   1229  H   GLN    92      43.080  26.720  27.870  1.00  0.00           H
ATOM   1230  CA  GLN    92      43.370  24.660  27.930  1.00  0.00           C
ATOM   1231  HA  GLN    92      42.920  23.870  27.340  1.00  0.00           H
ATOM   1232  CB  GLN    92      44.850  24.830  27.350  1.00  0.00           C
ATOM   1233  HB1 GLN    92      45.560  24.160  27.830  1.00  0.00           H
ATOM   1234  HB2 GLN    92      45.200  25.830  27.620  1.00  0.00           H
ATOM   1235  CG  GLN    92      44.940  24.540  25.860  1.00  0.00           C
ATOM   1236  HG1 GLN    92      44.480  25.400  25.390  1.00  0.00           H
ATOM   1237  HG2 GLN    92      44.390  23.630  25.610  1.00  0.00           H
ATOM   1238  CD  GLN    92      46.370  24.480  25.330  1.00  0.00           C
ATOM   1239  OE1 GLN    92      47.390  24.660  25.990  1.00  0.00           O
ATOM   1240  NE2 GLN    92      46.560  24.240  24.070  1.00  0.00           N
ATOM   1241 1HE2 GLN    92      45.830  24.380  23.380  1.00  0.00           H
ATOM   1242 2HE2 GLN    92      47.480  24.230  23.670  1.00  0.00           H
ATOM   1243  C   GLN    92      43.430  24.330  29.430  1.00  0.00           C
ATOM   1244  O   GLN    92      43.600  25.290  30.200  1.00  0.00           O
ATOM   1245  N   MET    93      43.440  23.060  29.720  1.00  0.00           N
ATOM   1246  H   MET    93      43.220  22.370  29.010  1.00  0.00           H
ATOM   1247  CA  MET    93      43.630  22.490  31.090  1.00  0.00           C
ATOM   1248  HA  MET    93      44.230  23.250  31.580  1.00  0.00           H
ATOM   1249  CB  MET    93      42.230  22.430  31.740  1.00  0.00           C
ATOM   1250  HB1 MET    93      41.840  23.450  31.750  1.00  0.00           H
ATOM   1251  HB2 MET    93      42.340  22.060  32.750  1.00  0.00           H
ATOM   1252  CG  MET    93      41.160  21.620  30.960  1.00  0.00           C
ATOM   1253  HG1 MET    93      41.560  20.610  30.880  1.00  0.00           H
ATOM   1254  HG2 MET    93      41.190  21.970  29.930  1.00  0.00           H
ATOM   1255  SD  MET    93      39.470  21.610  31.660  1.00  0.00           S
ATOM   1256  CE  MET    93      38.940  23.300  31.370  1.00  0.00           C
ATOM   1257  HE1 MET    93      39.730  23.910  31.810  1.00  0.00           H
ATOM   1258  HE2 MET    93      38.930  23.490  30.300  1.00  0.00           H
ATOM   1259  HE3 MET    93      37.960  23.390  31.820  1.00  0.00           H
ATOM   1260  C   MET    93      44.330  21.160  31.080  1.00  0.00           C
ATOM   1261  O   MET    93      43.920  20.230  30.430  1.00  0.00           O
ATOM   1262  N   ASN    94      45.550  21.120  31.680  1.00  0.00           N
ATOM   1263  H   ASN    94      45.760  21.980  32.190  1.00  0.00           H
ATOM   1264  CA  ASN    94      46.630  20.100  31.560  1.00  0.00           C
ATOM   1265  HA  ASN    94      46.250  19.320  30.900  1.00  0.00           H
ATOM   1266  CB  ASN    94      47.900  20.670  30.850  1.00  0.00           C
ATOM   1267  HB1 ASN    94      48.610  19.840  30.820  1.00  0.00           H
ATOM   1268  HB2 ASN    94      48.390  21.510  31.350  1.00  0.00           H
ATOM   1269  CG  ASN    94      47.500  21.150  29.440  1.00  0.00           C
ATOM   1270  OD1 ASN    94      46.810  22.110  29.140  1.00  0.00           O
ATOM   1271  ND2 ASN    94      48.150  20.490  28.490  1.00  0.00           N
ATOM   1272 1HD2 ASN    94      48.670  19.710  28.870  1.00  0.00           H
ATOM   1273 2HD2 ASN    94      47.960  20.760  27.540  1.00  0.00           H
ATOM   1274  C   ASN    94      46.970  19.400  32.930  1.00  0.00           C
ATOM   1275  O   ASN    94      46.670  19.970  34.000  1.00  0.00           O
ATOM   1276  N   SER    95      47.530  18.190  32.870  1.00  0.00           N
ATOM   1277  H   SER    95      47.660  17.820  31.940  1.00  0.00           H
ATOM   1278  CA  SER    95      47.880  17.200  33.900  1.00  0.00           C
ATOM   1279  HA  SER    95      47.930  16.200  33.470  1.00  0.00           H
ATOM   1280  CB  SER    95      49.200  17.580  34.560  1.00  0.00           C
ATOM   1281  HB1 SER    95      49.330  16.760  35.270  1.00  0.00           H
ATOM   1282  HB2 SER    95      49.110  18.500  35.150  1.00  0.00           H
ATOM   1283  OG  SER    95      50.290  17.400  33.840  1.00  0.00           O
ATOM   1284  HG  SER    95      51.060  17.550  34.390  1.00  0.00           H
ATOM   1285  C   SER    95      46.700  17.120  34.900  1.00  0.00           C
ATOM   1286  O   SER    95      46.910  17.590  36.040  1.00  0.00           O
ATOM   1287  N   LEU    96      45.500  16.750  34.450  1.00  0.00           N
ATOM   1288  H   LEU    96      45.460  16.540  33.470  1.00  0.00           H
ATOM   1289  CA  LEU    96      44.210  16.910  35.160  1.00  0.00           C
ATOM   1290  HA  LEU    96      44.050  17.940  35.490  1.00  0.00           H
ATOM   1291  CB  LEU    96      43.000  16.660  34.210  1.00  0.00           C
ATOM   1292  HB1 LEU    96      42.050  16.650  34.750  1.00  0.00           H
ATOM   1293  HB2 LEU    96      43.010  15.730  33.640  1.00  0.00           H
ATOM   1294  CG  LEU    96      42.990  17.900  33.210  1.00  0.00           C
ATOM   1295  HG  LEU    96      43.980  17.900  32.740  1.00  0.00           H
ATOM   1296  CD1 LEU    96      42.100  17.520  32.050  1.00  0.00           C
ATOM   1297 1HD1 LEU    96      41.140  17.290  32.510  1.00  0.00           H
ATOM   1298 2HD1 LEU    96      42.010  18.390  31.390  1.00  0.00           H
ATOM   1299 3HD1 LEU    96      42.430  16.680  31.440  1.00  0.00           H
ATOM   1300  CD2 LEU    96      42.510  19.200  33.830  1.00  0.00           C
ATOM   1301 1HD2 LEU    96      42.380  19.860  32.970  1.00  0.00           H
ATOM   1302 2HD2 LEU    96      41.570  18.960  34.340  1.00  0.00           H
ATOM   1303 3HD2 LEU    96      43.220  19.510  34.580  1.00  0.00           H
ATOM   1304  C   LEU    96      44.260  16.050  36.450  1.00  0.00           C
ATOM   1305  O   LEU    96      45.040  15.110  36.590  1.00  0.00           O
ATOM   1306  N   LYS    97      43.460  16.360  37.440  1.00  0.00           N
ATOM   1307  H   LYS    97      42.960  17.240  37.340  1.00  0.00           H
ATOM   1308  CA  LYS    97      43.230  15.550  38.710  1.00  0.00           C
ATOM   1309  HA  LYS    97      43.590  14.550  38.450  1.00  0.00           H
ATOM   1310  CB  LYS    97      44.070  16.140  39.830  1.00  0.00           C
ATOM   1311  HB1 LYS    97      43.900  15.600  40.750  1.00  0.00           H
ATOM   1312  HB2 LYS    97      43.650  17.120  40.070  1.00  0.00           H
ATOM   1313  CG  LYS    97      45.590  16.230  39.550  1.00  0.00           C
ATOM   1314  HG1 LYS    97      45.750  17.020  38.820  1.00  0.00           H
ATOM   1315  HG2 LYS    97      46.100  15.420  39.020  1.00  0.00           H
ATOM   1316  CD  LYS    97      46.350  16.620  40.840  1.00  0.00           C
ATOM   1317  HD1 LYS    97      47.410  16.620  40.610  1.00  0.00           H
ATOM   1318  HD2 LYS    97      46.150  15.900  41.640  1.00  0.00           H
ATOM   1319  CE  LYS    97      46.100  18.030  41.230  1.00  0.00           C
ATOM   1320  HE1 LYS    97      45.020  18.200  41.330  1.00  0.00           H
ATOM   1321  HE2 LYS    97      46.560  18.670  40.480  1.00  0.00           H
ATOM   1322  NZ  LYS    97      46.760  18.380  42.540  1.00  0.00           N
ATOM   1323  HZ1 LYS    97      46.440  17.740  43.250  1.00  0.00           H
ATOM   1324  HZ2 LYS    97      47.760  18.350  42.430  1.00  0.00           H
ATOM   1325  HZ3 LYS    97      46.540  19.330  42.810  1.00  0.00           H
ATOM   1326  C   LYS    97      41.750  15.530  39.110  1.00  0.00           C
ATOM   1327  O   LYS    97      41.060  16.440  38.640  1.00  0.00           O
ATOM   1328  N   PRO    98      41.300  14.600  39.970  1.00  0.00           N
ATOM   1329  CD  PRO    98      42.050  13.420  40.510  1.00  0.00           C
ATOM   1330  HD1 PRO    98      42.700  13.870  41.260  1.00  0.00           H
ATOM   1331  HD2 PRO    98      42.570  12.830  39.750  1.00  0.00           H
ATOM   1332  CG  PRO    98      41.000  12.540  41.200  1.00  0.00           C
ATOM   1333  HG1 PRO    98      41.380  11.970  42.060  1.00  0.00           H
ATOM   1334  HG2 PRO    98      40.470  11.890  40.500  1.00  0.00           H
ATOM   1335  CB  PRO    98      39.960  13.620  41.640  1.00  0.00           C
ATOM   1336  HB1 PRO    98      40.330  14.120  42.540  1.00  0.00           H
ATOM   1337  HB2 PRO    98      38.980  13.150  41.730  1.00  0.00           H
ATOM   1338  CA  PRO    98      39.940  14.530  40.440  1.00  0.00           C
ATOM   1339  HA  PRO    98      39.270  14.010  39.750  1.00  0.00           H
ATOM   1340  C   PRO    98      39.310  15.880  40.790  1.00  0.00           C
ATOM   1341  O   PRO    98      38.210  16.160  40.370  1.00  0.00           O
ATOM   1342  N   GLU    99      40.090  16.830  41.430  1.00  0.00           N
ATOM   1343  H   GLU    99      41.010  16.540  41.740  1.00  0.00           H
ATOM   1344  CA  GLU    99      39.580  18.160  41.880  1.00  0.00           C
ATOM   1345  HA  GLU    99      38.720  17.870  42.480  1.00  0.00           H
ATOM   1346  CB  GLU    99      40.640  18.730  42.810  1.00  0.00           C
ATOM   1347  HB1 GLU    99      40.680  18.040  43.650  1.00  0.00           H
ATOM   1348  HB2 GLU    99      40.160  19.610  43.250  1.00  0.00           H
ATOM   1349  CG  GLU    99      42.070  19.090  42.250  1.00  0.00           C
ATOM   1350  HG1 GLU    99      41.970  20.050  41.730  1.00  0.00           H
ATOM   1351  HG2 GLU    99      42.350  18.360  41.500  1.00  0.00           H
ATOM   1352  CD  GLU    99      43.120  19.230  43.360  1.00  0.00           C
ATOM   1353  OE1 GLU    99      43.830  20.250  43.350  1.00  0.00           O
ATOM   1354  OE2 GLU    99      43.390  18.200  44.060  1.00  0.00           O
ATOM   1355  C   GLU    99      39.200  19.180  40.810  1.00  0.00           C
ATOM   1356  O   GLU    99      38.500  20.150  41.080  1.00  0.00           O
ATOM   1357  N   ASP   100      39.750  18.970  39.640  1.00  0.00           N
ATOM   1358  H   ASP   100      40.160  18.070  39.440  1.00  0.00           H
ATOM   1359  CA  ASP   100      39.410  19.700  38.340  1.00  0.00           C
ATOM   1360  HA  ASP   100      39.420  20.760  38.610  1.00  0.00           H
ATOM   1361  CB  ASP   100      40.520  19.520  37.350  1.00  0.00           C
ATOM   1362  HB1 ASP   100      40.250  20.230  36.570  1.00  0.00           H
ATOM   1363  HB2 ASP   100      40.430  18.550  36.870  1.00  0.00           H
ATOM   1364  CG  ASP   100      41.900  19.800  37.880  1.00  0.00           C
ATOM   1365  OD1 ASP   100      42.120  20.850  38.580  1.00  0.00           O
ATOM   1366  OD2 ASP   100      42.850  19.070  37.590  1.00  0.00           O
ATOM   1367  C   ASP   100      38.040  19.490  37.750  1.00  0.00           C
ATOM   1368  O   ASP   100      37.660  20.040  36.740  1.00  0.00           O
ATOM   1369  N   THR   101      37.270  18.510  38.290  1.00  0.00           N
ATOM   1370  H   THR   101      37.620  18.060  39.120  1.00  0.00           H
ATOM   1371  CA  THR   101      35.930  18.090  37.790  1.00  0.00           C
ATOM   1372  HA  THR   101      35.860  18.000  36.700  1.00  0.00           H
ATOM   1373  CB  THR   101      35.410  16.870  38.510  1.00  0.00           C
ATOM   1374  HB  THR   101      35.640  16.860  39.570  1.00  0.00           H
ATOM   1375  CG2 THR   101      33.960  16.400  38.210  1.00  0.00           C
ATOM   1376 1HG2 THR   101      33.700  16.600  37.170  1.00  0.00           H
ATOM   1377 2HG2 THR   101      33.760  15.340  38.400  1.00  0.00           H
ATOM   1378 3HG2 THR   101      33.270  16.890  38.890  1.00  0.00           H
ATOM   1379  OG1 THR   101      36.240  15.840  37.990  1.00  0.00           O
ATOM   1380  HG1 THR   101      36.760  15.750  38.790  1.00  0.00           H
ATOM   1381  C   THR   101      34.900  19.190  38.130  1.00  0.00           C
ATOM   1382  O   THR   101      34.890  19.640  39.210  1.00  0.00           O
ATOM   1383  N   ALA   102      34.100  19.550  37.160  1.00  0.00           N
ATOM   1384  H   ALA   102      34.100  19.000  36.320  1.00  0.00           H
ATOM   1385  CA  ALA   102      33.010  20.560  37.220  1.00  0.00           C
ATOM   1386  HA  ALA   102      32.400  20.310  38.090  1.00  0.00           H
ATOM   1387  CB  ALA   102      33.650  22.010  37.420  1.00  0.00           C
ATOM   1388  HB1 ALA   102      32.910  22.790  37.240  1.00  0.00           H
ATOM   1389  HB2 ALA   102      33.910  22.040  38.480  1.00  0.00           H
ATOM   1390  HB3 ALA   102      34.580  22.000  36.860  1.00  0.00           H
ATOM   1391  C   ALA   102      32.110  20.580  35.950  1.00  0.00           C
ATOM   1392  O   ALA   102      32.590  20.210  34.840  1.00  0.00           O
ATOM   1393  N   VAL   103      30.850  21.050  36.120  1.00  0.00           N
ATOM   1394  H   VAL   103      30.690  21.380  37.070  1.00  0.00           H
ATOM   1395  CA  VAL   103      30.180  21.830  35.040  1.00  0.00           C
ATOM   1396  HA  VAL   103      30.320  21.310  34.100  1.00  0.00           H
ATOM   1397  CB  VAL   103      28.690  22.020  35.200  1.00  0.00           C
ATOM   1398  HB  VAL   103      28.400  22.800  35.900  1.00  0.00           H
ATOM   1399  CG1 VAL   103      28.220  22.490  33.840  1.00  0.00           C
ATOM   1400 1HG1 VAL   103      28.510  21.790  33.050  1.00  0.00           H
ATOM   1401 2HG1 VAL   103      27.140  22.600  33.870  1.00  0.00           H
ATOM   1402 3HG1 VAL   103      28.800  23.390  33.640  1.00  0.00           H
ATOM   1403  CG2 VAL   103      27.940  20.730  35.650  1.00  0.00           C
ATOM   1404 1HG2 VAL   103      27.900  19.970  34.870  1.00  0.00           H
ATOM   1405 2HG2 VAL   103      28.480  20.310  36.490  1.00  0.00           H
ATOM   1406 3HG2 VAL   103      26.910  20.870  35.970  1.00  0.00           H
ATOM   1407  C   VAL   103      31.000  23.130  34.940  1.00  0.00           C
ATOM   1408  O   VAL   103      31.180  23.920  35.870  1.00  0.00           O
ATOM   1409  N   TYR   104      31.580  23.250  33.740  1.00  0.00           N
ATOM   1410  H   TYR   104      31.330  22.570  33.040  1.00  0.00           H
ATOM   1411  CA  TYR   104      32.240  24.470  33.200  1.00  0.00           C
ATOM   1412  HA  TYR   104      32.630  25.030  34.050  1.00  0.00           H
ATOM   1413  CB  TYR   104      33.510  24.100  32.410  1.00  0.00           C
ATOM   1414  HB1 TYR   104      33.800  25.050  31.970  1.00  0.00           H
ATOM   1415  HB2 TYR   104      33.250  23.350  31.670  1.00  0.00           H
ATOM   1416  CG  TYR   104      34.730  23.720  33.220  1.00  0.00           C
ATOM   1417  CD1 TYR   104      34.930  22.400  33.490  1.00  0.00           C
ATOM   1418  HD1 TYR   104      34.270  21.600  33.180  1.00  0.00           H
ATOM   1419  CE1 TYR   104      36.080  22.030  34.310  1.00  0.00           C
ATOM   1420  HE1 TYR   104      36.110  21.040  34.740  1.00  0.00           H
ATOM   1421  CZ  TYR   104      36.950  22.970  34.770  1.00  0.00           C
ATOM   1422  OH  TYR   104      37.980  22.560  35.490  1.00  0.00           O
ATOM   1423  HH  TYR   104      37.940  21.610  35.650  1.00  0.00           H
ATOM   1424  CE2 TYR   104      36.730  24.310  34.470  1.00  0.00           C
ATOM   1425  HE2 TYR   104      37.460  25.040  34.790  1.00  0.00           H
ATOM   1426  CD2 TYR   104      35.570  24.700  33.770  1.00  0.00           C
ATOM   1427  HD2 TYR   104      35.460  25.740  33.500  1.00  0.00           H
ATOM   1428  C   TYR   104      31.260  25.290  32.380  1.00  0.00           C
ATOM   1429  O   TYR   104      30.370  24.770  31.690  1.00  0.00           O
ATOM   1430  N   TYR   105      31.440  26.620  32.460  1.00  0.00           N
ATOM   1431  H   TYR   105      32.140  26.920  33.120  1.00  0.00           H
ATOM   1432  CA  TYR   105      30.430  27.610  32.100  1.00  0.00           C
ATOM   1433  HA  TYR   105      29.660  27.260  31.400  1.00  0.00           H
ATOM   1434  CB  TYR   105      29.840  28.110  33.370  1.00  0.00           C
ATOM   1435  HB1 TYR   105      29.370  29.090  33.240  1.00  0.00           H
ATOM   1436  HB2 TYR   105      30.670  28.250  34.060  1.00  0.00           H
ATOM   1437  CG  TYR   105      28.770  27.190  34.000  1.00  0.00           C
ATOM   1438  CD1 TYR   105      28.920  26.640  35.260  1.00  0.00           C
ATOM   1439  HD1 TYR   105      29.820  26.800  35.840  1.00  0.00           H
ATOM   1440  CE1 TYR   105      27.890  25.830  35.820  1.00  0.00           C
ATOM   1441  HE1 TYR   105      27.990  25.280  36.740  1.00  0.00           H
ATOM   1442  CZ  TYR   105      26.780  25.590  35.100  1.00  0.00           C
ATOM   1443  OH  TYR   105      25.750  24.810  35.590  1.00  0.00           O
ATOM   1444  HH  TYR   105      25.020  24.740  34.980  1.00  0.00           H
ATOM   1445  CE2 TYR   105      26.590  26.180  33.840  1.00  0.00           C
ATOM   1446  HE2 TYR   105      25.660  25.960  33.340  1.00  0.00           H
ATOM   1447  CD2 TYR   105      27.590  26.980  33.180  1.00  0.00           C
ATOM   1448  HD2 TYR   105      27.530  27.260  32.140  1.00  0.00           H
ATOM   1449  C   TYR   105      31.160  28.840  31.430  1.00  0.00           C
ATOM   1450  O   TYR   105      32.010  29.410  32.100  1.00  0.00           O
ATOM   1451  N   CYS   106      30.760  29.230  30.210  1.00  0.00           N
ATOM   1452  H   CYS   106      30.090  28.610  29.770  1.00  0.00           H
ATOM   1453  CA  CYS   106      31.270  30.380  29.450  1.00  0.00           C
ATOM   1454  HA  CYS   106      32.340  30.480  29.680  1.00  0.00           H
ATOM   1455  CB  CYS   106      31.200  29.980  27.950  1.00  0.00           C
ATOM   1456  HB1 CYS   106      30.240  29.530  27.710  1.00  0.00           H
ATOM   1457  HB2 CYS   106      31.920  29.200  27.720  1.00  0.00           H
ATOM   1458  SG  CYS   106      31.380  31.270  26.740  1.00  0.00           S
ATOM   1459  C   CYS   106      30.450  31.650  29.720  1.00  0.00           C
ATOM   1460  O   CYS   106      29.240  31.630  29.880  1.00  0.00           O
ATOM   1461  N   ALA   107      31.160  32.820  29.870  1.00  0.00           N
ATOM   1462  H   ALA   107      32.150  32.850  29.680  1.00  0.00           H
ATOM   1463  CA  ALA   107      30.510  34.120  30.100  1.00  0.00           C
ATOM   1464  HA  ALA   107      29.560  34.040  29.560  1.00  0.00           H
ATOM   1465  CB  ALA   107      30.260  34.320  31.670  1.00  0.00           C
ATOM   1466  HB1 ALA   107      29.950  33.370  32.110  1.00  0.00           H
ATOM   1467  HB2 ALA   107      31.200  34.460  32.210  1.00  0.00           H
ATOM   1468  HB3 ALA   107      29.640  35.200  31.850  1.00  0.00           H
ATOM   1469  C   ALA   107      31.240  35.240  29.410  1.00  0.00           C
ATOM   1470  O   ALA   107      32.340  35.040  28.850  1.00  0.00           O
ATOM   1471  N   ALA   108      30.720  36.490  29.320  1.00  0.00           N
ATOM   1472  H   ALA   108      29.790  36.690  29.650  1.00  0.00           H
ATOM   1473  CA  ALA   108      31.330  37.640  28.670  1.00  0.00           C
ATOM   1474  HA  ALA   108      32.400  37.510  28.850  1.00  0.00           H
ATOM   1475  CB  ALA   108      31.080  37.560  27.140  1.00  0.00           C
ATOM   1476  HB1 ALA   108      30.040  37.630  26.850  1.00  0.00           H
ATOM   1477  HB2 ALA   108      31.670  38.290  26.570  1.00  0.00           H
ATOM   1478  HB3 ALA   108      31.400  36.570  26.820  1.00  0.00           H
ATOM   1479  C   ALA   108      30.960  39.010  29.340  1.00  0.00           C
ATOM   1480  O   ALA   108      29.890  39.160  29.890  1.00  0.00           O
ATOM   1481  N   ASP   109      31.910  39.910  29.300  1.00  0.00           N
ATOM   1482  H   ASP   109      32.760  39.720  28.800  1.00  0.00           H
ATOM   1483  CA  ASP   109      31.690  41.280  29.830  1.00  0.00           C
ATOM   1484  HA  ASP   109      30.650  41.580  29.830  1.00  0.00           H
ATOM   1485  CB  ASP   109      32.100  41.310  31.330  1.00  0.00           C
ATOM   1486  HB1 ASP   109      33.180  41.460  31.320  1.00  0.00           H
ATOM   1487  HB2 ASP   109      31.720  40.460  31.890  1.00  0.00           H
ATOM   1488  CG  ASP   109      31.430  42.430  32.090  1.00  0.00           C
ATOM   1489  OD1 ASP   109      30.150  42.430  32.260  1.00  0.00           O
ATOM   1490  OD2 ASP   109      32.170  43.400  32.310  1.00  0.00           O
ATOM   1491  C   ASP   109      32.430  42.340  28.920  1.00  0.00           C
ATOM   1492  O   ASP   109      33.310  41.960  28.190  1.00  0.00           O
ATOM   1493  N   ARG   110      32.090  43.660  29.040  1.00  0.00           N
ATOM   1494  H   ARG   110      31.390  43.870  29.740  1.00  0.00           H
ATOM   1495  CA  ARG   110      32.870  44.780  28.410  1.00  0.00           C
ATOM   1496  HA  ARG   110      33.220  44.370  27.460  1.00  0.00           H
ATOM   1497  CB  ARG   110      31.850  45.900  28.020  1.00  0.00           C
ATOM   1498  HB1 ARG   110      31.590  46.470  28.920  1.00  0.00           H
ATOM   1499  HB2 ARG   110      31.030  45.390  27.520  1.00  0.00           H
ATOM   1500  CG  ARG   110      32.450  46.870  26.990  1.00  0.00           C
ATOM   1501  HG1 ARG   110      32.820  46.300  26.130  1.00  0.00           H
ATOM   1502  HG2 ARG   110      33.300  47.440  27.370  1.00  0.00           H
ATOM   1503  CD  ARG   110      31.420  47.930  26.510  1.00  0.00           C
ATOM   1504  HD1 ARG   110      31.960  48.660  25.910  1.00  0.00           H
ATOM   1505  HD2 ARG   110      31.020  48.430  27.390  1.00  0.00           H
ATOM   1506  NE  ARG   110      30.390  47.420  25.610  1.00  0.00           N
ATOM   1507  HE  ARG   110      29.590  47.050  26.110  1.00  0.00           H
ATOM   1508  CZ  ARG   110      30.230  47.710  24.320  1.00  0.00           C
ATOM   1509  NH1 ARG   110      31.210  48.010  23.440  1.00  0.00           N
ATOM   1510 1HH1 ARG   110      32.130  48.090  23.830  1.00  0.00           H
ATOM   1511 2HH1 ARG   110      30.970  48.360  22.520  1.00  0.00           H
ATOM   1512  NH2 ARG   110      29.100  47.530  23.800  1.00  0.00           N
ATOM   1513 1HH2 ARG   110      28.440  46.910  24.250  1.00  0.00           H
ATOM   1514 2HH2 ARG   110      28.910  47.710  22.830  1.00  0.00           H
ATOM   1515  C   ARG   110      34.070  45.100  29.280  1.00  0.00           C
ATOM   1516  O   ARG   110      35.060  45.560  28.640  1.00  0.00           O
ATOM   1517  N   PHE   111      34.110  44.920  30.600  1.00  0.00           N
ATOM   1518  H   PHE   111      33.330  44.500  31.090  1.00  0.00           H
ATOM   1519  CA  PHE   111      35.050  45.660  31.430  1.00  0.00           C
ATOM   1520  HA  PHE   111      35.990  45.930  30.950  1.00  0.00           H
ATOM   1521  CB  PHE   111      34.300  46.890  31.890  1.00  0.00           C
ATOM   1522  HB1 PHE   111      34.980  47.440  32.530  1.00  0.00           H
ATOM   1523  HB2 PHE   111      33.450  46.650  32.530  1.00  0.00           H
ATOM   1524  CG  PHE   111      33.760  47.870  30.770  1.00  0.00           C
ATOM   1525  CD1 PHE   111      32.490  48.390  30.890  1.00  0.00           C
ATOM   1526  HD1 PHE   111      31.780  47.860  31.520  1.00  0.00           H
ATOM   1527  CE1 PHE   111      32.110  49.440  30.020  1.00  0.00           C
ATOM   1528  HE1 PHE   111      31.110  49.850  29.980  1.00  0.00           H
ATOM   1529  CZ  PHE   111      33.030  50.050  29.150  1.00  0.00           C
ATOM   1530  HZ  PHE   111      32.720  50.840  28.480  1.00  0.00           H
ATOM   1531  CE2 PHE   111      34.330  49.490  29.080  1.00  0.00           C
ATOM   1532  HE2 PHE   111      35.070  49.810  28.370  1.00  0.00           H
ATOM   1533  CD2 PHE   111      34.720  48.370  29.880  1.00  0.00           C
ATOM   1534  HD2 PHE   111      35.770  48.140  30.030  1.00  0.00           H
ATOM   1535  C   PHE   111      35.500  44.770  32.620  1.00  0.00           C
ATOM   1536  O   PHE   111      36.660  44.970  33.050  1.00  0.00           O
ATOM   1537  N   LEU   112      34.760  43.870  33.190  1.00  0.00           N
ATOM   1538  H   LEU   112      33.850  43.680  32.790  1.00  0.00           H
ATOM   1539  CA  LEU   112      35.130  43.220  34.450  1.00  0.00           C
ATOM   1540  HA  LEU   112      35.630  43.950  35.080  1.00  0.00           H
ATOM   1541  CB  LEU   112      33.960  42.620  35.220  1.00  0.00           C
ATOM   1542  HB1 LEU   112      34.400  41.940  35.960  1.00  0.00           H
ATOM   1543  HB2 LEU   112      33.350  42.020  34.550  1.00  0.00           H
ATOM   1544  CG  LEU   112      33.070  43.550  35.960  1.00  0.00           C
ATOM   1545  HG  LEU   112      32.750  44.230  35.170  1.00  0.00           H
ATOM   1546  CD1 LEU   112      31.840  42.780  36.540  1.00  0.00           C
ATOM   1547 1HD1 LEU   112      31.140  43.350  37.150  1.00  0.00           H
ATOM   1548 2HD1 LEU   112      31.260  42.440  35.690  1.00  0.00           H
ATOM   1549 3HD1 LEU   112      32.290  41.990  37.150  1.00  0.00           H
ATOM   1550  CD2 LEU   112      33.730  44.410  37.050  1.00  0.00           C
ATOM   1551 1HD2 LEU   112      34.450  45.100  36.610  1.00  0.00           H
ATOM   1552 2HD2 LEU   112      33.010  45.040  37.570  1.00  0.00           H
ATOM   1553 3HD2 LEU   112      34.150  43.810  37.860  1.00  0.00           H
ATOM   1554  C   LEU   112      36.150  42.130  34.080  1.00  0.00           C
ATOM   1555  O   LEU   112      35.990  41.340  33.160  1.00  0.00           O
ATOM   1556  N   THR   113      37.200  41.980  34.920  1.00  0.00           N
ATOM   1557  H   THR   113      37.320  42.600  35.710  1.00  0.00           H
ATOM   1558  CA  THR   113      38.270  41.100  34.660  1.00  0.00           C
ATOM   1559  HA  THR   113      38.430  41.040  33.580  1.00  0.00           H
ATOM   1560  CB  THR   113      39.600  41.560  35.130  1.00  0.00           C
ATOM   1561  HB  THR   113      40.350  40.790  34.940  1.00  0.00           H
ATOM   1562  CG2 THR   113      40.110  42.830  34.490  1.00  0.00           C
ATOM   1563 1HG2 THR   113      40.920  43.190  35.120  1.00  0.00           H
ATOM   1564 2HG2 THR   113      40.380  42.680  33.440  1.00  0.00           H
ATOM   1565 3HG2 THR   113      39.320  43.580  34.510  1.00  0.00           H
ATOM   1566  OG1 THR   113      39.480  41.710  36.530  1.00  0.00           O
ATOM   1567  HG1 THR   113      39.880  42.510  36.870  1.00  0.00           H
ATOM   1568  C   THR   113      38.010  39.740  35.250  1.00  0.00           C
ATOM   1569  O   THR   113      38.440  38.820  34.630  1.00  0.00           O
ATOM   1570  N   ARG   132      37.420  39.600  36.480  1.00  0.00           N
ATOM   1571  H   ARG   132      37.320  40.390  37.100  1.00  0.00           H
ATOM   1572  CA  ARG   132      37.390  38.370  37.270  1.00  0.00           C
ATOM   1573  HA  ARG   132      37.430  37.500  36.610  1.00  0.00           H
ATOM   1574  CB  ARG   132      38.660  38.370  38.220  1.00  0.00           C
ATOM   1575  HB1 ARG   132      39.640  38.420  37.740  1.00  0.00           H
ATOM   1576  HB2 ARG   132      38.690  37.450  38.810  1.00  0.00           H
ATOM   1577  CG  ARG   132      38.710  39.610  39.160  1.00  0.00           C
ATOM   1578  HG1 ARG   132      37.710  39.830  39.540  1.00  0.00           H
ATOM   1579  HG2 ARG   132      39.010  40.540  38.680  1.00  0.00           H
ATOM   1580  CD  ARG   132      39.550  39.300  40.390  1.00  0.00           C
ATOM   1581  HD1 ARG   132      39.310  38.290  40.730  1.00  0.00           H
ATOM   1582  HD2 ARG   132      39.540  40.130  41.110  1.00  0.00           H
ATOM   1583  NE  ARG   132      40.970  39.280  40.020  1.00  0.00           N
ATOM   1584  HE  ARG   132      41.380  40.170  39.770  1.00  0.00           H
ATOM   1585  CZ  ARG   132      41.760  38.240  39.870  1.00  0.00           C
ATOM   1586  NH1 ARG   132      41.430  36.990  40.180  1.00  0.00           N
ATOM   1587 1HH1 ARG   132      40.630  36.870  40.780  1.00  0.00           H
ATOM   1588 2HH1 ARG   132      42.080  36.210  40.160  1.00  0.00           H
ATOM   1589  NH2 ARG   132      42.880  38.430  39.280  1.00  0.00           N
ATOM   1590 1HH2 ARG   132      43.130  39.400  39.130  1.00  0.00           H
ATOM   1591 2HH2 ARG   132      43.210  37.610  38.800  1.00  0.00           H
ATOM   1592  C   ARG   132      36.100  38.130  38.130  1.00  0.00           C
ATOM   1593  O   ARG   132      35.990  37.100  38.750  1.00  0.00           O
ATOM   1594  N   SER   133      35.230  39.090  38.300  1.00  0.00           N
ATOM   1595  H   SER   133      35.520  40.010  37.990  1.00  0.00           H
ATOM   1596  CA  SER   133      34.010  38.990  39.180  1.00  0.00           C
ATOM   1597  HA  SER   133      34.370  38.600  40.130  1.00  0.00           H
ATOM   1598  CB  SER   133      33.650  40.400  39.530  1.00  0.00           C
ATOM   1599  HB1 SER   133      33.150  40.750  38.630  1.00  0.00           H
ATOM   1600  HB2 SER   133      34.520  40.990  39.820  1.00  0.00           H
ATOM   1601  OG  SER   133      32.570  40.430  40.520  1.00  0.00           O
ATOM   1602  HG  SER   133      32.440  41.350  40.780  1.00  0.00           H
ATOM   1603  C   SER   133      32.840  38.140  38.670  1.00  0.00           C
ATOM   1604  O   SER   133      32.610  38.150  37.490  1.00  0.00           O
ATOM   1605  N   VAL   134      32.020  37.510  39.550  1.00  0.00           N
ATOM   1606  H   VAL   134      32.040  37.710  40.540  1.00  0.00           H
ATOM   1607  CA  VAL   134      30.810  36.740  39.160  1.00  0.00           C
ATOM   1608  HA  VAL   134      31.160  35.970  38.470  1.00  0.00           H
ATOM   1609  CB  VAL   134      30.250  35.930  40.390  1.00  0.00           C
ATOM   1610  HB  VAL   134      29.250  35.580  40.160  1.00  0.00           H
ATOM   1611  CG1 VAL   134      31.050  34.660  40.640  1.00  0.00           C
ATOM   1612 1HG1 VAL   134      30.800  34.170  41.580  1.00  0.00           H
ATOM   1613 2HG1 VAL   134      30.890  33.940  39.840  1.00  0.00           H
ATOM   1614 3HG1 VAL   134      32.110  34.880  40.770  1.00  0.00           H
ATOM   1615  CG2 VAL   134      30.010  36.700  41.690  1.00  0.00           C
ATOM   1616 1HG2 VAL   134      29.490  36.070  42.410  1.00  0.00           H
ATOM   1617 2HG2 VAL   134      30.980  37.030  42.070  1.00  0.00           H
ATOM   1618 3HG2 VAL   134      29.460  37.630  41.570  1.00  0.00           H
ATOM   1619  C   VAL   134      29.710  37.660  38.600  1.00  0.00           C
ATOM   1620  O   VAL   134      28.760  37.180  37.950  1.00  0.00           O
ATOM   1621  N   LYS   135      29.960  38.980  38.660  1.00  0.00           N
ATOM   1622  H   LYS   135      30.840  39.220  39.100  1.00  0.00           H
ATOM   1623  CA  LYS   135      29.120  40.090  38.110  1.00  0.00           C
ATOM   1624  HA  LYS   135      28.070  39.840  38.220  1.00  0.00           H
ATOM   1625  CB  LYS   135      29.410  41.440  38.780  1.00  0.00           C
ATOM   1626  HB1 LYS   135      29.040  42.290  38.200  1.00  0.00           H
ATOM   1627  HB2 LYS   135      30.490  41.470  38.900  1.00  0.00           H
ATOM   1628  CG  LYS   135      28.790  41.630  40.170  1.00  0.00           C
ATOM   1629  HG1 LYS   135      29.140  42.610  40.490  1.00  0.00           H
ATOM   1630  HG2 LYS   135      29.210  40.870  40.840  1.00  0.00           H
ATOM   1631  CD  LYS   135      27.250  41.800  40.050  1.00  0.00           C
ATOM   1632  HD1 LYS   135      26.910  40.810  39.730  1.00  0.00           H
ATOM   1633  HD2 LYS   135      27.000  42.660  39.430  1.00  0.00           H
ATOM   1634  CE  LYS   135      26.720  42.110  41.450  1.00  0.00           C
ATOM   1635  HE1 LYS   135      25.630  42.250  41.470  1.00  0.00           H
ATOM   1636  HE2 LYS   135      27.230  42.990  41.820  1.00  0.00           H
ATOM   1637  NZ  LYS   135      26.950  40.920  42.410  1.00  0.00           N
ATOM   1638  HZ1 LYS   135      27.860  40.850  42.840  1.00  0.00           H
ATOM   1639  HZ2 LYS   135      26.310  40.880  43.190  1.00  0.00           H
ATOM   1640  HZ3 LYS   135      26.790  40.020  41.970  1.00  0.00           H
ATOM   1641  C   LYS   135      29.240  40.250  36.610  1.00  0.00           C
ATOM   1642  O   LYS   135      28.610  41.220  36.010  1.00  0.00           O
ATOM   1643  N   TYR   136      29.670  39.220  35.940  1.00  0.00           N
ATOM   1644  H   TYR   136      30.040  38.500  36.540  1.00  0.00           H
ATOM   1645  CA  TYR   136      29.540  39.010  34.460  1.00  0.00           C
ATOM   1646  HA  TYR   136      30.050  39.830  33.980  1.00  0.00           H
ATOM   1647  CB  TYR   136      30.180  37.690  34.030  1.00  0.00           C
ATOM   1648  HB1 TYR   136      29.710  37.280  33.140  1.00  0.00           H
ATOM   1649  HB2 TYR   136      30.080  36.990  34.860  1.00  0.00           H
ATOM   1650  CG  TYR   136      31.690  37.770  33.640  1.00  0.00           C
ATOM   1651  CD1 TYR   136      32.570  38.620  34.270  1.00  0.00           C
ATOM   1652  HD1 TYR   136      32.250  39.210  35.120  1.00  0.00           H
ATOM   1653  CE1 TYR   136      33.840  38.920  33.830  1.00  0.00           C
ATOM   1654  HE1 TYR   136      34.550  39.540  34.360  1.00  0.00           H
ATOM   1655  CZ  TYR   136      34.330  38.360  32.650  1.00  0.00           C
ATOM   1656  OH  TYR   136      35.540  38.720  32.120  1.00  0.00           O
ATOM   1657  HH  TYR   136      35.900  39.500  32.550  1.00  0.00           H
ATOM   1658  CE2 TYR   136      33.520  37.480  31.960  1.00  0.00           C
ATOM   1659  HE2 TYR   136      33.900  37.070  31.040  1.00  0.00           H
ATOM   1660  CD2 TYR   136      32.210  37.200  32.490  1.00  0.00           C
ATOM   1661  HD2 TYR   136      31.500  36.560  31.980  1.00  0.00           H
ATOM   1662  C   TYR   136      28.100  38.970  33.980  1.00  0.00           C
ATOM   1663  O   TYR   136      27.240  38.470  34.670  1.00  0.00           O
ATOM   1664  N   ASP   137      27.770  39.580  32.860  1.00  0.00           N
ATOM   1665  H   ASP   137      28.530  39.980  32.330  1.00  0.00           H
ATOM   1666  CA  ASP   137      26.420  39.760  32.250  1.00  0.00           C
ATOM   1667  HA  ASP   137      25.750  39.710  33.100  1.00  0.00           H
ATOM   1668  CB  ASP   137      26.330  41.160  31.600  1.00  0.00           C
ATOM   1669  HB1 ASP   137      26.850  41.270  30.650  1.00  0.00           H
ATOM   1670  HB2 ASP   137      26.780  41.820  32.340  1.00  0.00           H
ATOM   1671  CG  ASP   137      24.800  41.490  31.480  1.00  0.00           C
ATOM   1672  OD1 ASP   137      24.200  41.540  30.400  1.00  0.00           O
ATOM   1673  OD2 ASP   137      24.160  41.660  32.530  1.00  0.00           O
ATOM   1674  C   ASP   137      25.910  38.780  31.210  1.00  0.00           C
ATOM   1675  O   ASP   137      24.770  38.370  31.450  1.00  0.00           O
ATOM   1676  N   TYR   138      26.570  38.460  30.080  1.00  0.00           N
ATOM   1677  H   TYR   138      27.390  38.990  29.810  1.00  0.00           H
ATOM   1678  CA  TYR   138      26.130  37.390  29.130  1.00  0.00           C
ATOM   1679  HA  TYR   138      25.050  37.350  29.250  1.00  0.00           H
ATOM   1680  CB  TYR   138      26.520  37.840  27.740  1.00  0.00           C
ATOM   1681  HB1 TYR   138      26.060  37.160  27.020  1.00  0.00           H
ATOM   1682  HB2 TYR   138      27.610  37.750  27.710  1.00  0.00           H
ATOM   1683  CG  TYR   138      26.030  39.250  27.270  1.00  0.00           C
ATOM   1684  CD1 TYR   138      26.910  40.260  26.840  1.00  0.00           C
ATOM   1685  HD1 TYR   138      27.950  40.100  27.060  1.00  0.00           H
ATOM   1686  CE1 TYR   138      26.420  41.420  26.220  1.00  0.00           C
ATOM   1687  HE1 TYR   138      27.120  42.170  25.870  1.00  0.00           H
ATOM   1688  CZ  TYR   138      25.030  41.590  26.040  1.00  0.00           C
ATOM   1689  OH  TYR   138      24.570  42.610  25.240  1.00  0.00           O
ATOM   1690  HH  TYR   138      23.610  42.640  25.220  1.00  0.00           H
ATOM   1691  CE2 TYR   138      24.170  40.690  26.570  1.00  0.00           C
ATOM   1692  HE2 TYR   138      23.110  40.840  26.510  1.00  0.00           H
ATOM   1693  CD2 TYR   138      24.640  39.490  27.190  1.00  0.00           C
ATOM   1694  HD2 TYR   138      23.950  38.720  27.500  1.00  0.00           H
ATOM   1695  C   TYR   138      26.720  35.990  29.490  1.00  0.00           C
ATOM   1696  O   TYR   138      27.880  35.860  29.910  1.00  0.00           O
ATOM   1697  N   TRP   139      25.940  34.930  29.230  1.00  0.00           N
ATOM   1698  H   TRP   139      24.980  35.110  28.970  1.00  0.00           H
ATOM   1699  CA  TRP   139      26.290  33.540  29.610  1.00  0.00           C
ATOM   1700  HA  TRP   139      27.360  33.380  29.740  1.00  0.00           H
ATOM   1701  CB  TRP   139      25.620  33.160  30.970  1.00  0.00           C
ATOM   1702  HB1 TRP   139      25.910  32.130  31.180  1.00  0.00           H
ATOM   1703  HB2 TRP   139      24.540  33.290  30.860  1.00  0.00           H
ATOM   1704  CG  TRP   139      26.120  33.920  32.210  1.00  0.00           C
ATOM   1705  CD1 TRP   139      25.800  35.170  32.520  1.00  0.00           C
ATOM   1706  HD1 TRP   139      25.190  35.840  31.920  1.00  0.00           H
ATOM   1707  NE1 TRP   139      26.490  35.670  33.600  1.00  0.00           N
ATOM   1708  HE1 TRP   139      26.480  36.610  33.970  1.00  0.00           H
ATOM   1709  CE2 TRP   139      27.380  34.680  34.050  1.00  0.00           C
ATOM   1710  CZ2 TRP   139      28.370  34.730  35.040  1.00  0.00           C
ATOM   1711  HZ2 TRP   139      28.470  35.610  35.670  1.00  0.00           H
ATOM   1712  CH2 TRP   139      29.140  33.550  35.180  1.00  0.00           C
ATOM   1713  HH2 TRP   139      29.900  33.590  35.940  1.00  0.00           H
ATOM   1714  CZ3 TRP   139      28.910  32.370  34.400  1.00  0.00           C
ATOM   1715  HZ3 TRP   139      29.510  31.510  34.640  1.00  0.00           H
ATOM   1716  CE3 TRP   139      27.930  32.380  33.400  1.00  0.00           C
ATOM   1717  HE3 TRP   139      27.780  31.620  32.640  1.00  0.00           H
ATOM   1718  CD2 TRP   139      27.090  33.540  33.200  1.00  0.00           C
ATOM   1719  C   TRP   139      25.860  32.590  28.500  1.00  0.00           C
ATOM   1720  O   TRP   139      24.910  32.860  27.790  1.00  0.00           O
ATOM   1721  N   GLY   140      26.640  31.530  28.360  1.00  0.00           N
ATOM   1722  H   GLY   140      27.470  31.560  28.920  1.00  0.00           H
ATOM   1723  CA  GLY   140      26.290  30.250  27.830  1.00  0.00           C
ATOM   1724  HA1 GLY   140      27.270  29.780  27.730  1.00  0.00           H
ATOM   1725  HA2 GLY   140      25.910  30.340  26.810  1.00  0.00           H
ATOM   1726  C   GLY   140      25.410  29.340  28.660  1.00  0.00           C
ATOM   1727  O   GLY   140      24.790  29.920  29.540  1.00  0.00           O
ATOM   1728  N   GLN   141      25.240  28.010  28.390  1.00  0.00           N
ATOM   1729  H   GLN   141      25.890  27.590  27.740  1.00  0.00           H
ATOM   1730  CA  GLN   141      24.380  27.100  29.140  1.00  0.00           C
ATOM   1731  HA  GLN   141      23.960  27.670  29.970  1.00  0.00           H
ATOM   1732  CB  GLN   141      23.120  26.640  28.410  1.00  0.00           C
ATOM   1733  HB1 GLN   141      22.500  26.000  29.040  1.00  0.00           H
ATOM   1734  HB2 GLN   141      23.460  26.070  27.540  1.00  0.00           H
ATOM   1735  CG  GLN   141      22.320  27.840  27.970  1.00  0.00           C
ATOM   1736  HG1 GLN   141      22.850  28.520  27.310  1.00  0.00           H
ATOM   1737  HG2 GLN   141      22.150  28.290  28.950  1.00  0.00           H
ATOM   1738  CD  GLN   141      21.050  27.300  27.290  1.00  0.00           C
ATOM   1739  OE1 GLN   141      20.020  27.190  27.940  1.00  0.00           O
ATOM   1740  NE2 GLN   141      21.080  26.990  25.940  1.00  0.00           N
ATOM   1741 1HE2 GLN   141      21.940  27.050  25.420  1.00  0.00           H
ATOM   1742 2HE2 GLN   141      20.260  26.670  25.450  1.00  0.00           H
ATOM   1743  C   GLN   141      25.140  25.880  29.680  1.00  0.00           C
ATOM   1744  O   GLN   141      24.660  25.150  30.580  1.00  0.00           O
ATOM   1745  N   GLY   142      26.410  25.780  29.390  1.00  0.00           N
ATOM   1746  H   GLY   142      26.740  26.370  28.640  1.00  0.00           H
ATOM   1747  CA  GLY   142      27.430  24.980  30.160  1.00  0.00           C
ATOM   1748  HA1 GLY   142      27.140  24.810  31.190  1.00  0.00           H
ATOM   1749  HA2 GLY   142      28.390  25.490  30.260  1.00  0.00           H
ATOM   1750  C   GLY   142      27.800  23.600  29.530  1.00  0.00           C
ATOM   1751  O   GLY   142      27.220  23.160  28.510  1.00  0.00           O
ATOM   1752  N   THR   143      28.930  23.010  30.030  1.00  0.00           N
ATOM   1753  H   THR   143      29.440  23.470  30.760  1.00  0.00           H
ATOM   1754  CA  THR   143      29.370  21.660  29.610  1.00  0.00           C
ATOM   1755  HA  THR   143      28.600  21.070  29.130  1.00  0.00           H
ATOM   1756  CB  THR   143      30.370  21.640  28.500  1.00  0.00           C
ATOM   1757  HB  THR   143      29.980  22.190  27.650  1.00  0.00           H
ATOM   1758  CG2 THR   143      31.770  22.260  28.860  1.00  0.00           C
ATOM   1759 1HG2 THR   143      32.290  22.580  27.950  1.00  0.00           H
ATOM   1760 2HG2 THR   143      31.730  23.030  29.620  1.00  0.00           H
ATOM   1761 3HG2 THR   143      32.380  21.460  29.280  1.00  0.00           H
ATOM   1762  OG1 THR   143      30.470  20.280  28.110  1.00  0.00           O
ATOM   1763  HG1 THR   143      30.640  20.180  27.180  1.00  0.00           H
ATOM   1764  C   THR   143      30.020  20.950  30.820  1.00  0.00           C
ATOM   1765  O   THR   143      30.670  21.570  31.700  1.00  0.00           O
ATOM   1766  N   GLN   144      29.960  19.610  30.830  1.00  0.00           N
ATOM   1767  H   GLN   144      29.470  19.180  30.060  1.00  0.00           H
ATOM   1768  CA  GLN   144      30.500  18.680  31.830  1.00  0.00           C
ATOM   1769  HA  GLN   144      30.270  19.130  32.800  1.00  0.00           H
ATOM   1770  CB  GLN   144      29.640  17.370  31.900  1.00  0.00           C
ATOM   1771  HB1 GLN   144      30.000  16.630  31.180  1.00  0.00           H
ATOM   1772  HB2 GLN   144      28.620  17.550  31.580  1.00  0.00           H
ATOM   1773  CG  GLN   144      29.350  16.860  33.310  1.00  0.00           C
ATOM   1774  HG1 GLN   144      29.030  17.670  33.960  1.00  0.00           H
ATOM   1775  HG2 GLN   144      30.210  16.350  33.740  1.00  0.00           H
ATOM   1776  CD  GLN   144      28.120  15.930  33.310  1.00  0.00           C
ATOM   1777  OE1 GLN   144      27.040  16.310  33.690  1.00  0.00           O
ATOM   1778  NE2 GLN   144      28.220  14.710  32.870  1.00  0.00           N
ATOM   1779 1HE2 GLN   144      29.060  14.340  32.450  1.00  0.00           H
ATOM   1780 2HE2 GLN   144      27.400  14.130  32.970  1.00  0.00           H
ATOM   1781  C   GLN   144      31.950  18.360  31.600  1.00  0.00           C
ATOM   1782  O   GLN   144      32.290  17.810  30.540  1.00  0.00           O
ATOM   1783  N   VAL   145      32.850  18.570  32.610  1.00  0.00           N
ATOM   1784  H   VAL   145      32.660  19.080  33.460  1.00  0.00           H
ATOM   1785  CA  VAL   145      34.230  17.940  32.670  1.00  0.00           C
ATOM   1786  HA  VAL   145      34.240  17.370  31.740  1.00  0.00           H
ATOM   1787  CB  VAL   145      35.380  18.970  32.700  1.00  0.00           C
ATOM   1788  HB  VAL   145      35.190  19.680  33.500  1.00  0.00           H
ATOM   1789  CG1 VAL   145      36.700  18.290  32.950  1.00  0.00           C
ATOM   1790 1HG1 VAL   145      36.770  17.390  32.330  1.00  0.00           H
ATOM   1791 2HG1 VAL   145      37.470  18.970  32.580  1.00  0.00           H
ATOM   1792 3HG1 VAL   145      36.900  18.170  34.010  1.00  0.00           H
ATOM   1793  CG2 VAL   145      35.460  19.620  31.320  1.00  0.00           C
ATOM   1794 1HG2 VAL   145      34.430  19.870  31.030  1.00  0.00           H
ATOM   1795 2HG2 VAL   145      36.140  20.470  31.250  1.00  0.00           H
ATOM   1796 3HG2 VAL   145      35.790  18.830  30.650  1.00  0.00           H
ATOM   1797  C   VAL   145      34.300  17.070  33.880  1.00  0.00           C
ATOM   1798  O   VAL   145      33.960  17.490  34.960  1.00  0.00           O
ATOM   1799  N   THR   146      34.830  15.880  33.700  1.00  0.00           N
ATOM   1800  H   THR   146      35.140  15.680  32.760  1.00  0.00           H
ATOM   1801  CA  THR   146      34.850  14.840  34.690  1.00  0.00           C
ATOM   1802  HA  THR   146      34.720  15.360  35.640  1.00  0.00           H
ATOM   1803  CB  THR   146      33.610  13.810  34.570  1.00  0.00           C
ATOM   1804  HB  THR   146      33.590  13.280  33.620  1.00  0.00           H
ATOM   1805  CG2 THR   146      33.540  12.840  35.700  1.00  0.00           C
ATOM   1806 1HG2 THR   146      33.410  13.330  36.670  1.00  0.00           H
ATOM   1807 2HG2 THR   146      32.660  12.240  35.500  1.00  0.00           H
ATOM   1808 3HG2 THR   146      34.340  12.110  35.630  1.00  0.00           H
ATOM   1809  OG1 THR   146      32.470  14.580  34.570  1.00  0.00           O
ATOM   1810  HG1 THR   146      32.050  14.680  33.710  1.00  0.00           H
ATOM   1811  C   THR   146      36.120  14.090  34.630  1.00  0.00           C
ATOM   1812  O   THR   146      36.450  13.470  33.610  1.00  0.00           O
ATOM   1813  N   VAL   147      36.880  14.110  35.760  1.00  0.00           N
ATOM   1814  H   VAL   147      36.490  14.600  36.550  1.00  0.00           H
ATOM   1815  CA  VAL   147      38.200  13.510  35.890  1.00  0.00           C
ATOM   1816  HA  VAL   147      38.370  13.150  34.880  1.00  0.00           H
ATOM   1817  CB  VAL   147      39.260  14.530  36.320  1.00  0.00           C
ATOM   1818  HB  VAL   147      39.230  14.560  37.400  1.00  0.00           H
ATOM   1819  CG1 VAL   147      40.660  14.030  35.970  1.00  0.00           C
ATOM   1820 1HG1 VAL   147      40.800  14.000  34.880  1.00  0.00           H
ATOM   1821 2HG1 VAL   147      41.370  14.750  36.370  1.00  0.00           H
ATOM   1822 3HG1 VAL   147      40.840  13.050  36.400  1.00  0.00           H
ATOM   1823  CG2 VAL   147      39.090  15.990  35.730  1.00  0.00           C
ATOM   1824 1HG2 VAL   147      38.100  16.360  36.000  1.00  0.00           H
ATOM   1825 2HG2 VAL   147      39.880  16.630  36.140  1.00  0.00           H
ATOM   1826 3HG2 VAL   147      39.160  15.950  34.640  1.00  0.00           H
ATOM   1827  C   VAL   147      38.210  12.300  36.790  1.00  0.00           C
ATOM   1828  O   VAL   147      37.770  12.480  37.890  1.00  0.00           O
ATOM   1829  N   SER   148      38.520  11.110  36.300  1.00  0.00           N
ATOM   1830  H   SER   148      38.940  11.100  35.380  1.00  0.00           H
ATOM   1831  CA  SER   148      38.440   9.820  36.950  1.00  0.00           C
ATOM   1832  HA  SER   148      38.080   9.980  37.970  1.00  0.00           H
ATOM   1833  CB  SER   148      37.620   8.750  36.240  1.00  0.00           C
ATOM   1834  HB1 SER   148      37.880   7.770  36.640  1.00  0.00           H
ATOM   1835  HB2 SER   148      37.760   8.840  35.160  1.00  0.00           H
ATOM   1836  OG  SER   148      36.240   9.090  36.420  1.00  0.00           O
ATOM   1837  HG  SER   148      35.770   8.810  35.630  1.00  0.00           H
ATOM   1838  C   SER   148      39.740   9.210  37.200  1.00  0.00           C
ATOM   1839  O   SER   148      40.590   9.320  36.330  1.00  0.00           O
ATOM   1840  N   SER   149      39.920   8.470  38.310  1.00  0.00           N
ATOM   1841  H   SER   149      39.090   8.370  38.890  1.00  0.00           H
ATOM   1842  CA  SER   149      41.220   7.940  38.820  1.00  0.00           C
ATOM   1843  HA  SER   149      42.010   8.660  38.590  1.00  0.00           H
ATOM   1844  CB  SER   149      41.070   7.870  40.340  1.00  0.00           C
ATOM   1845  HB1 SER   149      41.930   7.340  40.750  1.00  0.00           H
ATOM   1846  HB2 SER   149      40.170   7.340  40.640  1.00  0.00           H
ATOM   1847  OG  SER   149      41.000   9.160  40.870  1.00  0.00           O
ATOM   1848  HG  SER   149      41.880   9.440  41.130  1.00  0.00           H
ATOM   1849  C   SER   149      41.570   6.570  38.220  1.00  0.00           C
ATOM   1850  OC1 SER   149      41.030   5.620  38.710  1.00  0.00           O
ATOM   1851  OC2 SER   149      42.510   6.510  37.440  1.00  0.00           O
TER
ENDMDL
