# Supplementary material for: Targeting Ras-binding domain of ELMO1 by computational nanobody design
Source: Commun Biol. 2023 Mar 17;6:284. doi: 10.1038/s42003-023-04657-w (PMC10023680; doi:10.1038/s42003-023-04657-w)
Supplement: Supplementary file 4 — Supplementary Data 2 [file 42003_2023_4657_MOESM4_ESM.zip › MD_input_output/Nb01_snapshot/snapshot_067000_CDR2.pdb]

ATOM    724  N   SER    57      40.230  44.520  39.890  1.00  0.00           N
ATOM    725  H   SER    57      40.980  44.420  40.560  1.00  0.00           H
ATOM    726  CA  SER    57      40.030  45.900  39.350  1.00  0.00           C
ATOM    727  HA  SER    57      39.670  45.720  38.340  1.00  0.00           H
ATOM    728  CB  SER    57      39.050  46.730  40.200  1.00  0.00           C
ATOM    729  HB1 SER    57      38.060  46.280  40.200  1.00  0.00           H
ATOM    730  HB2 SER    57      39.010  47.680  39.660  1.00  0.00           H
ATOM    731  OG  SER    57      39.500  46.930  41.460  1.00  0.00           O
ATOM    732  HG  SER    57      38.780  47.240  42.010  1.00  0.00           H
ATOM    733  C   SER    57      41.340  46.600  39.160  1.00  0.00           C
ATOM    734  O   SER    57      42.360  46.290  39.770  1.00  0.00           O
ATOM    735  N   ILE    58      41.330  47.540  38.230  1.00  0.00           N
ATOM    736  H   ILE    58      40.470  47.520  37.690  1.00  0.00           H
ATOM    737  CA  ILE    58      42.480  48.120  37.540  1.00  0.00           C
ATOM    738  HA  ILE    58      43.340  47.850  38.160  1.00  0.00           H
ATOM    739  CB  ILE    58      42.750  47.430  36.200  1.00  0.00           C
ATOM    740  HB  ILE    58      42.800  46.380  36.500  1.00  0.00           H
ATOM    741  CG2 ILE    58      41.630  47.640  35.120  1.00  0.00           C
ATOM    742 1HG2 ILE    58      41.530  48.660  34.740  1.00  0.00           H
ATOM    743 2HG2 ILE    58      41.990  47.070  34.270  1.00  0.00           H
ATOM    744 3HG2 ILE    58      40.660  47.310  35.470  1.00  0.00           H
ATOM    745  CG1 ILE    58      44.140  47.840  35.680  1.00  0.00           C
ATOM    746 1HG1 ILE    58      44.890  47.800  36.480  1.00  0.00           H
ATOM    747 2HG1 ILE    58      44.070  48.830  35.250  1.00  0.00           H
ATOM    748  CD  ILE    58      44.660  46.890  34.600  1.00  0.00           C
ATOM    749  HD1 ILE    58      44.220  47.060  33.620  1.00  0.00           H
ATOM    750  HD2 ILE    58      45.670  47.290  34.580  1.00  0.00           H
ATOM    751  HD3 ILE    58      44.610  45.830  34.860  1.00  0.00           H
ATOM    752  C   ILE    58      42.330  49.650  37.490  1.00  0.00           C
ATOM    753  O   ILE    58      41.390  50.120  36.850  1.00  0.00           O
ATOM    754  N   LYS    59      43.340  50.440  38.000  1.00  0.00           N
ATOM    755  H   LYS    59      44.180  49.910  38.170  1.00  0.00           H
ATOM    756  CA  LYS    59      43.380  51.910  37.940  1.00  0.00           C
ATOM    757  HA  LYS    59      42.410  52.380  37.810  1.00  0.00           H
ATOM    758  CB  LYS    59      44.050  52.500  39.170  1.00  0.00           C
ATOM    759  HB1 LYS    59      44.170  53.580  39.130  1.00  0.00           H
ATOM    760  HB2 LYS    59      45.030  52.030  39.280  1.00  0.00           H
ATOM    761  CG  LYS    59      43.290  52.160  40.480  1.00  0.00           C
ATOM    762  HG1 LYS    59      43.080  51.090  40.520  1.00  0.00           H
ATOM    763  HG2 LYS    59      42.330  52.670  40.420  1.00  0.00           H
ATOM    764  CD  LYS    59      44.040  52.540  41.730  1.00  0.00           C
ATOM    765  HD1 LYS    59      44.480  53.500  41.490  1.00  0.00           H
ATOM    766  HD2 LYS    59      44.810  51.790  41.910  1.00  0.00           H
ATOM    767  CE  LYS    59      43.120  52.750  42.880  1.00  0.00           C
ATOM    768  HE1 LYS    59      42.650  51.840  43.250  1.00  0.00           H
ATOM    769  HE2 LYS    59      42.280  53.340  42.510  1.00  0.00           H
ATOM    770  NZ  LYS    59      43.870  53.470  44.000  1.00  0.00           N
ATOM    771  HZ1 LYS    59      44.500  52.820  44.450  1.00  0.00           H
ATOM    772  HZ2 LYS    59      44.400  54.270  43.690  1.00  0.00           H
ATOM    773  HZ3 LYS    59      43.250  53.890  44.680  1.00  0.00           H
ATOM    774  C   LYS    59      44.250  52.170  36.650  1.00  0.00           C
ATOM    775  O   LYS    59      45.070  51.340  36.260  1.00  0.00           O
ATOM    776  N   TRP    60      43.960  53.260  35.930  1.00  0.00           N
ATOM    777  H   TRP    60      43.300  53.910  36.340  1.00  0.00           H
ATOM    778  CA  TRP    60      44.400  53.510  34.630  1.00  0.00           C
ATOM    779  HA  TRP    60      44.200  52.640  34.010  1.00  0.00           H
ATOM    780  CB  TRP    60      43.520  54.710  34.020  1.00  0.00           C
ATOM    781  HB1 TRP    60      42.550  54.340  33.690  1.00  0.00           H
ATOM    782  HB2 TRP    60      43.970  55.070  33.090  1.00  0.00           H
ATOM    783  CG  TRP    60      43.360  55.890  34.960  1.00  0.00           C
ATOM    784  CD1 TRP    60      42.170  56.130  35.590  1.00  0.00           C
ATOM    785  HD1 TRP    60      41.340  55.460  35.460  1.00  0.00           H
ATOM    786  NE1 TRP    60      42.270  57.240  36.350  1.00  0.00           N
ATOM    787  HE1 TRP    60      41.510  57.670  36.850  1.00  0.00           H
ATOM    788  CE2 TRP    60      43.470  57.880  36.160  1.00  0.00           C
ATOM    789  CZ2 TRP    60      43.980  59.140  36.550  1.00  0.00           C
ATOM    790  HZ2 TRP    60      43.380  59.730  37.230  1.00  0.00           H
ATOM    791  CH2 TRP    60      45.200  59.590  36.000  1.00  0.00           C
ATOM    792  HH2 TRP    60      45.650  60.510  36.360  1.00  0.00           H
ATOM    793  CZ3 TRP    60      45.970  58.750  35.170  1.00  0.00           C
ATOM    794  HZ3 TRP    60      46.920  58.990  34.710  1.00  0.00           H
ATOM    795  CE3 TRP    60      45.500  57.490  34.790  1.00  0.00           C
ATOM    796  HE3 TRP    60      46.130  56.880  34.150  1.00  0.00           H
ATOM    797  CD2 TRP    60      44.200  57.050  35.230  1.00  0.00           C
ATOM    798  C   TRP    60      45.940  53.740  34.420  1.00  0.00           C
ATOM    799  O   TRP    60      46.480  53.210  33.470  1.00  0.00           O
ATOM    800  N   ALA    61      46.620  54.310  35.420  1.00  0.00           N
ATOM    801  H   ALA    61      46.180  54.740  36.220  1.00  0.00           H
ATOM    802  CA  ALA    61      48.040  54.500  35.320  1.00  0.00           C
ATOM    803  HA  ALA    61      48.110  54.760  34.260  1.00  0.00           H
ATOM    804  CB  ALA    61      48.550  55.680  36.150  1.00  0.00           C
ATOM    805  HB1 ALA    61      47.960  56.580  36.000  1.00  0.00           H
ATOM    806  HB2 ALA    61      48.630  55.380  37.190  1.00  0.00           H
ATOM    807  HB3 ALA    61      49.500  56.040  35.760  1.00  0.00           H
ATOM    808  C   ALA    61      48.860  53.180  35.500  1.00  0.00           C
ATOM    809  O   ALA    61      50.020  53.150  35.090  1.00  0.00           O
ATOM    810  N   GLY    65      48.280  52.130  36.070  1.00  0.00           N
ATOM    811  H   GLY    65      47.300  52.180  36.300  1.00  0.00           H
ATOM    812  CA  GLY    65      48.970  50.840  36.340  1.00  0.00           C
ATOM    813  HA1 GLY    65      50.020  51.080  36.510  1.00  0.00           H
ATOM    814  HA2 GLY    65      48.910  50.270  35.410  1.00  0.00           H
ATOM    815  C   GLY    65      48.570  49.890  37.390  1.00  0.00           C
ATOM    816  O   GLY    65      48.770  48.690  37.250  1.00  0.00           O
ATOM    817  N   ASP    66      48.070  50.420  38.520  1.00  0.00           N
ATOM    818  H   ASP    66      47.800  51.390  38.550  1.00  0.00           H
ATOM    819  CA  ASP    66      47.900  49.680  39.740  1.00  0.00           C
ATOM    820  HA  ASP    66      48.790  49.070  39.930  1.00  0.00           H
ATOM    821  CB  ASP    66      47.740  50.610  40.980  1.00  0.00           C
ATOM    822  HB1 ASP    66      46.690  50.880  41.100  1.00  0.00           H
ATOM    823  HB2 ASP    66      48.310  51.510  40.750  1.00  0.00           H
ATOM    824  CG  ASP    66      48.340  50.050  42.270  1.00  0.00           C
ATOM    825  OD1 ASP    66      48.210  50.710  43.320  1.00  0.00           O
ATOM    826  OD2 ASP    66      48.980  48.990  42.250  1.00  0.00           O
ATOM    827  C   ASP    66      46.660  48.800  39.740  1.00  0.00           C
ATOM    828  O   ASP    66      45.610  49.130  39.240  1.00  0.00           O
ATOM    829  N   ARG    67      46.760  47.790  40.620  1.00  0.00           N
ATOM    830  H   ARG    67      47.530  47.850  41.280  1.00  0.00           H
ATOM    831  CA  ARG    67      45.750  46.720  40.740  1.00  0.00           C
ATOM    832  HA  ARG    67      44.970  46.970  40.030  1.00  0.00           H
ATOM    833  CB  ARG    67      46.400  45.470  40.280  1.00  0.00           C
ATOM    834  HB1 ARG    67      45.880  44.660  40.800  1.00  0.00           H
ATOM    835  HB2 ARG    67      47.410  45.280  40.620  1.00  0.00           H
ATOM    836  CG  ARG    67      46.370  45.300  38.820  1.00  0.00           C
ATOM    837  HG1 ARG    67      45.400  45.620  38.430  1.00  0.00           H
ATOM    838  HG2 ARG    67      46.520  44.230  38.660  1.00  0.00           H
ATOM    839  CD  ARG    67      47.350  46.090  37.970  1.00  0.00           C
ATOM    840  HD1 ARG    67      48.330  46.210  38.440  1.00  0.00           H
ATOM    841  HD2 ARG    67      46.910  47.050  37.720  1.00  0.00           H
ATOM    842  NE  ARG    67      47.430  45.380  36.700  1.00  0.00           N
ATOM    843  HE  ARG    67      47.060  44.440  36.740  1.00  0.00           H
ATOM    844  CZ  ARG    67      47.950  45.710  35.550  1.00  0.00           C
ATOM    845  NH1 ARG    67      48.560  46.830  35.310  1.00  0.00           N
ATOM    846 1HH1 ARG    67      48.400  47.570  35.980  1.00  0.00           H
ATOM    847 2HH1 ARG    67      48.930  47.050  34.400  1.00  0.00           H
ATOM    848  NH2 ARG    67      48.030  44.840  34.600  1.00  0.00           N
ATOM    849 1HH2 ARG    67      47.430  44.030  34.610  1.00  0.00           H
ATOM    850 2HH2 ARG    67      48.560  45.050  33.770  1.00  0.00           H
ATOM    851  C   ARG    67      45.110  46.590  42.110  1.00  0.00           C
ATOM    852  O   ARG    67      45.710  46.980  43.140  1.00  0.00           O
ATOM    853  N   THR    68      43.980  45.920  42.180  1.00  0.00           N
ATOM    854  H   THR    68      43.570  45.610  41.310  1.00  0.00           H
ATOM    855  CA  THR    68      43.310  45.340  43.350  1.00  0.00           C
ATOM    856  HA  THR    68      44.080  45.170  44.110  1.00  0.00           H
ATOM    857  CB  THR    68      42.340  46.400  43.870  1.00  0.00           C
ATOM    858  HB  THR    68      41.790  46.880  43.060  1.00  0.00           H
ATOM    859  CG2 THR    68      41.320  45.890  44.800  1.00  0.00           C
ATOM    860 1HG2 THR    68      40.740  46.700  45.240  1.00  0.00           H
ATOM    861 2HG2 THR    68      40.660  45.170  44.310  1.00  0.00           H
ATOM    862 3HG2 THR    68      41.890  45.470  45.620  1.00  0.00           H
ATOM    863  OG1 THR    68      43.020  47.350  44.630  1.00  0.00           O
ATOM    864  HG1 THR    68      43.460  47.970  44.050  1.00  0.00           H
ATOM    865  C   THR    68      42.650  44.010  43.020  1.00  0.00           C
ATOM    866  O   THR    68      42.150  43.820  41.930  1.00  0.00           O
ATOM    867  N   TYR    69      42.570  43.030  43.940  1.00  0.00           N
ATOM    868  H   TYR    69      42.920  43.340  44.830  1.00  0.00           H
ATOM    869  CA  TYR    69      42.240  41.640  43.700  1.00  0.00           C
ATOM    870  HA  TYR    69      41.690  41.640  42.760  1.00  0.00           H
ATOM    871  CB  TYR    69      43.500  40.810  43.410  1.00  0.00           C
ATOM    872  HB1 TYR    69      43.200  39.780  43.550  1.00  0.00           H
ATOM    873  HB2 TYR    69      44.160  41.050  44.240  1.00  0.00           H
ATOM    874  CG  TYR    69      44.310  40.970  42.140  1.00  0.00           C
ATOM    875  CD1 TYR    69      45.680  41.150  42.180  1.00  0.00           C
ATOM    876  HD1 TYR    69      46.190  41.220  43.130  1.00  0.00           H
ATOM    877  CE1 TYR    69      46.390  41.410  41.000  1.00  0.00           C
ATOM    878  HE1 TYR    69      47.450  41.640  41.050  1.00  0.00           H
ATOM    879  CZ  TYR    69      45.810  41.250  39.740  1.00  0.00           C
ATOM    880  OH  TYR    69      46.540  41.410  38.650  1.00  0.00           O
ATOM    881  HH  TYR    69      47.440  41.710  38.780  1.00  0.00           H
ATOM    882  CE2 TYR    69      44.410  41.020  39.710  1.00  0.00           C
ATOM    883  HE2 TYR    69      43.970  40.900  38.730  1.00  0.00           H
ATOM    884  CD2 TYR    69      43.660  40.760  40.900  1.00  0.00           C
ATOM    885  HD2 TYR    69      42.600  40.600  40.940  1.00  0.00           H
ATOM    886  C   TYR    69      41.460  41.060  44.890  1.00  0.00           C
ATOM    887  O   TYR    69      41.630  41.530  46.080  1.00  0.00           O
