# Supplementary material for: Targeting Ras-binding domain of ELMO1 by computational nanobody design
Source: Commun Biol. 2023 Mar 17;6:284. doi: 10.1038/s42003-023-04657-w (PMC10023680; doi:10.1038/s42003-023-04657-w)
Supplement: Supplementary file 4 — Supplementary Data 2 [file 42003_2023_4657_MOESM4_ESM.zip › MD_input_output/Nb01_snapshot/snapshot_058000.pdb]

REMARK    GENERATED BY TRJCONV
TITLE     Protein in water t= 5800.00000 step= 2900000
REMARK    THIS IS A SIMULATION BOX
CRYST1   67.467   67.467   67.467  90.00  90.00  90.00 P 1           1
MODEL        1
ATOM      1  N   VAL     2      27.310  46.660  28.190  1.00  0.00           N
ATOM      2  H1  VAL     2      26.620  46.660  28.930  1.00  0.00           H
ATOM      3  H2  VAL     2      28.240  46.730  28.560  1.00  0.00           H
ATOM      4  H3  VAL     2      27.260  47.540  27.690  1.00  0.00           H
ATOM      5  CA  VAL     2      27.120  45.420  27.370  1.00  0.00           C
ATOM      6  HA  VAL     2      26.130  45.390  26.920  1.00  0.00           H
ATOM      7  CB  VAL     2      28.110  45.380  26.220  1.00  0.00           C
ATOM      8  HB  VAL     2      28.280  46.350  25.760  1.00  0.00           H
ATOM      9  CG1 VAL     2      29.620  44.910  26.490  1.00  0.00           C
ATOM     10 1HG1 VAL     2      29.990  45.500  27.330  1.00  0.00           H
ATOM     11 2HG1 VAL     2      29.770  43.880  26.800  1.00  0.00           H
ATOM     12 3HG1 VAL     2      30.240  45.120  25.630  1.00  0.00           H
ATOM     13  CG2 VAL     2      27.550  44.520  25.100  1.00  0.00           C
ATOM     14 1HG2 VAL     2      26.480  44.580  24.920  1.00  0.00           H
ATOM     15 2HG2 VAL     2      27.990  44.780  24.140  1.00  0.00           H
ATOM     16 3HG2 VAL     2      27.840  43.480  25.280  1.00  0.00           H
ATOM     17  C   VAL     2      27.190  44.180  28.260  1.00  0.00           C
ATOM     18  O   VAL     2      27.980  44.060  29.160  1.00  0.00           O
ATOM     19  N   GLN     3      26.440  43.160  27.920  1.00  0.00           N
ATOM     20  H   GLN     3      25.860  43.260  27.100  1.00  0.00           H
ATOM     21  CA  GLN     3      26.510  41.860  28.600  1.00  0.00           C
ATOM     22  HA  GLN     3      26.840  41.830  29.640  1.00  0.00           H
ATOM     23  CB  GLN     3      25.090  41.200  28.640  1.00  0.00           C
ATOM     24  HB1 GLN     3      24.440  42.000  29.010  1.00  0.00           H
ATOM     25  HB2 GLN     3      25.200  40.290  29.220  1.00  0.00           H
ATOM     26  CG  GLN     3      24.530  40.710  27.230  1.00  0.00           C
ATOM     27  HG1 GLN     3      23.590  40.190  27.380  1.00  0.00           H
ATOM     28  HG2 GLN     3      25.170  39.980  26.740  1.00  0.00           H
ATOM     29  CD  GLN     3      24.200  41.830  26.260  1.00  0.00           C
ATOM     30  OE1 GLN     3      24.900  42.070  25.290  1.00  0.00           O
ATOM     31  NE2 GLN     3      23.200  42.630  26.480  1.00  0.00           N
ATOM     32 1HE2 GLN     3      22.660  42.520  27.330  1.00  0.00           H
ATOM     33 2HE2 GLN     3      22.980  43.300  25.760  1.00  0.00           H
ATOM     34  C   GLN     3      27.520  40.990  27.880  1.00  0.00           C
ATOM     35  O   GLN     3      27.890  41.280  26.770  1.00  0.00           O
ATOM     36  N   LEU     4      28.050  40.050  28.590  1.00  0.00           N
ATOM     37  H   LEU     4      27.710  39.950  29.530  1.00  0.00           H
ATOM     38  CA  LEU     4      29.020  39.080  28.150  1.00  0.00           C
ATOM     39  HA  LEU     4      29.530  39.640  27.370  1.00  0.00           H
ATOM     40  CB  LEU     4      30.040  38.610  29.230  1.00  0.00           C
ATOM     41  HB1 LEU     4      30.790  37.970  28.760  1.00  0.00           H
ATOM     42  HB2 LEU     4      29.490  38.030  29.970  1.00  0.00           H
ATOM     43  CG  LEU     4      30.780  39.740  30.040  1.00  0.00           C
ATOM     44  HG  LEU     4      30.050  40.460  30.400  1.00  0.00           H
ATOM     45  CD1 LEU     4      31.480  39.120  31.180  1.00  0.00           C
ATOM     46 1HD1 LEU     4      32.290  38.440  30.910  1.00  0.00           H
ATOM     47 2HD1 LEU     4      31.990  39.830  31.830  1.00  0.00           H
ATOM     48 3HD1 LEU     4      30.800  38.500  31.760  1.00  0.00           H
ATOM     49  CD2 LEU     4      31.740  40.490  29.070  1.00  0.00           C
ATOM     50 1HD2 LEU     4      32.120  39.840  28.290  1.00  0.00           H
ATOM     51 2HD2 LEU     4      31.250  41.290  28.520  1.00  0.00           H
ATOM     52 3HD2 LEU     4      32.590  40.910  29.620  1.00  0.00           H
ATOM     53  C   LEU     4      28.280  37.860  27.570  1.00  0.00           C
ATOM     54  O   LEU     4      27.170  37.640  27.910  1.00  0.00           O
ATOM     55  N   VAL     5      28.970  37.020  26.770  1.00  0.00           N
ATOM     56  H   VAL     5      29.910  37.260  26.500  1.00  0.00           H
ATOM     57  CA  VAL     5      28.400  35.840  26.160  1.00  0.00           C
ATOM     58  HA  VAL     5      27.410  35.640  26.580  1.00  0.00           H
ATOM     59  CB  VAL     5      28.210  35.990  24.690  1.00  0.00           C
ATOM     60  HB  VAL     5      29.130  36.240  24.160  1.00  0.00           H
ATOM     61  CG1 VAL     5      27.710  34.760  24.030  1.00  0.00           C
ATOM     62 1HG1 VAL     5      28.520  34.040  24.030  1.00  0.00           H
ATOM     63 2HG1 VAL     5      26.880  34.410  24.640  1.00  0.00           H
ATOM     64 3HG1 VAL     5      27.430  35.090  23.030  1.00  0.00           H
ATOM     65  CG2 VAL     5      27.100  37.020  24.400  1.00  0.00           C
ATOM     66 1HG2 VAL     5      27.080  37.820  25.130  1.00  0.00           H
ATOM     67 2HG2 VAL     5      27.340  37.430  23.420  1.00  0.00           H
ATOM     68 3HG2 VAL     5      26.120  36.560  24.510  1.00  0.00           H
ATOM     69  C   VAL     5      29.310  34.680  26.400  1.00  0.00           C
ATOM     70  O   VAL     5      30.480  34.730  25.990  1.00  0.00           O
ATOM     71  N   GLU     6      28.810  33.690  27.010  1.00  0.00           N
ATOM     72  H   GLU     6      27.820  33.600  27.180  1.00  0.00           H
ATOM     73  CA  GLU     6      29.560  32.450  27.210  1.00  0.00           C
ATOM     74  HA  GLU     6      30.640  32.600  27.100  1.00  0.00           H
ATOM     75  CB  GLU     6      29.420  31.960  28.720  1.00  0.00           C
ATOM     76  HB1 GLU     6      30.220  31.240  28.890  1.00  0.00           H
ATOM     77  HB2 GLU     6      28.520  31.360  28.820  1.00  0.00           H
ATOM     78  CG  GLU     6      29.550  33.050  29.890  1.00  0.00           C
ATOM     79  HG1 GLU     6      30.360  33.740  29.650  1.00  0.00           H
ATOM     80  HG2 GLU     6      29.830  32.440  30.740  1.00  0.00           H
ATOM     81  CD  GLU     6      28.270  33.720  30.360  1.00  0.00           C
ATOM     82  OE1 GLU     6      27.260  33.860  29.630  1.00  0.00           O
ATOM     83  OE2 GLU     6      28.190  34.060  31.560  1.00  0.00           O
ATOM     84  C   GLU     6      29.160  31.340  26.200  1.00  0.00           C
ATOM     85  O   GLU     6      28.000  31.330  25.710  1.00  0.00           O
ATOM     86  N   SER     7      30.060  30.330  26.000  1.00  0.00           N
ATOM     87  H   SER     7      30.890  30.390  26.560  1.00  0.00           H
ATOM     88  CA  SER     7      29.730  29.030  25.250  1.00  0.00           C
ATOM     89  HA  SER     7      28.710  28.700  25.480  1.00  0.00           H
ATOM     90  CB  SER     7      29.940  29.280  23.750  1.00  0.00           C
ATOM     91  HB1 SER     7      29.140  29.920  23.370  1.00  0.00           H
ATOM     92  HB2 SER     7      29.770  28.300  23.300  1.00  0.00           H
ATOM     93  OG  SER     7      31.180  29.870  23.450  1.00  0.00           O
ATOM     94  HG  SER     7      31.180  30.690  23.940  1.00  0.00           H
ATOM     95  C   SER     7      30.720  27.910  25.510  1.00  0.00           C
ATOM     96  O   SER     7      31.800  28.140  26.070  1.00  0.00           O
ATOM     97  N   GLY     9      30.210  26.660  25.260  1.00  0.00           N
ATOM     98  H   GLY     9      29.340  26.560  24.760  1.00  0.00           H
ATOM     99  CA  GLY     9      31.070  25.450  25.260  1.00  0.00           C
ATOM    100  HA1 GLY     9      32.150  25.590  25.340  1.00  0.00           H
ATOM    101  HA2 GLY     9      30.940  25.000  24.280  1.00  0.00           H
ATOM    102  C   GLY     9      30.720  24.370  26.360  1.00  0.00           C
ATOM    103  O   GLY     9      31.390  23.330  26.370  1.00  0.00           O
ATOM    104  N   GLY    10      29.760  24.630  27.250  1.00  0.00           N
ATOM    105  H   GLY    10      29.320  25.540  27.360  1.00  0.00           H
ATOM    106  CA  GLY    10      29.030  23.590  28.000  1.00  0.00           C
ATOM    107  HA1 GLY    10      28.350  24.050  28.720  1.00  0.00           H
ATOM    108  HA2 GLY    10      29.810  23.070  28.550  1.00  0.00           H
ATOM    109  C   GLY    10      28.210  22.630  27.090  1.00  0.00           C
ATOM    110  O   GLY    10      27.980  22.810  25.850  1.00  0.00           O
ATOM    111  N   GLY    11      27.930  21.480  27.670  1.00  0.00           N
ATOM    112  H   GLY    11      28.180  21.360  28.640  1.00  0.00           H
ATOM    113  CA  GLY    11      27.360  20.220  27.100  1.00  0.00           C
ATOM    114  HA1 GLY    11      28.010  19.870  26.300  1.00  0.00           H
ATOM    115  HA2 GLY    11      26.360  20.400  26.690  1.00  0.00           H
ATOM    116  C   GLY    11      27.260  19.110  28.170  1.00  0.00           C
ATOM    117  O   GLY    11      27.620  19.330  29.330  1.00  0.00           O
ATOM    118  N   LEU    12      26.860  17.870  27.760  1.00  0.00           N
ATOM    119  H   LEU    12      26.620  17.850  26.780  1.00  0.00           H
ATOM    120  CA  LEU    12      26.980  16.610  28.570  1.00  0.00           C
ATOM    121  HA  LEU    12      27.180  16.930  29.590  1.00  0.00           H
ATOM    122  CB  LEU    12      25.610  15.970  28.420  1.00  0.00           C
ATOM    123  HB1 LEU    12      25.350  15.860  27.370  1.00  0.00           H
ATOM    124  HB2 LEU    12      24.910  16.660  28.890  1.00  0.00           H
ATOM    125  CG  LEU    12      25.500  14.620  29.100  1.00  0.00           C
ATOM    126  HG  LEU    12      26.230  13.970  28.640  1.00  0.00           H
ATOM    127  CD1 LEU    12      25.780  14.750  30.570  1.00  0.00           C
ATOM    128 1HD1 LEU    12      25.100  15.370  31.150  1.00  0.00           H
ATOM    129 2HD1 LEU    12      25.720  13.750  31.020  1.00  0.00           H
ATOM    130 3HD1 LEU    12      26.770  15.140  30.780  1.00  0.00           H
ATOM    131  CD2 LEU    12      24.120  13.970  28.900  1.00  0.00           C
ATOM    132 1HD2 LEU    12      24.140  13.060  29.500  1.00  0.00           H
ATOM    133 2HD2 LEU    12      23.260  14.540  29.250  1.00  0.00           H
ATOM    134 3HD2 LEU    12      24.060  13.600  27.880  1.00  0.00           H
ATOM    135  C   LEU    12      28.090  15.790  27.970  1.00  0.00           C
ATOM    136  O   LEU    12      27.990  15.380  26.780  1.00  0.00           O
ATOM    137  N   VAL    13      29.000  15.330  28.840  1.00  0.00           N
ATOM    138  H   VAL    13      28.930  15.700  29.770  1.00  0.00           H
ATOM    139  CA  VAL    13      30.190  14.520  28.530  1.00  0.00           C
ATOM    140  HA  VAL    13      30.100  14.000  27.570  1.00  0.00           H
ATOM    141  CB  VAL    13      31.400  15.480  28.480  1.00  0.00           C
ATOM    142  HB  VAL    13      32.200  14.840  28.130  1.00  0.00           H
ATOM    143  CG1 VAL    13      31.450  16.510  27.320  1.00  0.00           C
ATOM    144 1HG1 VAL    13      32.390  17.060  27.350  1.00  0.00           H
ATOM    145 2HG1 VAL    13      31.370  16.010  26.350  1.00  0.00           H
ATOM    146 3HG1 VAL    13      30.640  17.230  27.410  1.00  0.00           H
ATOM    147  CG2 VAL    13      31.900  16.150  29.790  1.00  0.00           C
ATOM    148 1HG2 VAL    13      32.150  15.400  30.540  1.00  0.00           H
ATOM    149 2HG2 VAL    13      32.840  16.670  29.610  1.00  0.00           H
ATOM    150 3HG2 VAL    13      31.130  16.790  30.230  1.00  0.00           H
ATOM    151  C   VAL    13      30.390  13.470  29.580  1.00  0.00           C
ATOM    152  O   VAL    13      30.000  13.660  30.770  1.00  0.00           O
ATOM    153  N   GLN    14      31.030  12.380  29.140  1.00  0.00           N
ATOM    154  H   GLN    14      31.530  12.490  28.270  1.00  0.00           H
ATOM    155  CA  GLN    14      31.410  11.290  30.080  1.00  0.00           C
ATOM    156  HA  GLN    14      30.580  11.080  30.750  1.00  0.00           H
ATOM    157  CB  GLN    14      31.710  10.010  29.270  1.00  0.00           C
ATOM    158  HB1 GLN    14      32.220   9.340  29.960  1.00  0.00           H
ATOM    159  HB2 GLN    14      32.340  10.240  28.410  1.00  0.00           H
ATOM    160  CG  GLN    14      30.510   9.390  28.680  1.00  0.00           C
ATOM    161  HG1 GLN    14      30.040  10.190  28.100  1.00  0.00           H
ATOM    162  HG2 GLN    14      29.920   8.960  29.490  1.00  0.00           H
ATOM    163  CD  GLN    14      30.600   8.180  27.730  1.00  0.00           C
ATOM    164  OE1 GLN    14      31.670   7.730  27.290  1.00  0.00           O
ATOM    165  NE2 GLN    14      29.520   7.520  27.420  1.00  0.00           N
ATOM    166 1HE2 GLN    14      28.650   7.730  27.890  1.00  0.00           H
ATOM    167 2HE2 GLN    14      29.670   6.660  26.910  1.00  0.00           H
ATOM    168  C   GLN    14      32.670  11.690  30.920  1.00  0.00           C
ATOM    169  O   GLN    14      33.480  12.480  30.470  1.00  0.00           O
ATOM    170  N   ALA    15      32.920  11.150  32.130  1.00  0.00           N
ATOM    171  H   ALA    15      32.220  10.570  32.570  1.00  0.00           H
ATOM    172  CA  ALA    15      34.120  11.400  32.930  1.00  0.00           C
ATOM    173  HA  ALA    15      34.090  12.490  33.000  1.00  0.00           H
ATOM    174  CB  ALA    15      34.060  10.720  34.280  1.00  0.00           C
ATOM    175  HB1 ALA    15      33.220  11.090  34.860  1.00  0.00           H
ATOM    176  HB2 ALA    15      33.880   9.640  34.270  1.00  0.00           H
ATOM    177  HB3 ALA    15      34.940  11.060  34.810  1.00  0.00           H
ATOM    178  C   ALA    15      35.450  11.030  32.220  1.00  0.00           C
ATOM    179  O   ALA    15      35.440  10.250  31.280  1.00  0.00           O
ATOM    180  N   GLY    16      36.580  11.630  32.570  1.00  0.00           N
ATOM    181  H   GLY    16      36.450  12.180  33.410  1.00  0.00           H
ATOM    182  CA  GLY    16      37.860  11.410  31.900  1.00  0.00           C
ATOM    183  HA1 GLY    16      38.040  10.370  31.620  1.00  0.00           H
ATOM    184  HA2 GLY    16      38.620  11.710  32.620  1.00  0.00           H
ATOM    185  C   GLY    16      38.060  12.210  30.600  1.00  0.00           C
ATOM    186  O   GLY    16      39.170  12.360  30.090  1.00  0.00           O
ATOM    187  N   ASP    17      36.980  12.760  30.040  1.00  0.00           N
ATOM    188  H   ASP    17      36.120  12.510  30.510  1.00  0.00           H
ATOM    189  CA  ASP    17      37.000  13.680  28.880  1.00  0.00           C
ATOM    190  HA  ASP    17      37.730  13.300  28.170  1.00  0.00           H
ATOM    191  CB  ASP    17      35.610  13.630  28.130  1.00  0.00           C
ATOM    192  HB1 ASP    17      34.910  14.310  28.620  1.00  0.00           H
ATOM    193  HB2 ASP    17      35.280  12.590  28.120  1.00  0.00           H
ATOM    194  CG  ASP    17      35.590  14.220  26.690  1.00  0.00           C
ATOM    195  OD1 ASP    17      36.690  14.460  26.110  1.00  0.00           O
ATOM    196  OD2 ASP    17      34.450  14.340  26.160  1.00  0.00           O
ATOM    197  C   ASP    17      37.480  15.100  29.220  1.00  0.00           C
ATOM    198  O   ASP    17      37.870  15.460  30.330  1.00  0.00           O
ATOM    199  N   SER    18      37.580  16.010  28.240  1.00  0.00           N
ATOM    200  H   SER    18      37.380  15.810  27.270  1.00  0.00           H
ATOM    201  CA  SER    18      38.190  17.380  28.410  1.00  0.00           C
ATOM    202  HA  SER    18      38.260  17.480  29.500  1.00  0.00           H
ATOM    203  CB  SER    18      39.690  17.400  28.010  1.00  0.00           C
ATOM    204  HB1 SER    18      40.070  18.400  27.800  1.00  0.00           H
ATOM    205  HB2 SER    18      39.790  16.960  27.020  1.00  0.00           H
ATOM    206  OG  SER    18      40.510  16.700  28.910  1.00  0.00           O
ATOM    207  HG  SER    18      40.670  15.830  28.530  1.00  0.00           H
ATOM    208  C   SER    18      37.430  18.510  27.600  1.00  0.00           C
ATOM    209  O   SER    18      37.060  18.230  26.460  1.00  0.00           O
ATOM    210  N   LEU    19      37.190  19.690  28.140  1.00  0.00           N
ATOM    211  H   LEU    19      37.620  19.850  29.040  1.00  0.00           H
ATOM    212  CA  LEU    19      36.410  20.700  27.500  1.00  0.00           C
ATOM    213  HA  LEU    19      36.150  20.460  26.470  1.00  0.00           H
ATOM    214  CB  LEU    19      35.080  20.890  28.330  1.00  0.00           C
ATOM    215  HB1 LEU    19      34.780  21.910  28.110  1.00  0.00           H
ATOM    216  HB2 LEU    19      35.330  20.840  29.390  1.00  0.00           H
ATOM    217  CG  LEU    19      33.920  19.880  27.980  1.00  0.00           C
ATOM    218  HG  LEU    19      34.090  18.860  28.310  1.00  0.00           H
ATOM    219  CD1 LEU    19      32.720  20.420  28.720  1.00  0.00           C
ATOM    220 1HD1 LEU    19      31.920  19.680  28.710  1.00  0.00           H
ATOM    221 2HD1 LEU    19      33.040  20.420  29.760  1.00  0.00           H
ATOM    222 3HD1 LEU    19      32.420  21.430  28.450  1.00  0.00           H
ATOM    223  CD2 LEU    19      33.540  19.780  26.480  1.00  0.00           C
ATOM    224 1HD2 LEU    19      34.340  19.280  25.920  1.00  0.00           H
ATOM    225 2HD2 LEU    19      32.640  19.180  26.410  1.00  0.00           H
ATOM    226 3HD2 LEU    19      33.320  20.740  26.000  1.00  0.00           H
ATOM    227  C   LEU    19      37.310  21.990  27.510  1.00  0.00           C
ATOM    228  O   LEU    19      38.100  22.180  28.430  1.00  0.00           O
ATOM    229  N   ARG    20      37.040  22.910  26.580  1.00  0.00           N
ATOM    230  H   ARG    20      36.450  22.600  25.820  1.00  0.00           H
ATOM    231  CA  ARG    20      37.260  24.340  26.720  1.00  0.00           C
ATOM    232  HA  ARG    20      37.610  24.480  27.750  1.00  0.00           H
ATOM    233  CB  ARG    20      38.340  24.850  25.830  1.00  0.00           C
ATOM    234  HB1 ARG    20      38.170  24.660  24.770  1.00  0.00           H
ATOM    235  HB2 ARG    20      39.220  24.210  25.910  1.00  0.00           H
ATOM    236  CG  ARG    20      38.750  26.340  25.990  1.00  0.00           C
ATOM    237  HG1 ARG    20      39.170  26.520  26.980  1.00  0.00           H
ATOM    238  HG2 ARG    20      37.850  26.960  25.980  1.00  0.00           H
ATOM    239  CD  ARG    20      39.780  26.920  24.920  1.00  0.00           C
ATOM    240  HD1 ARG    20      40.620  26.260  24.720  1.00  0.00           H
ATOM    241  HD2 ARG    20      40.150  27.800  25.450  1.00  0.00           H
ATOM    242  NE  ARG    20      39.140  27.180  23.610  1.00  0.00           N
ATOM    243  HE  ARG    20      38.300  26.740  23.250  1.00  0.00           H
ATOM    244  CZ  ARG    20      39.680  28.040  22.730  1.00  0.00           C
ATOM    245  NH1 ARG    20      40.820  28.560  22.950  1.00  0.00           N
ATOM    246 1HH1 ARG    20      41.190  28.380  23.870  1.00  0.00           H
ATOM    247 2HH1 ARG    20      41.280  29.260  22.380  1.00  0.00           H
ATOM    248  NH2 ARG    20      39.140  28.240  21.540  1.00  0.00           N
ATOM    249 1HH2 ARG    20      38.470  27.590  21.160  1.00  0.00           H
ATOM    250 2HH2 ARG    20      39.500  28.910  20.890  1.00  0.00           H
ATOM    251  C   ARG    20      35.930  25.140  26.510  1.00  0.00           C
ATOM    252  O   ARG    20      35.140  24.830  25.630  1.00  0.00           O
ATOM    253  N   LEU    21      35.740  26.220  27.340  1.00  0.00           N
ATOM    254  H   LEU    21      36.440  26.380  28.050  1.00  0.00           H
ATOM    255  CA  LEU    21      34.710  27.250  27.360  1.00  0.00           C
ATOM    256  HA  LEU    21      33.860  27.060  26.700  1.00  0.00           H
ATOM    257  CB  LEU    21      34.200  27.470  28.850  1.00  0.00           C
ATOM    258  HB1 LEU    21      33.280  28.040  28.740  1.00  0.00           H
ATOM    259  HB2 LEU    21      34.960  27.970  29.460  1.00  0.00           H
ATOM    260  CG  LEU    21      33.870  26.200  29.740  1.00  0.00           C
ATOM    261  HG  LEU    21      34.750  25.580  29.900  1.00  0.00           H
ATOM    262  CD1 LEU    21      33.290  26.670  31.100  1.00  0.00           C
ATOM    263 1HD1 LEU    21      32.300  27.100  30.950  1.00  0.00           H
ATOM    264 2HD1 LEU    21      33.200  25.850  31.810  1.00  0.00           H
ATOM    265 3HD1 LEU    21      33.820  27.510  31.550  1.00  0.00           H
ATOM    266  CD2 LEU    21      32.910  25.440  28.900  1.00  0.00           C
ATOM    267 1HD2 LEU    21      33.320  24.980  28.000  1.00  0.00           H
ATOM    268 2HD2 LEU    21      32.360  24.640  29.400  1.00  0.00           H
ATOM    269 3HD2 LEU    21      32.060  26.040  28.590  1.00  0.00           H
ATOM    270  C   LEU    21      35.310  28.620  26.990  1.00  0.00           C
ATOM    271  O   LEU    21      36.520  28.850  27.220  1.00  0.00           O
ATOM    272  N   SER    22      34.420  29.530  26.570  1.00  0.00           N
ATOM    273  H   SER    22      33.470  29.260  26.390  1.00  0.00           H
ATOM    274  CA  SER    22      34.850  30.870  26.060  1.00  0.00           C
ATOM    275  HA  SER    22      35.830  31.090  26.470  1.00  0.00           H
ATOM    276  CB  SER    22      34.950  30.890  24.520  1.00  0.00           C
ATOM    277  HB1 SER    22      35.460  31.780  24.160  1.00  0.00           H
ATOM    278  HB2 SER    22      33.940  30.920  24.090  1.00  0.00           H
ATOM    279  OG  SER    22      35.610  29.660  24.010  1.00  0.00           O
ATOM    280  HG  SER    22      34.960  28.950  24.100  1.00  0.00           H
ATOM    281  C   SER    22      33.880  31.970  26.560  1.00  0.00           C
ATOM    282  O   SER    22      32.680  31.790  26.740  1.00  0.00           O
ATOM    283  N   CYS    23      34.440  33.140  26.740  1.00  0.00           N
ATOM    284  H   CYS    23      35.440  33.220  26.620  1.00  0.00           H
ATOM    285  CA  CYS    23      33.730  34.360  27.100  1.00  0.00           C
ATOM    286  HA  CYS    23      32.650  34.210  27.120  1.00  0.00           H
ATOM    287  CB  CYS    23      34.060  34.570  28.530  1.00  0.00           C
ATOM    288  HB1 CYS    23      35.120  34.610  28.750  1.00  0.00           H
ATOM    289  HB2 CYS    23      33.750  33.640  29.020  1.00  0.00           H
ATOM    290  SG  CYS    23      33.250  36.050  29.170  1.00  0.00           S
ATOM    291  C   CYS    23      34.140  35.540  26.160  1.00  0.00           C
ATOM    292  O   CYS    23      35.240  36.120  26.220  1.00  0.00           O
ATOM    293  N   ALA    24      33.280  35.920  25.250  1.00  0.00           N
ATOM    294  H   ALA    24      32.340  35.550  25.320  1.00  0.00           H
ATOM    295  CA  ALA    24      33.500  37.030  24.350  1.00  0.00           C
ATOM    296  HA  ALA    24      34.570  37.010  24.140  1.00  0.00           H
ATOM    297  CB  ALA    24      32.780  36.910  23.000  1.00  0.00           C
ATOM    298  HB1 ALA    24      32.740  37.830  22.410  1.00  0.00           H
ATOM    299  HB2 ALA    24      33.280  36.170  22.370  1.00  0.00           H
ATOM    300  HB3 ALA    24      31.750  36.580  23.100  1.00  0.00           H
ATOM    301  C   ALA    24      33.050  38.310  25.050  1.00  0.00           C
ATOM    302  O   ALA    24      32.050  38.300  25.790  1.00  0.00           O
ATOM    303  N   ALA    25      33.910  39.320  24.860  1.00  0.00           N
ATOM    304  H   ALA    25      34.830  39.160  24.480  1.00  0.00           H
ATOM    305  CA  ALA    25      33.720  40.620  25.460  1.00  0.00           C
ATOM    306  HA  ALA    25      33.400  40.470  26.490  1.00  0.00           H
ATOM    307  CB  ALA    25      35.090  41.340  25.370  1.00  0.00           C
ATOM    308  HB1 ALA    25      35.840  40.560  25.370  1.00  0.00           H
ATOM    309  HB2 ALA    25      35.220  41.790  24.380  1.00  0.00           H
ATOM    310  HB3 ALA    25      35.300  42.120  26.090  1.00  0.00           H
ATOM    311  C   ALA    25      32.550  41.470  24.900  1.00  0.00           C
ATOM    312  O   ALA    25      31.980  42.260  25.600  1.00  0.00           O
ATOM    313  N   SER    26      32.040  41.170  23.660  1.00  0.00           N
ATOM    314  H   SER    26      32.700  40.700  23.060  1.00  0.00           H
ATOM    315  CA  SER    26      30.700  41.680  23.190  1.00  0.00           C
ATOM    316  HA  SER    26      30.440  41.140  22.280  1.00  0.00           H
ATOM    317  CB  SER    26      29.570  41.200  24.140  1.00  0.00           C
ATOM    318  HB1 SER    26      28.600  41.330  23.650  1.00  0.00           H
ATOM    319  HB2 SER    26      29.620  41.760  25.070  1.00  0.00           H
ATOM    320  OG  SER    26      29.650  39.760  24.450  1.00  0.00           O
ATOM    321  HG  SER    26      30.420  39.650  25.010  1.00  0.00           H
ATOM    322  C   SER    26      30.670  43.220  22.920  1.00  0.00           C
ATOM    323  O   SER    26      29.610  43.770  22.520  1.00  0.00           O
ATOM    324  N   GLY    27      31.740  43.940  23.200  1.00  0.00           N
ATOM    325  H   GLY    27      32.640  43.530  23.400  1.00  0.00           H
ATOM    326  CA  GLY    27      31.720  45.390  22.960  1.00  0.00           C
ATOM    327  HA1 GLY    27      30.670  45.610  23.140  1.00  0.00           H
ATOM    328  HA2 GLY    27      31.910  45.760  21.960  1.00  0.00           H
ATOM    329  C   GLY    27      32.600  46.230  23.980  1.00  0.00           C
ATOM    330  O   GLY    27      32.950  47.390  23.710  1.00  0.00           O
ATOM    331  N   LEU    28      33.030  45.580  25.070  1.00  0.00           N
ATOM    332  H   LEU    28      32.780  44.610  25.170  1.00  0.00           H
ATOM    333  CA  LEU    28      33.760  46.210  26.140  1.00  0.00           C
ATOM    334  HA  LEU    28      33.240  47.130  26.410  1.00  0.00           H
ATOM    335  CB  LEU    28      33.780  45.160  27.260  1.00  0.00           C
ATOM    336  HB1 LEU    28      34.400  44.320  26.960  1.00  0.00           H
ATOM    337  HB2 LEU    28      32.800  44.700  27.390  1.00  0.00           H
ATOM    338  CG  LEU    28      34.360  45.650  28.620  1.00  0.00           C
ATOM    339  HG  LEU    28      35.360  45.960  28.310  1.00  0.00           H
ATOM    340  CD1 LEU    28      33.460  46.780  29.190  1.00  0.00           C
ATOM    341 1HD1 LEU    28      32.420  46.450  29.310  1.00  0.00           H
ATOM    342 2HD1 LEU    28      33.890  47.130  30.130  1.00  0.00           H
ATOM    343 3HD1 LEU    28      33.420  47.670  28.560  1.00  0.00           H
ATOM    344  CD2 LEU    28      34.470  44.430  29.630  1.00  0.00           C
ATOM    345 1HD2 LEU    28      35.360  43.870  29.350  1.00  0.00           H
ATOM    346 2HD2 LEU    28      34.700  44.840  30.610  1.00  0.00           H
ATOM    347 3HD2 LEU    28      33.500  43.920  29.630  1.00  0.00           H
ATOM    348  C   LEU    28      35.170  46.490  25.740  1.00  0.00           C
ATOM    349  O   LEU    28      35.910  45.630  25.190  1.00  0.00           O
ATOM    350  N   LEU    29      35.630  47.690  25.970  1.00  0.00           N
ATOM    351  H   LEU    29      35.020  48.270  26.530  1.00  0.00           H
ATOM    352  CA  LEU    29      37.010  48.120  25.840  1.00  0.00           C
ATOM    353  HA  LEU    29      37.260  47.860  24.810  1.00  0.00           H
ATOM    354  CB  LEU    29      37.180  49.620  26.130  1.00  0.00           C
ATOM    355  HB1 LEU    29      38.230  49.730  26.420  1.00  0.00           H
ATOM    356  HB2 LEU    29      36.440  49.850  26.900  1.00  0.00           H
ATOM    357  CG  LEU    29      36.960  50.590  24.970  1.00  0.00           C
ATOM    358  HG  LEU    29      37.070  51.610  25.330  1.00  0.00           H
ATOM    359  CD1 LEU    29      37.840  50.230  23.740  1.00  0.00           C
ATOM    360 1HD1 LEU    29      37.390  49.370  23.250  1.00  0.00           H
ATOM    361 2HD1 LEU    29      37.790  50.980  22.950  1.00  0.00           H
ATOM    362 3HD1 LEU    29      38.860  50.080  24.100  1.00  0.00           H
ATOM    363  CD2 LEU    29      35.470  50.490  24.570  1.00  0.00           C
ATOM    364 1HD2 LEU    29      35.120  49.570  24.100  1.00  0.00           H
ATOM    365 2HD2 LEU    29      34.980  50.740  25.500  1.00  0.00           H
ATOM    366 3HD2 LEU    29      35.300  51.350  23.920  1.00  0.00           H
ATOM    367  C   LEU    29      38.010  47.270  26.620  1.00  0.00           C
ATOM    368  O   LEU    29      38.180  47.370  27.860  1.00  0.00           O
ATOM    369  N   PHE    30      38.620  46.300  25.920  1.00  0.00           N
ATOM    370  H   PHE    30      38.450  46.260  24.920  1.00  0.00           H
ATOM    371  CA  PHE    30      39.290  45.120  26.470  1.00  0.00           C
ATOM    372  HA  PHE    30      38.720  44.590  27.230  1.00  0.00           H
ATOM    373  CB  PHE    30      39.350  44.040  25.350  1.00  0.00           C
ATOM    374  HB1 PHE    30      40.100  44.500  24.710  1.00  0.00           H
ATOM    375  HB2 PHE    30      38.380  43.960  24.870  1.00  0.00           H
ATOM    376  CG  PHE    30      39.770  42.650  25.740  1.00  0.00           C
ATOM    377  CD1 PHE    30      38.800  41.850  26.350  1.00  0.00           C
ATOM    378  HD1 PHE    30      37.860  42.280  26.660  1.00  0.00           H
ATOM    379  CE1 PHE    30      38.960  40.490  26.530  1.00  0.00           C
ATOM    380  HE1 PHE    30      38.260  39.940  27.140  1.00  0.00           H
ATOM    381  CZ  PHE    30      40.160  39.870  26.150  1.00  0.00           C
ATOM    382  HZ  PHE    30      40.320  38.800  26.240  1.00  0.00           H
ATOM    383  CE2 PHE    30      41.150  40.610  25.440  1.00  0.00           C
ATOM    384  HE2 PHE    30      42.100  40.220  25.110  1.00  0.00           H
ATOM    385  CD2 PHE    30      40.950  42.010  25.250  1.00  0.00           C
ATOM    386  HD2 PHE    30      41.750  42.620  24.850  1.00  0.00           H
ATOM    387  C   PHE    30      40.730  45.440  27.110  1.00  0.00           C
ATOM    388  O   PHE    30      41.240  44.520  27.780  1.00  0.00           O
ATOM    389  N   SER    37      41.360  46.580  26.840  1.00  0.00           N
ATOM    390  H   SER    37      40.880  47.210  26.210  1.00  0.00           H
ATOM    391  CA  SER    37      42.810  46.680  27.160  1.00  0.00           C
ATOM    392  HA  SER    37      43.280  45.750  26.840  1.00  0.00           H
ATOM    393  CB  SER    37      43.520  47.750  26.380  1.00  0.00           C
ATOM    394  HB1 SER    37      44.580  47.800  26.610  1.00  0.00           H
ATOM    395  HB2 SER    37      43.220  48.770  26.590  1.00  0.00           H
ATOM    396  OG  SER    37      43.480  47.550  24.970  1.00  0.00           O
ATOM    397  HG  SER    37      43.890  46.700  24.810  1.00  0.00           H
ATOM    398  C   SER    37      43.100  46.930  28.620  1.00  0.00           C
ATOM    399  O   SER    37      44.230  46.670  29.080  1.00  0.00           O
ATOM    400  N   PHE    38      42.190  47.300  29.470  1.00  0.00           N
ATOM    401  H   PHE    38      41.270  47.570  29.150  1.00  0.00           H
ATOM    402  CA  PHE    38      42.310  47.370  30.890  1.00  0.00           C
ATOM    403  HA  PHE    38      43.120  46.700  31.170  1.00  0.00           H
ATOM    404  CB  PHE    38      42.660  48.790  31.370  1.00  0.00           C
ATOM    405  HB1 PHE    38      42.790  48.800  32.450  1.00  0.00           H
ATOM    406  HB2 PHE    38      41.790  49.370  31.070  1.00  0.00           H
ATOM    407  CG  PHE    38      43.980  49.290  30.840  1.00  0.00           C
ATOM    408  CD1 PHE    38      43.950  49.860  29.560  1.00  0.00           C
ATOM    409  HD1 PHE    38      43.050  50.090  29.010  1.00  0.00           H
ATOM    410  CE1 PHE    38      45.260  50.180  29.030  1.00  0.00           C
ATOM    411  HE1 PHE    38      45.260  50.690  28.080  1.00  0.00           H
ATOM    412  CZ  PHE    38      46.470  49.880  29.710  1.00  0.00           C
ATOM    413  HZ  PHE    38      47.370  50.150  29.180  1.00  0.00           H
ATOM    414  CE2 PHE    38      46.500  49.360  30.940  1.00  0.00           C
ATOM    415  HE2 PHE    38      47.440  49.230  31.440  1.00  0.00           H
ATOM    416  CD2 PHE    38      45.200  49.060  31.540  1.00  0.00           C
ATOM    417  HD2 PHE    38      45.080  48.800  32.580  1.00  0.00           H
ATOM    418  C   PHE    38      41.180  46.760  31.690  1.00  0.00           C
ATOM    419  O   PHE    38      41.190  46.950  32.910  1.00  0.00           O
ATOM    420  N   TYR    39      40.350  45.900  31.180  1.00  0.00           N
ATOM    421  H   TYR    39      40.430  45.610  30.210  1.00  0.00           H
ATOM    422  CA  TYR    39      39.420  45.050  31.920  1.00  0.00           C
ATOM    423  HA  TYR    39      39.130  45.640  32.790  1.00  0.00           H
ATOM    424  CB  TYR    39      38.000  44.860  31.290  1.00  0.00           C
ATOM    425  HB1 TYR    39      37.610  43.920  31.680  1.00  0.00           H
ATOM    426  HB2 TYR    39      38.110  44.760  30.210  1.00  0.00           H
ATOM    427  CG  TYR    39      37.030  45.990  31.570  1.00  0.00           C
ATOM    428  CD1 TYR    39      37.120  47.200  30.870  1.00  0.00           C
ATOM    429  HD1 TYR    39      37.900  47.330  30.140  1.00  0.00           H
ATOM    430  CE1 TYR    39      36.350  48.330  31.300  1.00  0.00           C
ATOM    431  HE1 TYR    39      36.350  49.240  30.720  1.00  0.00           H
ATOM    432  CZ  TYR    39      35.440  48.230  32.440  1.00  0.00           C
ATOM    433  OH  TYR    39      34.770  49.350  32.730  1.00  0.00           O
ATOM    434  HH  TYR    39      34.320  49.150  33.550  1.00  0.00           H
ATOM    435  CE2 TYR    39      35.380  47.000  33.110  1.00  0.00           C
ATOM    436  HE2 TYR    39      34.610  46.910  33.860  1.00  0.00           H
ATOM    437  CD2 TYR    39      36.140  45.910  32.640  1.00  0.00           C
ATOM    438  HD2 TYR    39      36.070  44.990  33.190  1.00  0.00           H
ATOM    439  C   TYR    39      40.020  43.770  32.530  1.00  0.00           C
ATOM    440  O   TYR    39      40.920  43.130  32.010  1.00  0.00           O
ATOM    441  N   ILE    40      39.630  43.430  33.750  1.00  0.00           N
ATOM    442  H   ILE    40      39.000  44.030  34.270  1.00  0.00           H
ATOM    443  CA  ILE    40      39.900  42.110  34.350  1.00  0.00           C
ATOM    444  HA  ILE    40      40.830  41.750  33.900  1.00  0.00           H
ATOM    445  CB  ILE    40      40.170  42.260  35.910  1.00  0.00           C
ATOM    446  HB  ILE    40      39.200  42.560  36.320  1.00  0.00           H
ATOM    447  CG2 ILE    40      40.450  40.940  36.700  1.00  0.00           C
ATOM    448 1HG2 ILE    40      40.430  41.160  37.770  1.00  0.00           H
ATOM    449 2HG2 ILE    40      39.620  40.240  36.570  1.00  0.00           H
ATOM    450 3HG2 ILE    40      41.290  40.370  36.300  1.00  0.00           H
ATOM    451  CG1 ILE    40      41.100  43.460  36.150  1.00  0.00           C
ATOM    452 1HG1 ILE    40      40.580  44.370  35.870  1.00  0.00           H
ATOM    453 2HG1 ILE    40      41.980  43.250  35.550  1.00  0.00           H
ATOM    454  CD  ILE    40      41.660  43.630  37.590  1.00  0.00           C
ATOM    455  HD1 ILE    40      42.250  42.740  37.840  1.00  0.00           H
ATOM    456  HD2 ILE    40      42.350  44.470  37.650  1.00  0.00           H
ATOM    457  HD3 ILE    40      40.900  43.660  38.380  1.00  0.00           H
ATOM    458  C   ILE    40      38.700  41.180  34.120  1.00  0.00           C
ATOM    459  O   ILE    40      37.580  41.670  34.290  1.00  0.00           O
ATOM    460  N   MET    41      38.970  39.920  33.700  1.00  0.00           N
ATOM    461  H   MET    41      39.950  39.660  33.650  1.00  0.00           H
ATOM    462  CA  MET    41      37.970  38.980  33.410  1.00  0.00           C
ATOM    463  HA  MET    41      36.980  39.340  33.710  1.00  0.00           H
ATOM    464  CB  MET    41      37.880  38.690  31.930  1.00  0.00           C
ATOM    465  HB1 MET    41      37.460  37.750  31.590  1.00  0.00           H
ATOM    466  HB2 MET    41      38.890  38.820  31.530  1.00  0.00           H
ATOM    467  CG  MET    41      37.010  39.680  31.230  1.00  0.00           C
ATOM    468  HG1 MET    41      37.240  40.730  31.370  1.00  0.00           H
ATOM    469  HG2 MET    41      36.040  39.620  31.740  1.00  0.00           H
ATOM    470  SD  MET    41      36.760  39.410  29.430  1.00  0.00           S
ATOM    471  CE  MET    41      35.290  38.410  29.400  1.00  0.00           C
ATOM    472  HE1 MET    41      34.510  38.920  29.970  1.00  0.00           H
ATOM    473  HE2 MET    41      34.900  38.150  28.420  1.00  0.00           H
ATOM    474  HE3 MET    41      35.460  37.500  29.980  1.00  0.00           H
ATOM    475  C   MET    41      38.090  37.680  34.200  1.00  0.00           C
ATOM    476  O   MET    41      39.210  37.120  34.390  1.00  0.00           O
ATOM    477  N   GLY    42      36.990  37.150  34.710  1.00  0.00           N
ATOM    478  H   GLY    42      36.170  37.720  34.550  1.00  0.00           H
ATOM    479  CA  GLY    42      36.820  36.010  35.680  1.00  0.00           C
ATOM    480  HA1 GLY    42      36.700  36.360  36.710  1.00  0.00           H
ATOM    481  HA2 GLY    42      37.800  35.520  35.690  1.00  0.00           H
ATOM    482  C   GLY    42      35.700  35.020  35.300  1.00  0.00           C
ATOM    483  O   GLY    42      34.820  35.260  34.460  1.00  0.00           O
ATOM    484  N   TRP    43      35.760  33.890  36.010  1.00  0.00           N
ATOM    485  H   TRP    43      36.570  33.890  36.600  1.00  0.00           H
ATOM    486  CA  TRP    43      34.720  32.890  36.080  1.00  0.00           C
ATOM    487  HA  TRP    43      33.840  33.280  35.550  1.00  0.00           H
ATOM    488  CB  TRP    43      35.090  31.580  35.340  1.00  0.00           C
ATOM    489  HB1 TRP    43      34.340  30.790  35.440  1.00  0.00           H
ATOM    490  HB2 TRP    43      36.040  31.180  35.710  1.00  0.00           H
ATOM    491  CG  TRP    43      35.340  31.640  33.820  1.00  0.00           C
ATOM    492  CD1 TRP    43      36.490  32.110  33.300  1.00  0.00           C
ATOM    493  HD1 TRP    43      37.350  32.480  33.840  1.00  0.00           H
ATOM    494  NE1 TRP    43      36.460  32.000  31.940  1.00  0.00           N
ATOM    495  HE1 TRP    43      37.240  32.170  31.320  1.00  0.00           H
ATOM    496  CE2 TRP    43      35.240  31.550  31.480  1.00  0.00           C
ATOM    497  CZ2 TRP    43      34.730  31.320  30.240  1.00  0.00           C
ATOM    498  HZ2 TRP    43      35.390  31.460  29.400  1.00  0.00           H
ATOM    499  CH2 TRP    43      33.360  30.890  30.140  1.00  0.00           C
ATOM    500  HH2 TRP    43      32.860  30.540  29.250  1.00  0.00           H
ATOM    501  CZ3 TRP    43      32.550  30.900  31.280  1.00  0.00           C
ATOM    502  HZ3 TRP    43      31.500  30.670  31.170  1.00  0.00           H
ATOM    503  CE3 TRP    43      33.130  31.050  32.530  1.00  0.00           C
ATOM    504  HE3 TRP    43      32.510  30.980  33.410  1.00  0.00           H
ATOM    505  CD2 TRP    43      34.490  31.340  32.670  1.00  0.00           C
ATOM    506  C   TRP    43      34.170  32.650  37.480  1.00  0.00           C
ATOM    507  O   TRP    43      34.920  32.610  38.440  1.00  0.00           O
ATOM    508  N   PHE    44      32.880  32.310  37.580  1.00  0.00           N
ATOM    509  H   PHE    44      32.300  32.390  36.760  1.00  0.00           H
ATOM    510  CA  PHE    44      32.160  31.900  38.790  1.00  0.00           C
ATOM    511  HA  PHE    44      32.890  31.650  39.560  1.00  0.00           H
ATOM    512  CB  PHE    44      31.250  33.060  39.280  1.00  0.00           C
ATOM    513  HB1 PHE    44      30.620  32.690  40.100  1.00  0.00           H
ATOM    514  HB2 PHE    44      30.560  33.440  38.520  1.00  0.00           H
ATOM    515  CG  PHE    44      32.210  34.230  39.760  1.00  0.00           C
ATOM    516  CD1 PHE    44      32.740  35.160  38.910  1.00  0.00           C
ATOM    517  HD1 PHE    44      32.470  35.130  37.870  1.00  0.00           H
ATOM    518  CE1 PHE    44      33.580  36.190  39.280  1.00  0.00           C
ATOM    519  HE1 PHE    44      33.850  37.020  38.660  1.00  0.00           H
ATOM    520  CZ  PHE    44      33.910  36.240  40.630  1.00  0.00           C
ATOM    521  HZ  PHE    44      34.510  37.080  40.930  1.00  0.00           H
ATOM    522  CE2 PHE    44      33.430  35.270  41.570  1.00  0.00           C
ATOM    523  HE2 PHE    44      33.720  35.410  42.600  1.00  0.00           H
ATOM    524  CD2 PHE    44      32.530  34.260  41.110  1.00  0.00           C
ATOM    525  HD2 PHE    44      32.110  33.590  41.840  1.00  0.00           H
ATOM    526  C   PHE    44      31.400  30.630  38.320  1.00  0.00           C
ATOM    527  O   PHE    44      31.100  30.420  37.090  1.00  0.00           O
ATOM    528  N   ARG    45      31.080  29.710  39.240  1.00  0.00           N
ATOM    529  H   ARG    45      31.270  29.910  40.210  1.00  0.00           H
ATOM    530  CA  ARG    45      30.190  28.610  38.920  1.00  0.00           C
ATOM    531  HA  ARG    45      29.740  28.840  37.960  1.00  0.00           H
ATOM    532  CB  ARG    45      30.950  27.300  38.660  1.00  0.00           C
ATOM    533  HB1 ARG    45      31.760  27.470  37.950  1.00  0.00           H
ATOM    534  HB2 ARG    45      30.260  26.590  38.210  1.00  0.00           H
ATOM    535  CG  ARG    45      31.530  26.560  39.920  1.00  0.00           C
ATOM    536  HG1 ARG    45      30.680  26.460  40.590  1.00  0.00           H
ATOM    537  HG2 ARG    45      32.250  27.310  40.270  1.00  0.00           H
ATOM    538  CD  ARG    45      32.110  25.140  39.750  1.00  0.00           C
ATOM    539  HD1 ARG    45      32.050  24.940  38.680  1.00  0.00           H
ATOM    540  HD2 ARG    45      31.500  24.480  40.360  1.00  0.00           H
ATOM    541  NE  ARG    45      33.510  25.040  40.270  1.00  0.00           N
ATOM    542  HE  ARG    45      33.960  25.850  40.680  1.00  0.00           H
ATOM    543  CZ  ARG    45      34.330  24.070  40.050  1.00  0.00           C
ATOM    544  NH1 ARG    45      33.980  23.020  39.500  1.00  0.00           N
ATOM    545 1HH1 ARG    45      32.990  22.840  39.380  1.00  0.00           H
ATOM    546 2HH1 ARG    45      34.570  22.200  39.620  1.00  0.00           H
ATOM    547  NH2 ARG    45      35.560  24.160  40.310  1.00  0.00           N
ATOM    548 1HH2 ARG    45      35.830  25.010  40.800  1.00  0.00           H
ATOM    549 2HH2 ARG    45      36.150  23.400  40.000  1.00  0.00           H
ATOM    550  C   ARG    45      29.150  28.480  39.940  1.00  0.00           C
ATOM    551  O   ARG    45      29.360  28.920  41.000  1.00  0.00           O
ATOM    552  N   GLN    46      28.040  27.830  39.530  1.00  0.00           N
ATOM    553  H   GLN    46      27.910  27.620  38.560  1.00  0.00           H
ATOM    554  CA  GLN    46      27.220  27.240  40.560  1.00  0.00           C
ATOM    555  HA  GLN    46      27.740  27.200  41.510  1.00  0.00           H
ATOM    556  CB  GLN    46      25.980  28.150  40.860  1.00  0.00           C
ATOM    557  HB1 GLN    46      25.270  28.210  40.030  1.00  0.00           H
ATOM    558  HB2 GLN    46      26.310  29.160  41.070  1.00  0.00           H
ATOM    559  CG  GLN    46      25.090  27.600  42.030  1.00  0.00           C
ATOM    560  HG1 GLN    46      25.850  27.460  42.810  1.00  0.00           H
ATOM    561  HG2 GLN    46      24.710  26.630  41.700  1.00  0.00           H
ATOM    562  CD  GLN    46      23.970  28.550  42.560  1.00  0.00           C
ATOM    563  OE1 GLN    46      23.740  29.600  42.020  1.00  0.00           O
ATOM    564  NE2 GLN    46      23.250  28.170  43.600  1.00  0.00           N
ATOM    565 1HE2 GLN    46      23.470  27.310  44.080  1.00  0.00           H
ATOM    566 2HE2 GLN    46      22.740  28.870  44.120  1.00  0.00           H
ATOM    567  C   GLN    46      26.830  25.790  40.160  1.00  0.00           C
ATOM    568  O   GLN    46      26.310  25.720  39.070  1.00  0.00           O
ATOM    569  N   ALA    47      27.090  24.810  41.030  1.00  0.00           N
ATOM    570  H   ALA    47      27.590  25.100  41.850  1.00  0.00           H
ATOM    571  CA  ALA    47      26.660  23.450  40.920  1.00  0.00           C
ATOM    572  HA  ALA    47      26.910  23.110  39.920  1.00  0.00           H
ATOM    573  CB  ALA    47      27.660  22.720  41.870  1.00  0.00           C
ATOM    574  HB1 ALA    47      28.610  22.720  41.340  1.00  0.00           H
ATOM    575  HB2 ALA    47      27.680  23.180  42.850  1.00  0.00           H
ATOM    576  HB3 ALA    47      27.260  21.700  41.910  1.00  0.00           H
ATOM    577  C   ALA    47      25.150  23.220  41.380  1.00  0.00           C
ATOM    578  O   ALA    47      24.620  23.970  42.200  1.00  0.00           O
ATOM    579  N   PRO    48      24.510  22.230  40.770  1.00  0.00           N
ATOM    580  CD  PRO    48      25.020  21.220  39.850  1.00  0.00           C
ATOM    581  HD1 PRO    48      25.930  20.800  40.280  1.00  0.00           H
ATOM    582  HD2 PRO    48      25.250  21.570  38.840  1.00  0.00           H
ATOM    583  CG  PRO    48      23.960  20.180  39.770  1.00  0.00           C
ATOM    584  HG1 PRO    48      24.100  19.370  40.480  1.00  0.00           H
ATOM    585  HG2 PRO    48      23.890  19.710  38.790  1.00  0.00           H
ATOM    586  CB  PRO    48      22.670  20.970  40.080  1.00  0.00           C
ATOM    587  HB1 PRO    48      21.970  20.210  40.430  1.00  0.00           H
ATOM    588  HB2 PRO    48      22.340  21.460  39.170  1.00  0.00           H
ATOM    589  CA  PRO    48      23.090  21.960  41.170  1.00  0.00           C
ATOM    590  HA  PRO    48      22.520  22.860  40.920  1.00  0.00           H
ATOM    591  C   PRO    48      22.860  21.590  42.660  1.00  0.00           C
ATOM    592  O   PRO    48      21.730  21.700  43.160  1.00  0.00           O
ATOM    593  N   GLY    49      23.920  21.180  43.380  1.00  0.00           N
ATOM    594  H   GLY    49      24.720  20.790  42.890  1.00  0.00           H
ATOM    595  CA  GLY    49      23.810  20.840  44.840  1.00  0.00           C
ATOM    596  HA1 GLY    49      24.690  20.230  45.090  1.00  0.00           H
ATOM    597  HA2 GLY    49      22.910  20.270  45.050  1.00  0.00           H
ATOM    598  C   GLY    49      23.920  22.120  45.670  1.00  0.00           C
ATOM    599  O   GLY    49      23.340  22.080  46.770  1.00  0.00           O
ATOM    600  N   ARG    50      24.660  23.110  45.250  1.00  0.00           N
ATOM    601  H   ARG    50      25.070  23.160  44.320  1.00  0.00           H
ATOM    602  CA  ARG    50      25.310  24.100  46.180  1.00  0.00           C
ATOM    603  HA  ARG    50      24.810  24.100  47.150  1.00  0.00           H
ATOM    604  CB  ARG    50      26.830  23.760  46.340  1.00  0.00           C
ATOM    605  HB1 ARG    50      27.270  24.630  46.840  1.00  0.00           H
ATOM    606  HB2 ARG    50      27.230  23.860  45.330  1.00  0.00           H
ATOM    607  CG  ARG    50      27.180  22.500  47.000  1.00  0.00           C
ATOM    608  HG1 ARG    50      26.660  21.670  46.510  1.00  0.00           H
ATOM    609  HG2 ARG    50      26.910  22.590  48.050  1.00  0.00           H
ATOM    610  CD  ARG    50      28.630  22.250  46.910  1.00  0.00           C
ATOM    611  HD1 ARG    50      28.970  21.380  47.490  1.00  0.00           H
ATOM    612  HD2 ARG    50      29.200  23.100  47.290  1.00  0.00           H
ATOM    613  NE  ARG    50      29.180  21.960  45.580  1.00  0.00           N
ATOM    614  HE  ARG    50      29.790  22.660  45.200  1.00  0.00           H
ATOM    615  CZ  ARG    50      28.890  20.930  44.750  1.00  0.00           C
ATOM    616  NH1 ARG    50      28.050  19.990  45.030  1.00  0.00           N
ATOM    617 1HH1 ARG    50      27.640  19.920  45.950  1.00  0.00           H
ATOM    618 2HH1 ARG    50      27.980  19.250  44.350  1.00  0.00           H
ATOM    619  NH2 ARG    50      29.420  20.820  43.590  1.00  0.00           N
ATOM    620 1HH2 ARG    50      30.110  21.540  43.420  1.00  0.00           H
ATOM    621 2HH2 ARG    50      29.240  20.080  42.930  1.00  0.00           H
ATOM    622  C   ARG    50      25.300  25.530  45.730  1.00  0.00           C
ATOM    623  O   ARG    50      24.930  25.830  44.590  1.00  0.00           O
ATOM    624  N   GLU    51      25.570  26.460  46.630  1.00  0.00           N
ATOM    625  H   GLU    51      25.710  26.150  47.580  1.00  0.00           H
ATOM    626  CA  GLU    51      25.640  27.890  46.380  1.00  0.00           C
ATOM    627  HA  GLU    51      24.750  28.240  45.850  1.00  0.00           H
ATOM    628  CB  GLU    51      25.850  28.600  47.760  1.00  0.00           C
ATOM    629  HB1 GLU    51      26.130  29.640  47.610  1.00  0.00           H
ATOM    630  HB2 GLU    51      26.740  28.210  48.260  1.00  0.00           H
ATOM    631  CG  GLU    51      24.610  28.660  48.610  1.00  0.00           C
ATOM    632  HG1 GLU    51      24.280  27.640  48.850  1.00  0.00           H
ATOM    633  HG2 GLU    51      23.880  29.110  47.940  1.00  0.00           H
ATOM    634  CD  GLU    51      24.920  29.580  49.850  1.00  0.00           C
ATOM    635  OE1 GLU    51      24.700  30.790  49.870  1.00  0.00           O
ATOM    636  OE2 GLU    51      25.430  28.960  50.860  1.00  0.00           O
ATOM    637  C   GLU    51      26.850  28.360  45.540  1.00  0.00           C
ATOM    638  O   GLU    51      27.850  27.610  45.330  1.00  0.00           O
ATOM    639  N   ARG    52      26.840  29.570  44.950  1.00  0.00           N
ATOM    640  H   ARG    52      26.030  30.110  45.210  1.00  0.00           H
ATOM    641  CA  ARG    52      27.850  29.990  43.880  1.00  0.00           C
ATOM    642  HA  ARG    52      27.980  29.270  43.070  1.00  0.00           H
ATOM    643  CB  ARG    52      27.360  31.250  43.210  1.00  0.00           C
ATOM    644  HB1 ARG    52      27.120  31.960  44.000  1.00  0.00           H
ATOM    645  HB2 ARG    52      26.410  30.950  42.780  1.00  0.00           H
ATOM    646  CG  ARG    52      28.250  31.890  42.250  1.00  0.00           C
ATOM    647  HG1 ARG    52      28.430  31.140  41.490  1.00  0.00           H
ATOM    648  HG2 ARG    52      29.190  32.260  42.650  1.00  0.00           H
ATOM    649  CD  ARG    52      27.570  33.120  41.580  1.00  0.00           C
ATOM    650  HD1 ARG    52      26.540  32.840  41.370  1.00  0.00           H
ATOM    651  HD2 ARG    52      28.060  33.380  40.640  1.00  0.00           H
ATOM    652  NE  ARG    52      27.710  34.300  42.470  1.00  0.00           N
ATOM    653  HE  ARG    52      28.310  34.150  43.270  1.00  0.00           H
ATOM    654  CZ  ARG    52      27.390  35.560  42.140  1.00  0.00           C
ATOM    655  NH1 ARG    52      26.840  35.910  41.030  1.00  0.00           N
ATOM    656 1HH1 ARG    52      26.680  35.220  40.310  1.00  0.00           H
ATOM    657 2HH1 ARG    52      26.470  36.830  40.850  1.00  0.00           H
ATOM    658  NH2 ARG    52      27.660  36.470  42.980  1.00  0.00           N
ATOM    659 1HH2 ARG    52      27.980  36.160  43.880  1.00  0.00           H
ATOM    660 2HH2 ARG    52      27.580  37.440  42.700  1.00  0.00           H
ATOM    661  C   ARG    52      29.220  30.200  44.490  1.00  0.00           C
ATOM    662  O   ARG    52      29.300  30.580  45.690  1.00  0.00           O
ATOM    663  N   GLU    53      30.290  29.920  43.700  1.00  0.00           N
ATOM    664  H   GLU    53      30.230  29.640  42.730  1.00  0.00           H
ATOM    665  CA  GLU    53      31.670  30.140  44.040  1.00  0.00           C
ATOM    666  HA  GLU    53      31.680  30.800  44.910  1.00  0.00           H
ATOM    667  CB  GLU    53      32.310  28.790  44.330  1.00  0.00           C
ATOM    668  HB1 GLU    53      31.800  28.330  45.180  1.00  0.00           H
ATOM    669  HB2 GLU    53      33.370  28.970  44.530  1.00  0.00           H
ATOM    670  CG  GLU    53      32.260  27.850  43.140  1.00  0.00           C
ATOM    671  HG1 GLU    53      33.050  28.030  42.420  1.00  0.00           H
ATOM    672  HG2 GLU    53      31.370  28.060  42.550  1.00  0.00           H
ATOM    673  CD  GLU    53      32.350  26.320  43.500  1.00  0.00           C
ATOM    674  OE1 GLU    53      33.490  25.810  43.470  1.00  0.00           O
ATOM    675  OE2 GLU    53      31.310  25.680  43.730  1.00  0.00           O
ATOM    676  C   GLU    53      32.420  30.890  42.870  1.00  0.00           C
ATOM    677  O   GLU    53      31.880  31.050  41.780  1.00  0.00           O
ATOM    678  N   PHE    54      33.650  31.340  43.230  1.00  0.00           N
ATOM    679  H   PHE    54      33.890  31.270  44.200  1.00  0.00           H
ATOM    680  CA  PHE    54      34.700  31.800  42.370  1.00  0.00           C
ATOM    681  HA  PHE    54      34.230  32.390  41.570  1.00  0.00           H
ATOM    682  CB  PHE    54      35.570  32.770  43.120  1.00  0.00           C
ATOM    683  HB1 PHE    54      35.890  32.280  44.040  1.00  0.00           H
ATOM    684  HB2 PHE    54      34.970  33.600  43.490  1.00  0.00           H
ATOM    685  CG  PHE    54      36.850  33.230  42.420  1.00  0.00           C
ATOM    686  CD1 PHE    54      36.740  33.940  41.210  1.00  0.00           C
ATOM    687  HD1 PHE    54      35.760  34.210  40.850  1.00  0.00           H
ATOM    688  CE1 PHE    54      37.890  34.270  40.460  1.00  0.00           C
ATOM    689  HE1 PHE    54      37.710  34.700  39.490  1.00  0.00           H
ATOM    690  CZ  PHE    54      39.160  33.960  40.980  1.00  0.00           C
ATOM    691  HZ  PHE    54      39.970  34.430  40.450  1.00  0.00           H
ATOM    692  CE2 PHE    54      39.310  33.310  42.250  1.00  0.00           C
ATOM    693  HE2 PHE    54      40.310  33.050  42.550  1.00  0.00           H
ATOM    694  CD2 PHE    54      38.190  32.970  42.960  1.00  0.00           C
ATOM    695  HD2 PHE    54      38.230  32.290  43.800  1.00  0.00           H
ATOM    696  C   PHE    54      35.510  30.640  41.730  1.00  0.00           C
ATOM    697  O   PHE    54      35.910  29.640  42.360  1.00  0.00           O
ATOM    698  N   VAL    55      35.750  30.760  40.380  1.00  0.00           N
ATOM    699  H   VAL    55      35.380  31.580  39.930  1.00  0.00           H
ATOM    700  CA  VAL    55      36.540  29.770  39.680  1.00  0.00           C
ATOM    701  HA  VAL    55      36.580  28.900  40.340  1.00  0.00           H
ATOM    702  CB  VAL    55      35.720  29.340  38.460  1.00  0.00           C
ATOM    703  HB  VAL    55      35.470  30.180  37.810  1.00  0.00           H
ATOM    704  CG1 VAL    55      36.490  28.390  37.530  1.00  0.00           C
ATOM    705 1HG1 VAL    55      37.020  27.680  38.170  1.00  0.00           H
ATOM    706 2HG1 VAL    55      35.830  28.010  36.750  1.00  0.00           H
ATOM    707 3HG1 VAL    55      37.180  29.030  36.990  1.00  0.00           H
ATOM    708  CG2 VAL    55      34.460  28.580  38.890  1.00  0.00           C
ATOM    709 1HG2 VAL    55      33.920  28.300  37.990  1.00  0.00           H
ATOM    710 2HG2 VAL    55      34.850  27.660  39.340  1.00  0.00           H
ATOM    711 3HG2 VAL    55      33.780  29.130  39.530  1.00  0.00           H
ATOM    712  C   VAL    55      38.050  30.200  39.390  1.00  0.00           C
ATOM    713  O   VAL    55      38.970  29.510  39.720  1.00  0.00           O
ATOM    714  N   ALA    56      38.220  31.220  38.570  1.00  0.00           N
ATOM    715  H   ALA    56      37.370  31.680  38.280  1.00  0.00           H
ATOM    716  CA  ALA    56      39.480  31.610  37.850  1.00  0.00           C
ATOM    717  HA  ALA    56      40.370  31.460  38.450  1.00  0.00           H
ATOM    718  CB  ALA    56      39.500  30.730  36.600  1.00  0.00           C
ATOM    719  HB1 ALA    56      39.560  29.660  36.810  1.00  0.00           H
ATOM    720  HB2 ALA    56      38.650  31.070  36.010  1.00  0.00           H
ATOM    721  HB3 ALA    56      40.440  31.010  36.140  1.00  0.00           H
ATOM    722  C   ALA    56      39.360  33.150  37.510  1.00  0.00           C
ATOM    723  O   ALA    56      38.230  33.570  37.280  1.00  0.00           O
ATOM    724  N   SER    57      40.420  33.910  37.450  1.00  0.00           N
ATOM    725  H   SER    57      41.300  33.490  37.730  1.00  0.00           H
ATOM    726  CA  SER    57      40.530  35.210  36.870  1.00  0.00           C
ATOM    727  HA  SER    57      39.890  35.180  35.980  1.00  0.00           H
ATOM    728  CB  SER    57      39.940  36.360  37.770  1.00  0.00           C
ATOM    729  HB1 SER    57      38.970  36.040  38.130  1.00  0.00           H
ATOM    730  HB2 SER    57      39.850  37.250  37.160  1.00  0.00           H
ATOM    731  OG  SER    57      40.770  36.690  38.860  1.00  0.00           O
ATOM    732  HG  SER    57      40.210  37.130  39.500  1.00  0.00           H
ATOM    733  C   SER    57      41.890  35.600  36.330  1.00  0.00           C
ATOM    734  O   SER    57      42.900  35.030  36.810  1.00  0.00           O
ATOM    735  N   ILE    58      41.890  36.540  35.350  1.00  0.00           N
ATOM    736  H   ILE    58      41.030  36.950  35.010  1.00  0.00           H
ATOM    737  CA  ILE    58      43.050  36.950  34.570  1.00  0.00           C
ATOM    738  HA  ILE    58      43.900  36.840  35.250  1.00  0.00           H
ATOM    739  CB  ILE    58      43.320  36.210  33.290  1.00  0.00           C
ATOM    740  HB  ILE    58      43.350  35.130  33.460  1.00  0.00           H
ATOM    741  CG2 ILE    58      42.200  36.340  32.250  1.00  0.00           C
ATOM    742 1HG2 ILE    58      42.200  37.310  31.760  1.00  0.00           H
ATOM    743 2HG2 ILE    58      42.270  35.550  31.510  1.00  0.00           H
ATOM    744 3HG2 ILE    58      41.240  36.280  32.770  1.00  0.00           H
ATOM    745  CG1 ILE    58      44.680  36.550  32.580  1.00  0.00           C
ATOM    746 1HG1 ILE    58      45.460  36.570  33.340  1.00  0.00           H
ATOM    747 2HG1 ILE    58      44.550  37.580  32.230  1.00  0.00           H
ATOM    748  CD  ILE    58      45.050  35.510  31.540  1.00  0.00           C
ATOM    749  HD1 ILE    58      44.510  35.600  30.600  1.00  0.00           H
ATOM    750  HD2 ILE    58      46.120  35.670  31.390  1.00  0.00           H
ATOM    751  HD3 ILE    58      44.950  34.500  31.910  1.00  0.00           H
ATOM    752  C   ILE    58      42.990  38.530  34.490  1.00  0.00           C
ATOM    753  O   ILE    58      42.070  39.100  33.930  1.00  0.00           O
ATOM    754  N   LYS    59      44.090  39.170  34.870  1.00  0.00           N
ATOM    755  H   LYS    59      44.840  38.660  35.320  1.00  0.00           H
ATOM    756  CA  LYS    59      44.320  40.610  34.650  1.00  0.00           C
ATOM    757  HA  LYS    59      43.370  41.130  34.790  1.00  0.00           H
ATOM    758  CB  LYS    59      45.250  41.120  35.660  1.00  0.00           C
ATOM    759  HB1 LYS    59      45.620  42.100  35.390  1.00  0.00           H
ATOM    760  HB2 LYS    59      46.140  40.500  35.510  1.00  0.00           H
ATOM    761  CG  LYS    59      44.800  40.860  37.100  1.00  0.00           C
ATOM    762  HG1 LYS    59      45.130  39.860  37.370  1.00  0.00           H
ATOM    763  HG2 LYS    59      43.720  41.020  37.180  1.00  0.00           H
ATOM    764  CD  LYS    59      45.450  42.050  37.950  1.00  0.00           C
ATOM    765  HD1 LYS    59      44.930  42.180  38.900  1.00  0.00           H
ATOM    766  HD2 LYS    59      45.470  43.050  37.520  1.00  0.00           H
ATOM    767  CE  LYS    59      46.960  41.840  38.320  1.00  0.00           C
ATOM    768  HE1 LYS    59      47.510  41.990  37.390  1.00  0.00           H
ATOM    769  HE2 LYS    59      47.050  40.820  38.690  1.00  0.00           H
ATOM    770  NZ  LYS    59      47.400  42.780  39.360  1.00  0.00           N
ATOM    771  HZ1 LYS    59      47.420  43.750  39.100  1.00  0.00           H
ATOM    772  HZ2 LYS    59      46.840  42.690  40.200  1.00  0.00           H
ATOM    773  HZ3 LYS    59      48.380  42.590  39.490  1.00  0.00           H
ATOM    774  C   LYS    59      44.770  41.100  33.250  1.00  0.00           C
ATOM    775  O   LYS    59      45.230  40.270  32.430  1.00  0.00           O
ATOM    776  N   TRP    60      44.520  42.390  32.960  1.00  0.00           N
ATOM    777  H   TRP    60      44.080  42.900  33.710  1.00  0.00           H
ATOM    778  CA  TRP    60      44.680  42.970  31.630  1.00  0.00           C
ATOM    779  HA  TRP    60      44.150  42.350  30.910  1.00  0.00           H
ATOM    780  CB  TRP    60      44.140  44.400  31.480  1.00  0.00           C
ATOM    781  HB1 TRP    60      43.080  44.350  31.240  1.00  0.00           H
ATOM    782  HB2 TRP    60      44.700  44.840  30.660  1.00  0.00           H
ATOM    783  CG  TRP    60      44.310  45.190  32.760  1.00  0.00           C
ATOM    784  CD1 TRP    60      43.470  45.210  33.810  1.00  0.00           C
ATOM    785  HD1 TRP    60      42.440  44.880  33.790  1.00  0.00           H
ATOM    786  NE1 TRP    60      44.030  45.970  34.830  1.00  0.00           N
ATOM    787  HE1 TRP    60      43.450  46.380  35.550  1.00  0.00           H
ATOM    788  CE2 TRP    60      45.300  46.380  34.550  1.00  0.00           C
ATOM    789  CZ2 TRP    60      46.280  47.120  35.270  1.00  0.00           C
ATOM    790  HZ2 TRP    60      46.080  47.520  36.250  1.00  0.00           H
ATOM    791  CH2 TRP    60      47.450  47.540  34.640  1.00  0.00           C
ATOM    792  HH2 TRP    60      48.170  48.220  35.080  1.00  0.00           H
ATOM    793  CZ3 TRP    60      47.760  47.010  33.330  1.00  0.00           C
ATOM    794  HZ3 TRP    60      48.710  47.150  32.850  1.00  0.00           H
ATOM    795  CE3 TRP    60      46.730  46.290  32.680  1.00  0.00           C
ATOM    796  HE3 TRP    60      46.890  45.980  31.660  1.00  0.00           H
ATOM    797  CD2 TRP    60      45.460  45.980  33.200  1.00  0.00           C
ATOM    798  C   TRP    60      46.190  42.920  31.180  1.00  0.00           C
ATOM    799  O   TRP    60      46.460  42.940  29.980  1.00  0.00           O
ATOM    800  N   ALA    61      47.170  42.560  32.070  1.00  0.00           N
ATOM    801  H   ALA    61      46.890  42.460  33.040  1.00  0.00           H
ATOM    802  CA  ALA    61      48.590  42.380  31.790  1.00  0.00           C
ATOM    803  HA  ALA    61      48.800  42.520  30.730  1.00  0.00           H
ATOM    804  CB  ALA    61      49.410  43.540  32.340  1.00  0.00           C
ATOM    805  HB1 ALA    61      48.920  44.490  32.140  1.00  0.00           H
ATOM    806  HB2 ALA    61      49.350  43.300  33.400  1.00  0.00           H
ATOM    807  HB3 ALA    61      50.430  43.370  31.980  1.00  0.00           H
ATOM    808  C   ALA    61      49.060  40.980  32.160  1.00  0.00           C
ATOM    809  O   ALA    61      50.220  40.790  32.510  1.00  0.00           O
ATOM    810  N   GLY    65      48.250  39.920  31.960  1.00  0.00           N
ATOM    811  H   GLY    65      47.290  40.080  31.690  1.00  0.00           H
ATOM    812  CA  GLY    65      48.630  38.490  31.960  1.00  0.00           C
ATOM    813  HA1 GLY    65      49.660  38.410  31.620  1.00  0.00           H
ATOM    814  HA2 GLY    65      47.940  38.120  31.200  1.00  0.00           H
ATOM    815  C   GLY    65      48.630  37.780  33.350  1.00  0.00           C
ATOM    816  O   GLY    65      48.950  36.600  33.480  1.00  0.00           O
ATOM    817  N   ASP    66      48.320  38.440  34.430  1.00  0.00           N
ATOM    818  H   ASP    66      48.000  39.390  34.340  1.00  0.00           H
ATOM    819  CA  ASP    66      48.450  37.980  35.820  1.00  0.00           C
ATOM    820  HA  ASP    66      49.290  37.290  35.840  1.00  0.00           H
ATOM    821  CB  ASP    66      48.770  39.110  36.810  1.00  0.00           C
ATOM    822  HB1 ASP    66      47.900  39.750  36.710  1.00  0.00           H
ATOM    823  HB2 ASP    66      49.740  39.580  36.650  1.00  0.00           H
ATOM    824  CG  ASP    66      48.900  38.590  38.250  1.00  0.00           C
ATOM    825  OD1 ASP    66      49.910  37.910  38.520  1.00  0.00           O
ATOM    826  OD2 ASP    66      47.870  38.650  38.990  1.00  0.00           O
ATOM    827  C   ASP    66      47.200  37.180  36.230  1.00  0.00           C
ATOM    828  O   ASP    66      46.120  37.510  35.750  1.00  0.00           O
ATOM    829  N   ARG    67      47.370  36.050  36.960  1.00  0.00           N
ATOM    830  H   ARG    67      48.290  35.910  37.340  1.00  0.00           H
ATOM    831  CA  ARG    67      46.360  35.000  37.210  1.00  0.00           C
ATOM    832  HA  ARG    67      45.400  35.410  36.920  1.00  0.00           H
ATOM    833  CB  ARG    67      46.810  33.730  36.400  1.00  0.00           C
ATOM    834  HB1 ARG    67      46.260  32.930  36.900  1.00  0.00           H
ATOM    835  HB2 ARG    67      47.870  33.560  36.540  1.00  0.00           H
ATOM    836  CG  ARG    67      46.440  33.850  34.950  1.00  0.00           C
ATOM    837  HG1 ARG    67      46.920  34.700  34.470  1.00  0.00           H
ATOM    838  HG2 ARG    67      45.370  34.020  34.870  1.00  0.00           H
ATOM    839  CD  ARG    67      46.850  32.480  34.270  1.00  0.00           C
ATOM    840  HD1 ARG    67      46.200  31.680  34.640  1.00  0.00           H
ATOM    841  HD2 ARG    67      47.850  32.200  34.580  1.00  0.00           H
ATOM    842  NE  ARG    67      46.810  32.570  32.810  1.00  0.00           N
ATOM    843  HE  ARG    67      45.900  32.340  32.430  1.00  0.00           H
ATOM    844  CZ  ARG    67      47.770  32.780  31.930  1.00  0.00           C
ATOM    845  NH1 ARG    67      48.930  33.190  32.380  1.00  0.00           N
ATOM    846 1HH1 ARG    67      49.030  33.320  33.380  1.00  0.00           H
ATOM    847 2HH1 ARG    67      49.640  33.300  31.670  1.00  0.00           H
ATOM    848  NH2 ARG    67      47.590  32.640  30.690  1.00  0.00           N
ATOM    849 1HH2 ARG    67      46.750  32.220  30.320  1.00  0.00           H
ATOM    850 2HH2 ARG    67      48.320  32.770  30.000  1.00  0.00           H
ATOM    851  C   ARG    67      46.110  34.530  38.670  1.00  0.00           C
ATOM    852  O   ARG    67      47.010  34.660  39.540  1.00  0.00           O
ATOM    853  N   THR    68      44.860  34.150  38.980  1.00  0.00           N
ATOM    854  H   THR    68      44.170  34.300  38.260  1.00  0.00           H
ATOM    855  CA  THR    68      44.420  33.470  40.140  1.00  0.00           C
ATOM    856  HA  THR    68      45.320  32.900  40.340  1.00  0.00           H
ATOM    857  CB  THR    68      44.130  34.440  41.320  1.00  0.00           C
ATOM    858  HB  THR    68      44.990  35.100  41.420  1.00  0.00           H
ATOM    859  CG2 THR    68      42.840  35.260  41.390  1.00  0.00           C
ATOM    860 1HG2 THR    68      41.970  34.620  41.520  1.00  0.00           H
ATOM    861 2HG2 THR    68      42.980  35.950  42.210  1.00  0.00           H
ATOM    862 3HG2 THR    68      42.650  35.790  40.460  1.00  0.00           H
ATOM    863  OG1 THR    68      44.060  33.520  42.410  1.00  0.00           O
ATOM    864  HG1 THR    68      44.620  33.970  43.040  1.00  0.00           H
ATOM    865  C   THR    68      43.270  32.420  39.980  1.00  0.00           C
ATOM    866  O   THR    68      42.450  32.700  39.080  1.00  0.00           O
ATOM    867  N   TYR    69      43.340  31.250  40.710  1.00  0.00           N
ATOM    868  H   TYR    69      44.150  31.220  41.310  1.00  0.00           H
ATOM    869  CA  TYR    69      42.440  30.100  40.560  1.00  0.00           C
ATOM    870  HA  TYR    69      41.650  30.430  39.890  1.00  0.00           H
ATOM    871  CB  TYR    69      43.230  28.890  40.040  1.00  0.00           C
ATOM    872  HB1 TYR    69      42.600  28.000  40.060  1.00  0.00           H
ATOM    873  HB2 TYR    69      44.110  28.690  40.650  1.00  0.00           H
ATOM    874  CG  TYR    69      43.830  29.090  38.600  1.00  0.00           C
ATOM    875  CD1 TYR    69      45.240  29.030  38.390  1.00  0.00           C
ATOM    876  HD1 TYR    69      45.850  28.800  39.240  1.00  0.00           H
ATOM    877  CE1 TYR    69      45.760  29.240  37.100  1.00  0.00           C
ATOM    878  HE1 TYR    69      46.820  29.100  36.900  1.00  0.00           H
ATOM    879  CZ  TYR    69      44.900  29.380  36.010  1.00  0.00           C
ATOM    880  OH  TYR    69      45.370  29.400  34.740  1.00  0.00           O
ATOM    881  HH  TYR    69      46.310  29.190  34.770  1.00  0.00           H
ATOM    882  CE2 TYR    69      43.510  29.410  36.270  1.00  0.00           C
ATOM    883  HE2 TYR    69      42.880  29.500  35.400  1.00  0.00           H
ATOM    884  CD2 TYR    69      42.930  29.290  37.520  1.00  0.00           C
ATOM    885  HD2 TYR    69      41.870  29.360  37.680  1.00  0.00           H
ATOM    886  C   TYR    69      41.840  29.800  41.930  1.00  0.00           C
ATOM    887  O   TYR    69      42.590  30.060  42.880  1.00  0.00           O
ATOM    888  N   GLY    70      40.650  29.220  42.000  1.00  0.00           N
ATOM    889  H   GLY    70      40.110  29.060  41.160  1.00  0.00           H
ATOM    890  CA  GLY    70      39.810  29.130  43.190  1.00  0.00           C
ATOM    891  HA1 GLY    70      38.850  28.720  42.860  1.00  0.00           H
ATOM    892  HA2 GLY    70      39.820  30.080  43.720  1.00  0.00           H
ATOM    893  C   GLY    70      40.280  28.050  44.110  1.00  0.00           C
ATOM    894  O   GLY    70      41.260  28.240  44.820  1.00  0.00           O
ATOM    895  N   THR    71      39.600  26.940  44.100  1.00  0.00           N
ATOM    896  H   THR    71      38.830  26.780  43.460  1.00  0.00           H
ATOM    897  CA  THR    71      40.010  25.810  44.940  1.00  0.00           C
ATOM    898  HA  THR    71      40.350  26.270  45.870  1.00  0.00           H
ATOM    899  CB  THR    71      38.860  24.790  45.170  1.00  0.00           C
ATOM    900  HB  THR    71      39.280  24.140  45.940  1.00  0.00           H
ATOM    901  CG2 THR    71      37.540  25.480  45.580  1.00  0.00           C
ATOM    902 1HG2 THR    71      37.250  26.240  44.860  1.00  0.00           H
ATOM    903 2HG2 THR    71      36.700  24.810  45.760  1.00  0.00           H
ATOM    904 3HG2 THR    71      37.870  25.930  46.520  1.00  0.00           H
ATOM    905  OG1 THR    71      38.590  24.010  43.960  1.00  0.00           O
ATOM    906  HG1 THR    71      37.840  23.460  44.210  1.00  0.00           H
ATOM    907  C   THR    71      41.260  25.040  44.400  1.00  0.00           C
ATOM    908  O   THR    71      41.720  25.250  43.280  1.00  0.00           O
ATOM    909  N   ASP    72      41.890  24.290  45.280  1.00  0.00           N
ATOM    910  H   ASP    72      41.470  24.280  46.200  1.00  0.00           H
ATOM    911  CA  ASP    72      43.000  23.380  44.930  1.00  0.00           C
ATOM    912  HA  ASP    72      43.900  23.890  44.580  1.00  0.00           H
ATOM    913  CB  ASP    72      43.450  22.620  46.230  1.00  0.00           C
ATOM    914  HB1 ASP    72      42.700  21.910  46.580  1.00  0.00           H
ATOM    915  HB2 ASP    72      43.630  23.230  47.110  1.00  0.00           H
ATOM    916  CG  ASP    72      44.760  21.840  46.060  1.00  0.00           C
ATOM    917  OD1 ASP    72      45.880  22.470  46.100  1.00  0.00           O
ATOM    918  OD2 ASP    72      44.710  20.610  46.050  1.00  0.00           O
ATOM    919  C   ASP    72      42.660  22.360  43.850  1.00  0.00           C
ATOM    920  O   ASP    72      43.560  21.930  43.080  1.00  0.00           O
ATOM    921  N   SER    73      41.390  22.030  43.720  1.00  0.00           N
ATOM    922  H   SER    73      40.740  22.460  44.370  1.00  0.00           H
ATOM    923  CA  SER    73      40.740  21.250  42.650  1.00  0.00           C
ATOM    924  HA  SER    73      41.170  20.240  42.650  1.00  0.00           H
ATOM    925  CB  SER    73      39.200  21.030  42.960  1.00  0.00           C
ATOM    926  HB1 SER    73      38.950  20.060  42.560  1.00  0.00           H
ATOM    927  HB2 SER    73      38.590  21.770  42.450  1.00  0.00           H
ATOM    928  OG  SER    73      38.920  21.060  44.390  1.00  0.00           O
ATOM    929  HG  SER    73      37.990  20.960  44.580  1.00  0.00           H
ATOM    930  C   SER    73      40.820  21.940  41.270  1.00  0.00           C
ATOM    931  O   SER    73      41.010  21.210  40.300  1.00  0.00           O
ATOM    932  N   VAL    74      40.810  23.230  41.170  1.00  0.00           N
ATOM    933  H   VAL    74      40.850  23.760  42.030  1.00  0.00           H
ATOM    934  CA  VAL    74      40.840  23.960  39.900  1.00  0.00           C
ATOM    935  HA  VAL    74      40.280  23.420  39.130  1.00  0.00           H
ATOM    936  CB  VAL    74      40.120  25.300  39.980  1.00  0.00           C
ATOM    937  HB  VAL    74      40.660  25.900  40.710  1.00  0.00           H
ATOM    938  CG1 VAL    74      40.130  26.140  38.750  1.00  0.00           C
ATOM    939 1HG1 VAL    74      39.850  25.490  37.920  1.00  0.00           H
ATOM    940 2HG1 VAL    74      39.530  27.050  38.840  1.00  0.00           H
ATOM    941 3HG1 VAL    74      41.160  26.430  38.570  1.00  0.00           H
ATOM    942  CG2 VAL    74      38.700  25.050  40.370  1.00  0.00           C
ATOM    943 1HG2 VAL    74      38.240  24.340  39.690  1.00  0.00           H
ATOM    944 2HG2 VAL    74      38.630  24.790  41.430  1.00  0.00           H
ATOM    945 3HG2 VAL    74      38.100  25.950  40.260  1.00  0.00           H
ATOM    946  C   VAL    74      42.240  24.170  39.430  1.00  0.00           C
ATOM    947  O   VAL    74      42.420  24.040  38.220  1.00  0.00           O
ATOM    948  N   LYS    75      43.180  24.390  40.370  1.00  0.00           N
ATOM    949  H   LYS    75      42.830  24.330  41.310  1.00  0.00           H
ATOM    950  CA  LYS    75      44.610  24.590  40.230  1.00  0.00           C
ATOM    951  HA  LYS    75      44.900  25.480  39.670  1.00  0.00           H
ATOM    952  CB  LYS    75      45.340  24.730  41.590  1.00  0.00           C
ATOM    953  HB1 LYS    75      46.420  24.690  41.510  1.00  0.00           H
ATOM    954  HB2 LYS    75      44.940  23.980  42.280  1.00  0.00           H
ATOM    955  CG  LYS    75      44.970  26.090  42.130  1.00  0.00           C
ATOM    956  HG1 LYS    75      43.940  26.160  42.470  1.00  0.00           H
ATOM    957  HG2 LYS    75      45.210  26.790  41.330  1.00  0.00           H
ATOM    958  CD  LYS    75      45.830  26.370  43.340  1.00  0.00           C
ATOM    959  HD1 LYS    75      46.880  26.350  43.040  1.00  0.00           H
ATOM    960  HD2 LYS    75      45.600  25.540  44.010  1.00  0.00           H
ATOM    961  CE  LYS    75      45.410  27.740  43.920  1.00  0.00           C
ATOM    962  HE1 LYS    75      44.330  27.740  44.030  1.00  0.00           H
ATOM    963  HE2 LYS    75      45.580  28.440  43.100  1.00  0.00           H
ATOM    964  NZ  LYS    75      46.140  27.990  45.130  1.00  0.00           N
ATOM    965  HZ1 LYS    75      45.960  28.950  45.400  1.00  0.00           H
ATOM    966  HZ2 LYS    75      45.980  27.310  45.860  1.00  0.00           H
ATOM    967  HZ3 LYS    75      47.140  27.930  44.990  1.00  0.00           H
ATOM    968  C   LYS    75      45.190  23.540  39.250  1.00  0.00           C
ATOM    969  O   LYS    75      45.960  23.810  38.350  1.00  0.00           O
ATOM    970  N   GLY    76      44.700  22.310  39.430  1.00  0.00           N
ATOM    971  H   GLY    76      44.150  22.280  40.270  1.00  0.00           H
ATOM    972  CA  GLY    76      45.170  21.090  38.820  1.00  0.00           C
ATOM    973  HA1 GLY    76      44.880  20.210  39.380  1.00  0.00           H
ATOM    974  HA2 GLY    76      46.260  21.110  38.810  1.00  0.00           H
ATOM    975  C   GLY    76      44.710  20.790  37.420  1.00  0.00           C
ATOM    976  O   GLY    76      45.510  20.280  36.680  1.00  0.00           O
ATOM    977  N   ARG    77      43.480  21.150  37.050  1.00  0.00           N
ATOM    978  H   ARG    77      42.890  21.560  37.750  1.00  0.00           H
ATOM    979  CA  ARG    77      42.840  20.600  35.820  1.00  0.00           C
ATOM    980  HA  ARG    77      43.590  20.090  35.210  1.00  0.00           H
ATOM    981  CB  ARG    77      41.720  19.650  36.110  1.00  0.00           C
ATOM    982  HB1 ARG    77      41.330  19.200  35.190  1.00  0.00           H
ATOM    983  HB2 ARG    77      40.930  20.140  36.690  1.00  0.00           H
ATOM    984  CG  ARG    77      42.260  18.450  36.920  1.00  0.00           C
ATOM    985  HG1 ARG    77      42.620  18.820  37.890  1.00  0.00           H
ATOM    986  HG2 ARG    77      43.180  18.210  36.380  1.00  0.00           H
ATOM    987  CD  ARG    77      41.390  17.230  37.070  1.00  0.00           C
ATOM    988  HD1 ARG    77      41.930  16.320  37.340  1.00  0.00           H
ATOM    989  HD2 ARG    77      40.950  16.930  36.120  1.00  0.00           H
ATOM    990  NE  ARG    77      40.250  17.550  37.920  1.00  0.00           N
ATOM    991  HE  ARG    77      40.460  17.530  38.900  1.00  0.00           H
ATOM    992  CZ  ARG    77      38.980  17.740  37.560  1.00  0.00           C
ATOM    993  NH1 ARG    77      38.560  17.820  36.330  1.00  0.00           N
ATOM    994 1HH1 ARG    77      39.260  17.670  35.610  1.00  0.00           H
ATOM    995 2HH1 ARG    77      37.560  17.830  36.190  1.00  0.00           H
ATOM    996  NH2 ARG    77      38.130  17.980  38.500  1.00  0.00           N
ATOM    997 1HH2 ARG    77      38.450  17.790  39.440  1.00  0.00           H
ATOM    998 2HH2 ARG    77      37.210  18.360  38.350  1.00  0.00           H
ATOM    999  C   ARG    77      42.340  21.740  34.920  1.00  0.00           C
ATOM   1000  O   ARG    77      41.840  21.440  33.900  1.00  0.00           O
ATOM   1001  N   PHE    78      42.430  23.020  35.320  1.00  0.00           N
ATOM   1002  H   PHE    78      42.900  23.160  36.200  1.00  0.00           H
ATOM   1003  CA  PHE    78      41.950  24.180  34.480  1.00  0.00           C
ATOM   1004  HA  PHE    78      41.530  23.830  33.530  1.00  0.00           H
ATOM   1005  CB  PHE    78      40.810  25.010  35.200  1.00  0.00           C
ATOM   1006  HB1 PHE    78      40.490  25.850  34.580  1.00  0.00           H
ATOM   1007  HB2 PHE    78      41.280  25.420  36.090  1.00  0.00           H
ATOM   1008  CG  PHE    78      39.580  24.230  35.630  1.00  0.00           C
ATOM   1009  CD1 PHE    78      39.580  23.140  36.530  1.00  0.00           C
ATOM   1010  HD1 PHE    78      40.520  22.780  36.920  1.00  0.00           H
ATOM   1011  CE1 PHE    78      38.420  22.480  36.890  1.00  0.00           C
ATOM   1012  HE1 PHE    78      38.400  21.700  37.640  1.00  0.00           H
ATOM   1013  CZ  PHE    78      37.180  23.130  36.670  1.00  0.00           C
ATOM   1014  HZ  PHE    78      36.300  22.830  37.220  1.00  0.00           H
ATOM   1015  CE2 PHE    78      37.110  24.170  35.790  1.00  0.00           C
ATOM   1016  HE2 PHE    78      36.140  24.600  35.600  1.00  0.00           H
ATOM   1017  CD2 PHE    78      38.320  24.750  35.210  1.00  0.00           C
ATOM   1018  HD2 PHE    78      38.270  25.550  34.490  1.00  0.00           H
ATOM   1019  C   PHE    78      43.120  25.080  34.110  1.00  0.00           C
ATOM   1020  O   PHE    78      44.090  25.160  34.830  1.00  0.00           O
ATOM   1021  N   ALA    79      42.920  25.930  33.070  1.00  0.00           N
ATOM   1022  H   ALA    79      42.070  25.750  32.550  1.00  0.00           H
ATOM   1023  CA  ALA    79      43.650  27.190  33.020  1.00  0.00           C
ATOM   1024  HA  ALA    79      43.930  27.530  34.020  1.00  0.00           H
ATOM   1025  CB  ALA    79      45.010  26.790  32.400  1.00  0.00           C
ATOM   1026  HB1 ALA    79      44.780  26.680  31.340  1.00  0.00           H
ATOM   1027  HB2 ALA    79      45.710  27.620  32.500  1.00  0.00           H
ATOM   1028  HB3 ALA    79      45.510  25.900  32.780  1.00  0.00           H
ATOM   1029  C   ALA    79      42.850  28.260  32.310  1.00  0.00           C
ATOM   1030  O   ALA    79      41.920  27.990  31.580  1.00  0.00           O
ATOM   1031  N   ILE    80      43.260  29.550  32.440  1.00  0.00           N
ATOM   1032  H   ILE    80      44.130  29.710  32.920  1.00  0.00           H
ATOM   1033  CA  ILE    80      42.640  30.720  31.840  1.00  0.00           C
ATOM   1034  HA  ILE    80      41.850  30.320  31.200  1.00  0.00           H
ATOM   1035  CB  ILE    80      42.070  31.510  33.030  1.00  0.00           C
ATOM   1036  HB  ILE    80      41.500  30.820  33.650  1.00  0.00           H
ATOM   1037  CG2 ILE    80      43.080  32.100  34.070  1.00  0.00           C
ATOM   1038 1HG2 ILE    80      43.990  31.530  34.220  1.00  0.00           H
ATOM   1039 2HG2 ILE    80      43.360  33.040  33.590  1.00  0.00           H
ATOM   1040 3HG2 ILE    80      42.690  32.210  35.080  1.00  0.00           H
ATOM   1041  CG1 ILE    80      41.040  32.570  32.530  1.00  0.00           C
ATOM   1042 1HG1 ILE    80      40.180  32.280  31.930  1.00  0.00           H
ATOM   1043 2HG1 ILE    80      41.700  33.330  32.110  1.00  0.00           H
ATOM   1044  CD  ILE    80      40.380  33.410  33.700  1.00  0.00           C
ATOM   1045  HD1 ILE    80      39.730  34.230  33.390  1.00  0.00           H
ATOM   1046  HD2 ILE    80      39.720  32.730  34.250  1.00  0.00           H
ATOM   1047  HD3 ILE    80      41.100  33.790  34.420  1.00  0.00           H
ATOM   1048  C   ILE    80      43.660  31.520  31.010  1.00  0.00           C
ATOM   1049  O   ILE    80      44.870  31.600  31.230  1.00  0.00           O
ATOM   1050  N   SER    81      43.120  32.250  30.030  1.00  0.00           N
ATOM   1051  H   SER    81      42.110  32.350  29.960  1.00  0.00           H
ATOM   1052  CA  SER    81      43.860  33.060  28.980  1.00  0.00           C
ATOM   1053  HA  SER    81      44.770  33.480  29.390  1.00  0.00           H
ATOM   1054  CB  SER    81      44.150  32.100  27.710  1.00  0.00           C
ATOM   1055  HB1 SER    81      44.700  32.700  26.980  1.00  0.00           H
ATOM   1056  HB2 SER    81      43.210  31.780  27.270  1.00  0.00           H
ATOM   1057  OG  SER    81      44.870  30.970  28.100  1.00  0.00           O
ATOM   1058  HG  SER    81      45.510  30.780  27.420  1.00  0.00           H
ATOM   1059  C   SER    81      42.920  34.200  28.450  1.00  0.00           C
ATOM   1060  O   SER    81      41.740  33.980  28.380  1.00  0.00           O
ATOM   1061  N   ARG    82      43.530  35.270  27.810  1.00  0.00           N
ATOM   1062  H   ARG    82      44.540  35.240  27.830  1.00  0.00           H
ATOM   1063  CA  ARG    82      42.850  36.360  27.090  1.00  0.00           C
ATOM   1064  HA  ARG    82      41.840  36.070  26.790  1.00  0.00           H
ATOM   1065  CB  ARG    82      42.810  37.650  27.880  1.00  0.00           C
ATOM   1066  HB1 ARG    82      42.330  37.450  28.840  1.00  0.00           H
ATOM   1067  HB2 ARG    82      42.250  38.460  27.410  1.00  0.00           H
ATOM   1068  CG  ARG    82      44.190  38.260  28.210  1.00  0.00           C
ATOM   1069  HG1 ARG    82      44.750  38.500  27.300  1.00  0.00           H
ATOM   1070  HG2 ARG    82      44.820  37.600  28.820  1.00  0.00           H
ATOM   1071  CD  ARG    82      43.970  39.540  29.190  1.00  0.00           C
ATOM   1072  HD1 ARG    82      44.840  39.590  29.840  1.00  0.00           H
ATOM   1073  HD2 ARG    82      43.010  39.510  29.700  1.00  0.00           H
ATOM   1074  NE  ARG    82      44.050  40.750  28.400  1.00  0.00           N
ATOM   1075  HE  ARG    82      44.780  40.880  27.710  1.00  0.00           H
ATOM   1076  CZ  ARG    82      43.150  41.710  28.200  1.00  0.00           C
ATOM   1077  NH1 ARG    82      42.110  41.930  28.980  1.00  0.00           N
ATOM   1078 1HH1 ARG    82      41.880  41.270  29.710  1.00  0.00           H
ATOM   1079 2HH1 ARG    82      41.590  42.780  28.860  1.00  0.00           H
ATOM   1080  NH2 ARG    82      43.170  42.550  27.210  1.00  0.00           N
ATOM   1081 1HH2 ARG    82      43.970  42.590  26.600  1.00  0.00           H
ATOM   1082 2HH2 ARG    82      42.420  43.230  27.240  1.00  0.00           H
ATOM   1083  C   ARG    82      43.480  36.450  25.750  1.00  0.00           C
ATOM   1084  O   ARG    82      44.510  35.890  25.440  1.00  0.00           O
ATOM   1085  N   ASP    83      42.740  37.040  24.800  1.00  0.00           N
ATOM   1086  H   ASP    83      41.810  37.340  25.050  1.00  0.00           H
ATOM   1087  CA  ASP    83      43.080  37.260  23.400  1.00  0.00           C
ATOM   1088  HA  ASP    83      44.170  37.330  23.320  1.00  0.00           H
ATOM   1089  CB  ASP    83      42.590  36.180  22.430  1.00  0.00           C
ATOM   1090  HB1 ASP    83      41.510  36.310  22.370  1.00  0.00           H
ATOM   1091  HB2 ASP    83      42.770  35.220  22.920  1.00  0.00           H
ATOM   1092  CG  ASP    83      43.260  36.220  21.080  1.00  0.00           C
ATOM   1093  OD1 ASP    83      44.110  35.290  20.820  1.00  0.00           O
ATOM   1094  OD2 ASP    83      43.060  37.170  20.280  1.00  0.00           O
ATOM   1095  C   ASP    83      42.540  38.660  22.970  1.00  0.00           C
ATOM   1096  O   ASP    83      41.320  38.900  22.960  1.00  0.00           O
ATOM   1097  N   ASN    84      43.470  39.580  22.690  1.00  0.00           N
ATOM   1098  H   ASN    84      44.440  39.380  22.880  1.00  0.00           H
ATOM   1099  CA  ASN    84      43.150  40.950  22.250  1.00  0.00           C
ATOM   1100  HA  ASN    84      42.440  41.370  22.960  1.00  0.00           H
ATOM   1101  CB  ASN    84      44.470  41.770  22.230  1.00  0.00           C
ATOM   1102  HB1 ASN    84      44.280  42.790  21.890  1.00  0.00           H
ATOM   1103  HB2 ASN    84      45.230  41.310  21.610  1.00  0.00           H
ATOM   1104  CG  ASN    84      45.030  41.940  23.630  1.00  0.00           C
ATOM   1105  OD1 ASN    84      44.380  42.570  24.440  1.00  0.00           O
ATOM   1106  ND2 ASN    84      46.160  41.470  23.990  1.00  0.00           N
ATOM   1107 1HD2 ASN    84      46.690  41.000  23.270  1.00  0.00           H
ATOM   1108 2HD2 ASN    84      46.460  41.570  24.950  1.00  0.00           H
ATOM   1109  C   ASN    84      42.580  41.050  20.890  1.00  0.00           C
ATOM   1110  O   ASN    84      41.550  41.710  20.690  1.00  0.00           O
ATOM   1111  N   ALA    85      43.150  40.400  19.790  1.00  0.00           N
ATOM   1112  H   ALA    85      44.080  40.010  19.920  1.00  0.00           H
ATOM   1113  CA  ALA    85      42.530  40.420  18.470  1.00  0.00           C
ATOM   1114  HA  ALA    85      42.450  41.460  18.150  1.00  0.00           H
ATOM   1115  CB  ALA    85      43.570  39.690  17.520  1.00  0.00           C
ATOM   1116  HB1 ALA    85      43.140  39.680  16.520  1.00  0.00           H
ATOM   1117  HB2 ALA    85      44.520  40.220  17.570  1.00  0.00           H
ATOM   1118  HB3 ALA    85      43.720  38.660  17.840  1.00  0.00           H
ATOM   1119  C   ALA    85      41.110  39.810  18.360  1.00  0.00           C
ATOM   1120  O   ALA    85      40.310  40.150  17.470  1.00  0.00           O
ATOM   1121  N   LYS    86      40.820  38.840  19.240  1.00  0.00           N
ATOM   1122  H   LYS    86      41.570  38.450  19.780  1.00  0.00           H
ATOM   1123  CA  LYS    86      39.560  38.200  19.210  1.00  0.00           C
ATOM   1124  HA  LYS    86      39.240  38.190  18.160  1.00  0.00           H
ATOM   1125  CB  LYS    86      39.710  36.710  19.540  1.00  0.00           C
ATOM   1126  HB1 LYS    86      38.750  36.220  19.640  1.00  0.00           H
ATOM   1127  HB2 LYS    86      40.270  36.530  20.460  1.00  0.00           H
ATOM   1128  CG  LYS    86      40.320  36.010  18.320  1.00  0.00           C
ATOM   1129  HG1 LYS    86      41.300  36.410  18.080  1.00  0.00           H
ATOM   1130  HG2 LYS    86      39.670  36.070  17.440  1.00  0.00           H
ATOM   1131  CD  LYS    86      40.610  34.580  18.830  1.00  0.00           C
ATOM   1132  HD1 LYS    86      39.670  34.170  19.180  1.00  0.00           H
ATOM   1133  HD2 LYS    86      41.270  34.640  19.700  1.00  0.00           H
ATOM   1134  CE  LYS    86      41.350  33.670  17.900  1.00  0.00           C
ATOM   1135  HE1 LYS    86      42.320  34.070  17.590  1.00  0.00           H
ATOM   1136  HE2 LYS    86      40.820  33.640  16.940  1.00  0.00           H
ATOM   1137  NZ  LYS    86      41.520  32.290  18.370  1.00  0.00           N
ATOM   1138  HZ1 LYS    86      42.300  32.300  19.010  1.00  0.00           H
ATOM   1139  HZ2 LYS    86      40.690  31.850  18.720  1.00  0.00           H
ATOM   1140  HZ3 LYS    86      41.800  31.660  17.620  1.00  0.00           H
ATOM   1141  C   LYS    86      38.470  38.780  20.060  1.00  0.00           C
ATOM   1142  O   LYS    86      37.300  38.420  20.040  1.00  0.00           O
ATOM   1143  N   ASN    87      38.920  39.630  21.030  1.00  0.00           N
ATOM   1144  H   ASN    87      39.920  39.760  21.090  1.00  0.00           H
ATOM   1145  CA  ASN    87      38.140  40.200  22.140  1.00  0.00           C
ATOM   1146  HA  ASN    87      38.920  40.530  22.830  1.00  0.00           H
ATOM   1147  CB  ASN    87      37.280  41.390  21.780  1.00  0.00           C
ATOM   1148  HB1 ASN    87      36.840  41.830  22.680  1.00  0.00           H
ATOM   1149  HB2 ASN    87      36.420  41.000  21.250  1.00  0.00           H
ATOM   1150  CG  ASN    87      37.960  42.610  21.080  1.00  0.00           C
ATOM   1151  OD1 ASN    87      38.370  43.600  21.690  1.00  0.00           O
ATOM   1152  ND2 ASN    87      38.080  42.590  19.760  1.00  0.00           N
ATOM   1153 1HD2 ASN    87      37.640  41.880  19.190  1.00  0.00           H
ATOM   1154 2HD2 ASN    87      38.690  43.310  19.390  1.00  0.00           H
ATOM   1155  C   ASN    87      37.470  39.120  22.940  1.00  0.00           C
ATOM   1156  O   ASN    87      36.240  39.130  23.140  1.00  0.00           O
ATOM   1157  N   THR    88      38.320  38.170  23.270  1.00  0.00           N
ATOM   1158  H   THR    88      39.320  38.280  23.270  1.00  0.00           H
ATOM   1159  CA  THR    88      37.760  36.910  23.890  1.00  0.00           C
ATOM   1160  HA  THR    88      36.730  36.980  24.220  1.00  0.00           H
ATOM   1161  CB  THR    88      37.760  35.800  22.870  1.00  0.00           C
ATOM   1162  HB  THR    88      38.780  35.510  22.630  1.00  0.00           H
ATOM   1163  CG2 THR    88      37.060  34.530  23.320  1.00  0.00           C
ATOM   1164 1HG2 THR    88      36.050  34.740  23.660  1.00  0.00           H
ATOM   1165 2HG2 THR    88      37.000  33.760  22.550  1.00  0.00           H
ATOM   1166 3HG2 THR    88      37.700  34.050  24.060  1.00  0.00           H
ATOM   1167  OG1 THR    88      36.850  36.220  21.830  1.00  0.00           O
ATOM   1168  HG1 THR    88      37.070  37.090  21.510  1.00  0.00           H
ATOM   1169  C   THR    88      38.670  36.430  25.040  1.00  0.00           C
ATOM   1170  O   THR    88      39.900  36.640  25.050  1.00  0.00           O
ATOM   1171  N   MET    89      38.020  35.950  26.110  1.00  0.00           N
ATOM   1172  H   MET    89      37.050  35.760  25.910  1.00  0.00           H
ATOM   1173  CA  MET    89      38.640  35.230  27.160  1.00  0.00           C
ATOM   1174  HA  MET    89      39.720  35.140  27.050  1.00  0.00           H
ATOM   1175  CB  MET    89      38.370  36.010  28.440  1.00  0.00           C
ATOM   1176  HB1 MET    89      37.290  35.960  28.620  1.00  0.00           H
ATOM   1177  HB2 MET    89      38.610  37.070  28.330  1.00  0.00           H
ATOM   1178  CG  MET    89      39.010  35.480  29.710  1.00  0.00           C
ATOM   1179  HG1 MET    89      39.160  36.290  30.430  1.00  0.00           H
ATOM   1180  HG2 MET    89      39.990  35.110  29.410  1.00  0.00           H
ATOM   1181  SD  MET    89      38.130  34.190  30.500  1.00  0.00           S
ATOM   1182  CE  MET    89      36.930  35.140  31.410  1.00  0.00           C
ATOM   1183  HE1 MET    89      36.430  35.860  30.760  1.00  0.00           H
ATOM   1184  HE2 MET    89      36.230  34.510  31.950  1.00  0.00           H
ATOM   1185  HE3 MET    89      37.420  35.730  32.190  1.00  0.00           H
ATOM   1186  C   MET    89      38.220  33.750  27.180  1.00  0.00           C
ATOM   1187  O   MET    89      37.180  33.420  26.580  1.00  0.00           O
ATOM   1188  N   TYR    90      39.060  32.930  27.820  1.00  0.00           N
ATOM   1189  H   TYR    90      39.890  33.310  28.240  1.00  0.00           H
ATOM   1190  CA  TYR    90      38.970  31.490  27.740  1.00  0.00           C
ATOM   1191  HA  TYR    90      38.020  31.170  27.320  1.00  0.00           H
ATOM   1192  CB  TYR    90      39.920  30.900  26.670  1.00  0.00           C
ATOM   1193  HB1 TYR    90      39.750  29.830  26.670  1.00  0.00           H
ATOM   1194  HB2 TYR    90      40.960  30.990  26.970  1.00  0.00           H
ATOM   1195  CG  TYR    90      39.770  31.420  25.210  1.00  0.00           C
ATOM   1196  CD1 TYR    90      40.680  32.300  24.590  1.00  0.00           C
ATOM   1197  HD1 TYR    90      41.590  32.540  25.120  1.00  0.00           H
ATOM   1198  CE1 TYR    90      40.530  32.680  23.210  1.00  0.00           C
ATOM   1199  HE1 TYR    90      41.200  33.280  22.620  1.00  0.00           H
ATOM   1200  CZ  TYR    90      39.420  32.150  22.490  1.00  0.00           C
ATOM   1201  OH  TYR    90      39.350  32.520  21.190  1.00  0.00           O
ATOM   1202  HH  TYR    90      38.570  32.070  20.850  1.00  0.00           H
ATOM   1203  CE2 TYR    90      38.490  31.330  23.110  1.00  0.00           C
ATOM   1204  HE2 TYR    90      37.770  30.820  22.480  1.00  0.00           H
ATOM   1205  CD2 TYR    90      38.600  31.030  24.470  1.00  0.00           C
ATOM   1206  HD2 TYR    90      37.840  30.470  24.990  1.00  0.00           H
ATOM   1207  C   TYR    90      39.110  30.670  29.070  1.00  0.00           C
ATOM   1208  O   TYR    90      39.750  31.120  29.980  1.00  0.00           O
ATOM   1209  N   LEU    91      38.520  29.480  29.180  1.00  0.00           N
ATOM   1210  H   LEU    91      38.050  29.080  28.390  1.00  0.00           H
ATOM   1211  CA  LEU    91      38.640  28.580  30.290  1.00  0.00           C
ATOM   1212  HA  LEU    91      39.630  28.830  30.670  1.00  0.00           H
ATOM   1213  CB  LEU    91      37.500  28.810  31.310  1.00  0.00           C
ATOM   1214  HB1 LEU    91      36.480  28.720  30.910  1.00  0.00           H
ATOM   1215  HB2 LEU    91      37.660  29.860  31.550  1.00  0.00           H
ATOM   1216  CG  LEU    91      37.570  27.900  32.620  1.00  0.00           C
ATOM   1217  HG  LEU    91      37.650  26.870  32.290  1.00  0.00           H
ATOM   1218  CD1 LEU    91      38.890  28.290  33.340  1.00  0.00           C
ATOM   1219 1HD1 LEU    91      38.790  27.820  34.320  1.00  0.00           H
ATOM   1220 2HD1 LEU    91      39.820  28.000  32.850  1.00  0.00           H
ATOM   1221 3HD1 LEU    91      38.970  29.330  33.640  1.00  0.00           H
ATOM   1222  CD2 LEU    91      36.330  27.970  33.580  1.00  0.00           C
ATOM   1223 1HD2 LEU    91      35.440  27.800  32.980  1.00  0.00           H
ATOM   1224 2HD2 LEU    91      36.460  27.290  34.420  1.00  0.00           H
ATOM   1225 3HD2 LEU    91      36.450  29.030  33.810  1.00  0.00           H
ATOM   1226  C   LEU    91      38.750  27.120  29.730  1.00  0.00           C
ATOM   1227  O   LEU    91      37.810  26.430  29.260  1.00  0.00           O
ATOM   1228  N   GLN    92      40.000  26.630  29.800  1.00  0.00           N
ATOM   1229  H   GLN    92      40.710  27.170  30.260  1.00  0.00           H
ATOM   1230  CA  GLN    92      40.300  25.180  29.530  1.00  0.00           C
ATOM   1231  HA  GLN    92      39.610  24.850  28.760  1.00  0.00           H
ATOM   1232  CB  GLN    92      41.770  25.030  29.260  1.00  0.00           C
ATOM   1233  HB1 GLN    92      42.060  23.980  29.280  1.00  0.00           H
ATOM   1234  HB2 GLN    92      42.240  25.680  30.000  1.00  0.00           H
ATOM   1235  CG  GLN    92      42.080  25.580  27.810  1.00  0.00           C
ATOM   1236  HG1 GLN    92      41.560  26.520  27.600  1.00  0.00           H
ATOM   1237  HG2 GLN    92      41.770  24.850  27.060  1.00  0.00           H
ATOM   1238  CD  GLN    92      43.570  25.860  27.700  1.00  0.00           C
ATOM   1239  OE1 GLN    92      44.140  26.820  28.150  1.00  0.00           O
ATOM   1240  NE2 GLN    92      44.270  24.940  27.070  1.00  0.00           N
ATOM   1241 1HE2 GLN    92      43.920  24.050  26.750  1.00  0.00           H
ATOM   1242 2HE2 GLN    92      45.240  25.180  27.160  1.00  0.00           H
ATOM   1243  C   GLN    92      39.980  24.310  30.850  1.00  0.00           C
ATOM   1244  O   GLN    92      40.300  24.750  31.940  1.00  0.00           O
ATOM   1245  N   MET    93      39.400  23.120  30.680  1.00  0.00           N
ATOM   1246  H   MET    93      38.950  22.920  29.800  1.00  0.00           H
ATOM   1247  CA  MET    93      39.170  22.200  31.840  1.00  0.00           C
ATOM   1248  HA  MET    93      40.050  22.250  32.490  1.00  0.00           H
ATOM   1249  CB  MET    93      37.890  22.570  32.560  1.00  0.00           C
ATOM   1250  HB1 MET    93      37.940  23.590  32.960  1.00  0.00           H
ATOM   1251  HB2 MET    93      37.810  21.840  33.360  1.00  0.00           H
ATOM   1252  CG  MET    93      36.620  22.500  31.690  1.00  0.00           C
ATOM   1253  HG1 MET    93      36.410  21.440  31.530  1.00  0.00           H
ATOM   1254  HG2 MET    93      36.770  23.010  30.740  1.00  0.00           H
ATOM   1255  SD  MET    93      35.180  23.390  32.420  1.00  0.00           S
ATOM   1256  CE  MET    93      34.440  22.130  33.490  1.00  0.00           C
ATOM   1257  HE1 MET    93      33.440  22.430  33.800  1.00  0.00           H
ATOM   1258  HE2 MET    93      34.220  21.290  32.840  1.00  0.00           H
ATOM   1259  HE3 MET    93      35.070  21.730  34.280  1.00  0.00           H
ATOM   1260  C   MET    93      39.330  20.670  31.410  1.00  0.00           C
ATOM   1261  O   MET    93      38.800  20.290  30.350  1.00  0.00           O
ATOM   1262  N   ASN    94      40.200  19.920  32.110  1.00  0.00           N
ATOM   1263  H   ASN    94      40.680  20.300  32.910  1.00  0.00           H
ATOM   1264  CA  ASN    94      40.620  18.600  31.560  1.00  0.00           C
ATOM   1265  HA  ASN    94      39.980  18.360  30.710  1.00  0.00           H
ATOM   1266  CB  ASN    94      42.090  18.740  31.120  1.00  0.00           C
ATOM   1267  HB1 ASN    94      42.360  17.770  30.700  1.00  0.00           H
ATOM   1268  HB2 ASN    94      42.650  18.950  32.030  1.00  0.00           H
ATOM   1269  CG  ASN    94      42.360  19.730  30.060  1.00  0.00           C
ATOM   1270  OD1 ASN    94      42.020  19.520  28.800  1.00  0.00           O
ATOM   1271  ND2 ASN    94      42.810  20.930  30.460  1.00  0.00           N
ATOM   1272 1HD2 ASN    94      43.120  20.930  31.420  1.00  0.00           H
ATOM   1273 2HD2 ASN    94      43.120  21.540  29.720  1.00  0.00           H
ATOM   1274  C   ASN    94      40.530  17.430  32.560  1.00  0.00           C
ATOM   1275  O   ASN    94      40.560  17.570  33.770  1.00  0.00           O
ATOM   1276  N   SER    95      40.440  16.250  31.940  1.00  0.00           N
ATOM   1277  H   SER    95      40.400  16.170  30.930  1.00  0.00           H
ATOM   1278  CA  SER    95      40.250  14.970  32.690  1.00  0.00           C
ATOM   1279  HA  SER    95      39.930  14.180  32.020  1.00  0.00           H
ATOM   1280  CB  SER    95      41.640  14.620  33.320  1.00  0.00           C
ATOM   1281  HB1 SER    95      41.470  13.630  33.740  1.00  0.00           H
ATOM   1282  HB2 SER    95      41.920  15.360  34.060  1.00  0.00           H
ATOM   1283  OG  SER    95      42.700  14.370  32.360  1.00  0.00           O
ATOM   1284  HG  SER    95      43.240  13.690  32.770  1.00  0.00           H
ATOM   1285  C   SER    95      39.170  15.080  33.730  1.00  0.00           C
ATOM   1286  O   SER    95      39.410  15.130  34.900  1.00  0.00           O
ATOM   1287  N   LEU    96      37.950  15.160  33.260  1.00  0.00           N
ATOM   1288  H   LEU    96      37.850  15.160  32.250  1.00  0.00           H
ATOM   1289  CA  LEU    96      36.850  15.770  33.960  1.00  0.00           C
ATOM   1290  HA  LEU    96      37.180  16.440  34.750  1.00  0.00           H
ATOM   1291  CB  LEU    96      35.950  16.480  33.030  1.00  0.00           C
ATOM   1292  HB1 LEU    96      35.070  16.740  33.620  1.00  0.00           H
ATOM   1293  HB2 LEU    96      35.610  15.790  32.260  1.00  0.00           H
ATOM   1294  CG  LEU    96      36.600  17.720  32.400  1.00  0.00           C
ATOM   1295  HG  LEU    96      37.530  17.510  31.860  1.00  0.00           H
ATOM   1296  CD1 LEU    96      35.570  18.150  31.340  1.00  0.00           C
ATOM   1297 1HD1 LEU    96      35.490  17.320  30.640  1.00  0.00           H
ATOM   1298 2HD1 LEU    96      34.670  18.390  31.900  1.00  0.00           H
ATOM   1299 3HD1 LEU    96      35.960  18.990  30.770  1.00  0.00           H
ATOM   1300  CD2 LEU    96      36.820  18.880  33.410  1.00  0.00           C
ATOM   1301 1HD2 LEU    96      37.570  18.510  34.120  1.00  0.00           H
ATOM   1302 2HD2 LEU    96      37.090  19.820  32.910  1.00  0.00           H
ATOM   1303 3HD2 LEU    96      35.920  19.120  33.970  1.00  0.00           H
ATOM   1304  C   LEU    96      36.140  14.770  34.890  1.00  0.00           C
ATOM   1305  O   LEU    96      36.100  13.560  34.660  1.00  0.00           O
ATOM   1306  N   LYS    97      35.480  15.250  35.940  1.00  0.00           N
ATOM   1307  H   LYS    97      35.590  16.250  35.990  1.00  0.00           H
ATOM   1308  CA  LYS    97      34.770  14.490  36.980  1.00  0.00           C
ATOM   1309  HA  LYS    97      34.700  13.450  36.670  1.00  0.00           H
ATOM   1310  CB  LYS    97      35.590  14.490  38.260  1.00  0.00           C
ATOM   1311  HB1 LYS    97      34.920  14.220  39.070  1.00  0.00           H
ATOM   1312  HB2 LYS    97      35.900  15.510  38.470  1.00  0.00           H
ATOM   1313  CG  LYS    97      36.810  13.570  38.350  1.00  0.00           C
ATOM   1314  HG1 LYS    97      37.650  13.860  37.720  1.00  0.00           H
ATOM   1315  HG2 LYS    97      36.560  12.550  38.080  1.00  0.00           H
ATOM   1316  CD  LYS    97      37.420  13.550  39.790  1.00  0.00           C
ATOM   1317  HD1 LYS    97      36.550  13.210  40.350  1.00  0.00           H
ATOM   1318  HD2 LYS    97      37.520  14.580  40.140  1.00  0.00           H
ATOM   1319  CE  LYS    97      38.730  12.730  39.980  1.00  0.00           C
ATOM   1320  HE1 LYS    97      39.590  13.250  39.570  1.00  0.00           H
ATOM   1321  HE2 LYS    97      38.640  11.740  39.530  1.00  0.00           H
ATOM   1322  NZ  LYS    97      39.060  12.520  41.470  1.00  0.00           N
ATOM   1323  HZ1 LYS    97      39.380  13.360  41.930  1.00  0.00           H
ATOM   1324  HZ2 LYS    97      38.260  12.190  41.990  1.00  0.00           H
ATOM   1325  HZ3 LYS    97      39.820  11.860  41.500  1.00  0.00           H
ATOM   1326  C   LYS    97      33.390  15.110  37.220  1.00  0.00           C
ATOM   1327  O   LYS    97      33.190  16.290  37.020  1.00  0.00           O
ATOM   1328  N   PRO    98      32.420  14.340  37.760  1.00  0.00           N
ATOM   1329  CD  PRO    98      32.390  12.910  37.880  1.00  0.00           C
ATOM   1330  HD1 PRO    98      32.910  12.570  38.780  1.00  0.00           H
ATOM   1331  HD2 PRO    98      32.740  12.470  36.950  1.00  0.00           H
ATOM   1332  CG  PRO    98      30.950  12.500  38.040  1.00  0.00           C
ATOM   1333  HG1 PRO    98      30.830  11.580  38.610  1.00  0.00           H
ATOM   1334  HG2 PRO    98      30.480  12.350  37.070  1.00  0.00           H
ATOM   1335  CB  PRO    98      30.310  13.650  38.760  1.00  0.00           C
ATOM   1336  HB1 PRO    98      30.490  13.530  39.830  1.00  0.00           H
ATOM   1337  HB2 PRO    98      29.240  13.650  38.560  1.00  0.00           H
ATOM   1338  CA  PRO    98      31.040  14.790  38.110  1.00  0.00           C
ATOM   1339  HA  PRO    98      30.450  14.980  37.220  1.00  0.00           H
ATOM   1340  C   PRO    98      31.060  16.080  39.060  1.00  0.00           C
ATOM   1341  O   PRO    98      30.160  16.870  38.950  1.00  0.00           O
ATOM   1342  N   GLU    99      32.120  16.310  39.820  1.00  0.00           N
ATOM   1343  H   GLU    99      32.710  15.520  40.040  1.00  0.00           H
ATOM   1344  CA  GLU    99      32.350  17.580  40.610  1.00  0.00           C
ATOM   1345  HA  GLU    99      31.500  17.940  41.190  1.00  0.00           H
ATOM   1346  CB  GLU    99      33.540  17.300  41.590  1.00  0.00           C
ATOM   1347  HB1 GLU    99      33.270  16.510  42.290  1.00  0.00           H
ATOM   1348  HB2 GLU    99      33.750  18.180  42.190  1.00  0.00           H
ATOM   1349  CG  GLU    99      34.890  16.950  40.940  1.00  0.00           C
ATOM   1350  HG1 GLU    99      35.190  17.900  40.490  1.00  0.00           H
ATOM   1351  HG2 GLU    99      34.870  16.150  40.210  1.00  0.00           H
ATOM   1352  CD  GLU    99      35.820  16.540  42.120  1.00  0.00           C
ATOM   1353  OE1 GLU    99      36.630  17.370  42.580  1.00  0.00           O
ATOM   1354  OE2 GLU    99      35.640  15.360  42.510  1.00  0.00           O
ATOM   1355  C   GLU    99      32.610  18.860  39.770  1.00  0.00           C
ATOM   1356  O   GLU    99      32.520  20.040  40.240  1.00  0.00           O
ATOM   1357  N   ASP   100      32.930  18.710  38.520  1.00  0.00           N
ATOM   1358  H   ASP   100      33.120  17.830  38.070  1.00  0.00           H
ATOM   1359  CA  ASP   100      32.950  19.880  37.560  1.00  0.00           C
ATOM   1360  HA  ASP   100      33.230  20.830  38.020  1.00  0.00           H
ATOM   1361  CB  ASP   100      34.010  19.670  36.480  1.00  0.00           C
ATOM   1362  HB1 ASP   100      34.240  20.660  36.100  1.00  0.00           H
ATOM   1363  HB2 ASP   100      33.540  19.140  35.660  1.00  0.00           H
ATOM   1364  CG  ASP   100      35.210  18.930  37.080  1.00  0.00           C
ATOM   1365  OD1 ASP   100      35.770  19.340  38.110  1.00  0.00           O
ATOM   1366  OD2 ASP   100      35.740  17.990  36.470  1.00  0.00           O
ATOM   1367  C   ASP   100      31.560  20.140  36.870  1.00  0.00           C
ATOM   1368  O   ASP   100      31.390  20.990  35.990  1.00  0.00           O
ATOM   1369  N   THR   101      30.570  19.450  37.440  1.00  0.00           N
ATOM   1370  H   THR   101      30.770  18.710  38.100  1.00  0.00           H
ATOM   1371  CA  THR   101      29.150  19.650  36.930  1.00  0.00           C
ATOM   1372  HA  THR   101      29.180  19.690  35.840  1.00  0.00           H
ATOM   1373  CB  THR   101      28.250  18.460  37.310  1.00  0.00           C
ATOM   1374  HB  THR   101      28.350  18.280  38.380  1.00  0.00           H
ATOM   1375  CG2 THR   101      26.760  18.580  37.110  1.00  0.00           C
ATOM   1376 1HG2 THR   101      26.400  19.280  37.870  1.00  0.00           H
ATOM   1377 2HG2 THR   101      26.610  19.040  36.140  1.00  0.00           H
ATOM   1378 3HG2 THR   101      26.240  17.630  37.170  1.00  0.00           H
ATOM   1379  OG1 THR   101      28.670  17.240  36.690  1.00  0.00           O
ATOM   1380  HG1 THR   101      29.030  16.650  37.360  1.00  0.00           H
ATOM   1381  C   THR   101      28.560  21.010  37.400  1.00  0.00           C
ATOM   1382  O   THR   101      28.280  21.110  38.590  1.00  0.00           O
ATOM   1383  N   ALA   102      28.470  22.040  36.570  1.00  0.00           N
ATOM   1384  H   ALA   102      28.780  22.070  35.610  1.00  0.00           H
ATOM   1385  CA  ALA   102      27.960  23.380  36.930  1.00  0.00           C
ATOM   1386  HA  ALA   102      27.070  23.200  37.520  1.00  0.00           H
ATOM   1387  CB  ALA   102      29.060  24.090  37.710  1.00  0.00           C
ATOM   1388  HB1 ALA   102      30.050  23.800  37.370  1.00  0.00           H
ATOM   1389  HB2 ALA   102      28.950  25.150  37.500  1.00  0.00           H
ATOM   1390  HB3 ALA   102      28.960  23.860  38.770  1.00  0.00           H
ATOM   1391  C   ALA   102      27.540  24.230  35.710  1.00  0.00           C
ATOM   1392  O   ALA   102      28.010  24.030  34.610  1.00  0.00           O
ATOM   1393  N   VAL   103      26.780  25.250  35.950  1.00  0.00           N
ATOM   1394  H   VAL   103      26.500  25.360  36.910  1.00  0.00           H
ATOM   1395  CA  VAL   103      26.680  26.440  35.090  1.00  0.00           C
ATOM   1396  HA  VAL   103      26.610  26.100  34.050  1.00  0.00           H
ATOM   1397  CB  VAL   103      25.330  27.170  35.210  1.00  0.00           C
ATOM   1398  HB  VAL   103      25.310  27.700  36.160  1.00  0.00           H
ATOM   1399  CG1 VAL   103      25.250  28.180  34.040  1.00  0.00           C
ATOM   1400 1HG1 VAL   103      25.150  27.690  33.070  1.00  0.00           H
ATOM   1401 2HG1 VAL   103      24.420  28.870  34.160  1.00  0.00           H
ATOM   1402 3HG1 VAL   103      26.100  28.850  33.990  1.00  0.00           H
ATOM   1403  CG2 VAL   103      24.060  26.370  35.290  1.00  0.00           C
ATOM   1404 1HG2 VAL   103      23.270  27.100  35.130  1.00  0.00           H
ATOM   1405 2HG2 VAL   103      24.010  25.640  34.490  1.00  0.00           H
ATOM   1406 3HG2 VAL   103      23.940  25.930  36.280  1.00  0.00           H
ATOM   1407  C   VAL   103      27.840  27.330  35.360  1.00  0.00           C
ATOM   1408  O   VAL   103      28.140  27.670  36.540  1.00  0.00           O
ATOM   1409  N   TYR   104      28.600  27.750  34.360  1.00  0.00           N
ATOM   1410  H   TYR   104      28.470  27.300  33.460  1.00  0.00           H
ATOM   1411  CA  TYR   104      29.800  28.580  34.580  1.00  0.00           C
ATOM   1412  HA  TYR   104      30.090  28.610  35.630  1.00  0.00           H
ATOM   1413  CB  TYR   104      31.030  27.890  33.930  1.00  0.00           C
ATOM   1414  HB1 TYR   104      31.780  28.670  34.000  1.00  0.00           H
ATOM   1415  HB2 TYR   104      30.700  27.650  32.910  1.00  0.00           H
ATOM   1416  CG  TYR   104      31.590  26.640  34.560  1.00  0.00           C
ATOM   1417  CD1 TYR   104      30.870  25.420  34.460  1.00  0.00           C
ATOM   1418  HD1 TYR   104      30.040  25.290  33.780  1.00  0.00           H
ATOM   1419  CE1 TYR   104      31.340  24.280  35.090  1.00  0.00           C
ATOM   1420  HE1 TYR   104      30.740  23.380  35.070  1.00  0.00           H
ATOM   1421  CZ  TYR   104      32.520  24.260  35.810  1.00  0.00           C
ATOM   1422  OH  TYR   104      33.000  23.130  36.380  1.00  0.00           O
ATOM   1423  HH  TYR   104      32.360  22.430  36.260  1.00  0.00           H
ATOM   1424  CE2 TYR   104      33.270  25.440  35.840  1.00  0.00           C
ATOM   1425  HE2 TYR   104      34.190  25.400  36.400  1.00  0.00           H
ATOM   1426  CD2 TYR   104      32.830  26.630  35.220  1.00  0.00           C
ATOM   1427  HD2 TYR   104      33.420  27.530  35.260  1.00  0.00           H
ATOM   1428  C   TYR   104      29.450  29.930  34.000  1.00  0.00           C
ATOM   1429  O   TYR   104      28.960  30.020  32.880  1.00  0.00           O
ATOM   1430  N   TYR   105      29.700  31.020  34.790  1.00  0.00           N
ATOM   1431  H   TYR   105      30.130  30.920  35.700  1.00  0.00           H
ATOM   1432  CA  TYR   105      29.340  32.440  34.590  1.00  0.00           C
ATOM   1433  HA  TYR   105      28.790  32.570  33.660  1.00  0.00           H
ATOM   1434  CB  TYR   105      28.530  33.010  35.840  1.00  0.00           C
ATOM   1435  HB1 TYR   105      28.380  34.080  35.910  1.00  0.00           H
ATOM   1436  HB2 TYR   105      29.230  32.850  36.660  1.00  0.00           H
ATOM   1437  CG  TYR   105      27.230  32.340  36.160  1.00  0.00           C
ATOM   1438  CD1 TYR   105      27.120  31.580  37.350  1.00  0.00           C
ATOM   1439  HD1 TYR   105      27.970  31.450  38.010  1.00  0.00           H
ATOM   1440  CE1 TYR   105      26.020  30.770  37.610  1.00  0.00           C
ATOM   1441  HE1 TYR   105      26.090  30.130  38.470  1.00  0.00           H
ATOM   1442  CZ  TYR   105      24.980  30.770  36.610  1.00  0.00           C
ATOM   1443  OH  TYR   105      23.850  29.970  36.710  1.00  0.00           O
ATOM   1444  HH  TYR   105      23.250  30.140  35.980  1.00  0.00           H
ATOM   1445  CE2 TYR   105      25.120  31.550  35.380  1.00  0.00           C
ATOM   1446  HE2 TYR   105      24.390  31.400  34.610  1.00  0.00           H
ATOM   1447  CD2 TYR   105      26.210  32.320  35.190  1.00  0.00           C
ATOM   1448  HD2 TYR   105      26.260  32.930  34.300  1.00  0.00           H
ATOM   1449  C   TYR   105      30.620  33.240  34.420  1.00  0.00           C
ATOM   1450  O   TYR   105      31.550  33.160  35.270  1.00  0.00           O
ATOM   1451  N   CYS   106      30.750  34.010  33.360  1.00  0.00           N
ATOM   1452  H   CYS   106      29.910  34.050  32.790  1.00  0.00           H
ATOM   1453  CA  CYS   106      31.880  34.950  33.110  1.00  0.00           C
ATOM   1454  HA  CYS   106      32.780  34.590  33.600  1.00  0.00           H
ATOM   1455  CB  CYS   106      32.070  34.990  31.640  1.00  0.00           C
ATOM   1456  HB1 CYS   106      31.190  35.400  31.140  1.00  0.00           H
ATOM   1457  HB2 CYS   106      32.250  33.990  31.240  1.00  0.00           H
ATOM   1458  SG  CYS   106      33.600  35.970  31.220  1.00  0.00           S
ATOM   1459  C   CYS   106      31.580  36.290  33.710  1.00  0.00           C
ATOM   1460  O   CYS   106      30.420  36.650  33.730  1.00  0.00           O
ATOM   1461  N   ALA   107      32.640  37.050  34.050  1.00  0.00           N
ATOM   1462  H   ALA   107      33.580  36.680  33.990  1.00  0.00           H
ATOM   1463  CA  ALA   107      32.500  38.370  34.700  1.00  0.00           C
ATOM   1464  HA  ALA   107      31.620  38.750  34.170  1.00  0.00           H
ATOM   1465  CB  ALA   107      32.170  38.110  36.140  1.00  0.00           C
ATOM   1466  HB1 ALA   107      32.940  37.460  36.550  1.00  0.00           H
ATOM   1467  HB2 ALA   107      32.120  39.050  36.680  1.00  0.00           H
ATOM   1468  HB3 ALA   107      31.230  37.570  36.190  1.00  0.00           H
ATOM   1469  C   ALA   107      33.700  39.280  34.440  1.00  0.00           C
ATOM   1470  O   ALA   107      34.850  38.800  34.390  1.00  0.00           O
ATOM   1471  N   ALA   108      33.510  40.590  34.190  1.00  0.00           N
ATOM   1472  H   ALA   108      32.610  40.990  34.400  1.00  0.00           H
ATOM   1473  CA  ALA   108      34.460  41.600  33.850  1.00  0.00           C
ATOM   1474  HA  ALA   108      35.440  41.130  33.900  1.00  0.00           H
ATOM   1475  CB  ALA   108      34.300  42.120  32.370  1.00  0.00           C
ATOM   1476  HB1 ALA   108      35.240  42.370  31.880  1.00  0.00           H
ATOM   1477  HB2 ALA   108      33.730  41.370  31.830  1.00  0.00           H
ATOM   1478  HB3 ALA   108      33.710  43.030  32.430  1.00  0.00           H
ATOM   1479  C   ALA   108      34.380  42.730  34.870  1.00  0.00           C
ATOM   1480  O   ALA   108      33.290  43.180  35.200  1.00  0.00           O
ATOM   1481  N   ASP   109      35.500  43.220  35.410  1.00  0.00           N
ATOM   1482  H   ASP   109      36.340  42.790  35.050  1.00  0.00           H
ATOM   1483  CA  ASP   109      35.530  44.330  36.300  1.00  0.00           C
ATOM   1484  HA  ASP   109      34.740  45.030  36.030  1.00  0.00           H
ATOM   1485  CB  ASP   109      35.360  43.760  37.740  1.00  0.00           C
ATOM   1486  HB1 ASP   109      36.200  43.110  37.970  1.00  0.00           H
ATOM   1487  HB2 ASP   109      34.460  43.160  37.890  1.00  0.00           H
ATOM   1488  CG  ASP   109      35.220  44.920  38.660  1.00  0.00           C
ATOM   1489  OD1 ASP   109      34.140  45.520  38.630  1.00  0.00           O
ATOM   1490  OD2 ASP   109      36.180  45.370  39.340  1.00  0.00           O
ATOM   1491  C   ASP   109      36.900  45.040  36.110  1.00  0.00           C
ATOM   1492  O   ASP   109      37.800  44.500  35.440  1.00  0.00           O
ATOM   1493  N   ARG   110      37.020  46.280  36.500  1.00  0.00           N
ATOM   1494  H   ARG   110      36.240  46.630  37.040  1.00  0.00           H
ATOM   1495  CA  ARG   110      38.240  47.120  36.290  1.00  0.00           C
ATOM   1496  HA  ARG   110      38.620  46.870  35.300  1.00  0.00           H
ATOM   1497  CB  ARG   110      37.760  48.630  36.270  1.00  0.00           C
ATOM   1498  HB1 ARG   110      37.500  48.920  37.290  1.00  0.00           H
ATOM   1499  HB2 ARG   110      36.920  48.670  35.570  1.00  0.00           H
ATOM   1500  CG  ARG   110      38.670  49.780  35.880  1.00  0.00           C
ATOM   1501  HG1 ARG   110      39.600  49.860  36.450  1.00  0.00           H
ATOM   1502  HG2 ARG   110      38.150  50.690  36.140  1.00  0.00           H
ATOM   1503  CD  ARG   110      38.970  49.830  34.350  1.00  0.00           C
ATOM   1504  HD1 ARG   110      38.030  49.650  33.830  1.00  0.00           H
ATOM   1505  HD2 ARG   110      39.720  49.060  34.150  1.00  0.00           H
ATOM   1506  NE  ARG   110      39.320  51.190  34.020  1.00  0.00           N
ATOM   1507  HE  ARG   110      38.520  51.670  33.640  1.00  0.00           H
ATOM   1508  CZ  ARG   110      40.540  51.730  33.920  1.00  0.00           C
ATOM   1509  NH1 ARG   110      41.670  51.090  34.070  1.00  0.00           N
ATOM   1510 1HH1 ARG   110      41.620  50.140  34.420  1.00  0.00           H
ATOM   1511 2HH1 ARG   110      42.520  51.620  34.010  1.00  0.00           H
ATOM   1512  NH2 ARG   110      40.690  52.990  33.510  1.00  0.00           N
ATOM   1513 1HH2 ARG   110      39.920  53.560  33.200  1.00  0.00           H
ATOM   1514 2HH2 ARG   110      41.620  53.370  33.400  1.00  0.00           H
ATOM   1515  C   ARG   110      39.250  46.930  37.390  1.00  0.00           C
ATOM   1516  O   ARG   110      40.370  47.320  37.190  1.00  0.00           O
ATOM   1517  N   PHE   111      38.870  46.370  38.570  1.00  0.00           N
ATOM   1518  H   PHE   111      37.980  45.920  38.710  1.00  0.00           H
ATOM   1519  CA  PHE   111      39.850  46.280  39.660  1.00  0.00           C
ATOM   1520  HA  PHE   111      40.850  46.360  39.220  1.00  0.00           H
ATOM   1521  CB  PHE   111      39.710  47.450  40.680  1.00  0.00           C
ATOM   1522  HB1 PHE   111      40.480  47.320  41.430  1.00  0.00           H
ATOM   1523  HB2 PHE   111      38.800  47.270  41.250  1.00  0.00           H
ATOM   1524  CG  PHE   111      39.810  48.840  40.230  1.00  0.00           C
ATOM   1525  CD1 PHE   111      38.710  49.490  39.700  1.00  0.00           C
ATOM   1526  HD1 PHE   111      37.840  48.860  39.540  1.00  0.00           H
ATOM   1527  CE1 PHE   111      38.790  50.830  39.350  1.00  0.00           C
ATOM   1528  HE1 PHE   111      37.930  51.280  38.890  1.00  0.00           H
ATOM   1529  CZ  PHE   111      40.010  51.510  39.330  1.00  0.00           C
ATOM   1530  HZ  PHE   111      39.960  52.570  39.150  1.00  0.00           H
ATOM   1531  CE2 PHE   111      41.140  50.820  39.870  1.00  0.00           C
ATOM   1532  HE2 PHE   111      42.090  51.300  39.680  1.00  0.00           H
ATOM   1533  CD2 PHE   111      41.090  49.470  40.260  1.00  0.00           C
ATOM   1534  HD2 PHE   111      42.000  48.960  40.530  1.00  0.00           H
ATOM   1535  C   PHE   111      39.790  44.990  40.490  1.00  0.00           C
ATOM   1536  O   PHE   111      40.810  44.400  40.910  1.00  0.00           O
ATOM   1537  N   LEU   112      38.610  44.520  40.820  1.00  0.00           N
ATOM   1538  H   LEU   112      37.780  44.770  40.300  1.00  0.00           H
ATOM   1539  CA  LEU   112      38.460  43.390  41.690  1.00  0.00           C
ATOM   1540  HA  LEU   112      39.050  43.560  42.580  1.00  0.00           H
ATOM   1541  CB  LEU   112      36.970  43.330  42.130  1.00  0.00           C
ATOM   1542  HB1 LEU   112      36.820  42.520  42.840  1.00  0.00           H
ATOM   1543  HB2 LEU   112      36.330  43.160  41.270  1.00  0.00           H
ATOM   1544  CG  LEU   112      36.480  44.560  42.850  1.00  0.00           C
ATOM   1545  HG  LEU   112      36.760  45.420  42.230  1.00  0.00           H
ATOM   1546  CD1 LEU   112      34.940  44.510  42.860  1.00  0.00           C
ATOM   1547 1HD1 LEU   112      34.430  45.320  43.380  1.00  0.00           H
ATOM   1548 2HD1 LEU   112      34.620  44.570  41.820  1.00  0.00           H
ATOM   1549 3HD1 LEU   112      34.610  43.600  43.350  1.00  0.00           H
ATOM   1550  CD2 LEU   112      36.870  44.740  44.260  1.00  0.00           C
ATOM   1551 1HD2 LEU   112      36.700  43.790  44.760  1.00  0.00           H
ATOM   1552 2HD2 LEU   112      37.950  44.900  44.250  1.00  0.00           H
ATOM   1553 3HD2 LEU   112      36.370  45.590  44.740  1.00  0.00           H
ATOM   1554  C   LEU   112      38.950  42.110  41.000  1.00  0.00           C
ATOM   1555  O   LEU   112      38.620  41.930  39.800  1.00  0.00           O
ATOM   1556  N   THR   113      39.650  41.240  41.730  1.00  0.00           N
ATOM   1557  H   THR   113      39.880  41.400  42.700  1.00  0.00           H
ATOM   1558  CA  THR   113      40.070  39.890  41.170  1.00  0.00           C
ATOM   1559  HA  THR   113      39.700  39.930  40.150  1.00  0.00           H
ATOM   1560  CB  THR   113      41.590  39.540  41.160  1.00  0.00           C
ATOM   1561  HB  THR   113      41.700  38.720  40.450  1.00  0.00           H
ATOM   1562  CG2 THR   113      42.540  40.790  40.810  1.00  0.00           C
ATOM   1563 1HG2 THR   113      42.580  41.600  41.540  1.00  0.00           H
ATOM   1564 2HG2 THR   113      43.570  40.470  40.640  1.00  0.00           H
ATOM   1565 3HG2 THR   113      42.150  41.240  39.900  1.00  0.00           H
ATOM   1566  OG1 THR   113      41.770  39.210  42.550  1.00  0.00           O
ATOM   1567  HG1 THR   113      42.710  39.040  42.680  1.00  0.00           H
ATOM   1568  C   THR   113      39.260  38.620  41.720  1.00  0.00           C
ATOM   1569  O   THR   113      38.800  37.800  40.940  1.00  0.00           O
ATOM   1570  N   ARG   132      38.850  38.550  43.000  1.00  0.00           N
ATOM   1571  H   ARG   132      39.220  39.250  43.630  1.00  0.00           H
ATOM   1572  CA  ARG   132      38.150  37.400  43.600  1.00  0.00           C
ATOM   1573  HA  ARG   132      38.060  36.600  42.860  1.00  0.00           H
ATOM   1574  CB  ARG   132      38.950  36.800  44.720  1.00  0.00           C
ATOM   1575  HB1 ARG   132      38.300  36.020  45.100  1.00  0.00           H
ATOM   1576  HB2 ARG   132      39.260  37.510  45.490  1.00  0.00           H
ATOM   1577  CG  ARG   132      40.280  36.340  44.260  1.00  0.00           C
ATOM   1578  HG1 ARG   132      40.930  37.210  44.110  1.00  0.00           H
ATOM   1579  HG2 ARG   132      40.100  35.900  43.280  1.00  0.00           H
ATOM   1580  CD  ARG   132      40.780  35.300  45.300  1.00  0.00           C
ATOM   1581  HD1 ARG   132      40.130  34.420  45.260  1.00  0.00           H
ATOM   1582  HD2 ARG   132      40.680  35.700  46.310  1.00  0.00           H
ATOM   1583  NE  ARG   132      42.100  34.800  44.950  1.00  0.00           N
ATOM   1584  HE  ARG   132      42.150  33.810  44.770  1.00  0.00           H
ATOM   1585  CZ  ARG   132      43.300  35.410  45.110  1.00  0.00           C
ATOM   1586  NH1 ARG   132      43.460  36.620  45.490  1.00  0.00           N
ATOM   1587 1HH1 ARG   132      42.640  37.120  45.800  1.00  0.00           H
ATOM   1588 2HH1 ARG   132      44.390  37.010  45.450  1.00  0.00           H
ATOM   1589  NH2 ARG   132      44.380  34.730  44.870  1.00  0.00           N
ATOM   1590 1HH2 ARG   132      44.280  33.780  45.190  1.00  0.00           H
ATOM   1591 2HH2 ARG   132      45.230  35.140  45.210  1.00  0.00           H
ATOM   1592  C   ARG   132      36.780  37.830  44.160  1.00  0.00           C
ATOM   1593  O   ARG   132      35.850  37.010  44.170  1.00  0.00           O
ATOM   1594  N   SER   133      36.640  39.120  44.510  1.00  0.00           N
ATOM   1595  H   SER   133      37.450  39.730  44.480  1.00  0.00           H
ATOM   1596  CA  SER   133      35.460  39.610  45.300  1.00  0.00           C
ATOM   1597  HA  SER   133      35.220  38.860  46.060  1.00  0.00           H
ATOM   1598  CB  SER   133      35.680  40.840  46.110  1.00  0.00           C
ATOM   1599  HB1 SER   133      34.910  41.230  46.770  1.00  0.00           H
ATOM   1600  HB2 SER   133      36.010  41.630  45.440  1.00  0.00           H
ATOM   1601  OG  SER   133      36.760  40.540  46.930  1.00  0.00           O
ATOM   1602  HG  SER   133      37.130  41.390  47.190  1.00  0.00           H
ATOM   1603  C   SER   133      34.340  39.780  44.350  1.00  0.00           C
ATOM   1604  O   SER   133      34.370  40.380  43.340  1.00  0.00           O
ATOM   1605  N   VAL   134      33.200  39.270  44.780  1.00  0.00           N
ATOM   1606  H   VAL   134      33.170  38.830  45.690  1.00  0.00           H
ATOM   1607  CA  VAL   134      32.080  39.000  43.890  1.00  0.00           C
ATOM   1608  HA  VAL   134      32.460  38.490  43.000  1.00  0.00           H
ATOM   1609  CB  VAL   134      31.100  38.000  44.590  1.00  0.00           C
ATOM   1610  HB  VAL   134      30.410  37.600  43.850  1.00  0.00           H
ATOM   1611  CG1 VAL   134      31.920  36.790  45.170  1.00  0.00           C
ATOM   1612 1HG1 VAL   134      32.320  37.210  46.100  1.00  0.00           H
ATOM   1613 2HG1 VAL   134      31.130  36.050  45.320  1.00  0.00           H
ATOM   1614 3HG1 VAL   134      32.680  36.470  44.460  1.00  0.00           H
ATOM   1615  CG2 VAL   134      30.330  38.640  45.820  1.00  0.00           C
ATOM   1616 1HG2 VAL   134      29.610  37.950  46.260  1.00  0.00           H
ATOM   1617 2HG2 VAL   134      31.000  39.020  46.590  1.00  0.00           H
ATOM   1618 3HG2 VAL   134      29.860  39.530  45.400  1.00  0.00           H
ATOM   1619  C   VAL   134      31.350  40.220  43.250  1.00  0.00           C
ATOM   1620  O   VAL   134      30.380  40.140  42.550  1.00  0.00           O
ATOM   1621  N   LYS   135      31.810  41.420  43.610  1.00  0.00           N
ATOM   1622  H   LYS   135      32.770  41.410  43.940  1.00  0.00           H
ATOM   1623  CA  LYS   135      31.190  42.720  43.210  1.00  0.00           C
ATOM   1624  HA  LYS   135      30.100  42.640  43.210  1.00  0.00           H
ATOM   1625  CB  LYS   135      31.620  43.790  44.260  1.00  0.00           C
ATOM   1626  HB1 LYS   135      31.000  44.680  44.250  1.00  0.00           H
ATOM   1627  HB2 LYS   135      32.630  44.160  44.070  1.00  0.00           H
ATOM   1628  CG  LYS   135      31.460  43.430  45.770  1.00  0.00           C
ATOM   1629  HG1 LYS   135      31.880  44.270  46.330  1.00  0.00           H
ATOM   1630  HG2 LYS   135      32.090  42.560  45.960  1.00  0.00           H
ATOM   1631  CD  LYS   135      29.990  43.270  46.240  1.00  0.00           C
ATOM   1632  HD1 LYS   135      29.500  42.480  45.670  1.00  0.00           H
ATOM   1633  HD2 LYS   135      29.390  44.180  46.200  1.00  0.00           H
ATOM   1634  CE  LYS   135      30.010  42.870  47.690  1.00  0.00           C
ATOM   1635  HE1 LYS   135      30.720  42.050  47.850  1.00  0.00           H
ATOM   1636  HE2 LYS   135      29.100  42.400  48.080  1.00  0.00           H
ATOM   1637  NZ  LYS   135      30.440  43.930  48.640  1.00  0.00           N
ATOM   1638  HZ1 LYS   135      30.090  43.920  49.590  1.00  0.00           H
ATOM   1639  HZ2 LYS   135      31.450  43.880  48.670  1.00  0.00           H
ATOM   1640  HZ3 LYS   135      30.040  44.830  48.380  1.00  0.00           H
ATOM   1641  C   LYS   135      31.630  43.120  41.800  1.00  0.00           C
ATOM   1642  O   LYS   135      31.530  44.330  41.480  1.00  0.00           O
ATOM   1643  N   TYR   136      32.010  42.160  40.860  1.00  0.00           N
ATOM   1644  H   TYR   136      31.910  41.170  41.060  1.00  0.00           H
ATOM   1645  CA  TYR   136      32.240  42.560  39.520  1.00  0.00           C
ATOM   1646  HA  TYR   136      33.130  43.190  39.430  1.00  0.00           H
ATOM   1647  CB  TYR   136      32.550  41.340  38.660  1.00  0.00           C
ATOM   1648  HB1 TYR   136      32.340  41.650  37.640  1.00  0.00           H
ATOM   1649  HB2 TYR   136      31.830  40.540  38.860  1.00  0.00           H
ATOM   1650  CG  TYR   136      33.910  40.720  38.830  1.00  0.00           C
ATOM   1651  CD1 TYR   136      34.320  40.160  40.020  1.00  0.00           C
ATOM   1652  HD1 TYR   136      33.710  40.210  40.910  1.00  0.00           H
ATOM   1653  CE1 TYR   136      35.530  39.430  40.030  1.00  0.00           C
ATOM   1654  HE1 TYR   136      36.040  39.200  40.950  1.00  0.00           H
ATOM   1655  CZ  TYR   136      36.300  39.250  38.820  1.00  0.00           C
ATOM   1656  OH  TYR   136      37.410  38.510  38.770  1.00  0.00           O
ATOM   1657  HH  TYR   136      37.640  38.340  39.690  1.00  0.00           H
ATOM   1658  CE2 TYR   136      35.790  39.660  37.640  1.00  0.00           C
ATOM   1659  HE2 TYR   136      36.380  39.460  36.760  1.00  0.00           H
ATOM   1660  CD2 TYR   136      34.580  40.410  37.630  1.00  0.00           C
ATOM   1661  HD2 TYR   136      34.150  40.780  36.710  1.00  0.00           H
ATOM   1662  C   TYR   136      31.090  43.290  38.810  1.00  0.00           C
ATOM   1663  O   TYR   136      29.910  43.120  39.140  1.00  0.00           O
ATOM   1664  N   ASP   137      31.380  44.170  37.850  1.00  0.00           N
ATOM   1665  H   ASP   137      32.340  44.430  37.660  1.00  0.00           H
ATOM   1666  CA  ASP   137      30.320  45.130  37.290  1.00  0.00           C
ATOM   1667  HA  ASP   137      29.670  45.300  38.150  1.00  0.00           H
ATOM   1668  CB  ASP   137      31.100  46.370  36.900  1.00  0.00           C
ATOM   1669  HB1 ASP   137      31.600  46.190  35.950  1.00  0.00           H
ATOM   1670  HB2 ASP   137      31.880  46.550  37.640  1.00  0.00           H
ATOM   1671  CG  ASP   137      30.350  47.630  36.890  1.00  0.00           C
ATOM   1672  OD1 ASP   137      30.880  48.620  36.410  1.00  0.00           O
ATOM   1673  OD2 ASP   137      29.180  47.720  37.300  1.00  0.00           O
ATOM   1674  C   ASP   137      29.590  44.580  36.080  1.00  0.00           C
ATOM   1675  O   ASP   137      28.370  44.800  35.990  1.00  0.00           O
ATOM   1676  N   TYR   138      30.250  43.840  35.170  1.00  0.00           N
ATOM   1677  H   TYR   138      31.150  43.450  35.410  1.00  0.00           H
ATOM   1678  CA  TYR   138      29.610  43.300  33.970  1.00  0.00           C
ATOM   1679  HA  TYR   138      28.580  43.620  33.840  1.00  0.00           H
ATOM   1680  CB  TYR   138      30.240  43.860  32.740  1.00  0.00           C
ATOM   1681  HB1 TYR   138      29.710  43.480  31.860  1.00  0.00           H
ATOM   1682  HB2 TYR   138      31.260  43.480  32.770  1.00  0.00           H
ATOM   1683  CG  TYR   138      30.410  45.370  32.780  1.00  0.00           C
ATOM   1684  CD1 TYR   138      31.670  45.940  32.500  1.00  0.00           C
ATOM   1685  HD1 TYR   138      32.530  45.340  32.240  1.00  0.00           H
ATOM   1686  CE1 TYR   138      31.800  47.310  32.520  1.00  0.00           C
ATOM   1687  HE1 TYR   138      32.680  47.820  32.150  1.00  0.00           H
ATOM   1688  CZ  TYR   138      30.710  48.170  32.700  1.00  0.00           C
ATOM   1689  OH  TYR   138      30.870  49.490  32.420  1.00  0.00           O
ATOM   1690  HH  TYR   138      30.030  49.920  32.230  1.00  0.00           H
ATOM   1691  CE2 TYR   138      29.490  47.620  32.960  1.00  0.00           C
ATOM   1692  HE2 TYR   138      28.680  48.330  33.090  1.00  0.00           H
ATOM   1693  CD2 TYR   138      29.330  46.230  32.970  1.00  0.00           C
ATOM   1694  HD2 TYR   138      28.380  45.720  33.090  1.00  0.00           H
ATOM   1695  C   TYR   138      29.660  41.790  33.960  1.00  0.00           C
ATOM   1696  O   TYR   138      30.610  41.180  34.400  1.00  0.00           O
ATOM   1697  N   TRP   139      28.530  41.230  33.500  1.00  0.00           N
ATOM   1698  H   TRP   139      27.860  41.920  33.200  1.00  0.00           H
ATOM   1699  CA  TRP   139      28.230  39.810  33.600  1.00  0.00           C
ATOM   1700  HA  TRP   139      29.120  39.230  33.850  1.00  0.00           H
ATOM   1701  CB  TRP   139      27.230  39.620  34.730  1.00  0.00           C
ATOM   1702  HB1 TRP   139      26.660  38.700  34.660  1.00  0.00           H
ATOM   1703  HB2 TRP   139      26.460  40.390  34.740  1.00  0.00           H
ATOM   1704  CG  TRP   139      27.880  39.740  36.070  1.00  0.00           C
ATOM   1705  CD1 TRP   139      28.090  40.940  36.660  1.00  0.00           C
ATOM   1706  HD1 TRP   139      27.770  41.890  36.280  1.00  0.00           H
ATOM   1707  NE1 TRP   139      28.700  40.680  37.890  1.00  0.00           N
ATOM   1708  HE1 TRP   139      29.120  41.360  38.520  1.00  0.00           H
ATOM   1709  CE2 TRP   139      29.000  39.340  38.070  1.00  0.00           C
ATOM   1710  CZ2 TRP   139      29.630  38.650  39.140  1.00  0.00           C
ATOM   1711  HZ2 TRP   139      30.040  39.210  39.970  1.00  0.00           H
ATOM   1712  CH2 TRP   139      29.750  37.260  39.050  1.00  0.00           C
ATOM   1713  HH2 TRP   139      30.280  36.740  39.840  1.00  0.00           H
ATOM   1714  CZ3 TRP   139      29.160  36.570  37.940  1.00  0.00           C
ATOM   1715  HZ3 TRP   139      29.100  35.490  37.940  1.00  0.00           H
ATOM   1716  CE3 TRP   139      28.470  37.320  36.940  1.00  0.00           C
ATOM   1717  HE3 TRP   139      28.010  36.790  36.120  1.00  0.00           H
ATOM   1718  CD2 TRP   139      28.340  38.690  36.990  1.00  0.00           C
ATOM   1719  C   TRP   139      27.580  39.260  32.370  1.00  0.00           C
ATOM   1720  O   TRP   139      26.930  40.030  31.660  1.00  0.00           O
ATOM   1721  N   GLY   140      27.620  37.940  32.220  1.00  0.00           N
ATOM   1722  H   GLY   140      28.230  37.410  32.830  1.00  0.00           H
ATOM   1723  CA  GLY   140      26.900  37.220  31.180  1.00  0.00           C
ATOM   1724  HA1 GLY   140      27.510  36.400  30.820  1.00  0.00           H
ATOM   1725  HA2 GLY   140      26.630  37.920  30.380  1.00  0.00           H
ATOM   1726  C   GLY   140      25.530  36.620  31.640  1.00  0.00           C
ATOM   1727  O   GLY   140      24.850  37.160  32.540  1.00  0.00           O
ATOM   1728  N   GLN   141      25.190  35.500  31.100  1.00  0.00           N
ATOM   1729  H   GLN   141      25.860  35.100  30.460  1.00  0.00           H
ATOM   1730  CA  GLN   141      24.030  34.730  31.470  1.00  0.00           C
ATOM   1731  HA  GLN   141      23.470  35.180  32.290  1.00  0.00           H
ATOM   1732  CB  GLN   141      23.120  34.670  30.260  1.00  0.00           C
ATOM   1733  HB1 GLN   141      23.700  34.300  29.420  1.00  0.00           H
ATOM   1734  HB2 GLN   141      22.750  35.690  30.100  1.00  0.00           H
ATOM   1735  CG  GLN   141      21.930  33.800  30.480  1.00  0.00           C
ATOM   1736  HG1 GLN   141      21.450  34.010  31.440  1.00  0.00           H
ATOM   1737  HG2 GLN   141      22.150  32.730  30.430  1.00  0.00           H
ATOM   1738  CD  GLN   141      20.960  33.990  29.350  1.00  0.00           C
ATOM   1739  OE1 GLN   141      21.280  34.470  28.260  1.00  0.00           O
ATOM   1740  NE2 GLN   141      19.650  33.770  29.620  1.00  0.00           N
ATOM   1741 1HE2 GLN   141      19.520  33.440  30.570  1.00  0.00           H
ATOM   1742 2HE2 GLN   141      18.930  33.740  28.920  1.00  0.00           H
ATOM   1743  C   GLN   141      24.390  33.280  31.890  1.00  0.00           C
ATOM   1744  O   GLN   141      23.690  32.770  32.780  1.00  0.00           O
ATOM   1745  N   GLY   142      25.510  32.670  31.470  1.00  0.00           N
ATOM   1746  H   GLY   142      25.980  33.160  30.730  1.00  0.00           H
ATOM   1747  CA  GLY   142      25.960  31.340  31.920  1.00  0.00           C
ATOM   1748  HA1 GLY   142      25.360  30.910  32.720  1.00  0.00           H
ATOM   1749  HA2 GLY   142      27.010  31.320  32.220  1.00  0.00           H
ATOM   1750  C   GLY   142      25.860  30.270  30.830  1.00  0.00           C
ATOM   1751  O   GLY   142      24.950  30.290  29.990  1.00  0.00           O
ATOM   1752  N   THR   143      26.680  29.270  30.910  1.00  0.00           N
ATOM   1753  H   THR   143      27.380  29.340  31.630  1.00  0.00           H
ATOM   1754  CA  THR   143      26.750  28.060  29.970  1.00  0.00           C
ATOM   1755  HA  THR   143      25.720  27.960  29.640  1.00  0.00           H
ATOM   1756  CB  THR   143      27.850  28.230  28.890  1.00  0.00           C
ATOM   1757  HB  THR   143      27.580  29.090  28.280  1.00  0.00           H
ATOM   1758  CG2 THR   143      29.190  28.630  29.480  1.00  0.00           C
ATOM   1759 1HG2 THR   143      29.880  28.740  28.640  1.00  0.00           H
ATOM   1760 2HG2 THR   143      29.110  29.450  30.190  1.00  0.00           H
ATOM   1761 3HG2 THR   143      29.600  27.750  29.980  1.00  0.00           H
ATOM   1762  OG1 THR   143      28.060  27.050  28.030  1.00  0.00           O
ATOM   1763  HG1 THR   143      27.550  27.220  27.240  1.00  0.00           H
ATOM   1764  C   THR   143      27.090  26.810  30.850  1.00  0.00           C
ATOM   1765  O   THR   143      27.880  26.920  31.780  1.00  0.00           O
ATOM   1766  N   GLN   144      26.630  25.600  30.490  1.00  0.00           N
ATOM   1767  H   GLN   144      26.130  25.490  29.620  1.00  0.00           H
ATOM   1768  CA  GLN   144      26.400  24.520  31.450  1.00  0.00           C
ATOM   1769  HA  GLN   144      26.860  24.820  32.390  1.00  0.00           H
ATOM   1770  CB  GLN   144      24.880  24.280  31.750  1.00  0.00           C
ATOM   1771  HB1 GLN   144      24.390  23.960  30.830  1.00  0.00           H
ATOM   1772  HB2 GLN   144      24.450  25.240  32.020  1.00  0.00           H
ATOM   1773  CG  GLN   144      24.690  23.300  32.890  1.00  0.00           C
ATOM   1774  HG1 GLN   144      25.000  23.730  33.840  1.00  0.00           H
ATOM   1775  HG2 GLN   144      25.320  22.460  32.610  1.00  0.00           H
ATOM   1776  CD  GLN   144      23.210  22.990  33.100  1.00  0.00           C
ATOM   1777  OE1 GLN   144      22.520  23.650  33.910  1.00  0.00           O
ATOM   1778  NE2 GLN   144      22.700  22.050  32.380  1.00  0.00           N
ATOM   1779 1HE2 GLN   144      23.400  21.470  31.940  1.00  0.00           H
ATOM   1780 2HE2 GLN   144      21.810  21.630  32.620  1.00  0.00           H
ATOM   1781  C   GLN   144      27.150  23.220  31.050  1.00  0.00           C
ATOM   1782  O   GLN   144      26.730  22.430  30.240  1.00  0.00           O
ATOM   1783  N   VAL   145      28.270  22.930  31.730  1.00  0.00           N
ATOM   1784  H   VAL   145      28.540  23.560  32.470  1.00  0.00           H
ATOM   1785  CA  VAL   145      28.890  21.560  31.760  1.00  0.00           C
ATOM   1786  HA  VAL   145      28.800  21.170  30.750  1.00  0.00           H
ATOM   1787  CB  VAL   145      30.370  21.560  32.290  1.00  0.00           C
ATOM   1788  HB  VAL   145      30.340  21.880  33.340  1.00  0.00           H
ATOM   1789  CG1 VAL   145      31.170  20.180  32.300  1.00  0.00           C
ATOM   1790 1HG1 VAL   145      30.640  19.430  32.890  1.00  0.00           H
ATOM   1791 2HG1 VAL   145      31.210  19.790  31.280  1.00  0.00           H
ATOM   1792 3HG1 VAL   145      32.210  20.260  32.590  1.00  0.00           H
ATOM   1793  CG2 VAL   145      31.140  22.490  31.370  1.00  0.00           C
ATOM   1794 1HG2 VAL   145      30.870  23.550  31.450  1.00  0.00           H
ATOM   1795 2HG2 VAL   145      32.220  22.600  31.490  1.00  0.00           H
ATOM   1796 3HG2 VAL   145      30.900  22.120  30.370  1.00  0.00           H
ATOM   1797  C   VAL   145      28.150  20.580  32.660  1.00  0.00           C
ATOM   1798  O   VAL   145      27.670  20.970  33.750  1.00  0.00           O
ATOM   1799  N   THR   146      28.020  19.330  32.350  1.00  0.00           N
ATOM   1800  H   THR   146      28.470  18.990  31.510  1.00  0.00           H
ATOM   1801  CA  THR   146      27.590  18.170  33.210  1.00  0.00           C
ATOM   1802  HA  THR   146      27.790  18.400  34.260  1.00  0.00           H
ATOM   1803  CB  THR   146      26.060  18.000  33.090  1.00  0.00           C
ATOM   1804  HB  THR   146      25.780  18.040  32.040  1.00  0.00           H
ATOM   1805  CG2 THR   146      25.320  16.820  33.720  1.00  0.00           C
ATOM   1806 1HG2 THR   146      25.600  15.930  33.170  1.00  0.00           H
ATOM   1807 2HG2 THR   146      25.540  16.740  34.790  1.00  0.00           H
ATOM   1808 3HG2 THR   146      24.270  17.070  33.530  1.00  0.00           H
ATOM   1809  OG1 THR   146      25.330  19.100  33.490  1.00  0.00           O
ATOM   1810  HG1 THR   146      25.000  19.000  34.380  1.00  0.00           H
ATOM   1811  C   THR   146      28.340  16.870  32.880  1.00  0.00           C
ATOM   1812  O   THR   146      28.590  16.570  31.750  1.00  0.00           O
ATOM   1813  N   VAL   147      28.860  16.190  33.930  1.00  0.00           N
ATOM   1814  H   VAL   147      28.770  16.690  34.810  1.00  0.00           H
ATOM   1815  CA  VAL   147      29.780  15.060  33.740  1.00  0.00           C
ATOM   1816  HA  VAL   147      29.890  14.910  32.670  1.00  0.00           H
ATOM   1817  CB  VAL   147      31.190  15.280  34.290  1.00  0.00           C
ATOM   1818  HB  VAL   147      31.300  15.370  35.370  1.00  0.00           H
ATOM   1819  CG1 VAL   147      32.050  14.050  33.830  1.00  0.00           C
ATOM   1820 1HG1 VAL   147      31.710  13.080  34.210  1.00  0.00           H
ATOM   1821 2HG1 VAL   147      32.090  14.030  32.740  1.00  0.00           H
ATOM   1822 3HG1 VAL   147      33.040  14.200  34.270  1.00  0.00           H
ATOM   1823  CG2 VAL   147      31.630  16.660  33.710  1.00  0.00           C
ATOM   1824 1HG2 VAL   147      32.710  16.730  33.520  1.00  0.00           H
ATOM   1825 2HG2 VAL   147      31.220  17.120  32.810  1.00  0.00           H
ATOM   1826 3HG2 VAL   147      31.430  17.330  34.540  1.00  0.00           H
ATOM   1827  C   VAL   147      29.170  13.830  34.430  1.00  0.00           C
ATOM   1828  O   VAL   147      28.830  13.800  35.600  1.00  0.00           O
ATOM   1829  N   SER   148      29.080  12.810  33.570  1.00  0.00           N
ATOM   1830  H   SER   148      29.290  13.030  32.610  1.00  0.00           H
ATOM   1831  CA  SER   148      28.450  11.510  33.840  1.00  0.00           C
ATOM   1832  HA  SER   148      27.530  11.650  34.400  1.00  0.00           H
ATOM   1833  CB  SER   148      28.090  10.810  32.570  1.00  0.00           C
ATOM   1834  HB1 SER   148      27.660   9.830  32.790  1.00  0.00           H
ATOM   1835  HB2 SER   148      29.010  10.820  31.990  1.00  0.00           H
ATOM   1836  OG  SER   148      27.120  11.560  31.840  1.00  0.00           O
ATOM   1837  HG  SER   148      26.450  11.890  32.440  1.00  0.00           H
ATOM   1838  C   SER   148      29.430  10.560  34.730  1.00  0.00           C
ATOM   1839  O   SER   148      30.620  10.840  34.860  1.00  0.00           O
ATOM   1840  N   SER   149      28.900   9.500  35.310  1.00  0.00           N
ATOM   1841  H   SER   149      27.960   9.260  35.020  1.00  0.00           H
ATOM   1842  CA  SER   149      29.590   8.590  36.290  1.00  0.00           C
ATOM   1843  HA  SER   149      30.350   9.140  36.850  1.00  0.00           H
ATOM   1844  CB  SER   149      28.530   8.100  37.350  1.00  0.00           C
ATOM   1845  HB1 SER   149      28.800   7.240  37.950  1.00  0.00           H
ATOM   1846  HB2 SER   149      27.580   7.970  36.840  1.00  0.00           H
ATOM   1847  OG  SER   149      28.520   9.180  38.160  1.00  0.00           O
ATOM   1848  HG  SER   149      28.280   9.900  37.570  1.00  0.00           H
ATOM   1849  C   SER   149      30.380   7.460  35.660  1.00  0.00           C
ATOM   1850  OC1 SER   149      31.610   7.440  35.820  1.00  0.00           O
ATOM   1851  OC2 SER   149      29.790   6.680  34.900  1.00  0.00           O
TER
ENDMDL
