# Supplementary material for: Targeting Ras-binding domain of ELMO1 by computational nanobody design
Source: Commun Biol. 2023 Mar 17;6:284. doi: 10.1038/s42003-023-04657-w (PMC10023680; doi:10.1038/s42003-023-04657-w)
Supplement: Supplementary file 4 — Supplementary Data 2 [file 42003_2023_4657_MOESM4_ESM.zip › MD_input_output/Nb01_snapshot/snapshot_025000.pdb]

REMARK    GENERATED BY TRJCONV
TITLE     Protein in water t= 2500.00000 step= 1250000
REMARK    THIS IS A SIMULATION BOX
CRYST1   67.317   67.317   67.317  90.00  90.00  90.00 P 1           1
MODEL        1
ATOM      1  N   VAL     2      13.800  38.030  24.440  1.00  0.00           N
ATOM      2  H1  VAL     2      13.570  38.410  25.340  1.00  0.00           H
ATOM      3  H2  VAL     2      13.730  38.770  23.750  1.00  0.00           H
ATOM      4  H3  VAL     2      13.100  37.330  24.230  1.00  0.00           H
ATOM      5  CA  VAL     2      15.220  37.550  24.430  1.00  0.00           C
ATOM      6  HA  VAL     2      15.610  37.370  23.430  1.00  0.00           H
ATOM      7  CB  VAL     2      16.130  38.630  24.940  1.00  0.00           C
ATOM      8  HB  VAL     2      15.810  38.840  25.960  1.00  0.00           H
ATOM      9  CG1 VAL     2      17.580  38.200  25.180  1.00  0.00           C
ATOM     10 1HG1 VAL     2      18.150  39.010  25.620  1.00  0.00           H
ATOM     11 2HG1 VAL     2      17.630  37.330  25.840  1.00  0.00           H
ATOM     12 3HG1 VAL     2      18.000  38.020  24.190  1.00  0.00           H
ATOM     13  CG2 VAL     2      16.030  39.880  24.060  1.00  0.00           C
ATOM     14 1HG2 VAL     2      16.730  40.620  24.430  1.00  0.00           H
ATOM     15 2HG2 VAL     2      16.270  39.650  23.020  1.00  0.00           H
ATOM     16 3HG2 VAL     2      15.050  40.320  24.220  1.00  0.00           H
ATOM     17  C   VAL     2      15.310  36.310  25.240  1.00  0.00           C
ATOM     18  O   VAL     2      14.550  36.090  26.200  1.00  0.00           O
ATOM     19  N   GLN     3      16.050  35.330  24.820  1.00  0.00           N
ATOM     20  H   GLN     3      16.660  35.420  24.030  1.00  0.00           H
ATOM     21  CA  GLN     3      16.200  34.070  25.560  1.00  0.00           C
ATOM     22  HA  GLN     3      15.850  34.130  26.590  1.00  0.00           H
ATOM     23  CB  GLN     3      15.260  32.970  24.990  1.00  0.00           C
ATOM     24  HB1 GLN     3      15.500  32.890  23.930  1.00  0.00           H
ATOM     25  HB2 GLN     3      14.210  33.220  25.130  1.00  0.00           H
ATOM     26  CG  GLN     3      15.430  31.550  25.590  1.00  0.00           C
ATOM     27  HG1 GLN     3      15.260  31.570  26.660  1.00  0.00           H
ATOM     28  HG2 GLN     3      16.440  31.310  25.260  1.00  0.00           H
ATOM     29  CD  GLN     3      14.410  30.590  24.930  1.00  0.00           C
ATOM     30  OE1 GLN     3      14.430  30.350  23.710  1.00  0.00           O
ATOM     31  NE2 GLN     3      13.410  30.170  25.650  1.00  0.00           N
ATOM     32 1HE2 GLN     3      13.320  30.500  26.600  1.00  0.00           H
ATOM     33 2HE2 GLN     3      12.860  29.380  25.330  1.00  0.00           H
ATOM     34  C   GLN     3      17.670  33.570  25.500  1.00  0.00           C
ATOM     35  O   GLN     3      18.210  33.460  24.430  1.00  0.00           O
ATOM     36  N   LEU     4      18.290  33.370  26.640  1.00  0.00           N
ATOM     37  H   LEU     4      17.770  33.630  27.470  1.00  0.00           H
ATOM     38  CA  LEU     4      19.630  32.750  26.730  1.00  0.00           C
ATOM     39  HA  LEU     4      20.270  33.120  25.930  1.00  0.00           H
ATOM     40  CB  LEU     4      20.450  33.140  27.990  1.00  0.00           C
ATOM     41  HB1 LEU     4      21.410  32.630  28.060  1.00  0.00           H
ATOM     42  HB2 LEU     4      19.740  32.820  28.750  1.00  0.00           H
ATOM     43  CG  LEU     4      20.680  34.640  28.220  1.00  0.00           C
ATOM     44  HG  LEU     4      19.790  35.210  27.940  1.00  0.00           H
ATOM     45  CD1 LEU     4      20.850  34.790  29.750  1.00  0.00           C
ATOM     46 1HD1 LEU     4      19.920  34.450  30.210  1.00  0.00           H
ATOM     47 2HD1 LEU     4      21.560  34.180  30.300  1.00  0.00           H
ATOM     48 3HD1 LEU     4      20.960  35.840  30.020  1.00  0.00           H
ATOM     49  CD2 LEU     4      21.880  35.200  27.410  1.00  0.00           C
ATOM     50 1HD2 LEU     4      21.770  35.020  26.340  1.00  0.00           H
ATOM     51 2HD2 LEU     4      21.940  36.270  27.600  1.00  0.00           H
ATOM     52 3HD2 LEU     4      22.830  34.790  27.780  1.00  0.00           H
ATOM     53  C   LEU     4      19.520  31.200  26.490  1.00  0.00           C
ATOM     54  O   LEU     4      18.580  30.550  26.990  1.00  0.00           O
ATOM     55  N   VAL     5      20.500  30.630  25.840  1.00  0.00           N
ATOM     56  H   VAL     5      21.340  31.160  25.660  1.00  0.00           H
ATOM     57  CA  VAL     5      20.550  29.230  25.520  1.00  0.00           C
ATOM     58  HA  VAL     5      19.940  28.630  26.190  1.00  0.00           H
ATOM     59  CB  VAL     5      19.990  29.060  24.070  1.00  0.00           C
ATOM     60  HB  VAL     5      20.070  28.050  23.680  1.00  0.00           H
ATOM     61  CG1 VAL     5      18.500  29.450  24.060  1.00  0.00           C
ATOM     62 1HG1 VAL     5      18.000  29.120  23.150  1.00  0.00           H
ATOM     63 2HG1 VAL     5      17.930  29.060  24.910  1.00  0.00           H
ATOM     64 3HG1 VAL     5      18.420  30.540  24.110  1.00  0.00           H
ATOM     65  CG2 VAL     5      20.740  29.910  23.030  1.00  0.00           C
ATOM     66 1HG2 VAL     5      21.810  29.750  23.150  1.00  0.00           H
ATOM     67 2HG2 VAL     5      20.260  29.700  22.080  1.00  0.00           H
ATOM     68 3HG2 VAL     5      20.650  30.980  23.210  1.00  0.00           H
ATOM     69  C   VAL     5      22.070  28.810  25.630  1.00  0.00           C
ATOM     70  O   VAL     5      22.930  29.640  25.450  1.00  0.00           O
ATOM     71  N   GLU     6      22.410  27.580  25.980  1.00  0.00           N
ATOM     72  H   GLU     6      21.620  26.950  25.970  1.00  0.00           H
ATOM     73  CA  GLU     6      23.770  27.160  26.340  1.00  0.00           C
ATOM     74  HA  GLU     6      24.430  28.000  26.130  1.00  0.00           H
ATOM     75  CB  GLU     6      23.740  26.930  27.920  1.00  0.00           C
ATOM     76  HB1 GLU     6      24.790  26.850  28.230  1.00  0.00           H
ATOM     77  HB2 GLU     6      23.180  26.020  28.110  1.00  0.00           H
ATOM     78  CG  GLU     6      23.290  28.060  28.810  1.00  0.00           C
ATOM     79  HG1 GLU     6      23.530  28.980  28.280  1.00  0.00           H
ATOM     80  HG2 GLU     6      23.880  27.960  29.710  1.00  0.00           H
ATOM     81  CD  GLU     6      21.820  28.060  29.230  1.00  0.00           C
ATOM     82  OE1 GLU     6      20.960  27.780  28.400  1.00  0.00           O
ATOM     83  OE2 GLU     6      21.510  28.300  30.430  1.00  0.00           O
ATOM     84  C   GLU     6      24.430  26.010  25.550  1.00  0.00           C
ATOM     85  O   GLU     6      23.670  25.130  25.100  1.00  0.00           O
ATOM     86  N   SER     7      25.730  25.990  25.290  1.00  0.00           N
ATOM     87  H   SER     7      26.310  26.760  25.600  1.00  0.00           H
ATOM     88  CA  SER     7      26.460  25.000  24.510  1.00  0.00           C
ATOM     89  HA  SER     7      25.780  24.290  24.040  1.00  0.00           H
ATOM     90  CB  SER     7      27.160  25.750  23.350  1.00  0.00           C
ATOM     91  HB1 SER     7      27.560  24.990  22.680  1.00  0.00           H
ATOM     92  HB2 SER     7      27.940  26.430  23.690  1.00  0.00           H
ATOM     93  OG  SER     7      26.280  26.660  22.670  1.00  0.00           O
ATOM     94  HG  SER     7      26.570  27.540  22.900  1.00  0.00           H
ATOM     95  C   SER     7      27.580  24.370  25.410  1.00  0.00           C
ATOM     96  O   SER     7      28.030  25.010  26.360  1.00  0.00           O
ATOM     97  N   GLY     9      28.090  23.220  25.080  1.00  0.00           N
ATOM     98  H   GLY     9      27.830  22.820  24.180  1.00  0.00           H
ATOM     99  CA  GLY     9      29.330  22.650  25.570  1.00  0.00           C
ATOM    100  HA1 GLY     9      29.980  23.470  25.860  1.00  0.00           H
ATOM    101  HA2 GLY     9      29.970  22.160  24.830  1.00  0.00           H
ATOM    102  C   GLY     9      29.350  21.670  26.730  1.00  0.00           C
ATOM    103  O   GLY     9      30.420  21.100  26.890  1.00  0.00           O
ATOM    104  N   GLY    10      28.230  21.380  27.440  1.00  0.00           N
ATOM    105  H   GLY    10      27.350  21.820  27.220  1.00  0.00           H
ATOM    106  CA  GLY    10      28.080  20.200  28.390  1.00  0.00           C
ATOM    107  HA1 GLY    10      27.080  20.090  28.790  1.00  0.00           H
ATOM    108  HA2 GLY    10      28.860  20.290  29.150  1.00  0.00           H
ATOM    109  C   GLY    10      28.330  18.830  27.740  1.00  0.00           C
ATOM    110  O   GLY    10      28.340  18.600  26.540  1.00  0.00           O
ATOM    111  N   GLY    11      28.590  17.840  28.570  1.00  0.00           N
ATOM    112  H   GLY    11      28.520  18.070  29.550  1.00  0.00           H
ATOM    113  CA  GLY    11      28.930  16.580  28.080  1.00  0.00           C
ATOM    114  HA1 GLY    11      29.790  16.640  27.420  1.00  0.00           H
ATOM    115  HA2 GLY    11      28.200  16.000  27.510  1.00  0.00           H
ATOM    116  C   GLY    11      29.410  15.700  29.210  1.00  0.00           C
ATOM    117  O   GLY    11      29.290  16.050  30.400  1.00  0.00           O
ATOM    118  N   LEU    12      29.950  14.560  28.820  1.00  0.00           N
ATOM    119  H   LEU    12      30.060  14.240  27.870  1.00  0.00           H
ATOM    120  CA  LEU    12      30.310  13.510  29.810  1.00  0.00           C
ATOM    121  HA  LEU    12      29.700  13.590  30.720  1.00  0.00           H
ATOM    122  CB  LEU    12      29.840  12.210  29.240  1.00  0.00           C
ATOM    123  HB1 LEU    12      30.120  11.380  29.890  1.00  0.00           H
ATOM    124  HB2 LEU    12      30.430  12.020  28.340  1.00  0.00           H
ATOM    125  CG  LEU    12      28.370  12.100  28.720  1.00  0.00           C
ATOM    126  HG  LEU    12      28.200  12.880  27.970  1.00  0.00           H
ATOM    127  CD1 LEU    12      28.270  10.750  27.990  1.00  0.00           C
ATOM    128 1HD1 LEU    12      29.120  10.640  27.330  1.00  0.00           H
ATOM    129 2HD1 LEU    12      28.300   9.930  28.720  1.00  0.00           H
ATOM    130 3HD1 LEU    12      27.350  10.770  27.410  1.00  0.00           H
ATOM    131  CD2 LEU    12      27.180  12.060  29.700  1.00  0.00           C
ATOM    132 1HD2 LEU    12      27.130  11.130  30.270  1.00  0.00           H
ATOM    133 2HD2 LEU    12      27.240  12.980  30.290  1.00  0.00           H
ATOM    134 3HD2 LEU    12      26.240  12.180  29.150  1.00  0.00           H
ATOM    135  C   LEU    12      31.750  13.450  30.090  1.00  0.00           C
ATOM    136  O   LEU    12      32.550  13.570  29.210  1.00  0.00           O
ATOM    137  N   VAL    13      32.080  13.300  31.360  1.00  0.00           N
ATOM    138  H   VAL    13      31.340  13.140  32.040  1.00  0.00           H
ATOM    139  CA  VAL    13      33.460  13.310  31.960  1.00  0.00           C
ATOM    140  HA  VAL    13      34.170  12.980  31.200  1.00  0.00           H
ATOM    141  CB  VAL    13      33.890  14.750  32.390  1.00  0.00           C
ATOM    142  HB  VAL    13      34.810  14.730  32.970  1.00  0.00           H
ATOM    143  CG1 VAL    13      34.170  15.570  31.120  1.00  0.00           C
ATOM    144 1HG1 VAL    13      34.690  15.100  30.280  1.00  0.00           H
ATOM    145 2HG1 VAL    13      33.280  16.060  30.740  1.00  0.00           H
ATOM    146 3HG1 VAL    13      34.820  16.390  31.410  1.00  0.00           H
ATOM    147  CG2 VAL    13      32.720  15.460  33.110  1.00  0.00           C
ATOM    148 1HG2 VAL    13      32.630  14.810  33.970  1.00  0.00           H
ATOM    149 2HG2 VAL    13      33.130  16.410  33.480  1.00  0.00           H
ATOM    150 3HG2 VAL    13      31.780  15.580  32.560  1.00  0.00           H
ATOM    151  C   VAL    13      33.700  12.310  33.110  1.00  0.00           C
ATOM    152  O   VAL    13      32.710  11.750  33.590  1.00  0.00           O
ATOM    153  N   GLN    14      34.980  12.170  33.520  1.00  0.00           N
ATOM    154  H   GLN    14      35.720  12.590  32.980  1.00  0.00           H
ATOM    155  CA  GLN    14      35.490  11.460  34.710  1.00  0.00           C
ATOM    156  HA  GLN    14      34.620  11.110  35.260  1.00  0.00           H
ATOM    157  CB  GLN    14      36.370  10.240  34.260  1.00  0.00           C
ATOM    158  HB1 GLN    14      37.330  10.600  33.880  1.00  0.00           H
ATOM    159  HB2 GLN    14      35.900   9.760  33.400  1.00  0.00           H
ATOM    160  CG  GLN    14      36.500   9.190  35.420  1.00  0.00           C
ATOM    161  HG1 GLN    14      35.520   8.770  35.670  1.00  0.00           H
ATOM    162  HG2 GLN    14      36.890   9.670  36.320  1.00  0.00           H
ATOM    163  CD  GLN    14      37.410   8.060  35.030  1.00  0.00           C
ATOM    164  OE1 GLN    14      37.920   8.040  33.900  1.00  0.00           O
ATOM    165  NE2 GLN    14      37.720   7.220  35.980  1.00  0.00           N
ATOM    166 1HE2 GLN    14      37.190   7.210  36.840  1.00  0.00           H
ATOM    167 2HE2 GLN    14      38.410   6.530  35.710  1.00  0.00           H
ATOM    168  C   GLN    14      36.250  12.470  35.660  1.00  0.00           C
ATOM    169  O   GLN    14      36.710  13.490  35.240  1.00  0.00           O
ATOM    170  N   ALA    15      36.390  12.130  36.950  1.00  0.00           N
ATOM    171  H   ALA    15      35.920  11.300  37.280  1.00  0.00           H
ATOM    172  CA  ALA    15      37.320  12.820  37.860  1.00  0.00           C
ATOM    173  HA  ALA    15      36.910  13.830  37.950  1.00  0.00           H
ATOM    174  CB  ALA    15      37.330  12.160  39.290  1.00  0.00           C
ATOM    175  HB1 ALA    15      37.960  12.780  39.920  1.00  0.00           H
ATOM    176  HB2 ALA    15      36.320  12.190  39.690  1.00  0.00           H
ATOM    177  HB3 ALA    15      37.610  11.110  39.260  1.00  0.00           H
ATOM    178  C   ALA    15      38.750  12.930  37.330  1.00  0.00           C
ATOM    179  O   ALA    15      39.320  12.050  36.730  1.00  0.00           O
ATOM    180  N   GLY    16      39.280  14.100  37.480  1.00  0.00           N
ATOM    181  H   GLY    16      38.700  14.730  38.010  1.00  0.00           H
ATOM    182  CA  GLY    16      40.530  14.620  36.800  1.00  0.00           C
ATOM    183  HA1 GLY    16      41.310  13.860  36.770  1.00  0.00           H
ATOM    184  HA2 GLY    16      40.880  15.440  37.430  1.00  0.00           H
ATOM    185  C   GLY    16      40.420  15.200  35.370  1.00  0.00           C
ATOM    186  O   GLY    16      41.320  15.820  34.880  1.00  0.00           O
ATOM    187  N   ASP    17      39.380  14.990  34.570  1.00  0.00           N
ATOM    188  H   ASP    17      38.690  14.300  34.850  1.00  0.00           H
ATOM    189  CA  ASP    17      39.120  15.720  33.330  1.00  0.00           C
ATOM    190  HA  ASP    17      40.000  15.500  32.720  1.00  0.00           H
ATOM    191  CB  ASP    17      37.980  15.060  32.490  1.00  0.00           C
ATOM    192  HB1 ASP    17      37.860  15.610  31.550  1.00  0.00           H
ATOM    193  HB2 ASP    17      37.010  15.210  32.970  1.00  0.00           H
ATOM    194  CG  ASP    17      38.130  13.570  32.150  1.00  0.00           C
ATOM    195  OD1 ASP    17      39.120  12.870  32.380  1.00  0.00           O
ATOM    196  OD2 ASP    17      37.120  12.980  31.630  1.00  0.00           O
ATOM    197  C   ASP    17      39.030  17.300  33.330  1.00  0.00           C
ATOM    198  O   ASP    17      38.900  17.830  34.430  1.00  0.00           O
ATOM    199  N   SER    18      39.010  18.020  32.190  1.00  0.00           N
ATOM    200  H   SER    18      39.140  17.550  31.300  1.00  0.00           H
ATOM    201  CA  SER    18      38.460  19.410  32.030  1.00  0.00           C
ATOM    202  HA  SER    18      38.040  19.760  32.970  1.00  0.00           H
ATOM    203  CB  SER    18      39.570  20.440  31.540  1.00  0.00           C
ATOM    204  HB1 SER    18      39.250  21.480  31.670  1.00  0.00           H
ATOM    205  HB2 SER    18      39.850  20.150  30.530  1.00  0.00           H
ATOM    206  OG  SER    18      40.710  20.380  32.280  1.00  0.00           O
ATOM    207  HG  SER    18      41.200  21.170  32.030  1.00  0.00           H
ATOM    208  C   SER    18      37.320  19.470  31.070  1.00  0.00           C
ATOM    209  O   SER    18      37.290  18.620  30.150  1.00  0.00           O
ATOM    210  N   LEU    19      36.480  20.520  31.220  1.00  0.00           N
ATOM    211  H   LEU    19      36.650  21.230  31.920  1.00  0.00           H
ATOM    212  CA  LEU    19      35.350  20.740  30.340  1.00  0.00           C
ATOM    213  HA  LEU    19      35.580  20.310  29.360  1.00  0.00           H
ATOM    214  CB  LEU    19      34.150  20.060  30.980  1.00  0.00           C
ATOM    215  HB1 LEU    19      33.900  20.520  31.930  1.00  0.00           H
ATOM    216  HB2 LEU    19      34.500  19.030  31.080  1.00  0.00           H
ATOM    217  CG  LEU    19      32.950  19.870  30.020  1.00  0.00           C
ATOM    218  HG  LEU    19      32.430  20.830  29.950  1.00  0.00           H
ATOM    219  CD1 LEU    19      33.090  19.080  28.710  1.00  0.00           C
ATOM    220 1HD1 LEU    19      34.060  19.290  28.240  1.00  0.00           H
ATOM    221 2HD1 LEU    19      32.950  18.000  28.770  1.00  0.00           H
ATOM    222 3HD1 LEU    19      32.370  19.440  27.970  1.00  0.00           H
ATOM    223  CD2 LEU    19      31.900  19.020  30.870  1.00  0.00           C
ATOM    224 1HD2 LEU    19      31.000  18.830  30.290  1.00  0.00           H
ATOM    225 2HD2 LEU    19      32.240  18.070  31.270  1.00  0.00           H
ATOM    226 3HD2 LEU    19      31.670  19.570  31.780  1.00  0.00           H
ATOM    227  C   LEU    19      35.140  22.270  30.180  1.00  0.00           C
ATOM    228  O   LEU    19      35.460  23.050  31.060  1.00  0.00           O
ATOM    229  N   ARG    20      34.730  22.680  28.990  1.00  0.00           N
ATOM    230  H   ARG    20      34.810  22.010  28.240  1.00  0.00           H
ATOM    231  CA  ARG    20      34.440  24.050  28.530  1.00  0.00           C
ATOM    232  HA  ARG    20      34.600  24.680  29.410  1.00  0.00           H
ATOM    233  CB  ARG    20      35.350  24.430  27.300  1.00  0.00           C
ATOM    234  HB1 ARG    20      35.120  23.850  26.410  1.00  0.00           H
ATOM    235  HB2 ARG    20      36.400  24.240  27.470  1.00  0.00           H
ATOM    236  CG  ARG    20      35.220  25.920  26.960  1.00  0.00           C
ATOM    237  HG1 ARG    20      35.630  26.640  27.670  1.00  0.00           H
ATOM    238  HG2 ARG    20      34.170  26.180  26.870  1.00  0.00           H
ATOM    239  CD  ARG    20      35.870  26.380  25.680  1.00  0.00           C
ATOM    240  HD1 ARG    20      35.670  27.430  25.500  1.00  0.00           H
ATOM    241  HD2 ARG    20      35.380  25.830  24.870  1.00  0.00           H
ATOM    242  NE  ARG    20      37.360  26.220  25.700  1.00  0.00           N
ATOM    243  HE  ARG    20      37.880  26.020  26.540  1.00  0.00           H
ATOM    244  CZ  ARG    20      38.170  26.590  24.740  1.00  0.00           C
ATOM    245  NH1 ARG    20      37.750  26.810  23.550  1.00  0.00           N
ATOM    246 1HH1 ARG    20      36.760  26.870  23.360  1.00  0.00           H
ATOM    247 2HH1 ARG    20      38.480  27.000  22.880  1.00  0.00           H
ATOM    248  NH2 ARG    20      39.390  26.810  25.010  1.00  0.00           N
ATOM    249 1HH2 ARG    20      39.830  26.530  25.870  1.00  0.00           H
ATOM    250 2HH2 ARG    20      40.010  27.090  24.270  1.00  0.00           H
ATOM    251  C   ARG    20      32.960  24.260  28.140  1.00  0.00           C
ATOM    252  O   ARG    20      32.410  23.580  27.320  1.00  0.00           O
ATOM    253  N   LEU    21      32.260  25.280  28.640  1.00  0.00           N
ATOM    254  H   LEU    21      32.810  25.840  29.280  1.00  0.00           H
ATOM    255  CA  LEU    21      30.900  25.680  28.240  1.00  0.00           C
ATOM    256  HA  LEU    21      30.450  24.920  27.610  1.00  0.00           H
ATOM    257  CB  LEU    21      29.990  25.820  29.490  1.00  0.00           C
ATOM    258  HB1 LEU    21      28.990  25.870  29.050  1.00  0.00           H
ATOM    259  HB2 LEU    21      30.340  26.750  29.930  1.00  0.00           H
ATOM    260  CG  LEU    21      29.970  24.680  30.490  1.00  0.00           C
ATOM    261  HG  LEU    21      30.940  24.540  30.960  1.00  0.00           H
ATOM    262  CD1 LEU    21      28.830  25.000  31.500  1.00  0.00           C
ATOM    263 1HD1 LEU    21      28.940  25.970  31.980  1.00  0.00           H
ATOM    264 2HD1 LEU    21      27.880  25.060  30.950  1.00  0.00           H
ATOM    265 3HD1 LEU    21      28.740  24.170  32.190  1.00  0.00           H
ATOM    266  CD2 LEU    21      29.560  23.340  29.960  1.00  0.00           C
ATOM    267 1HD2 LEU    21      30.290  22.990  29.220  1.00  0.00           H
ATOM    268 2HD2 LEU    21      29.520  22.600  30.750  1.00  0.00           H
ATOM    269 3HD2 LEU    21      28.620  23.280  29.400  1.00  0.00           H
ATOM    270  C   LEU    21      30.910  27.000  27.440  1.00  0.00           C
ATOM    271  O   LEU    21      31.840  27.800  27.490  1.00  0.00           O
ATOM    272  N   SER    22      29.850  27.260  26.650  1.00  0.00           N
ATOM    273  H   SER    22      29.100  26.590  26.590  1.00  0.00           H
ATOM    274  CA  SER    22      29.510  28.720  26.270  1.00  0.00           C
ATOM    275  HA  SER    22      30.040  29.230  27.080  1.00  0.00           H
ATOM    276  CB  SER    22      30.150  28.980  24.920  1.00  0.00           C
ATOM    277  HB1 SER    22      31.120  28.510  25.030  1.00  0.00           H
ATOM    278  HB2 SER    22      30.240  30.050  24.730  1.00  0.00           H
ATOM    279  OG  SER    22      29.370  28.440  23.830  1.00  0.00           O
ATOM    280  HG  SER    22      28.750  29.150  23.660  1.00  0.00           H
ATOM    281  C   SER    22      28.080  29.130  26.320  1.00  0.00           C
ATOM    282  O   SER    22      27.140  28.340  26.360  1.00  0.00           O
ATOM    283  N   CYS    23      27.820  30.410  26.230  1.00  0.00           N
ATOM    284  H   CYS    23      28.610  31.040  26.200  1.00  0.00           H
ATOM    285  CA  CYS    23      26.460  31.010  26.270  1.00  0.00           C
ATOM    286  HA  CYS    23      25.700  30.310  25.920  1.00  0.00           H
ATOM    287  CB  CYS    23      26.080  31.330  27.660  1.00  0.00           C
ATOM    288  HB1 CYS    23      26.710  32.100  28.100  1.00  0.00           H
ATOM    289  HB2 CYS    23      26.160  30.480  28.340  1.00  0.00           H
ATOM    290  SG  CYS    23      24.420  32.080  27.720  1.00  0.00           S
ATOM    291  C   CYS    23      26.470  32.210  25.210  1.00  0.00           C
ATOM    292  O   CYS    23      27.210  33.170  25.370  1.00  0.00           O
ATOM    293  N   ALA    24      25.590  32.150  24.160  1.00  0.00           N
ATOM    294  H   ALA    24      25.020  31.330  24.030  1.00  0.00           H
ATOM    295  CA  ALA    24      25.410  33.180  23.160  1.00  0.00           C
ATOM    296  HA  ALA    24      26.290  33.700  22.790  1.00  0.00           H
ATOM    297  CB  ALA    24      24.860  32.500  21.960  1.00  0.00           C
ATOM    298  HB1 ALA    24      24.580  33.130  21.110  1.00  0.00           H
ATOM    299  HB2 ALA    24      25.660  31.860  21.600  1.00  0.00           H
ATOM    300  HB3 ALA    24      23.910  32.010  22.170  1.00  0.00           H
ATOM    301  C   ALA    24      24.360  34.270  23.540  1.00  0.00           C
ATOM    302  O   ALA    24      23.280  33.980  24.090  1.00  0.00           O
ATOM    303  N   ALA    25      24.650  35.560  23.280  1.00  0.00           N
ATOM    304  H   ALA    25      25.500  35.710  22.750  1.00  0.00           H
ATOM    305  CA  ALA    25      23.920  36.780  23.650  1.00  0.00           C
ATOM    306  HA  ALA    25      23.880  36.860  24.730  1.00  0.00           H
ATOM    307  CB  ALA    25      24.620  38.010  23.050  1.00  0.00           C
ATOM    308  HB1 ALA    25      24.120  38.900  23.400  1.00  0.00           H
ATOM    309  HB2 ALA    25      25.660  38.040  23.380  1.00  0.00           H
ATOM    310  HB3 ALA    25      24.650  37.840  21.970  1.00  0.00           H
ATOM    311  C   ALA    25      22.420  36.720  23.290  1.00  0.00           C
ATOM    312  O   ALA    25      21.550  37.140  24.130  1.00  0.00           O
ATOM    313  N   SER    26      22.040  36.220  22.140  1.00  0.00           N
ATOM    314  H   SER    26      22.810  35.840  21.610  1.00  0.00           H
ATOM    315  CA  SER    26      20.660  35.820  21.850  1.00  0.00           C
ATOM    316  HA  SER    26      20.580  35.480  20.820  1.00  0.00           H
ATOM    317  CB  SER    26      20.330  34.640  22.830  1.00  0.00           C
ATOM    318  HB1 SER    26      19.290  34.370  22.660  1.00  0.00           H
ATOM    319  HB2 SER    26      20.390  35.000  23.860  1.00  0.00           H
ATOM    320  OG  SER    26      21.230  33.500  22.760  1.00  0.00           O
ATOM    321  HG  SER    26      21.950  33.590  23.380  1.00  0.00           H
ATOM    322  C   SER    26      19.640  36.960  21.970  1.00  0.00           C
ATOM    323  O   SER    26      18.530  36.790  22.450  1.00  0.00           O
ATOM    324  N   GLY    27      20.040  38.120  21.430  1.00  0.00           N
ATOM    325  H   GLY    27      20.910  38.040  20.920  1.00  0.00           H
ATOM    326  CA  GLY    27      19.300  39.380  21.410  1.00  0.00           C
ATOM    327  HA1 GLY    27      18.250  39.130  21.280  1.00  0.00           H
ATOM    328  HA2 GLY    27      19.590  40.020  20.580  1.00  0.00           H
ATOM    329  C   GLY    27      19.600  40.230  22.660  1.00  0.00           C
ATOM    330  O   GLY    27      19.080  41.370  22.710  1.00  0.00           O
ATOM    331  N   LEU    28      20.370  39.750  23.620  1.00  0.00           N
ATOM    332  H   LEU    28      20.680  38.800  23.490  1.00  0.00           H
ATOM    333  CA  LEU    28      20.830  40.550  24.800  1.00  0.00           C
ATOM    334  HA  LEU    28      19.990  41.140  25.160  1.00  0.00           H
ATOM    335  CB  LEU    28      21.270  39.640  26.000  1.00  0.00           C
ATOM    336  HB1 LEU    28      22.220  39.160  25.780  1.00  0.00           H
ATOM    337  HB2 LEU    28      20.560  38.810  26.010  1.00  0.00           H
ATOM    338  CG  LEU    28      21.310  40.400  27.350  1.00  0.00           C
ATOM    339  HG  LEU    28      21.780  41.380  27.240  1.00  0.00           H
ATOM    340  CD1 LEU    28      19.940  40.600  27.910  1.00  0.00           C
ATOM    341 1HD1 LEU    28      19.870  41.050  28.900  1.00  0.00           H
ATOM    342 2HD1 LEU    28      19.390  41.290  27.280  1.00  0.00           H
ATOM    343 3HD1 LEU    28      19.430  39.640  27.850  1.00  0.00           H
ATOM    344  CD2 LEU    28      22.170  39.650  28.410  1.00  0.00           C
ATOM    345 1HD2 LEU    28      21.680  38.700  28.650  1.00  0.00           H
ATOM    346 2HD2 LEU    28      23.150  39.450  27.990  1.00  0.00           H
ATOM    347 3HD2 LEU    28      22.290  40.200  29.340  1.00  0.00           H
ATOM    348  C   LEU    28      21.960  41.610  24.500  1.00  0.00           C
ATOM    349  O   LEU    28      22.820  41.330  23.660  1.00  0.00           O
ATOM    350  N   LEU    29      21.910  42.790  25.050  1.00  0.00           N
ATOM    351  H   LEU    29      21.030  43.020  25.500  1.00  0.00           H
ATOM    352  CA  LEU    29      22.940  43.830  24.900  1.00  0.00           C
ATOM    353  HA  LEU    29      23.120  43.840  23.820  1.00  0.00           H
ATOM    354  CB  LEU    29      22.350  45.220  25.220  1.00  0.00           C
ATOM    355  HB1 LEU    29      22.130  45.180  26.290  1.00  0.00           H
ATOM    356  HB2 LEU    29      21.390  45.380  24.740  1.00  0.00           H
ATOM    357  CG  LEU    29      23.260  46.390  24.940  1.00  0.00           C
ATOM    358  HG  LEU    29      24.240  46.250  25.410  1.00  0.00           H
ATOM    359  CD1 LEU    29      23.490  46.660  23.500  1.00  0.00           C
ATOM    360 1HD1 LEU    29      22.590  46.910  22.950  1.00  0.00           H
ATOM    361 2HD1 LEU    29      24.170  47.500  23.350  1.00  0.00           H
ATOM    362 3HD1 LEU    29      23.940  45.800  23.010  1.00  0.00           H
ATOM    363  CD2 LEU    29      22.590  47.680  25.360  1.00  0.00           C
ATOM    364 1HD2 LEU    29      23.200  48.550  25.120  1.00  0.00           H
ATOM    365 2HD2 LEU    29      21.710  47.780  24.720  1.00  0.00           H
ATOM    366 3HD2 LEU    29      22.320  47.690  26.420  1.00  0.00           H
ATOM    367  C   LEU    29      24.250  43.440  25.580  1.00  0.00           C
ATOM    368  O   LEU    29      24.470  43.860  26.690  1.00  0.00           O
ATOM    369  N   PHE    30      25.040  42.630  24.880  1.00  0.00           N
ATOM    370  H   PHE    30      24.680  42.320  23.990  1.00  0.00           H
ATOM    371  CA  PHE    30      26.300  42.050  25.310  1.00  0.00           C
ATOM    372  HA  PHE    30      26.090  41.460  26.210  1.00  0.00           H
ATOM    373  CB  PHE    30      26.790  41.090  24.220  1.00  0.00           C
ATOM    374  HB1 PHE    30      27.010  41.630  23.300  1.00  0.00           H
ATOM    375  HB2 PHE    30      25.910  40.520  23.900  1.00  0.00           H
ATOM    376  CG  PHE    30      27.860  40.100  24.590  1.00  0.00           C
ATOM    377  CD1 PHE    30      27.550  38.970  25.380  1.00  0.00           C
ATOM    378  HD1 PHE    30      26.510  38.830  25.640  1.00  0.00           H
ATOM    379  CE1 PHE    30      28.540  38.040  25.750  1.00  0.00           C
ATOM    380  HE1 PHE    30      28.310  37.260  26.460  1.00  0.00           H
ATOM    381  CZ  PHE    30      29.880  38.310  25.470  1.00  0.00           C
ATOM    382  HZ  PHE    30      30.600  37.600  25.860  1.00  0.00           H
ATOM    383  CE2 PHE    30      30.160  39.420  24.630  1.00  0.00           C
ATOM    384  HE2 PHE    30      31.170  39.660  24.360  1.00  0.00           H
ATOM    385  CD2 PHE    30      29.160  40.260  24.110  1.00  0.00           C
ATOM    386  HD2 PHE    30      29.470  41.120  23.540  1.00  0.00           H
ATOM    387  C   PHE    30      27.420  43.020  25.750  1.00  0.00           C
ATOM    388  O   PHE    30      28.410  42.640  26.350  1.00  0.00           O
ATOM    389  N   SER    37      27.220  44.320  25.560  1.00  0.00           N
ATOM    390  H   SER    37      26.270  44.550  25.300  1.00  0.00           H
ATOM    391  CA  SER    37      28.270  45.390  25.760  1.00  0.00           C
ATOM    392  HA  SER    37      29.210  44.880  25.930  1.00  0.00           H
ATOM    393  CB  SER    37      28.390  46.170  24.370  1.00  0.00           C
ATOM    394  HB1 SER    37      28.920  45.570  23.630  1.00  0.00           H
ATOM    395  HB2 SER    37      28.940  47.100  24.560  1.00  0.00           H
ATOM    396  OG  SER    37      27.120  46.510  23.880  1.00  0.00           O
ATOM    397  HG  SER    37      27.310  47.070  23.120  1.00  0.00           H
ATOM    398  C   SER    37      27.950  46.280  27.020  1.00  0.00           C
ATOM    399  O   SER    37      28.580  47.290  27.390  1.00  0.00           O
ATOM    400  N   PHE    38      26.860  45.870  27.700  1.00  0.00           N
ATOM    401  H   PHE    38      26.300  45.240  27.140  1.00  0.00           H
ATOM    402  CA  PHE    38      26.190  46.580  28.820  1.00  0.00           C
ATOM    403  HA  PHE    38      26.990  47.150  29.300  1.00  0.00           H
ATOM    404  CB  PHE    38      25.170  47.560  28.300  1.00  0.00           C
ATOM    405  HB1 PHE    38      24.520  47.850  29.120  1.00  0.00           H
ATOM    406  HB2 PHE    38      24.550  47.020  27.580  1.00  0.00           H
ATOM    407  CG  PHE    38      25.700  48.870  27.700  1.00  0.00           C
ATOM    408  CD1 PHE    38      25.940  48.910  26.310  1.00  0.00           C
ATOM    409  HD1 PHE    38      25.850  48.010  25.730  1.00  0.00           H
ATOM    410  CE1 PHE    38      26.650  50.010  25.720  1.00  0.00           C
ATOM    411  HE1 PHE    38      26.820  50.030  24.660  1.00  0.00           H
ATOM    412  CZ  PHE    38      27.010  51.110  26.580  1.00  0.00           C
ATOM    413  HZ  PHE    38      27.500  52.000  26.210  1.00  0.00           H
ATOM    414  CE2 PHE    38      26.600  51.120  27.880  1.00  0.00           C
ATOM    415  HE2 PHE    38      26.860  51.920  28.560  1.00  0.00           H
ATOM    416  CD2 PHE    38      26.000  49.970  28.480  1.00  0.00           C
ATOM    417  HD2 PHE    38      25.850  49.930  29.550  1.00  0.00           H
ATOM    418  C   PHE    38      25.750  45.680  30.000  1.00  0.00           C
ATOM    419  O   PHE    38      25.620  46.230  31.080  1.00  0.00           O
ATOM    420  N   TYR    39      25.540  44.360  29.770  1.00  0.00           N
ATOM    421  H   TYR    39      25.740  43.960  28.860  1.00  0.00           H
ATOM    422  CA  TYR    39      25.180  43.420  30.850  1.00  0.00           C
ATOM    423  HA  TYR    39      24.590  43.950  31.600  1.00  0.00           H
ATOM    424  CB  TYR    39      24.320  42.240  30.270  1.00  0.00           C
ATOM    425  HB1 TYR    39      24.570  41.280  30.730  1.00  0.00           H
ATOM    426  HB2 TYR    39      24.590  42.040  29.230  1.00  0.00           H
ATOM    427  CG  TYR    39      22.890  42.570  30.300  1.00  0.00           C
ATOM    428  CD1 TYR    39      22.290  43.400  29.340  1.00  0.00           C
ATOM    429  HD1 TYR    39      22.960  43.720  28.560  1.00  0.00           H
ATOM    430  CE1 TYR    39      21.040  43.970  29.560  1.00  0.00           C
ATOM    431  HE1 TYR    39      20.510  44.620  28.880  1.00  0.00           H
ATOM    432  CZ  TYR    39      20.280  43.490  30.620  1.00  0.00           C
ATOM    433  OH  TYR    39      19.050  44.020  30.930  1.00  0.00           O
ATOM    434  HH  TYR    39      18.770  43.840  31.830  1.00  0.00           H
ATOM    435  CE2 TYR    39      20.810  42.510  31.470  1.00  0.00           C
ATOM    436  HE2 TYR    39      20.240  42.210  32.340  1.00  0.00           H
ATOM    437  CD2 TYR    39      22.150  42.080  31.280  1.00  0.00           C
ATOM    438  HD2 TYR    39      22.640  41.490  32.040  1.00  0.00           H
ATOM    439  C   TYR    39      26.420  42.820  31.610  1.00  0.00           C
ATOM    440  O   TYR    39      27.500  42.580  31.130  1.00  0.00           O
ATOM    441  N   ILE    40      26.160  42.410  32.900  1.00  0.00           N
ATOM    442  H   ILE    40      25.200  42.530  33.220  1.00  0.00           H
ATOM    443  CA  ILE    40      27.060  41.660  33.720  1.00  0.00           C
ATOM    444  HA  ILE    40      28.120  41.790  33.490  1.00  0.00           H
ATOM    445  CB  ILE    40      26.860  42.030  35.230  1.00  0.00           C
ATOM    446  HB  ILE    40      25.900  41.690  35.630  1.00  0.00           H
ATOM    447  CG2 ILE    40      27.960  41.170  36.040  1.00  0.00           C
ATOM    448 1HG2 ILE    40      27.670  41.050  37.080  1.00  0.00           H
ATOM    449 2HG2 ILE    40      28.000  40.140  35.690  1.00  0.00           H
ATOM    450 3HG2 ILE    40      28.960  41.530  35.810  1.00  0.00           H
ATOM    451  CG1 ILE    40      27.070  43.500  35.600  1.00  0.00           C
ATOM    452 1HG1 ILE    40      26.340  44.070  35.020  1.00  0.00           H
ATOM    453 2HG1 ILE    40      28.050  43.850  35.300  1.00  0.00           H
ATOM    454  CD  ILE    40      26.930  43.860  37.100  1.00  0.00           C
ATOM    455  HD1 ILE    40      25.940  43.560  37.430  1.00  0.00           H
ATOM    456  HD2 ILE    40      27.630  43.310  37.730  1.00  0.00           H
ATOM    457  HD3 ILE    40      27.100  44.930  37.250  1.00  0.00           H
ATOM    458  C   ILE    40      26.620  40.230  33.440  1.00  0.00           C
ATOM    459  O   ILE    40      25.400  39.980  33.650  1.00  0.00           O
ATOM    460  N   MET    41      27.450  39.390  32.860  1.00  0.00           N
ATOM    461  H   MET    41      28.410  39.630  32.680  1.00  0.00           H
ATOM    462  CA  MET    41      27.040  38.040  32.440  1.00  0.00           C
ATOM    463  HA  MET    41      25.970  37.880  32.580  1.00  0.00           H
ATOM    464  CB  MET    41      27.300  37.830  30.970  1.00  0.00           C
ATOM    465  HB1 MET    41      26.900  36.830  30.760  1.00  0.00           H
ATOM    466  HB2 MET    41      28.380  37.810  30.850  1.00  0.00           H
ATOM    467  CG  MET    41      26.620  38.860  30.090  1.00  0.00           C
ATOM    468  HG1 MET    41      27.290  39.710  30.110  1.00  0.00           H
ATOM    469  HG2 MET    41      25.710  39.230  30.570  1.00  0.00           H
ATOM    470  SD  MET    41      26.270  38.550  28.370  1.00  0.00           S
ATOM    471  CE  MET    41      24.970  37.250  28.460  1.00  0.00           C
ATOM    472  HE1 MET    41      24.050  37.640  28.910  1.00  0.00           H
ATOM    473  HE2 MET    41      24.820  36.870  27.460  1.00  0.00           H
ATOM    474  HE3 MET    41      25.340  36.450  29.100  1.00  0.00           H
ATOM    475  C   MET    41      27.800  36.950  33.260  1.00  0.00           C
ATOM    476  O   MET    41      28.940  37.120  33.600  1.00  0.00           O
ATOM    477  N   GLY    42      27.130  35.860  33.630  1.00  0.00           N
ATOM    478  H   GLY    42      26.210  35.700  33.240  1.00  0.00           H
ATOM    479  CA  GLY    42      27.680  34.890  34.520  1.00  0.00           C
ATOM    480  HA1 GLY    42      27.530  35.320  35.510  1.00  0.00           H
ATOM    481  HA2 GLY    42      28.760  34.850  34.450  1.00  0.00           H
ATOM    482  C   GLY    42      27.030  33.510  34.430  1.00  0.00           C
ATOM    483  O   GLY    42      25.930  33.350  33.920  1.00  0.00           O
ATOM    484  N   TRP    43      27.790  32.520  34.980  1.00  0.00           N
ATOM    485  H   TRP    43      28.700  32.840  35.270  1.00  0.00           H
ATOM    486  CA  TRP    43      27.450  31.140  35.090  1.00  0.00           C
ATOM    487  HA  TRP    43      26.630  30.930  34.410  1.00  0.00           H
ATOM    488  CB  TRP    43      28.550  30.200  34.680  1.00  0.00           C
ATOM    489  HB1 TRP    43      28.310  29.160  34.870  1.00  0.00           H
ATOM    490  HB2 TRP    43      29.420  30.340  35.320  1.00  0.00           H
ATOM    491  CG  TRP    43      28.860  30.310  33.290  1.00  0.00           C
ATOM    492  CD1 TRP    43      29.670  31.170  32.590  1.00  0.00           C
ATOM    493  HD1 TRP    43      30.400  31.830  33.040  1.00  0.00           H
ATOM    494  NE1 TRP    43      29.600  30.860  31.230  1.00  0.00           N
ATOM    495  HE1 TRP    43      30.170  31.380  30.580  1.00  0.00           H
ATOM    496  CE2 TRP    43      28.580  29.940  30.950  1.00  0.00           C
ATOM    497  CZ2 TRP    43      28.130  29.220  29.780  1.00  0.00           C
ATOM    498  HZ2 TRP    43      28.470  29.610  28.830  1.00  0.00           H
ATOM    499  CH2 TRP    43      27.340  28.030  29.930  1.00  0.00           C
ATOM    500  HH2 TRP    43      27.140  27.440  29.040  1.00  0.00           H
ATOM    501  CZ3 TRP    43      26.840  27.720  31.180  1.00  0.00           C
ATOM    502  HZ3 TRP    43      26.230  26.840  31.310  1.00  0.00           H
ATOM    503  CE3 TRP    43      27.210  28.490  32.300  1.00  0.00           C
ATOM    504  HE3 TRP    43      26.800  28.170  33.240  1.00  0.00           H
ATOM    505  CD2 TRP    43      28.110  29.580  32.260  1.00  0.00           C
ATOM    506  C   TRP    43      27.060  30.690  36.490  1.00  0.00           C
ATOM    507  O   TRP    43      27.690  31.140  37.480  1.00  0.00           O
ATOM    508  N   PHE    44      26.050  29.770  36.530  1.00  0.00           N
ATOM    509  H   PHE    44      25.630  29.580  35.630  1.00  0.00           H
ATOM    510  CA  PHE    44      25.400  29.130  37.690  1.00  0.00           C
ATOM    511  HA  PHE    44      25.990  29.340  38.580  1.00  0.00           H
ATOM    512  CB  PHE    44      24.030  29.820  37.920  1.00  0.00           C
ATOM    513  HB1 PHE    44      23.480  29.220  38.640  1.00  0.00           H
ATOM    514  HB2 PHE    44      23.430  29.830  37.010  1.00  0.00           H
ATOM    515  CG  PHE    44      24.160  31.310  38.330  1.00  0.00           C
ATOM    516  CD1 PHE    44      24.140  32.290  37.330  1.00  0.00           C
ATOM    517  HD1 PHE    44      23.940  32.030  36.300  1.00  0.00           H
ATOM    518  CE1 PHE    44      24.250  33.640  37.740  1.00  0.00           C
ATOM    519  HE1 PHE    44      24.330  34.490  37.080  1.00  0.00           H
ATOM    520  CZ  PHE    44      24.600  33.900  39.060  1.00  0.00           C
ATOM    521  HZ  PHE    44      24.910  34.880  39.400  1.00  0.00           H
ATOM    522  CE2 PHE    44      24.580  32.880  40.070  1.00  0.00           C
ATOM    523  HE2 PHE    44      24.680  33.180  41.100  1.00  0.00           H
ATOM    524  CD2 PHE    44      24.360  31.540  39.670  1.00  0.00           C
ATOM    525  HD2 PHE    44      24.350  30.700  40.340  1.00  0.00           H
ATOM    526  C   PHE    44      25.190  27.660  37.530  1.00  0.00           C
ATOM    527  O   PHE    44      25.310  27.220  36.410  1.00  0.00           O
ATOM    528  N   ARG    45      24.810  26.850  38.600  1.00  0.00           N
ATOM    529  H   ARG    45      24.830  27.230  39.540  1.00  0.00           H
ATOM    530  CA  ARG    45      24.570  25.410  38.470  1.00  0.00           C
ATOM    531  HA  ARG    45      24.170  25.250  37.470  1.00  0.00           H
ATOM    532  CB  ARG    45      25.900  24.630  38.460  1.00  0.00           C
ATOM    533  HB1 ARG    45      26.530  24.970  37.640  1.00  0.00           H
ATOM    534  HB2 ARG    45      25.760  23.570  38.250  1.00  0.00           H
ATOM    535  CG  ARG    45      26.690  24.670  39.830  1.00  0.00           C
ATOM    536  HG1 ARG    45      26.080  24.250  40.630  1.00  0.00           H
ATOM    537  HG2 ARG    45      26.870  25.690  40.170  1.00  0.00           H
ATOM    538  CD  ARG    45      27.980  23.900  39.690  1.00  0.00           C
ATOM    539  HD1 ARG    45      28.420  24.130  38.720  1.00  0.00           H
ATOM    540  HD2 ARG    45      27.890  22.820  39.620  1.00  0.00           H
ATOM    541  NE  ARG    45      28.970  24.400  40.650  1.00  0.00           N
ATOM    542  HE  ARG    45      28.800  25.260  41.140  1.00  0.00           H
ATOM    543  CZ  ARG    45      30.110  23.860  40.950  1.00  0.00           C
ATOM    544  NH1 ARG    45      30.530  22.780  40.340  1.00  0.00           N
ATOM    545 1HH1 ARG    45      29.940  22.310  39.670  1.00  0.00           H
ATOM    546 2HH1 ARG    45      31.460  22.440  40.540  1.00  0.00           H
ATOM    547  NH2 ARG    45      30.890  24.340  41.860  1.00  0.00           N
ATOM    548 1HH2 ARG    45      30.670  25.220  42.320  1.00  0.00           H
ATOM    549 2HH2 ARG    45      31.800  23.950  42.070  1.00  0.00           H
ATOM    550  C   ARG    45      23.620  24.810  39.510  1.00  0.00           C
ATOM    551  O   ARG    45      23.310  25.400  40.530  1.00  0.00           O
ATOM    552  N   GLN    46      22.990  23.720  39.190  1.00  0.00           N
ATOM    553  H   GLN    46      23.130  23.380  38.250  1.00  0.00           H
ATOM    554  CA  GLN    46      22.240  22.870  40.170  1.00  0.00           C
ATOM    555  HA  GLN    46      22.500  23.160  41.190  1.00  0.00           H
ATOM    556  CB  GLN    46      20.750  23.150  40.000  1.00  0.00           C
ATOM    557  HB1 GLN    46      20.440  22.870  39.000  1.00  0.00           H
ATOM    558  HB2 GLN    46      20.530  24.220  40.100  1.00  0.00           H
ATOM    559  CG  GLN    46      19.840  22.490  40.970  1.00  0.00           C
ATOM    560  HG1 GLN    46      20.270  22.370  41.970  1.00  0.00           H
ATOM    561  HG2 GLN    46      19.560  21.490  40.630  1.00  0.00           H
ATOM    562  CD  GLN    46      18.610  23.300  41.150  1.00  0.00           C
ATOM    563  OE1 GLN    46      18.040  23.840  40.200  1.00  0.00           O
ATOM    564  NE2 GLN    46      18.020  23.360  42.330  1.00  0.00           N
ATOM    565 1HE2 GLN    46      18.410  22.760  43.040  1.00  0.00           H
ATOM    566 2HE2 GLN    46      17.150  23.870  42.440  1.00  0.00           H
ATOM    567  C   GLN    46      22.530  21.430  40.030  1.00  0.00           C
ATOM    568  O   GLN    46      22.330  20.820  38.960  1.00  0.00           O
ATOM    569  N   ALA    47      22.970  20.900  41.150  1.00  0.00           N
ATOM    570  H   ALA    47      23.250  21.520  41.890  1.00  0.00           H
ATOM    571  CA  ALA    47      23.120  19.430  41.340  1.00  0.00           C
ATOM    572  HA  ALA    47      23.290  18.870  40.420  1.00  0.00           H
ATOM    573  CB  ALA    47      24.270  19.150  42.350  1.00  0.00           C
ATOM    574  HB1 ALA    47      24.580  18.100  42.430  1.00  0.00           H
ATOM    575  HB2 ALA    47      25.180  19.580  41.930  1.00  0.00           H
ATOM    576  HB3 ALA    47      24.090  19.530  43.350  1.00  0.00           H
ATOM    577  C   ALA    47      21.790  18.870  41.760  1.00  0.00           C
ATOM    578  O   ALA    47      21.070  19.590  42.420  1.00  0.00           O
ATOM    579  N   PRO    48      21.480  17.580  41.560  1.00  0.00           N
ATOM    580  CD  PRO    48      22.390  16.650  41.010  1.00  0.00           C
ATOM    581  HD1 PRO    48      23.330  16.660  41.560  1.00  0.00           H
ATOM    582  HD2 PRO    48      22.620  16.810  39.950  1.00  0.00           H
ATOM    583  CG  PRO    48      21.690  15.320  41.200  1.00  0.00           C
ATOM    584  HG1 PRO    48      21.950  14.940  42.190  1.00  0.00           H
ATOM    585  HG2 PRO    48      21.920  14.640  40.380  1.00  0.00           H
ATOM    586  CB  PRO    48      20.180  15.650  41.280  1.00  0.00           C
ATOM    587  HB1 PRO    48      19.740  14.970  42.010  1.00  0.00           H
ATOM    588  HB2 PRO    48      19.630  15.600  40.340  1.00  0.00           H
ATOM    589  CA  PRO    48      20.170  17.050  41.890  1.00  0.00           C
ATOM    590  HA  PRO    48      19.460  17.700  41.380  1.00  0.00           H
ATOM    591  C   PRO    48      19.810  17.050  43.400  1.00  0.00           C
ATOM    592  O   PRO    48      20.600  16.580  44.200  1.00  0.00           O
ATOM    593  N   GLY    49      18.580  17.380  43.720  1.00  0.00           N
ATOM    594  H   GLY    49      17.940  17.490  42.950  1.00  0.00           H
ATOM    595  CA  GLY    49      18.100  17.340  45.100  1.00  0.00           C
ATOM    596  HA1 GLY    49      18.530  16.400  45.450  1.00  0.00           H
ATOM    597  HA2 GLY    49      17.020  17.230  45.210  1.00  0.00           H
ATOM    598  C   GLY    49      18.630  18.470  46.060  1.00  0.00           C
ATOM    599  O   GLY    49      18.220  18.460  47.230  1.00  0.00           O
ATOM    600  N   ARG    50      19.440  19.410  45.530  1.00  0.00           N
ATOM    601  H   ARG    50      19.820  19.240  44.610  1.00  0.00           H
ATOM    602  CA  ARG    50      20.100  20.540  46.320  1.00  0.00           C
ATOM    603  HA  ARG    50      19.550  20.570  47.260  1.00  0.00           H
ATOM    604  CB  ARG    50      21.520  20.150  46.590  1.00  0.00           C
ATOM    605  HB1 ARG    50      21.920  21.060  47.020  1.00  0.00           H
ATOM    606  HB2 ARG    50      22.080  19.900  45.690  1.00  0.00           H
ATOM    607  CG  ARG    50      21.890  19.050  47.640  1.00  0.00           C
ATOM    608  HG1 ARG    50      21.780  18.100  47.120  1.00  0.00           H
ATOM    609  HG2 ARG    50      21.180  19.050  48.460  1.00  0.00           H
ATOM    610  CD  ARG    50      23.310  19.000  48.090  1.00  0.00           C
ATOM    611  HD1 ARG    50      23.340  18.140  48.750  1.00  0.00           H
ATOM    612  HD2 ARG    50      23.560  19.900  48.640  1.00  0.00           H
ATOM    613  NE  ARG    50      24.300  18.640  47.040  1.00  0.00           N
ATOM    614  HE  ARG    50      24.160  17.780  46.530  1.00  0.00           H
ATOM    615  CZ  ARG    50      25.330  19.380  46.700  1.00  0.00           C
ATOM    616  NH1 ARG    50      25.650  20.520  47.260  1.00  0.00           N
ATOM    617 1HH1 ARG    50      25.020  20.900  47.940  1.00  0.00           H
ATOM    618 2HH1 ARG    50      26.550  20.860  46.930  1.00  0.00           H
ATOM    619  NH2 ARG    50      26.190  19.020  45.790  1.00  0.00           N
ATOM    620 1HH2 ARG    50      25.950  18.200  45.250  1.00  0.00           H
ATOM    621 2HH2 ARG    50      27.050  19.510  45.580  1.00  0.00           H
ATOM    622  C   ARG    50      19.940  21.830  45.580  1.00  0.00           C
ATOM    623  O   ARG    50      19.830  21.830  44.360  1.00  0.00           O
ATOM    624  N   GLU    51      19.870  22.990  46.210  1.00  0.00           N
ATOM    625  H   GLU    51      19.890  22.930  47.220  1.00  0.00           H
ATOM    626  CA  GLU    51      19.460  24.260  45.520  1.00  0.00           C
ATOM    627  HA  GLU    51      18.510  24.040  45.030  1.00  0.00           H
ATOM    628  CB  GLU    51      19.140  25.460  46.540  1.00  0.00           C
ATOM    629  HB1 GLU    51      18.820  26.320  45.950  1.00  0.00           H
ATOM    630  HB2 GLU    51      20.050  25.720  47.070  1.00  0.00           H
ATOM    631  CG  GLU    51      18.070  25.020  47.500  1.00  0.00           C
ATOM    632  HG1 GLU    51      18.440  24.180  48.090  1.00  0.00           H
ATOM    633  HG2 GLU    51      17.160  24.750  46.960  1.00  0.00           H
ATOM    634  CD  GLU    51      17.630  26.080  48.550  1.00  0.00           C
ATOM    635  OE1 GLU    51      17.470  27.240  48.190  1.00  0.00           O
ATOM    636  OE2 GLU    51      17.290  25.710  49.700  1.00  0.00           O
ATOM    637  C   GLU    51      20.530  24.770  44.550  1.00  0.00           C
ATOM    638  O   GLU    51      21.730  24.450  44.670  1.00  0.00           O
ATOM    639  N   ARG    52      20.180  25.750  43.670  1.00  0.00           N
ATOM    640  H   ARG    52      19.260  26.160  43.760  1.00  0.00           H
ATOM    641  CA  ARG    52      20.970  26.370  42.630  1.00  0.00           C
ATOM    642  HA  ARG    52      21.520  25.580  42.120  1.00  0.00           H
ATOM    643  CB  ARG    52      20.140  26.970  41.510  1.00  0.00           C
ATOM    644  HB1 ARG    52      19.510  27.800  41.840  1.00  0.00           H
ATOM    645  HB2 ARG    52      19.430  26.180  41.260  1.00  0.00           H
ATOM    646  CG  ARG    52      20.820  27.330  40.190  1.00  0.00           C
ATOM    647  HG1 ARG    52      21.190  26.500  39.590  1.00  0.00           H
ATOM    648  HG2 ARG    52      21.740  27.880  40.400  1.00  0.00           H
ATOM    649  CD  ARG    52      19.920  28.170  39.260  1.00  0.00           C
ATOM    650  HD1 ARG    52      19.080  27.550  38.950  1.00  0.00           H
ATOM    651  HD2 ARG    52      20.420  28.450  38.340  1.00  0.00           H
ATOM    652  NE  ARG    52      19.430  29.390  39.940  1.00  0.00           N
ATOM    653  HE  ARG    52      19.720  29.530  40.890  1.00  0.00           H
ATOM    654  CZ  ARG    52      18.490  30.250  39.590  1.00  0.00           C
ATOM    655  NH1 ARG    52      17.730  30.010  38.590  1.00  0.00           N
ATOM    656 1HH1 ARG    52      17.890  29.110  38.160  1.00  0.00           H
ATOM    657 2HH1 ARG    52      17.240  30.790  38.170  1.00  0.00           H
ATOM    658  NH2 ARG    52      18.350  31.350  40.340  1.00  0.00           N
ATOM    659 1HH2 ARG    52      19.010  31.420  41.100  1.00  0.00           H
ATOM    660 2HH2 ARG    52      17.510  31.900  40.280  1.00  0.00           H
ATOM    661  C   ARG    52      21.990  27.450  43.160  1.00  0.00           C
ATOM    662  O   ARG    52      21.460  28.480  43.590  1.00  0.00           O
ATOM    663  N   GLU    53      23.310  27.250  43.010  1.00  0.00           N
ATOM    664  H   GLU    53      23.590  26.520  42.360  1.00  0.00           H
ATOM    665  CA  GLU    53      24.370  28.140  43.510  1.00  0.00           C
ATOM    666  HA  GLU    53      23.830  28.900  44.090  1.00  0.00           H
ATOM    667  CB  GLU    53      25.310  27.360  44.450  1.00  0.00           C
ATOM    668  HB1 GLU    53      24.690  27.420  45.350  1.00  0.00           H
ATOM    669  HB2 GLU    53      26.180  27.980  44.680  1.00  0.00           H
ATOM    670  CG  GLU    53      25.630  25.950  44.090  1.00  0.00           C
ATOM    671  HG1 GLU    53      26.040  25.830  43.090  1.00  0.00           H
ATOM    672  HG2 GLU    53      24.740  25.310  44.040  1.00  0.00           H
ATOM    673  CD  GLU    53      26.680  25.350  44.970  1.00  0.00           C
ATOM    674  OE1 GLU    53      26.350  24.730  46.000  1.00  0.00           O
ATOM    675  OE2 GLU    53      27.890  25.590  44.700  1.00  0.00           O
ATOM    676  C   GLU    53      25.330  28.830  42.450  1.00  0.00           C
ATOM    677  O   GLU    53      25.460  28.380  41.310  1.00  0.00           O
ATOM    678  N   PHE    54      25.920  29.960  42.830  1.00  0.00           N
ATOM    679  H   PHE    54      25.690  30.370  43.720  1.00  0.00           H
ATOM    680  CA  PHE    54      27.030  30.710  42.080  1.00  0.00           C
ATOM    681  HA  PHE    54      26.750  31.110  41.110  1.00  0.00           H
ATOM    682  CB  PHE    54      27.480  31.900  42.960  1.00  0.00           C
ATOM    683  HB1 PHE    54      27.910  31.630  43.930  1.00  0.00           H
ATOM    684  HB2 PHE    54      26.580  32.490  43.130  1.00  0.00           H
ATOM    685  CG  PHE    54      28.480  32.840  42.380  1.00  0.00           C
ATOM    686  CD1 PHE    54      28.150  33.490  41.160  1.00  0.00           C
ATOM    687  HD1 PHE    54      27.210  33.230  40.690  1.00  0.00           H
ATOM    688  CE1 PHE    54      29.010  34.410  40.500  1.00  0.00           C
ATOM    689  HE1 PHE    54      28.780  34.890  39.560  1.00  0.00           H
ATOM    690  CZ  PHE    54      30.240  34.750  41.230  1.00  0.00           C
ATOM    691  HZ  PHE    54      30.970  35.420  40.820  1.00  0.00           H
ATOM    692  CE2 PHE    54      30.500  34.100  42.450  1.00  0.00           C
ATOM    693  HE2 PHE    54      31.430  34.340  42.950  1.00  0.00           H
ATOM    694  CD2 PHE    54      29.670  33.180  43.040  1.00  0.00           C
ATOM    695  HD2 PHE    54      30.000  32.610  43.900  1.00  0.00           H
ATOM    696  C   PHE    54      28.340  29.960  41.710  1.00  0.00           C
ATOM    697  O   PHE    54      28.820  29.140  42.520  1.00  0.00           O
ATOM    698  N   VAL    55      28.970  30.330  40.560  1.00  0.00           N
ATOM    699  H   VAL    55      28.520  31.110  40.100  1.00  0.00           H
ATOM    700  CA  VAL    55      30.270  29.850  40.160  1.00  0.00           C
ATOM    701  HA  VAL    55      30.730  29.380  41.020  1.00  0.00           H
ATOM    702  CB  VAL    55      30.260  28.780  38.970  1.00  0.00           C
ATOM    703  HB  VAL    55      29.850  29.230  38.060  1.00  0.00           H
ATOM    704  CG1 VAL    55      31.640  28.310  38.530  1.00  0.00           C
ATOM    705 1HG1 VAL    55      32.010  27.590  39.260  1.00  0.00           H
ATOM    706 2HG1 VAL    55      31.450  27.870  37.550  1.00  0.00           H
ATOM    707 3HG1 VAL    55      32.270  29.200  38.530  1.00  0.00           H
ATOM    708  CG2 VAL    55      29.380  27.590  39.230  1.00  0.00           C
ATOM    709 1HG2 VAL    55      29.420  26.880  38.400  1.00  0.00           H
ATOM    710 2HG2 VAL    55      29.800  27.040  40.070  1.00  0.00           H
ATOM    711 3HG2 VAL    55      28.370  27.900  39.450  1.00  0.00           H
ATOM    712  C   VAL    55      31.160  31.060  39.750  1.00  0.00           C
ATOM    713  O   VAL    55      32.160  31.300  40.440  1.00  0.00           O
ATOM    714  N   ALA    56      30.890  31.660  38.590  1.00  0.00           N
ATOM    715  H   ALA    56      29.950  31.650  38.230  1.00  0.00           H
ATOM    716  CA  ALA    56      31.780  32.640  37.960  1.00  0.00           C
ATOM    717  HA  ALA    56      32.420  33.050  38.740  1.00  0.00           H
ATOM    718  CB  ALA    56      32.690  31.880  36.960  1.00  0.00           C
ATOM    719  HB1 ALA    56      32.060  31.550  36.140  1.00  0.00           H
ATOM    720  HB2 ALA    56      33.470  32.500  36.540  1.00  0.00           H
ATOM    721  HB3 ALA    56      33.160  31.030  37.450  1.00  0.00           H
ATOM    722  C   ALA    56      30.970  33.720  37.180  1.00  0.00           C
ATOM    723  O   ALA    56      29.970  33.400  36.590  1.00  0.00           O
ATOM    724  N   SER    57      31.400  35.000  37.190  1.00  0.00           N
ATOM    725  H   SER    57      32.230  35.210  37.730  1.00  0.00           H
ATOM    726  CA  SER    57      30.720  36.080  36.510  1.00  0.00           C
ATOM    727  HA  SER    57      30.270  35.820  35.550  1.00  0.00           H
ATOM    728  CB  SER    57      29.610  36.720  37.330  1.00  0.00           C
ATOM    729  HB1 SER    57      28.820  36.000  37.550  1.00  0.00           H
ATOM    730  HB2 SER    57      29.080  37.510  36.800  1.00  0.00           H
ATOM    731  OG  SER    57      30.100  37.090  38.610  1.00  0.00           O
ATOM    732  HG  SER    57      29.330  37.470  39.030  1.00  0.00           H
ATOM    733  C   SER    57      31.770  37.150  36.090  1.00  0.00           C
ATOM    734  O   SER    57      32.890  37.270  36.640  1.00  0.00           O
ATOM    735  N   ILE    58      31.360  37.990  35.140  1.00  0.00           N
ATOM    736  H   ILE    58      30.430  37.930  34.750  1.00  0.00           H
ATOM    737  CA  ILE    58      32.250  38.890  34.440  1.00  0.00           C
ATOM    738  HA  ILE    58      32.950  39.200  35.210  1.00  0.00           H
ATOM    739  CB  ILE    58      32.960  38.300  33.240  1.00  0.00           C
ATOM    740  HB  ILE    58      33.260  37.300  33.570  1.00  0.00           H
ATOM    741  CG2 ILE    58      32.070  38.050  32.030  1.00  0.00           C
ATOM    742 1HG2 ILE    58      31.030  37.780  32.240  1.00  0.00           H
ATOM    743 2HG2 ILE    58      32.090  38.950  31.410  1.00  0.00           H
ATOM    744 3HG2 ILE    58      32.490  37.320  31.350  1.00  0.00           H
ATOM    745  CG1 ILE    58      34.290  39.020  32.900  1.00  0.00           C
ATOM    746 1HG1 ILE    58      34.890  38.910  33.810  1.00  0.00           H
ATOM    747 2HG1 ILE    58      34.240  40.100  32.750  1.00  0.00           H
ATOM    748  CD  ILE    58      35.140  38.420  31.720  1.00  0.00           C
ATOM    749  HD1 ILE    58      34.670  38.660  30.770  1.00  0.00           H
ATOM    750  HD2 ILE    58      36.120  38.890  31.670  1.00  0.00           H
ATOM    751  HD3 ILE    58      35.240  37.340  31.840  1.00  0.00           H
ATOM    752  C   ILE    58      31.520  40.210  34.040  1.00  0.00           C
ATOM    753  O   ILE    58      30.430  40.230  33.400  1.00  0.00           O
ATOM    754  N   LYS    59      32.240  41.250  34.240  1.00  0.00           N
ATOM    755  H   LYS    59      33.170  41.050  34.580  1.00  0.00           H
ATOM    756  CA  LYS    59      31.900  42.620  33.800  1.00  0.00           C
ATOM    757  HA  LYS    59      30.810  42.610  33.830  1.00  0.00           H
ATOM    758  CB  LYS    59      32.440  43.670  34.820  1.00  0.00           C
ATOM    759  HB1 LYS    59      31.990  44.630  34.560  1.00  0.00           H
ATOM    760  HB2 LYS    59      33.530  43.610  34.830  1.00  0.00           H
ATOM    761  CG  LYS    59      31.800  43.530  36.210  1.00  0.00           C
ATOM    762  HG1 LYS    59      32.240  42.670  36.710  1.00  0.00           H
ATOM    763  HG2 LYS    59      30.760  43.230  36.070  1.00  0.00           H
ATOM    764  CD  LYS    59      31.890  44.780  37.100  1.00  0.00           C
ATOM    765  HD1 LYS    59      31.350  44.510  38.010  1.00  0.00           H
ATOM    766  HD2 LYS    59      31.380  45.670  36.760  1.00  0.00           H
ATOM    767  CE  LYS    59      33.390  45.090  37.450  1.00  0.00           C
ATOM    768  HE1 LYS    59      33.920  45.350  36.540  1.00  0.00           H
ATOM    769  HE2 LYS    59      33.790  44.160  37.870  1.00  0.00           H
ATOM    770  NZ  LYS    59      33.530  46.120  38.480  1.00  0.00           N
ATOM    771  HZ1 LYS    59      34.460  46.480  38.650  1.00  0.00           H
ATOM    772  HZ2 LYS    59      32.910  46.920  38.470  1.00  0.00           H
ATOM    773  HZ3 LYS    59      33.210  45.710  39.350  1.00  0.00           H
ATOM    774  C   LYS    59      32.360  42.930  32.340  1.00  0.00           C
ATOM    775  O   LYS    59      33.200  42.220  31.860  1.00  0.00           O
ATOM    776  N   TRP    60      31.680  43.860  31.630  1.00  0.00           N
ATOM    777  H   TRP    60      31.120  44.480  32.200  1.00  0.00           H
ATOM    778  CA  TRP    60      31.540  43.980  30.200  1.00  0.00           C
ATOM    779  HA  TRP    60      31.470  42.990  29.750  1.00  0.00           H
ATOM    780  CB  TRP    60      30.260  44.740  29.850  1.00  0.00           C
ATOM    781  HB1 TRP    60      29.480  44.000  30.060  1.00  0.00           H
ATOM    782  HB2 TRP    60      30.090  44.990  28.800  1.00  0.00           H
ATOM    783  CG  TRP    60      29.960  45.930  30.700  1.00  0.00           C
ATOM    784  CD1 TRP    60      28.980  46.060  31.650  1.00  0.00           C
ATOM    785  HD1 TRP    60      28.360  45.240  31.980  1.00  0.00           H
ATOM    786  NE1 TRP    60      29.010  47.390  32.200  1.00  0.00           N
ATOM    787  HE1 TRP    60      28.330  47.740  32.860  1.00  0.00           H
ATOM    788  CE2 TRP    60      30.030  48.120  31.590  1.00  0.00           C
ATOM    789  CZ2 TRP    60      30.440  49.400  31.720  1.00  0.00           C
ATOM    790  HZ2 TRP    60      29.840  50.020  32.370  1.00  0.00           H
ATOM    791  CH2 TRP    60      31.490  49.980  30.960  1.00  0.00           C
ATOM    792  HH2 TRP    60      31.840  50.990  31.080  1.00  0.00           H
ATOM    793  CZ3 TRP    60      32.180  49.120  30.070  1.00  0.00           C
ATOM    794  HZ3 TRP    60      33.010  49.520  29.490  1.00  0.00           H
ATOM    795  CE3 TRP    60      31.750  47.770  29.920  1.00  0.00           C
ATOM    796  HE3 TRP    60      32.200  47.240  29.100  1.00  0.00           H
ATOM    797  CD2 TRP    60      30.640  47.260  30.620  1.00  0.00           C
ATOM    798  C   TRP    60      32.800  44.540  29.500  1.00  0.00           C
ATOM    799  O   TRP    60      32.670  44.980  28.350  1.00  0.00           O
ATOM    800  N   ALA    61      33.950  44.380  30.080  1.00  0.00           N
ATOM    801  H   ALA    61      33.910  43.900  30.960  1.00  0.00           H
ATOM    802  CA  ALA    61      35.250  44.940  29.720  1.00  0.00           C
ATOM    803  HA  ALA    61      35.280  45.200  28.660  1.00  0.00           H
ATOM    804  CB  ALA    61      35.480  46.330  30.320  1.00  0.00           C
ATOM    805  HB1 ALA    61      36.290  46.870  29.830  1.00  0.00           H
ATOM    806  HB2 ALA    61      34.570  46.920  30.180  1.00  0.00           H
ATOM    807  HB3 ALA    61      35.720  46.240  31.380  1.00  0.00           H
ATOM    808  C   ALA    61      36.350  43.970  29.950  1.00  0.00           C
ATOM    809  O   ALA    61      36.940  43.440  29.020  1.00  0.00           O
ATOM    810  N   GLY    65      36.520  43.540  31.250  1.00  0.00           N
ATOM    811  H   GLY    65      35.940  44.030  31.910  1.00  0.00           H
ATOM    812  CA  GLY    65      37.370  42.450  31.770  1.00  0.00           C
ATOM    813  HA1 GLY    65      38.410  42.540  31.460  1.00  0.00           H
ATOM    814  HA2 GLY    65      36.950  41.570  31.280  1.00  0.00           H
ATOM    815  C   GLY    65      37.320  42.020  33.230  1.00  0.00           C
ATOM    816  O   GLY    65      38.170  41.130  33.470  1.00  0.00           O
ATOM    817  N   ASP    66      36.570  42.620  34.150  1.00  0.00           N
ATOM    818  H   ASP    66      35.960  43.370  33.860  1.00  0.00           H
ATOM    819  CA  ASP    66      36.810  42.410  35.540  1.00  0.00           C
ATOM    820  HA  ASP    66      37.840  42.060  35.560  1.00  0.00           H
ATOM    821  CB  ASP    66      36.670  43.690  36.310  1.00  0.00           C
ATOM    822  HB1 ASP    66      36.980  43.560  37.350  1.00  0.00           H
ATOM    823  HB2 ASP    66      35.600  43.850  36.490  1.00  0.00           H
ATOM    824  CG  ASP    66      37.290  44.900  35.730  1.00  0.00           C
ATOM    825  OD1 ASP    66      38.440  45.240  36.200  1.00  0.00           O
ATOM    826  OD2 ASP    66      36.730  45.470  34.780  1.00  0.00           O
ATOM    827  C   ASP    66      35.970  41.200  36.020  1.00  0.00           C
ATOM    828  O   ASP    66      34.740  41.210  35.870  1.00  0.00           O
ATOM    829  N   ARG    67      36.600  40.150  36.690  1.00  0.00           N
ATOM    830  H   ARG    67      37.560  40.330  36.950  1.00  0.00           H
ATOM    831  CA  ARG    67      36.040  38.790  36.990  1.00  0.00           C
ATOM    832  HA  ARG    67      35.210  38.530  36.340  1.00  0.00           H
ATOM    833  CB  ARG    67      37.130  37.790  36.640  1.00  0.00           C
ATOM    834  HB1 ARG    67      36.720  36.800  36.830  1.00  0.00           H
ATOM    835  HB2 ARG    67      38.010  37.880  37.270  1.00  0.00           H
ATOM    836  CG  ARG    67      37.670  37.870  35.210  1.00  0.00           C
ATOM    837  HG1 ARG    67      38.110  38.870  35.100  1.00  0.00           H
ATOM    838  HG2 ARG    67      36.840  37.740  34.520  1.00  0.00           H
ATOM    839  CD  ARG    67      38.700  36.830  34.830  1.00  0.00           C
ATOM    840  HD1 ARG    67      38.480  35.940  35.420  1.00  0.00           H
ATOM    841  HD2 ARG    67      39.720  37.140  35.080  1.00  0.00           H
ATOM    842  NE  ARG    67      38.680  36.490  33.380  1.00  0.00           N
ATOM    843  HE  ARG    67      37.880  36.040  32.960  1.00  0.00           H
ATOM    844  CZ  ARG    67      39.620  36.580  32.420  1.00  0.00           C
ATOM    845  NH1 ARG    67      40.720  37.200  32.630  1.00  0.00           N
ATOM    846 1HH1 ARG    67      40.940  37.760  33.440  1.00  0.00           H
ATOM    847 2HH1 ARG    67      41.290  37.240  31.790  1.00  0.00           H
ATOM    848  NH2 ARG    67      39.320  36.000  31.280  1.00  0.00           N
ATOM    849 1HH2 ARG    67      38.520  35.380  31.270  1.00  0.00           H
ATOM    850 2HH2 ARG    67      39.870  36.170  30.450  1.00  0.00           H
ATOM    851  C   ARG    67      35.650  38.630  38.480  1.00  0.00           C
ATOM    852  O   ARG    67      36.450  39.000  39.350  1.00  0.00           O
ATOM    853  N   THR    68      34.650  37.820  38.770  1.00  0.00           N
ATOM    854  H   THR    68      33.990  37.630  38.030  1.00  0.00           H
ATOM    855  CA  THR    68      34.300  37.310  40.120  1.00  0.00           C
ATOM    856  HA  THR    68      35.110  37.480  40.830  1.00  0.00           H
ATOM    857  CB  THR    68      33.070  38.060  40.590  1.00  0.00           C
ATOM    858  HB  THR    68      32.200  37.920  39.950  1.00  0.00           H
ATOM    859  CG2 THR    68      32.550  37.780  42.030  1.00  0.00           C
ATOM    860 1HG2 THR    68      31.670  38.390  42.210  1.00  0.00           H
ATOM    861 2HG2 THR    68      32.460  36.710  42.210  1.00  0.00           H
ATOM    862 3HG2 THR    68      33.400  38.030  42.660  1.00  0.00           H
ATOM    863  OG1 THR    68      33.490  39.430  40.590  1.00  0.00           O
ATOM    864  HG1 THR    68      33.580  39.710  39.680  1.00  0.00           H
ATOM    865  C   THR    68      33.970  35.830  40.140  1.00  0.00           C
ATOM    866  O   THR    68      33.460  35.290  39.130  1.00  0.00           O
ATOM    867  N   TYR    69      34.400  35.070  41.180  1.00  0.00           N
ATOM    868  H   TYR    69      34.820  35.540  41.970  1.00  0.00           H
ATOM    869  CA  TYR    69      34.330  33.650  41.290  1.00  0.00           C
ATOM    870  HA  TYR    69      33.720  33.180  40.520  1.00  0.00           H
ATOM    871  CB  TYR    69      35.770  33.130  41.300  1.00  0.00           C
ATOM    872  HB1 TYR    69      35.910  32.120  41.680  1.00  0.00           H
ATOM    873  HB2 TYR    69      36.380  33.750  41.950  1.00  0.00           H
ATOM    874  CG  TYR    69      36.410  33.240  39.960  1.00  0.00           C
ATOM    875  CD1 TYR    69      37.440  34.150  39.710  1.00  0.00           C
ATOM    876  HD1 TYR    69      37.870  34.740  40.510  1.00  0.00           H
ATOM    877  CE1 TYR    69      37.980  34.260  38.410  1.00  0.00           C
ATOM    878  HE1 TYR    69      38.750  34.970  38.140  1.00  0.00           H
ATOM    879  CZ  TYR    69      37.460  33.480  37.340  1.00  0.00           C
ATOM    880  OH  TYR    69      38.040  33.570  36.110  1.00  0.00           O
ATOM    881  HH  TYR    69      38.940  33.860  36.260  1.00  0.00           H
ATOM    882  CE2 TYR    69      36.350  32.630  37.620  1.00  0.00           C
ATOM    883  HE2 TYR    69      35.960  32.060  36.790  1.00  0.00           H
ATOM    884  CD2 TYR    69      35.810  32.500  38.910  1.00  0.00           C
ATOM    885  HD2 TYR    69      35.060  31.760  39.140  1.00  0.00           H
ATOM    886  C   TYR    69      33.780  33.340  42.690  1.00  0.00           C
ATOM    887  O   TYR    69      33.840  34.140  43.610  1.00  0.00           O
ATOM    888  N   GLY    70      33.220  32.160  42.810  1.00  0.00           N
ATOM    889  H   GLY    70      33.230  31.670  41.920  1.00  0.00           H
ATOM    890  CA  GLY    70      32.860  31.470  44.080  1.00  0.00           C
ATOM    891  HA1 GLY    70      32.240  30.570  43.990  1.00  0.00           H
ATOM    892  HA2 GLY    70      32.330  32.120  44.780  1.00  0.00           H
ATOM    893  C   GLY    70      34.170  31.110  44.840  1.00  0.00           C
ATOM    894  O   GLY    70      35.250  31.440  44.360  1.00  0.00           O
ATOM    895  N   THR    71      34.080  30.480  45.980  1.00  0.00           N
ATOM    896  H   THR    71      33.160  30.360  46.370  1.00  0.00           H
ATOM    897  CA  THR    71      35.170  30.190  46.970  1.00  0.00           C
ATOM    898  HA  THR    71      36.100  30.510  46.510  1.00  0.00           H
ATOM    899  CB  THR    71      34.990  31.110  48.200  1.00  0.00           C
ATOM    900  HB  THR    71      35.620  30.770  49.020  1.00  0.00           H
ATOM    901  CG2 THR    71      35.230  32.610  48.020  1.00  0.00           C
ATOM    902 1HG2 THR    71      34.980  33.140  48.940  1.00  0.00           H
ATOM    903 2HG2 THR    71      36.320  32.730  47.990  1.00  0.00           H
ATOM    904 3HG2 THR    71      34.660  33.080  47.220  1.00  0.00           H
ATOM    905  OG1 THR    71      33.640  31.050  48.560  1.00  0.00           O
ATOM    906  HG1 THR    71      33.650  31.430  49.440  1.00  0.00           H
ATOM    907  C   THR    71      35.290  28.770  47.490  1.00  0.00           C
ATOM    908  O   THR    71      34.420  28.000  47.250  1.00  0.00           O
ATOM    909  N   ASP    72      36.450  28.430  48.110  1.00  0.00           N
ATOM    910  H   ASP    72      37.130  29.160  48.170  1.00  0.00           H
ATOM    911  CA  ASP    72      36.770  27.130  48.660  1.00  0.00           C
ATOM    912  HA  ASP    72      37.730  27.230  49.160  1.00  0.00           H
ATOM    913  CB  ASP    72      35.730  26.820  49.760  1.00  0.00           C
ATOM    914  HB1 ASP    72      36.020  25.910  50.290  1.00  0.00           H
ATOM    915  HB2 ASP    72      34.790  26.570  49.280  1.00  0.00           H
ATOM    916  CG  ASP    72      35.340  27.950  50.740  1.00  0.00           C
ATOM    917  OD1 ASP    72      36.210  28.700  51.250  1.00  0.00           O
ATOM    918  OD2 ASP    72      34.140  28.140  51.070  1.00  0.00           O
ATOM    919  C   ASP    72      36.930  25.940  47.770  1.00  0.00           C
ATOM    920  O   ASP    72      37.590  24.950  48.170  1.00  0.00           O
ATOM    921  N   SER    73      36.440  25.970  46.540  1.00  0.00           N
ATOM    922  H   SER    73      35.830  26.740  46.330  1.00  0.00           H
ATOM    923  CA  SER    73      36.630  24.920  45.460  1.00  0.00           C
ATOM    924  HA  SER    73      37.600  24.430  45.580  1.00  0.00           H
ATOM    925  CB  SER    73      35.470  23.870  45.660  1.00  0.00           C
ATOM    926  HB1 SER    73      35.640  23.250  46.540  1.00  0.00           H
ATOM    927  HB2 SER    73      35.390  23.230  44.780  1.00  0.00           H
ATOM    928  OG  SER    73      34.200  24.460  45.750  1.00  0.00           O
ATOM    929  HG  SER    73      33.910  24.440  46.670  1.00  0.00           H
ATOM    930  C   SER    73      36.510  25.470  44.040  1.00  0.00           C
ATOM    931  O   SER    73      36.500  24.630  43.140  1.00  0.00           O
ATOM    932  N   VAL    74      36.430  26.830  43.880  1.00  0.00           N
ATOM    933  H   VAL    74      36.680  27.480  44.620  1.00  0.00           H
ATOM    934  CA  VAL    74      36.100  27.400  42.630  1.00  0.00           C
ATOM    935  HA  VAL    74      35.850  26.600  41.930  1.00  0.00           H
ATOM    936  CB  VAL    74      34.840  28.250  42.720  1.00  0.00           C
ATOM    937  HB  VAL    74      35.010  29.040  43.460  1.00  0.00           H
ATOM    938  CG1 VAL    74      34.420  29.010  41.460  1.00  0.00           C
ATOM    939 1HG1 VAL    74      35.290  29.520  41.060  1.00  0.00           H
ATOM    940 2HG1 VAL    74      34.160  28.410  40.590  1.00  0.00           H
ATOM    941 3HG1 VAL    74      33.540  29.630  41.610  1.00  0.00           H
ATOM    942  CG2 VAL    74      33.600  27.610  43.470  1.00  0.00           C
ATOM    943 1HG2 VAL    74      33.910  27.070  44.360  1.00  0.00           H
ATOM    944 2HG2 VAL    74      32.980  28.450  43.790  1.00  0.00           H
ATOM    945 3HG2 VAL    74      32.980  27.000  42.810  1.00  0.00           H
ATOM    946  C   VAL    74      37.240  28.150  41.980  1.00  0.00           C
ATOM    947  O   VAL    74      37.670  27.740  40.910  1.00  0.00           O
ATOM    948  N   LYS    75      37.810  29.160  42.580  1.00  0.00           N
ATOM    949  H   LYS    75      37.500  29.370  43.510  1.00  0.00           H
ATOM    950  CA  LYS    75      38.740  30.100  41.910  1.00  0.00           C
ATOM    951  HA  LYS    75      38.180  30.450  41.040  1.00  0.00           H
ATOM    952  CB  LYS    75      38.990  31.400  42.620  1.00  0.00           C
ATOM    953  HB1 LYS    75      39.600  31.190  43.500  1.00  0.00           H
ATOM    954  HB2 LYS    75      37.990  31.720  42.920  1.00  0.00           H
ATOM    955  CG  LYS    75      39.870  32.430  41.850  1.00  0.00           C
ATOM    956  HG1 LYS    75      39.520  32.540  40.820  1.00  0.00           H
ATOM    957  HG2 LYS    75      40.900  32.070  41.780  1.00  0.00           H
ATOM    958  CD  LYS    75      39.870  33.860  42.440  1.00  0.00           C
ATOM    959  HD1 LYS    75      40.450  33.740  43.360  1.00  0.00           H
ATOM    960  HD2 LYS    75      38.840  34.120  42.650  1.00  0.00           H
ATOM    961  CE  LYS    75      40.580  34.760  41.490  1.00  0.00           C
ATOM    962  HE1 LYS    75      40.030  34.730  40.560  1.00  0.00           H
ATOM    963  HE2 LYS    75      41.580  34.350  41.330  1.00  0.00           H
ATOM    964  NZ  LYS    75      40.610  36.140  42.020  1.00  0.00           N
ATOM    965  HZ1 LYS    75      39.780  36.430  42.520  1.00  0.00           H
ATOM    966  HZ2 LYS    75      41.300  36.320  42.740  1.00  0.00           H
ATOM    967  HZ3 LYS    75      40.750  36.820  41.290  1.00  0.00           H
ATOM    968  C   LYS    75      40.080  29.430  41.340  1.00  0.00           C
ATOM    969  O   LYS    75      40.400  29.690  40.210  1.00  0.00           O
ATOM    970  N   GLY    76      40.620  28.420  42.030  1.00  0.00           N
ATOM    971  H   GLY    76      40.230  28.180  42.930  1.00  0.00           H
ATOM    972  CA  GLY    76      41.670  27.540  41.630  1.00  0.00           C
ATOM    973  HA1 GLY    76      41.890  26.920  42.490  1.00  0.00           H
ATOM    974  HA2 GLY    76      42.550  28.150  41.470  1.00  0.00           H
ATOM    975  C   GLY    76      41.540  26.530  40.500  1.00  0.00           C
ATOM    976  O   GLY    76      42.510  26.020  40.000  1.00  0.00           O
ATOM    977  N   ARG    77      40.290  26.330  39.990  1.00  0.00           N
ATOM    978  H   ARG    77      39.520  26.840  40.400  1.00  0.00           H
ATOM    979  CA  ARG    77      39.950  25.400  38.880  1.00  0.00           C
ATOM    980  HA  ARG    77      40.830  25.080  38.320  1.00  0.00           H
ATOM    981  CB  ARG    77      39.250  24.190  39.520  1.00  0.00           C
ATOM    982  HB1 ARG    77      39.410  23.400  38.800  1.00  0.00           H
ATOM    983  HB2 ARG    77      38.200  24.430  39.680  1.00  0.00           H
ATOM    984  CG  ARG    77      39.790  23.700  40.890  1.00  0.00           C
ATOM    985  HG1 ARG    77      39.560  24.380  41.710  1.00  0.00           H
ATOM    986  HG2 ARG    77      40.860  23.500  40.830  1.00  0.00           H
ATOM    987  CD  ARG    77      39.090  22.410  41.200  1.00  0.00           C
ATOM    988  HD1 ARG    77      39.370  21.990  42.160  1.00  0.00           H
ATOM    989  HD2 ARG    77      39.240  21.730  40.350  1.00  0.00           H
ATOM    990  NE  ARG    77      37.590  22.590  41.460  1.00  0.00           N
ATOM    991  HE  ARG    77      37.310  23.310  42.110  1.00  0.00           H
ATOM    992  CZ  ARG    77      36.580  21.730  41.200  1.00  0.00           C
ATOM    993  NH1 ARG    77      36.720  20.630  40.470  1.00  0.00           N
ATOM    994 1HH1 ARG    77      37.650  20.510  40.100  1.00  0.00           H
ATOM    995 2HH1 ARG    77      35.880  20.080  40.390  1.00  0.00           H
ATOM    996  NH2 ARG    77      35.390  22.110  41.690  1.00  0.00           N
ATOM    997 1HH2 ARG    77      35.280  22.980  42.190  1.00  0.00           H
ATOM    998 2HH2 ARG    77      34.490  21.730  41.450  1.00  0.00           H
ATOM    999  C   ARG    77      39.030  25.950  37.800  1.00  0.00           C
ATOM   1000  O   ARG    77      38.840  25.290  36.800  1.00  0.00           O
ATOM   1001  N   PHE    78      38.390  27.150  37.960  1.00  0.00           N
ATOM   1002  H   PHE    78      38.570  27.680  38.810  1.00  0.00           H
ATOM   1003  CA  PHE    78      37.500  27.750  37.000  1.00  0.00           C
ATOM   1004  HA  PHE    78      37.350  27.030  36.200  1.00  0.00           H
ATOM   1005  CB  PHE    78      36.110  27.970  37.550  1.00  0.00           C
ATOM   1006  HB1 PHE    78      35.560  28.540  36.800  1.00  0.00           H
ATOM   1007  HB2 PHE    78      36.250  28.580  38.450  1.00  0.00           H
ATOM   1008  CG  PHE    78      35.200  26.800  37.960  1.00  0.00           C
ATOM   1009  CD1 PHE    78      35.530  25.920  38.940  1.00  0.00           C
ATOM   1010  HD1 PHE    78      36.440  26.090  39.500  1.00  0.00           H
ATOM   1011  CE1 PHE    78      34.610  24.950  39.320  1.00  0.00           C
ATOM   1012  HE1 PHE    78      34.790  24.420  40.240  1.00  0.00           H
ATOM   1013  CZ  PHE    78      33.470  24.670  38.570  1.00  0.00           C
ATOM   1014  HZ  PHE    78      32.760  23.900  38.830  1.00  0.00           H
ATOM   1015  CE2 PHE    78      33.070  25.650  37.650  1.00  0.00           C
ATOM   1016  HE2 PHE    78      32.130  25.440  37.170  1.00  0.00           H
ATOM   1017  CD2 PHE    78      34.000  26.650  37.240  1.00  0.00           C
ATOM   1018  HD2 PHE    78      33.670  27.230  36.390  1.00  0.00           H
ATOM   1019  C   PHE    78      37.960  29.080  36.400  1.00  0.00           C
ATOM   1020  O   PHE    78      38.780  29.770  37.020  1.00  0.00           O
ATOM   1021  N   ALA    79      37.460  29.390  35.200  1.00  0.00           N
ATOM   1022  H   ALA    79      36.940  28.680  34.710  1.00  0.00           H
ATOM   1023  CA  ALA    79      37.850  30.590  34.360  1.00  0.00           C
ATOM   1024  HA  ALA    79      38.130  31.470  34.940  1.00  0.00           H
ATOM   1025  CB  ALA    79      39.080  30.130  33.630  1.00  0.00           C
ATOM   1026  HB1 ALA    79      39.430  30.900  32.950  1.00  0.00           H
ATOM   1027  HB2 ALA    79      39.910  29.910  34.290  1.00  0.00           H
ATOM   1028  HB3 ALA    79      38.950  29.250  33.000  1.00  0.00           H
ATOM   1029  C   ALA    79      36.790  31.090  33.410  1.00  0.00           C
ATOM   1030  O   ALA    79      36.090  30.250  32.920  1.00  0.00           O
ATOM   1031  N   ILE    80      36.620  32.400  33.210  1.00  0.00           N
ATOM   1032  H   ILE    80      37.320  33.030  33.590  1.00  0.00           H
ATOM   1033  CA  ILE    80      35.510  33.080  32.560  1.00  0.00           C
ATOM   1034  HA  ILE    80      34.910  32.350  32.010  1.00  0.00           H
ATOM   1035  CB  ILE    80      34.510  33.730  33.560  1.00  0.00           C
ATOM   1036  HB  ILE    80      34.280  32.920  34.260  1.00  0.00           H
ATOM   1037  CG2 ILE    80      35.080  34.840  34.370  1.00  0.00           C
ATOM   1038 1HG2 ILE    80      35.980  34.460  34.860  1.00  0.00           H
ATOM   1039 2HG2 ILE    80      35.180  35.760  33.780  1.00  0.00           H
ATOM   1040 3HG2 ILE    80      34.370  35.030  35.170  1.00  0.00           H
ATOM   1041  CG1 ILE    80      33.230  34.040  32.800  1.00  0.00           C
ATOM   1042 1HG1 ILE    80      33.030  33.150  32.210  1.00  0.00           H
ATOM   1043 2HG1 ILE    80      33.320  34.910  32.150  1.00  0.00           H
ATOM   1044  CD  ILE    80      32.040  34.350  33.750  1.00  0.00           C
ATOM   1045  HD1 ILE    80      31.830  33.550  34.470  1.00  0.00           H
ATOM   1046  HD2 ILE    80      32.330  35.280  34.230  1.00  0.00           H
ATOM   1047  HD3 ILE    80      31.160  34.690  33.200  1.00  0.00           H
ATOM   1048  C   ILE    80      35.970  34.150  31.500  1.00  0.00           C
ATOM   1049  O   ILE    80      36.830  34.950  31.910  1.00  0.00           O
ATOM   1050  N   SER    81      35.350  34.190  30.360  1.00  0.00           N
ATOM   1051  H   SER    81      34.560  33.580  30.230  1.00  0.00           H
ATOM   1052  CA  SER    81      35.820  35.060  29.300  1.00  0.00           C
ATOM   1053  HA  SER    81      36.220  35.990  29.720  1.00  0.00           H
ATOM   1054  CB  SER    81      36.830  34.360  28.350  1.00  0.00           C
ATOM   1055  HB1 SER    81      37.120  35.110  27.610  1.00  0.00           H
ATOM   1056  HB2 SER    81      36.380  33.500  27.850  1.00  0.00           H
ATOM   1057  OG  SER    81      37.970  33.860  29.020  1.00  0.00           O
ATOM   1058  HG  SER    81      38.580  33.570  28.340  1.00  0.00           H
ATOM   1059  C   SER    81      34.680  35.500  28.390  1.00  0.00           C
ATOM   1060  O   SER    81      33.610  34.840  28.380  1.00  0.00           O
ATOM   1061  N   ARG    82      34.860  36.610  27.710  1.00  0.00           N
ATOM   1062  H   ARG    82      35.830  36.870  27.750  1.00  0.00           H
ATOM   1063  CA  ARG    82      33.990  37.130  26.610  1.00  0.00           C
ATOM   1064  HA  ARG    82      33.020  36.640  26.740  1.00  0.00           H
ATOM   1065  CB  ARG    82      33.680  38.630  26.800  1.00  0.00           C
ATOM   1066  HB1 ARG    82      33.140  39.050  25.950  1.00  0.00           H
ATOM   1067  HB2 ARG    82      34.650  39.080  27.020  1.00  0.00           H
ATOM   1068  CG  ARG    82      32.840  38.850  28.050  1.00  0.00           C
ATOM   1069  HG1 ARG    82      33.150  38.180  28.850  1.00  0.00           H
ATOM   1070  HG2 ARG    82      31.790  38.610  27.870  1.00  0.00           H
ATOM   1071  CD  ARG    82      33.060  40.310  28.530  1.00  0.00           C
ATOM   1072  HD1 ARG    82      34.120  40.430  28.740  1.00  0.00           H
ATOM   1073  HD2 ARG    82      32.490  40.520  29.440  1.00  0.00           H
ATOM   1074  NE  ARG    82      32.570  41.340  27.560  1.00  0.00           N
ATOM   1075  HE  ARG    82      33.310  41.890  27.140  1.00  0.00           H
ATOM   1076  CZ  ARG    82      31.340  41.680  27.230  1.00  0.00           C
ATOM   1077  NH1 ARG    82      30.300  41.240  27.840  1.00  0.00           N
ATOM   1078 1HH1 ARG    82      30.310  40.690  28.680  1.00  0.00           H
ATOM   1079 2HH1 ARG    82      29.420  41.660  27.560  1.00  0.00           H
ATOM   1080  NH2 ARG    82      31.140  42.480  26.210  1.00  0.00           N
ATOM   1081 1HH2 ARG    82      31.960  42.810  25.710  1.00  0.00           H
ATOM   1082 2HH2 ARG    82      30.200  42.780  26.020  1.00  0.00           H
ATOM   1083  C   ARG    82      34.580  36.900  25.260  1.00  0.00           C
ATOM   1084  O   ARG    82      35.850  37.150  25.130  1.00  0.00           O
ATOM   1085  N   ASP    83      33.710  36.690  24.230  1.00  0.00           N
ATOM   1086  H   ASP    83      32.770  36.360  24.410  1.00  0.00           H
ATOM   1087  CA  ASP    83      34.110  36.880  22.840  1.00  0.00           C
ATOM   1088  HA  ASP    83      35.160  37.140  22.870  1.00  0.00           H
ATOM   1089  CB  ASP    83      33.910  35.520  22.050  1.00  0.00           C
ATOM   1090  HB1 ASP    83      32.880  35.180  22.130  1.00  0.00           H
ATOM   1091  HB2 ASP    83      34.590  34.800  22.520  1.00  0.00           H
ATOM   1092  CG  ASP    83      34.200  35.650  20.570  1.00  0.00           C
ATOM   1093  OD1 ASP    83      34.240  34.610  19.900  1.00  0.00           O
ATOM   1094  OD2 ASP    83      34.370  36.780  20.050  1.00  0.00           O
ATOM   1095  C   ASP    83      33.150  38.020  22.310  1.00  0.00           C
ATOM   1096  O   ASP    83      31.950  37.820  22.060  1.00  0.00           O
ATOM   1097  N   ASN    84      33.550  39.260  22.260  1.00  0.00           N
ATOM   1098  H   ASN    84      34.500  39.380  22.580  1.00  0.00           H
ATOM   1099  CA  ASN    84      32.840  40.410  21.830  1.00  0.00           C
ATOM   1100  HA  ASN    84      31.830  40.390  22.250  1.00  0.00           H
ATOM   1101  CB  ASN    84      33.580  41.620  22.440  1.00  0.00           C
ATOM   1102  HB1 ASN    84      34.560  41.790  22.000  1.00  0.00           H
ATOM   1103  HB2 ASN    84      33.710  41.470  23.510  1.00  0.00           H
ATOM   1104  CG  ASN    84      32.680  42.880  22.380  1.00  0.00           C
ATOM   1105  OD1 ASN    84      31.680  43.090  23.000  1.00  0.00           O
ATOM   1106  ND2 ASN    84      32.950  43.740  21.480  1.00  0.00           N
ATOM   1107 1HD2 ASN    84      33.720  43.770  20.840  1.00  0.00           H
ATOM   1108 2HD2 ASN    84      32.260  44.480  21.420  1.00  0.00           H
ATOM   1109  C   ASN    84      32.670  40.470  20.300  1.00  0.00           C
ATOM   1110  O   ASN    84      31.740  41.120  19.890  1.00  0.00           O
ATOM   1111  N   ALA    85      33.340  39.650  19.500  1.00  0.00           N
ATOM   1112  H   ALA    85      34.150  39.150  19.840  1.00  0.00           H
ATOM   1113  CA  ALA    85      33.070  39.460  18.060  1.00  0.00           C
ATOM   1114  HA  ALA    85      32.670  40.410  17.710  1.00  0.00           H
ATOM   1115  CB  ALA    85      34.400  39.120  17.390  1.00  0.00           C
ATOM   1116  HB1 ALA    85      34.610  40.150  17.090  1.00  0.00           H
ATOM   1117  HB2 ALA    85      35.200  38.820  18.070  1.00  0.00           H
ATOM   1118  HB3 ALA    85      34.330  38.550  16.460  1.00  0.00           H
ATOM   1119  C   ALA    85      31.920  38.530  17.820  1.00  0.00           C
ATOM   1120  O   ALA    85      31.120  38.860  16.990  1.00  0.00           O
ATOM   1121  N   LYS    86      31.790  37.380  18.510  1.00  0.00           N
ATOM   1122  H   LYS    86      32.570  37.190  19.130  1.00  0.00           H
ATOM   1123  CA  LYS    86      30.730  36.350  18.460  1.00  0.00           C
ATOM   1124  HA  LYS    86      30.280  36.380  17.460  1.00  0.00           H
ATOM   1125  CB  LYS    86      31.180  34.920  18.750  1.00  0.00           C
ATOM   1126  HB1 LYS    86      30.270  34.320  18.760  1.00  0.00           H
ATOM   1127  HB2 LYS    86      31.630  34.920  19.740  1.00  0.00           H
ATOM   1128  CG  LYS    86      32.120  34.420  17.610  1.00  0.00           C
ATOM   1129  HG1 LYS    86      33.020  35.040  17.520  1.00  0.00           H
ATOM   1130  HG2 LYS    86      31.650  34.540  16.640  1.00  0.00           H
ATOM   1131  CD  LYS    86      32.440  32.960  17.840  1.00  0.00           C
ATOM   1132  HD1 LYS    86      31.580  32.480  17.360  1.00  0.00           H
ATOM   1133  HD2 LYS    86      32.480  32.620  18.870  1.00  0.00           H
ATOM   1134  CE  LYS    86      33.610  32.630  16.950  1.00  0.00           C
ATOM   1135  HE1 LYS    86      33.460  32.920  15.910  1.00  0.00           H
ATOM   1136  HE2 LYS    86      33.640  31.550  17.040  1.00  0.00           H
ATOM   1137  NZ  LYS    86      34.820  33.260  17.460  1.00  0.00           N
ATOM   1138  HZ1 LYS    86      35.530  32.560  17.670  1.00  0.00           H
ATOM   1139  HZ2 LYS    86      35.170  33.900  16.770  1.00  0.00           H
ATOM   1140  HZ3 LYS    86      34.620  33.800  18.300  1.00  0.00           H
ATOM   1141  C   LYS    86      29.540  36.740  19.420  1.00  0.00           C
ATOM   1142  O   LYS    86      28.470  36.160  19.380  1.00  0.00           O
ATOM   1143  N   ASN    87      29.690  37.720  20.260  1.00  0.00           N
ATOM   1144  H   ASN    87      30.590  38.150  20.320  1.00  0.00           H
ATOM   1145  CA  ASN    87      28.830  38.080  21.360  1.00  0.00           C
ATOM   1146  HA  ASN    87      29.410  38.800  21.940  1.00  0.00           H
ATOM   1147  CB  ASN    87      27.620  38.840  20.900  1.00  0.00           C
ATOM   1148  HB1 ASN    87      26.980  39.150  21.730  1.00  0.00           H
ATOM   1149  HB2 ASN    87      27.050  38.280  20.160  1.00  0.00           H
ATOM   1150  CG  ASN    87      27.910  40.100  20.160  1.00  0.00           C
ATOM   1151  OD1 ASN    87      28.230  41.090  20.770  1.00  0.00           O
ATOM   1152  ND2 ASN    87      28.000  40.040  18.900  1.00  0.00           N
ATOM   1153 1HD2 ASN    87      27.690  39.200  18.430  1.00  0.00           H
ATOM   1154 2HD2 ASN    87      28.030  40.890  18.350  1.00  0.00           H
ATOM   1155  C   ASN    87      28.500  36.820  22.250  1.00  0.00           C
ATOM   1156  O   ASN    87      27.370  36.460  22.560  1.00  0.00           O
ATOM   1157  N   THR    88      29.540  36.110  22.580  1.00  0.00           N
ATOM   1158  H   THR    88      30.420  36.510  22.290  1.00  0.00           H
ATOM   1159  CA  THR    88      29.440  34.800  23.300  1.00  0.00           C
ATOM   1160  HA  THR    88      28.400  34.620  23.550  1.00  0.00           H
ATOM   1161  CB  THR    88      29.870  33.670  22.330  1.00  0.00           C
ATOM   1162  HB  THR    88      30.940  33.660  22.130  1.00  0.00           H
ATOM   1163  CG2 THR    88      29.840  32.300  23.000  1.00  0.00           C
ATOM   1164 1HG2 THR    88      29.570  31.510  22.300  1.00  0.00           H
ATOM   1165 2HG2 THR    88      30.830  32.000  23.340  1.00  0.00           H
ATOM   1166 3HG2 THR    88      29.030  32.240  23.740  1.00  0.00           H
ATOM   1167  OG1 THR    88      29.060  33.600  21.120  1.00  0.00           O
ATOM   1168  HG1 THR    88      29.370  32.880  20.560  1.00  0.00           H
ATOM   1169  C   THR    88      30.290  34.820  24.580  1.00  0.00           C
ATOM   1170  O   THR    88      31.440  35.180  24.450  1.00  0.00           O
ATOM   1171  N   MET    89      29.790  34.400  25.700  1.00  0.00           N
ATOM   1172  H   MET    89      28.880  33.970  25.630  1.00  0.00           H
ATOM   1173  CA  MET    89      30.510  34.190  26.990  1.00  0.00           C
ATOM   1174  HA  MET    89      31.360  34.860  27.130  1.00  0.00           H
ATOM   1175  CB  MET    89      29.520  34.470  28.160  1.00  0.00           C
ATOM   1176  HB1 MET    89      28.600  33.930  27.930  1.00  0.00           H
ATOM   1177  HB2 MET    89      29.390  35.540  28.240  1.00  0.00           H
ATOM   1178  CG  MET    89      30.070  33.960  29.510  1.00  0.00           C
ATOM   1179  HG1 MET    89      31.110  34.240  29.690  1.00  0.00           H
ATOM   1180  HG2 MET    89      30.140  32.880  29.560  1.00  0.00           H
ATOM   1181  SD  MET    89      29.170  34.390  31.070  1.00  0.00           S
ATOM   1182  CE  MET    89      27.480  33.860  30.710  1.00  0.00           C
ATOM   1183  HE1 MET    89      27.120  34.490  29.910  1.00  0.00           H
ATOM   1184  HE2 MET    89      27.400  32.800  30.470  1.00  0.00           H
ATOM   1185  HE3 MET    89      26.890  34.060  31.610  1.00  0.00           H
ATOM   1186  C   MET    89      31.100  32.700  27.020  1.00  0.00           C
ATOM   1187  O   MET    89      30.340  31.800  26.700  1.00  0.00           O
ATOM   1188  N   TYR    90      32.340  32.550  27.420  1.00  0.00           N
ATOM   1189  H   TYR    90      32.950  33.330  27.600  1.00  0.00           H
ATOM   1190  CA  TYR    90      32.920  31.190  27.780  1.00  0.00           C
ATOM   1191  HA  TYR    90      32.250  30.410  27.400  1.00  0.00           H
ATOM   1192  CB  TYR    90      34.220  30.990  27.010  1.00  0.00           C
ATOM   1193  HB1 TYR    90      34.730  30.100  27.380  1.00  0.00           H
ATOM   1194  HB2 TYR    90      34.930  31.790  27.210  1.00  0.00           H
ATOM   1195  CG  TYR    90      33.980  30.930  25.530  1.00  0.00           C
ATOM   1196  CD1 TYR    90      34.170  32.120  24.790  1.00  0.00           C
ATOM   1197  HD1 TYR    90      34.480  33.010  25.310  1.00  0.00           H
ATOM   1198  CE1 TYR    90      33.840  32.120  23.410  1.00  0.00           C
ATOM   1199  HE1 TYR    90      33.960  33.010  22.810  1.00  0.00           H
ATOM   1200  CZ  TYR    90      33.450  30.980  22.770  1.00  0.00           C
ATOM   1201  OH  TYR    90      33.100  30.910  21.460  1.00  0.00           O
ATOM   1202  HH  TYR    90      32.790  30.040  21.190  1.00  0.00           H
ATOM   1203  CE2 TYR    90      33.340  29.820  23.540  1.00  0.00           C
ATOM   1204  HE2 TYR    90      33.030  28.940  22.990  1.00  0.00           H
ATOM   1205  CD2 TYR    90      33.670  29.690  24.910  1.00  0.00           C
ATOM   1206  HD2 TYR    90      33.640  28.770  25.470  1.00  0.00           H
ATOM   1207  C   TYR    90      33.210  31.000  29.310  1.00  0.00           C
ATOM   1208  O   TYR    90      33.370  31.990  30.060  1.00  0.00           O
ATOM   1209  N   LEU    91      33.160  29.710  29.690  1.00  0.00           N
ATOM   1210  H   LEU    91      32.770  29.030  29.050  1.00  0.00           H
ATOM   1211  CA  LEU    91      33.620  29.140  30.990  1.00  0.00           C
ATOM   1212  HA  LEU    91      34.050  29.990  31.500  1.00  0.00           H
ATOM   1213  CB  LEU    91      32.410  28.620  31.820  1.00  0.00           C
ATOM   1214  HB1 LEU    91      32.210  27.630  31.400  1.00  0.00           H
ATOM   1215  HB2 LEU    91      31.530  29.260  31.750  1.00  0.00           H
ATOM   1216  CG  LEU    91      32.710  28.320  33.330  1.00  0.00           C
ATOM   1217  HG  LEU    91      33.610  27.720  33.450  1.00  0.00           H
ATOM   1218  CD1 LEU    91      32.790  29.590  34.170  1.00  0.00           C
ATOM   1219 1HD1 LEU    91      31.870  30.160  34.020  1.00  0.00           H
ATOM   1220 2HD1 LEU    91      32.910  29.360  35.230  1.00  0.00           H
ATOM   1221 3HD1 LEU    91      33.590  30.230  33.810  1.00  0.00           H
ATOM   1222  CD2 LEU    91      31.530  27.500  33.940  1.00  0.00           C
ATOM   1223 1HD2 LEU    91      31.610  26.480  33.550  1.00  0.00           H
ATOM   1224 2HD2 LEU    91      31.810  27.440  34.990  1.00  0.00           H
ATOM   1225 3HD2 LEU    91      30.550  27.970  33.850  1.00  0.00           H
ATOM   1226  C   LEU    91      34.560  27.920  30.760  1.00  0.00           C
ATOM   1227  O   LEU    91      34.180  27.030  29.980  1.00  0.00           O
ATOM   1228  N   GLN    92      35.630  27.800  31.570  1.00  0.00           N
ATOM   1229  H   GLN    92      35.810  28.480  32.300  1.00  0.00           H
ATOM   1230  CA  GLN    92      36.360  26.580  31.580  1.00  0.00           C
ATOM   1231  HA  GLN    92      35.690  25.790  31.240  1.00  0.00           H
ATOM   1232  CB  GLN    92      37.620  26.630  30.680  1.00  0.00           C
ATOM   1233  HB1 GLN    92      38.490  27.120  31.130  1.00  0.00           H
ATOM   1234  HB2 GLN    92      37.360  27.100  29.730  1.00  0.00           H
ATOM   1235  CG  GLN    92      38.040  25.190  30.410  1.00  0.00           C
ATOM   1236  HG1 GLN    92      37.200  24.560  30.120  1.00  0.00           H
ATOM   1237  HG2 GLN    92      38.310  24.690  31.330  1.00  0.00           H
ATOM   1238  CD  GLN    92      39.160  25.060  29.440  1.00  0.00           C
ATOM   1239  OE1 GLN    92      39.040  25.100  28.200  1.00  0.00           O
ATOM   1240  NE2 GLN    92      40.350  25.000  29.950  1.00  0.00           N
ATOM   1241 1HE2 GLN    92      40.530  24.750  30.910  1.00  0.00           H
ATOM   1242 2HE2 GLN    92      41.160  25.160  29.370  1.00  0.00           H
ATOM   1243  C   GLN    92      36.600  26.100  33.040  1.00  0.00           C
ATOM   1244  O   GLN    92      36.970  26.910  33.890  1.00  0.00           O
ATOM   1245  N   MET    93      36.350  24.820  33.250  1.00  0.00           N
ATOM   1246  H   MET    93      35.950  24.330  32.470  1.00  0.00           H
ATOM   1247  CA  MET    93      36.630  24.090  34.500  1.00  0.00           C
ATOM   1248  HA  MET    93      37.090  24.800  35.170  1.00  0.00           H
ATOM   1249  CB  MET    93      35.380  23.510  35.220  1.00  0.00           C
ATOM   1250  HB1 MET    93      34.850  24.370  35.630  1.00  0.00           H
ATOM   1251  HB2 MET    93      35.660  22.890  36.070  1.00  0.00           H
ATOM   1252  CG  MET    93      34.360  22.690  34.250  1.00  0.00           C
ATOM   1253  HG1 MET    93      34.720  21.670  34.110  1.00  0.00           H
ATOM   1254  HG2 MET    93      34.290  23.090  33.230  1.00  0.00           H
ATOM   1255  SD  MET    93      32.790  22.640  35.070  1.00  0.00           S
ATOM   1256  CE  MET    93      31.890  22.400  33.540  1.00  0.00           C
ATOM   1257  HE1 MET    93      32.140  21.490  33.010  1.00  0.00           H
ATOM   1258  HE2 MET    93      30.830  22.410  33.780  1.00  0.00           H
ATOM   1259  HE3 MET    93      31.960  23.220  32.820  1.00  0.00           H
ATOM   1260  C   MET    93      37.510  22.890  34.330  1.00  0.00           C
ATOM   1261  O   MET    93      37.550  22.270  33.260  1.00  0.00           O
ATOM   1262  N   ASN    94      38.410  22.760  35.300  1.00  0.00           N
ATOM   1263  H   ASN    94      38.230  23.310  36.120  1.00  0.00           H
ATOM   1264  CA  ASN    94      39.700  21.970  35.290  1.00  0.00           C
ATOM   1265  HA  ASN    94      39.690  21.250  34.480  1.00  0.00           H
ATOM   1266  CB  ASN    94      40.880  22.880  35.070  1.00  0.00           C
ATOM   1267  HB1 ASN    94      41.810  22.340  34.870  1.00  0.00           H
ATOM   1268  HB2 ASN    94      41.080  23.470  35.960  1.00  0.00           H
ATOM   1269  CG  ASN    94      40.830  23.800  33.880  1.00  0.00           C
ATOM   1270  OD1 ASN    94      41.260  23.450  32.770  1.00  0.00           O
ATOM   1271  ND2 ASN    94      40.480  25.020  34.140  1.00  0.00           N
ATOM   1272 1HD2 ASN    94      40.210  25.260  35.090  1.00  0.00           H
ATOM   1273 2HD2 ASN    94      40.500  25.710  33.400  1.00  0.00           H
ATOM   1274  C   ASN    94      39.810  21.090  36.550  1.00  0.00           C
ATOM   1275  O   ASN    94      39.220  21.420  37.590  1.00  0.00           O
ATOM   1276  N   SER    95      40.450  19.920  36.510  1.00  0.00           N
ATOM   1277  H   SER    95      40.770  19.560  35.620  1.00  0.00           H
ATOM   1278  CA  SER    95      40.620  19.000  37.670  1.00  0.00           C
ATOM   1279  HA  SER    95      41.000  18.020  37.360  1.00  0.00           H
ATOM   1280  CB  SER    95      41.550  19.510  38.730  1.00  0.00           C
ATOM   1281  HB1 SER    95      41.440  18.810  39.560  1.00  0.00           H
ATOM   1282  HB2 SER    95      41.330  20.550  38.950  1.00  0.00           H
ATOM   1283  OG  SER    95      42.910  19.530  38.340  1.00  0.00           O
ATOM   1284  HG  SER    95      43.400  19.180  39.080  1.00  0.00           H
ATOM   1285  C   SER    95      39.250  18.600  38.240  1.00  0.00           C
ATOM   1286  O   SER    95      39.030  18.710  39.470  1.00  0.00           O
ATOM   1287  N   LEU    96      38.330  18.140  37.350  1.00  0.00           N
ATOM   1288  H   LEU    96      38.500  18.200  36.360  1.00  0.00           H
ATOM   1289  CA  LEU    96      36.950  17.920  37.800  1.00  0.00           C
ATOM   1290  HA  LEU    96      36.640  18.860  38.240  1.00  0.00           H
ATOM   1291  CB  LEU    96      36.010  17.580  36.580  1.00  0.00           C
ATOM   1292  HB1 LEU    96      35.090  17.100  36.910  1.00  0.00           H
ATOM   1293  HB2 LEU    96      36.520  16.850  35.950  1.00  0.00           H
ATOM   1294  CG  LEU    96      35.560  18.710  35.640  1.00  0.00           C
ATOM   1295  HG  LEU    96      36.440  19.210  35.250  1.00  0.00           H
ATOM   1296  CD1 LEU    96      34.720  18.190  34.490  1.00  0.00           C
ATOM   1297 1HD1 LEU    96      35.370  17.550  33.900  1.00  0.00           H
ATOM   1298 2HD1 LEU    96      33.750  17.780  34.750  1.00  0.00           H
ATOM   1299 3HD1 LEU    96      34.650  18.970  33.720  1.00  0.00           H
ATOM   1300  CD2 LEU    96      34.700  19.740  36.460  1.00  0.00           C
ATOM   1301 1HD2 LEU    96      34.330  20.560  35.850  1.00  0.00           H
ATOM   1302 2HD2 LEU    96      33.790  19.270  36.820  1.00  0.00           H
ATOM   1303 3HD2 LEU    96      35.080  20.090  37.420  1.00  0.00           H
ATOM   1304  C   LEU    96      36.730  16.950  38.920  1.00  0.00           C
ATOM   1305  O   LEU    96      37.460  15.940  38.990  1.00  0.00           O
ATOM   1306  N   LYS    97      35.770  17.120  39.730  1.00  0.00           N
ATOM   1307  H   LYS    97      35.050  17.790  39.540  1.00  0.00           H
ATOM   1308  CA  LYS    97      35.300  16.170  40.730  1.00  0.00           C
ATOM   1309  HA  LYS    97      36.030  15.360  40.830  1.00  0.00           H
ATOM   1310  CB  LYS    97      35.270  16.920  42.170  1.00  0.00           C
ATOM   1311  HB1 LYS    97      34.600  16.380  42.840  1.00  0.00           H
ATOM   1312  HB2 LYS    97      34.880  17.930  42.050  1.00  0.00           H
ATOM   1313  CG  LYS    97      36.720  16.880  42.730  1.00  0.00           C
ATOM   1314  HG1 LYS    97      37.440  17.320  42.050  1.00  0.00           H
ATOM   1315  HG2 LYS    97      37.040  15.850  42.910  1.00  0.00           H
ATOM   1316  CD  LYS    97      36.630  17.750  43.980  1.00  0.00           C
ATOM   1317  HD1 LYS    97      35.670  17.600  44.480  1.00  0.00           H
ATOM   1318  HD2 LYS    97      36.650  18.800  43.700  1.00  0.00           H
ATOM   1319  CE  LYS    97      37.740  17.340  44.980  1.00  0.00           C
ATOM   1320  HE1 LYS    97      38.710  17.360  44.490  1.00  0.00           H
ATOM   1321  HE2 LYS    97      37.590  16.320  45.330  1.00  0.00           H
ATOM   1322  NZ  LYS    97      37.670  18.280  46.100  1.00  0.00           N
ATOM   1323  HZ1 LYS    97      37.710  19.230  45.750  1.00  0.00           H
ATOM   1324  HZ2 LYS    97      36.820  18.290  46.650  1.00  0.00           H
ATOM   1325  HZ3 LYS    97      38.340  17.940  46.770  1.00  0.00           H
ATOM   1326  C   LYS    97      33.870  15.630  40.420  1.00  0.00           C
ATOM   1327  O   LYS    97      33.090  16.330  39.790  1.00  0.00           O
ATOM   1328  N   PRO    98      33.510  14.470  40.960  1.00  0.00           N
ATOM   1329  CD  PRO    98      34.400  13.450  41.610  1.00  0.00           C
ATOM   1330  HD1 PRO    98      34.600  13.760  42.640  1.00  0.00           H
ATOM   1331  HD2 PRO    98      35.350  13.360  41.090  1.00  0.00           H
ATOM   1332  CG  PRO    98      33.670  12.150  41.500  1.00  0.00           C
ATOM   1333  HG1 PRO    98      33.960  11.500  42.320  1.00  0.00           H
ATOM   1334  HG2 PRO    98      33.900  11.740  40.510  1.00  0.00           H
ATOM   1335  CB  PRO    98      32.150  12.640  41.550  1.00  0.00           C
ATOM   1336  HB1 PRO    98      31.900  12.800  42.600  1.00  0.00           H
ATOM   1337  HB2 PRO    98      31.550  11.830  41.150  1.00  0.00           H
ATOM   1338  CA  PRO    98      32.140  13.990  40.850  1.00  0.00           C
ATOM   1339  HA  PRO    98      31.940  13.770  39.800  1.00  0.00           H
ATOM   1340  C   PRO    98      31.070  15.000  41.440  1.00  0.00           C
ATOM   1341  O   PRO    98      29.940  15.100  40.970  1.00  0.00           O
ATOM   1342  N   GLU    99      31.440  15.770  42.470  1.00  0.00           N
ATOM   1343  H   GLU    99      32.280  15.490  42.940  1.00  0.00           H
ATOM   1344  CA  GLU    99      30.730  16.850  43.200  1.00  0.00           C
ATOM   1345  HA  GLU    99      29.850  16.560  43.780  1.00  0.00           H
ATOM   1346  CB  GLU    99      31.770  17.340  44.290  1.00  0.00           C
ATOM   1347  HB1 GLU    99      31.380  18.200  44.830  1.00  0.00           H
ATOM   1348  HB2 GLU    99      32.750  17.600  43.900  1.00  0.00           H
ATOM   1349  CG  GLU    99      32.040  16.180  45.280  1.00  0.00           C
ATOM   1350  HG1 GLU    99      32.800  15.500  44.880  1.00  0.00           H
ATOM   1351  HG2 GLU    99      31.110  15.750  45.650  1.00  0.00           H
ATOM   1352  CD  GLU    99      32.800  16.780  46.490  1.00  0.00           C
ATOM   1353  OE1 GLU    99      32.130  17.410  47.270  1.00  0.00           O
ATOM   1354  OE2 GLU    99      33.940  16.480  46.810  1.00  0.00           O
ATOM   1355  C   GLU    99      30.520  18.050  42.300  1.00  0.00           C
ATOM   1356  O   GLU    99      30.030  19.100  42.780  1.00  0.00           O
ATOM   1357  N   ASP   100      30.960  17.930  41.020  1.00  0.00           N
ATOM   1358  H   ASP   100      31.300  17.030  40.730  1.00  0.00           H
ATOM   1359  CA  ASP   100      30.650  18.940  40.030  1.00  0.00           C
ATOM   1360  HA  ASP   100      30.220  19.800  40.560  1.00  0.00           H
ATOM   1361  CB  ASP   100      31.950  19.370  39.270  1.00  0.00           C
ATOM   1362  HB1 ASP   100      31.700  20.130  38.540  1.00  0.00           H
ATOM   1363  HB2 ASP   100      32.470  18.600  38.710  1.00  0.00           H
ATOM   1364  CG  ASP   100      33.130  19.900  40.060  1.00  0.00           C
ATOM   1365  OD1 ASP   100      33.040  20.990  40.690  1.00  0.00           O
ATOM   1366  OD2 ASP   100      34.270  19.400  39.940  1.00  0.00           O
ATOM   1367  C   ASP   100      29.590  18.490  39.010  1.00  0.00           C
ATOM   1368  O   ASP   100      29.320  19.270  38.090  1.00  0.00           O
ATOM   1369  N   THR   101      29.010  17.290  39.170  1.00  0.00           N
ATOM   1370  H   THR   101      29.270  16.670  39.920  1.00  0.00           H
ATOM   1371  CA  THR   101      27.880  16.840  38.310  1.00  0.00           C
ATOM   1372  HA  THR   101      28.120  16.930  37.250  1.00  0.00           H
ATOM   1373  CB  THR   101      27.680  15.340  38.530  1.00  0.00           C
ATOM   1374  HB  THR   101      27.570  15.180  39.600  1.00  0.00           H
ATOM   1375  CG2 THR   101      26.410  14.780  37.840  1.00  0.00           C
ATOM   1376 1HG2 THR   101      26.440  15.100  36.800  1.00  0.00           H
ATOM   1377 2HG2 THR   101      26.560  13.710  37.740  1.00  0.00           H
ATOM   1378 3HG2 THR   101      25.440  15.160  38.170  1.00  0.00           H
ATOM   1379  OG1 THR   101      28.840  14.660  38.160  1.00  0.00           O
ATOM   1380  HG1 THR   101      29.180  14.130  38.890  1.00  0.00           H
ATOM   1381  C   THR   101      26.560  17.650  38.540  1.00  0.00           C
ATOM   1382  O   THR   101      25.970  17.670  39.620  1.00  0.00           O
ATOM   1383  N   ALA   102      26.200  18.480  37.580  1.00  0.00           N
ATOM   1384  H   ALA   102      26.660  18.510  36.680  1.00  0.00           H
ATOM   1385  CA  ALA   102      25.020  19.390  37.560  1.00  0.00           C
ATOM   1386  HA  ALA   102      24.140  18.910  37.990  1.00  0.00           H
ATOM   1387  CB  ALA   102      25.360  20.720  38.310  1.00  0.00           C
ATOM   1388  HB1 ALA   102      24.800  21.590  37.970  1.00  0.00           H
ATOM   1389  HB2 ALA   102      25.310  20.530  39.380  1.00  0.00           H
ATOM   1390  HB3 ALA   102      26.390  21.020  38.070  1.00  0.00           H
ATOM   1391  C   ALA   102      24.510  19.780  36.160  1.00  0.00           C
ATOM   1392  O   ALA   102      25.090  19.620  35.080  1.00  0.00           O
ATOM   1393  N   VAL   103      23.270  20.300  36.140  1.00  0.00           N
ATOM   1394  H   VAL   103      22.650  20.410  36.920  1.00  0.00           H
ATOM   1395  CA  VAL   103      22.830  21.190  34.970  1.00  0.00           C
ATOM   1396  HA  VAL   103      23.200  20.670  34.090  1.00  0.00           H
ATOM   1397  CB  VAL   103      21.300  21.300  34.830  1.00  0.00           C
ATOM   1398  HB  VAL   103      20.860  21.880  35.640  1.00  0.00           H
ATOM   1399  CG1 VAL   103      20.940  22.070  33.490  1.00  0.00           C
ATOM   1400 1HG1 VAL   103      19.870  22.200  33.290  1.00  0.00           H
ATOM   1401 2HG1 VAL   103      21.450  23.030  33.600  1.00  0.00           H
ATOM   1402 3HG1 VAL   103      21.280  21.540  32.600  1.00  0.00           H
ATOM   1403  CG2 VAL   103      20.800  19.870  34.780  1.00  0.00           C
ATOM   1404 1HG2 VAL   103      21.430  19.220  34.170  1.00  0.00           H
ATOM   1405 2HG2 VAL   103      20.770  19.400  35.760  1.00  0.00           H
ATOM   1406 3HG2 VAL   103      19.780  19.820  34.400  1.00  0.00           H
ATOM   1407  C   VAL   103      23.540  22.530  35.220  1.00  0.00           C
ATOM   1408  O   VAL   103      23.480  23.040  36.330  1.00  0.00           O
ATOM   1409  N   TYR   104      24.230  23.030  34.240  1.00  0.00           N
ATOM   1410  H   TYR   104      24.320  22.510  33.380  1.00  0.00           H
ATOM   1411  CA  TYR   104      24.850  24.380  34.270  1.00  0.00           C
ATOM   1412  HA  TYR   104      24.930  24.750  35.290  1.00  0.00           H
ATOM   1413  CB  TYR   104      26.230  24.440  33.720  1.00  0.00           C
ATOM   1414  HB1 TYR   104      26.550  25.460  33.520  1.00  0.00           H
ATOM   1415  HB2 TYR   104      26.290  24.040  32.710  1.00  0.00           H
ATOM   1416  CG  TYR   104      27.270  23.740  34.550  1.00  0.00           C
ATOM   1417  CD1 TYR   104      27.300  22.370  34.680  1.00  0.00           C
ATOM   1418  HD1 TYR   104      26.750  21.720  34.020  1.00  0.00           H
ATOM   1419  CE1 TYR   104      28.210  21.730  35.550  1.00  0.00           C
ATOM   1420  HE1 TYR   104      28.330  20.660  35.610  1.00  0.00           H
ATOM   1421  CZ  TYR   104      28.960  22.500  36.470  1.00  0.00           C
ATOM   1422  OH  TYR   104      29.630  21.930  37.530  1.00  0.00           O
ATOM   1423  HH  TYR   104      29.440  20.990  37.600  1.00  0.00           H
ATOM   1424  CE2 TYR   104      28.930  23.930  36.350  1.00  0.00           C
ATOM   1425  HE2 TYR   104      29.550  24.500  37.020  1.00  0.00           H
ATOM   1426  CD2 TYR   104      28.180  24.510  35.320  1.00  0.00           C
ATOM   1427  HD2 TYR   104      28.140  25.580  35.250  1.00  0.00           H
ATOM   1428  C   TYR   104      23.940  25.370  33.530  1.00  0.00           C
ATOM   1429  O   TYR   104      23.320  25.040  32.510  1.00  0.00           O
ATOM   1430  N   TYR   105      23.790  26.590  34.070  1.00  0.00           N
ATOM   1431  H   TYR   105      24.330  26.830  34.890  1.00  0.00           H
ATOM   1432  CA  TYR   105      22.910  27.620  33.550  1.00  0.00           C
ATOM   1433  HA  TYR   105      22.490  27.360  32.580  1.00  0.00           H
ATOM   1434  CB  TYR   105      21.840  27.840  34.630  1.00  0.00           C
ATOM   1435  HB1 TYR   105      21.260  28.730  34.420  1.00  0.00           H
ATOM   1436  HB2 TYR   105      22.450  28.010  35.520  1.00  0.00           H
ATOM   1437  CG  TYR   105      20.940  26.690  34.730  1.00  0.00           C
ATOM   1438  CD1 TYR   105      21.050  25.850  35.810  1.00  0.00           C
ATOM   1439  HD1 TYR   105      21.760  25.980  36.620  1.00  0.00           H
ATOM   1440  CE1 TYR   105      20.130  24.830  35.920  1.00  0.00           C
ATOM   1441  HE1 TYR   105      20.140  24.310  36.860  1.00  0.00           H
ATOM   1442  CZ  TYR   105      19.130  24.610  34.960  1.00  0.00           C
ATOM   1443  OH  TYR   105      18.190  23.640  35.200  1.00  0.00           O
ATOM   1444  HH  TYR   105      17.610  23.500  34.450  1.00  0.00           H
ATOM   1445  CE2 TYR   105      19.010  25.470  33.850  1.00  0.00           C
ATOM   1446  HE2 TYR   105      18.170  25.370  33.180  1.00  0.00           H
ATOM   1447  CD2 TYR   105      19.970  26.560  33.730  1.00  0.00           C
ATOM   1448  HD2 TYR   105      20.000  27.160  32.830  1.00  0.00           H
ATOM   1449  C   TYR   105      23.640  28.940  33.280  1.00  0.00           C
ATOM   1450  O   TYR   105      24.430  29.410  34.090  1.00  0.00           O
ATOM   1451  N   CYS   106      23.390  29.560  32.180  1.00  0.00           N
ATOM   1452  H   CYS   106      22.750  29.190  31.490  1.00  0.00           H
ATOM   1453  CA  CYS   106      23.820  31.000  31.880  1.00  0.00           C
ATOM   1454  HA  CYS   106      24.770  31.130  32.410  1.00  0.00           H
ATOM   1455  CB  CYS   106      24.010  31.050  30.310  1.00  0.00           C
ATOM   1456  HB1 CYS   106      23.130  30.680  29.780  1.00  0.00           H
ATOM   1457  HB2 CYS   106      24.780  30.340  30.010  1.00  0.00           H
ATOM   1458  SG  CYS   106      24.350  32.650  29.640  1.00  0.00           S
ATOM   1459  C   CYS   106      22.770  31.970  32.400  1.00  0.00           C
ATOM   1460  O   CYS   106      21.590  31.730  32.380  1.00  0.00           O
ATOM   1461  N   ALA   107      23.230  33.130  32.860  1.00  0.00           N
ATOM   1462  H   ALA   107      24.230  33.200  32.920  1.00  0.00           H
ATOM   1463  CA  ALA   107      22.380  34.220  33.370  1.00  0.00           C
ATOM   1464  HA  ALA   107      21.540  34.230  32.680  1.00  0.00           H
ATOM   1465  CB  ALA   107      22.050  33.880  34.850  1.00  0.00           C
ATOM   1466  HB1 ALA   107      21.320  34.640  35.140  1.00  0.00           H
ATOM   1467  HB2 ALA   107      21.600  32.890  34.870  1.00  0.00           H
ATOM   1468  HB3 ALA   107      23.010  33.920  35.370  1.00  0.00           H
ATOM   1469  C   ALA   107      23.040  35.630  33.220  1.00  0.00           C
ATOM   1470  O   ALA   107      24.250  35.720  33.090  1.00  0.00           O
ATOM   1471  N   ALA   108      22.230  36.690  33.120  1.00  0.00           N
ATOM   1472  H   ALA   108      21.230  36.570  33.220  1.00  0.00           H
ATOM   1473  CA  ALA   108      22.740  38.010  33.040  1.00  0.00           C
ATOM   1474  HA  ALA   108      23.740  37.930  33.460  1.00  0.00           H
ATOM   1475  CB  ALA   108      22.960  38.290  31.570  1.00  0.00           C
ATOM   1476  HB1 ALA   108      22.050  38.240  30.970  1.00  0.00           H
ATOM   1477  HB2 ALA   108      23.430  39.270  31.570  1.00  0.00           H
ATOM   1478  HB3 ALA   108      23.710  37.620  31.140  1.00  0.00           H
ATOM   1479  C   ALA   108      21.850  39.150  33.640  1.00  0.00           C
ATOM   1480  O   ALA   108      20.640  39.180  33.710  1.00  0.00           O
ATOM   1481  N   ASP   109      22.560  40.190  34.160  1.00  0.00           N
ATOM   1482  H   ASP   109      23.560  40.050  34.170  1.00  0.00           H
ATOM   1483  CA  ASP   109      21.990  41.280  35.010  1.00  0.00           C
ATOM   1484  HA  ASP   109      20.930  41.400  34.770  1.00  0.00           H
ATOM   1485  CB  ASP   109      22.070  40.860  36.500  1.00  0.00           C
ATOM   1486  HB1 ASP   109      23.100  40.860  36.880  1.00  0.00           H
ATOM   1487  HB2 ASP   109      21.740  39.820  36.590  1.00  0.00           H
ATOM   1488  CG  ASP   109      21.240  41.660  37.510  1.00  0.00           C
ATOM   1489  OD1 ASP   109      20.000  41.480  37.560  1.00  0.00           O
ATOM   1490  OD2 ASP   109      21.740  42.610  38.120  1.00  0.00           O
ATOM   1491  C   ASP   109      22.660  42.630  34.840  1.00  0.00           C
ATOM   1492  O   ASP   109      23.590  42.740  34.020  1.00  0.00           O
ATOM   1493  N   ARG   110      22.260  43.640  35.580  1.00  0.00           N
ATOM   1494  H   ARG   110      21.440  43.510  36.150  1.00  0.00           H
ATOM   1495  CA  ARG   110      22.770  45.120  35.460  1.00  0.00           C
ATOM   1496  HA  ARG   110      23.590  45.180  34.750  1.00  0.00           H
ATOM   1497  CB  ARG   110      21.710  46.100  35.000  1.00  0.00           C
ATOM   1498  HB1 ARG   110      21.990  47.150  35.060  1.00  0.00           H
ATOM   1499  HB2 ARG   110      20.770  45.940  35.540  1.00  0.00           H
ATOM   1500  CG  ARG   110      21.410  45.690  33.530  1.00  0.00           C
ATOM   1501  HG1 ARG   110      20.590  46.370  33.280  1.00  0.00           H
ATOM   1502  HG2 ARG   110      21.040  44.670  33.610  1.00  0.00           H
ATOM   1503  CD  ARG   110      22.460  45.950  32.430  1.00  0.00           C
ATOM   1504  HD1 ARG   110      23.130  45.110  32.250  1.00  0.00           H
ATOM   1505  HD2 ARG   110      23.140  46.730  32.770  1.00  0.00           H
ATOM   1506  NE  ARG   110      21.810  46.460  31.180  1.00  0.00           N
ATOM   1507  HE  ARG   110      21.390  45.850  30.490  1.00  0.00           H
ATOM   1508  CZ  ARG   110      21.720  47.740  30.790  1.00  0.00           C
ATOM   1509  NH1 ARG   110      22.300  48.730  31.400  1.00  0.00           N
ATOM   1510 1HH1 ARG   110      22.660  48.480  32.310  1.00  0.00           H
ATOM   1511 2HH1 ARG   110      22.140  49.690  31.130  1.00  0.00           H
ATOM   1512  NH2 ARG   110      21.150  48.050  29.690  1.00  0.00           N
ATOM   1513 1HH2 ARG   110      20.520  47.400  29.230  1.00  0.00           H
ATOM   1514 2HH2 ARG   110      21.110  48.980  29.300  1.00  0.00           H
ATOM   1515  C   ARG   110      23.330  45.790  36.720  1.00  0.00           C
ATOM   1516  O   ARG   110      24.130  46.740  36.570  1.00  0.00           O
ATOM   1517  N   PHE   111      22.860  45.310  37.810  1.00  0.00           N
ATOM   1518  H   PHE   111      22.200  44.540  37.820  1.00  0.00           H
ATOM   1519  CA  PHE   111      23.170  45.780  39.160  1.00  0.00           C
ATOM   1520  HA  PHE   111      23.870  46.610  39.090  1.00  0.00           H
ATOM   1521  CB  PHE   111      21.910  46.250  39.890  1.00  0.00           C
ATOM   1522  HB1 PHE   111      22.140  46.760  40.820  1.00  0.00           H
ATOM   1523  HB2 PHE   111      21.370  45.340  40.160  1.00  0.00           H
ATOM   1524  CG  PHE   111      20.900  47.190  39.130  1.00  0.00           C
ATOM   1525  CD1 PHE   111      19.980  46.570  38.220  1.00  0.00           C
ATOM   1526  HD1 PHE   111      19.840  45.510  38.140  1.00  0.00           H
ATOM   1527  CE1 PHE   111      19.030  47.430  37.520  1.00  0.00           C
ATOM   1528  HE1 PHE   111      18.270  46.980  36.910  1.00  0.00           H
ATOM   1529  CZ  PHE   111      19.260  48.740  37.440  1.00  0.00           C
ATOM   1530  HZ  PHE   111      18.660  49.310  36.740  1.00  0.00           H
ATOM   1531  CE2 PHE   111      20.270  49.340  38.200  1.00  0.00           C
ATOM   1532  HE2 PHE   111      20.280  50.410  38.070  1.00  0.00           H
ATOM   1533  CD2 PHE   111      21.140  48.590  39.060  1.00  0.00           C
ATOM   1534  HD2 PHE   111      21.920  49.140  39.560  1.00  0.00           H
ATOM   1535  C   PHE   111      23.940  44.750  40.070  1.00  0.00           C
ATOM   1536  O   PHE   111      24.690  45.100  40.990  1.00  0.00           O
ATOM   1537  N   LEU   112      23.790  43.420  39.840  1.00  0.00           N
ATOM   1538  H   LEU   112      23.170  43.170  39.080  1.00  0.00           H
ATOM   1539  CA  LEU   112      24.240  42.330  40.660  1.00  0.00           C
ATOM   1540  HA  LEU   112      24.460  42.670  41.670  1.00  0.00           H
ATOM   1541  CB  LEU   112      23.070  41.250  40.790  1.00  0.00           C
ATOM   1542  HB1 LEU   112      23.410  40.410  41.400  1.00  0.00           H
ATOM   1543  HB2 LEU   112      22.900  40.930  39.770  1.00  0.00           H
ATOM   1544  CG  LEU   112      21.820  41.720  41.490  1.00  0.00           C
ATOM   1545  HG  LEU   112      21.420  42.490  40.820  1.00  0.00           H
ATOM   1546  CD1 LEU   112      20.780  40.570  41.420  1.00  0.00           C
ATOM   1547 1HD1 LEU   112      21.240  39.740  41.980  1.00  0.00           H
ATOM   1548 2HD1 LEU   112      19.860  40.790  41.960  1.00  0.00           H
ATOM   1549 3HD1 LEU   112      20.640  40.250  40.390  1.00  0.00           H
ATOM   1550  CD2 LEU   112      21.990  42.090  42.960  1.00  0.00           C
ATOM   1551 1HD2 LEU   112      22.240  41.230  43.580  1.00  0.00           H
ATOM   1552 2HD2 LEU   112      22.750  42.860  43.060  1.00  0.00           H
ATOM   1553 3HD2 LEU   112      21.080  42.560  43.360  1.00  0.00           H
ATOM   1554  C   LEU   112      25.500  41.640  40.040  1.00  0.00           C
ATOM   1555  O   LEU   112      25.600  41.460  38.800  1.00  0.00           O
ATOM   1556  N   THR   113      26.450  41.270  40.840  1.00  0.00           N
ATOM   1557  H   THR   113      26.330  41.410  41.830  1.00  0.00           H
ATOM   1558  CA  THR   113      27.660  40.500  40.480  1.00  0.00           C
ATOM   1559  HA  THR   113      27.700  40.470  39.390  1.00  0.00           H
ATOM   1560  CB  THR   113      28.920  41.270  40.910  1.00  0.00           C
ATOM   1561  HB  THR   113      29.730  40.750  40.380  1.00  0.00           H
ATOM   1562  CG2 THR   113      28.920  42.680  40.330  1.00  0.00           C
ATOM   1563 1HG2 THR   113      28.010  43.150  40.710  1.00  0.00           H
ATOM   1564 2HG2 THR   113      29.800  43.280  40.560  1.00  0.00           H
ATOM   1565 3HG2 THR   113      28.910  42.540  39.250  1.00  0.00           H
ATOM   1566  OG1 THR   113      29.060  41.330  42.300  1.00  0.00           O
ATOM   1567  HG1 THR   113      30.010  41.340  42.430  1.00  0.00           H
ATOM   1568  C   THR   113      27.760  39.110  40.950  1.00  0.00           C
ATOM   1569  O   THR   113      28.460  38.340  40.280  1.00  0.00           O
ATOM   1570  N   ARG   132      27.110  38.670  42.000  1.00  0.00           N
ATOM   1571  H   ARG   132      26.550  39.390  42.420  1.00  0.00           H
ATOM   1572  CA  ARG   132      27.200  37.290  42.570  1.00  0.00           C
ATOM   1573  HA  ARG   132      27.150  36.580  41.750  1.00  0.00           H
ATOM   1574  CB  ARG   132      28.540  37.030  43.320  1.00  0.00           C
ATOM   1575  HB1 ARG   132      29.340  37.380  42.670  1.00  0.00           H
ATOM   1576  HB2 ARG   132      28.660  35.960  43.500  1.00  0.00           H
ATOM   1577  CG  ARG   132      28.700  37.920  44.570  1.00  0.00           C
ATOM   1578  HG1 ARG   132      27.810  37.750  45.180  1.00  0.00           H
ATOM   1579  HG2 ARG   132      28.820  38.940  44.210  1.00  0.00           H
ATOM   1580  CD  ARG   132      29.850  37.490  45.480  1.00  0.00           C
ATOM   1581  HD1 ARG   132      30.760  37.710  44.930  1.00  0.00           H
ATOM   1582  HD2 ARG   132      29.770  36.440  45.790  1.00  0.00           H
ATOM   1583  NE  ARG   132      29.770  38.330  46.640  1.00  0.00           N
ATOM   1584  HE  ARG   132      29.040  39.020  46.730  1.00  0.00           H
ATOM   1585  CZ  ARG   132      30.610  38.450  47.670  1.00  0.00           C
ATOM   1586  NH1 ARG   132      31.650  37.790  47.850  1.00  0.00           N
ATOM   1587 1HH1 ARG   132      31.970  37.120  47.170  1.00  0.00           H
ATOM   1588 2HH1 ARG   132      32.060  37.870  48.770  1.00  0.00           H
ATOM   1589  NH2 ARG   132      30.390  39.370  48.570  1.00  0.00           N
ATOM   1590 1HH2 ARG   132      29.480  39.790  48.570  1.00  0.00           H
ATOM   1591 2HH2 ARG   132      30.980  39.440  49.390  1.00  0.00           H
ATOM   1592  C   ARG   132      25.990  36.730  43.410  1.00  0.00           C
ATOM   1593  O   ARG   132      26.020  35.470  43.660  1.00  0.00           O
ATOM   1594  N   SER   133      24.950  37.510  43.660  1.00  0.00           N
ATOM   1595  H   SER   133      25.000  38.470  43.380  1.00  0.00           H
ATOM   1596  CA  SER   133      23.650  36.930  43.980  1.00  0.00           C
ATOM   1597  HA  SER   133      23.710  36.290  44.860  1.00  0.00           H
ATOM   1598  CB  SER   133      22.910  38.160  44.430  1.00  0.00           C
ATOM   1599  HB1 SER   133      22.870  38.970  43.710  1.00  0.00           H
ATOM   1600  HB2 SER   133      23.410  38.550  45.310  1.00  0.00           H
ATOM   1601  OG  SER   133      21.600  37.820  44.810  1.00  0.00           O
ATOM   1602  HG  SER   133      21.140  38.660  44.890  1.00  0.00           H
ATOM   1603  C   SER   133      22.910  36.190  42.890  1.00  0.00           C
ATOM   1604  O   SER   133      22.710  36.740  41.830  1.00  0.00           O
ATOM   1605  N   VAL   134      22.420  35.030  43.230  1.00  0.00           N
ATOM   1606  H   VAL   134      22.660  34.640  44.130  1.00  0.00           H
ATOM   1607  CA  VAL   134      21.430  34.300  42.360  1.00  0.00           C
ATOM   1608  HA  VAL   134      21.880  34.280  41.370  1.00  0.00           H
ATOM   1609  CB  VAL   134      21.230  32.850  42.810  1.00  0.00           C
ATOM   1610  HB  VAL   134      20.510  32.310  42.190  1.00  0.00           H
ATOM   1611  CG1 VAL   134      22.460  32.000  42.710  1.00  0.00           C
ATOM   1612 1HG1 VAL   134      22.230  31.020  43.130  1.00  0.00           H
ATOM   1613 2HG1 VAL   134      22.790  31.940  41.680  1.00  0.00           H
ATOM   1614 3HG1 VAL   134      23.250  32.420  43.330  1.00  0.00           H
ATOM   1615  CG2 VAL   134      20.700  32.810  44.310  1.00  0.00           C
ATOM   1616 1HG2 VAL   134      19.790  33.390  44.430  1.00  0.00           H
ATOM   1617 2HG2 VAL   134      20.430  31.760  44.460  1.00  0.00           H
ATOM   1618 3HG2 VAL   134      21.520  33.010  45.000  1.00  0.00           H
ATOM   1619  C   VAL   134      20.050  34.940  42.130  1.00  0.00           C
ATOM   1620  O   VAL   134      19.180  34.170  41.640  1.00  0.00           O
ATOM   1621  N   LYS   135      19.850  36.300  42.280  1.00  0.00           N
ATOM   1622  H   LYS   135      20.580  36.890  42.650  1.00  0.00           H
ATOM   1623  CA  LYS   135      18.640  37.040  41.920  1.00  0.00           C
ATOM   1624  HA  LYS   135      17.950  36.210  41.740  1.00  0.00           H
ATOM   1625  CB  LYS   135      18.180  37.940  43.090  1.00  0.00           C
ATOM   1626  HB1 LYS   135      17.560  38.750  42.710  1.00  0.00           H
ATOM   1627  HB2 LYS   135      19.070  38.470  43.430  1.00  0.00           H
ATOM   1628  CG  LYS   135      17.510  37.200  44.260  1.00  0.00           C
ATOM   1629  HG1 LYS   135      17.940  36.200  44.210  1.00  0.00           H
ATOM   1630  HG2 LYS   135      16.450  37.160  44.020  1.00  0.00           H
ATOM   1631  CD  LYS   135      17.540  37.970  45.580  1.00  0.00           C
ATOM   1632  HD1 LYS   135      18.550  38.250  45.850  1.00  0.00           H
ATOM   1633  HD2 LYS   135      17.240  37.390  46.460  1.00  0.00           H
ATOM   1634  CE  LYS   135      16.740  39.310  45.590  1.00  0.00           C
ATOM   1635  HE1 LYS   135      15.850  39.360  44.950  1.00  0.00           H
ATOM   1636  HE2 LYS   135      17.400  39.960  45.010  1.00  0.00           H
ATOM   1637  NZ  LYS   135      16.540  39.690  47.020  1.00  0.00           N
ATOM   1638  HZ1 LYS   135      16.230  40.650  47.120  1.00  0.00           H
ATOM   1639  HZ2 LYS   135      15.840  39.120  47.470  1.00  0.00           H
ATOM   1640  HZ3 LYS   135      17.410  39.630  47.520  1.00  0.00           H
ATOM   1641  C   LYS   135      18.800  37.750  40.540  1.00  0.00           C
ATOM   1642  O   LYS   135      18.220  38.810  40.310  1.00  0.00           O
ATOM   1643  N   TYR   136      19.510  37.130  39.600  1.00  0.00           N
ATOM   1644  H   TYR   136      19.800  36.200  39.870  1.00  0.00           H
ATOM   1645  CA  TYR   136      19.950  37.750  38.400  1.00  0.00           C
ATOM   1646  HA  TYR   136      20.420  38.730  38.510  1.00  0.00           H
ATOM   1647  CB  TYR   136      21.000  36.860  37.730  1.00  0.00           C
ATOM   1648  HB1 TYR   136      20.780  36.570  36.700  1.00  0.00           H
ATOM   1649  HB2 TYR   136      21.130  35.890  38.220  1.00  0.00           H
ATOM   1650  CG  TYR   136      22.370  37.310  37.730  1.00  0.00           C
ATOM   1651  CD1 TYR   136      22.940  38.040  38.790  1.00  0.00           C
ATOM   1652  HD1 TYR   136      22.350  38.420  39.610  1.00  0.00           H
ATOM   1653  CE1 TYR   136      24.330  38.410  38.710  1.00  0.00           C
ATOM   1654  HE1 TYR   136      24.830  39.020  39.460  1.00  0.00           H
ATOM   1655  CZ  TYR   136      25.070  38.150  37.530  1.00  0.00           C
ATOM   1656  OH  TYR   136      26.360  38.530  37.470  1.00  0.00           O
ATOM   1657  HH  TYR   136      26.710  38.940  38.260  1.00  0.00           H
ATOM   1658  CE2 TYR   136      24.490  37.500  36.460  1.00  0.00           C
ATOM   1659  HE2 TYR   136      25.020  37.290  35.540  1.00  0.00           H
ATOM   1660  CD2 TYR   136      23.170  37.060  36.590  1.00  0.00           C
ATOM   1661  HD2 TYR   136      22.750  36.530  35.760  1.00  0.00           H
ATOM   1662  C   TYR   136      18.680  37.820  37.550  1.00  0.00           C
ATOM   1663  O   TYR   136      17.710  37.090  37.740  1.00  0.00           O
ATOM   1664  N   ASP   137      18.590  38.700  36.550  1.00  0.00           N
ATOM   1665  H   ASP   137      19.340  39.370  36.550  1.00  0.00           H
ATOM   1666  CA  ASP   137      17.340  38.900  35.720  1.00  0.00           C
ATOM   1667  HA  ASP   137      16.520  38.820  36.430  1.00  0.00           H
ATOM   1668  CB  ASP   137      17.300  40.270  35.050  1.00  0.00           C
ATOM   1669  HB1 ASP   137      18.140  40.450  34.370  1.00  0.00           H
ATOM   1670  HB2 ASP   137      17.440  40.950  35.890  1.00  0.00           H
ATOM   1671  CG  ASP   137      16.010  40.770  34.300  1.00  0.00           C
ATOM   1672  OD1 ASP   137      14.960  40.090  34.490  1.00  0.00           O
ATOM   1673  OD2 ASP   137      16.090  41.880  33.760  1.00  0.00           O
ATOM   1674  C   ASP   137      17.040  37.920  34.540  1.00  0.00           C
ATOM   1675  O   ASP   137      16.240  37.030  34.580  1.00  0.00           O
ATOM   1676  N   TYR   138      18.030  37.830  33.650  1.00  0.00           N
ATOM   1677  H   TYR   138      18.830  38.450  33.680  1.00  0.00           H
ATOM   1678  CA  TYR   138      18.030  36.930  32.490  1.00  0.00           C
ATOM   1679  HA  TYR   138      17.030  36.670  32.140  1.00  0.00           H
ATOM   1680  CB  TYR   138      18.760  37.530  31.300  1.00  0.00           C
ATOM   1681  HB1 TYR   138      18.800  36.860  30.430  1.00  0.00           H
ATOM   1682  HB2 TYR   138      19.740  37.880  31.630  1.00  0.00           H
ATOM   1683  CG  TYR   138      18.070  38.710  30.660  1.00  0.00           C
ATOM   1684  CD1 TYR   138      18.200  40.020  31.170  1.00  0.00           C
ATOM   1685  HD1 TYR   138      18.860  40.210  32.000  1.00  0.00           H
ATOM   1686  CE1 TYR   138      17.320  41.060  30.690  1.00  0.00           C
ATOM   1687  HE1 TYR   138      17.540  42.050  31.070  1.00  0.00           H
ATOM   1688  CZ  TYR   138      16.360  40.860  29.650  1.00  0.00           C
ATOM   1689  OH  TYR   138      15.570  41.830  29.220  1.00  0.00           O
ATOM   1690  HH  TYR   138      14.810  41.460  28.770  1.00  0.00           H
ATOM   1691  CE2 TYR   138      16.400  39.550  29.110  1.00  0.00           C
ATOM   1692  HE2 TYR   138      15.660  39.310  28.360  1.00  0.00           H
ATOM   1693  CD2 TYR   138      17.210  38.510  29.610  1.00  0.00           C
ATOM   1694  HD2 TYR   138      17.050  37.490  29.290  1.00  0.00           H
ATOM   1695  C   TYR   138      18.580  35.510  32.940  1.00  0.00           C
ATOM   1696  O   TYR   138      19.630  35.410  33.660  1.00  0.00           O
ATOM   1697  N   TRP   139      17.900  34.440  32.580  1.00  0.00           N
ATOM   1698  H   TRP   139      17.010  34.550  32.100  1.00  0.00           H
ATOM   1699  CA  TRP   139      18.310  33.060  32.770  1.00  0.00           C
ATOM   1700  HA  TRP   139      19.380  32.890  32.910  1.00  0.00           H
ATOM   1701  CB  TRP   139      17.520  32.590  34.050  1.00  0.00           C
ATOM   1702  HB1 TRP   139      17.240  31.540  33.990  1.00  0.00           H
ATOM   1703  HB2 TRP   139      16.530  33.040  34.030  1.00  0.00           H
ATOM   1704  CG  TRP   139      18.020  33.090  35.400  1.00  0.00           C
ATOM   1705  CD1 TRP   139      17.540  34.120  36.100  1.00  0.00           C
ATOM   1706  HD1 TRP   139      16.770  34.750  35.680  1.00  0.00           H
ATOM   1707  NE1 TRP   139      18.340  34.420  37.180  1.00  0.00           N
ATOM   1708  HE1 TRP   139      18.260  35.340  37.580  1.00  0.00           H
ATOM   1709  CE2 TRP   139      19.220  33.430  37.410  1.00  0.00           C
ATOM   1710  CZ2 TRP   139      20.030  33.140  38.500  1.00  0.00           C
ATOM   1711  HZ2 TRP   139      20.110  33.780  39.370  1.00  0.00           H
ATOM   1712  CH2 TRP   139      20.800  31.950  38.450  1.00  0.00           C
ATOM   1713  HH2 TRP   139      21.600  31.680  39.110  1.00  0.00           H
ATOM   1714  CZ3 TRP   139      20.750  31.100  37.260  1.00  0.00           C
ATOM   1715  HZ3 TRP   139      21.380  30.230  37.190  1.00  0.00           H
ATOM   1716  CE3 TRP   139      19.860  31.420  36.210  1.00  0.00           C
ATOM   1717  HE3 TRP   139      19.900  30.770  35.350  1.00  0.00           H
ATOM   1718  CD2 TRP   139      19.120  32.580  36.260  1.00  0.00           C
ATOM   1719  C   TRP   139      17.960  32.190  31.540  1.00  0.00           C
ATOM   1720  O   TRP   139      16.820  32.280  31.060  1.00  0.00           O
ATOM   1721  N   GLY   140      18.830  31.370  31.030  1.00  0.00           N
ATOM   1722  H   GLY   140      19.570  31.300  31.720  1.00  0.00           H
ATOM   1723  CA  GLY   140      18.720  30.400  29.940  1.00  0.00           C
ATOM   1724  HA1 GLY   140      19.690  30.190  29.500  1.00  0.00           H
ATOM   1725  HA2 GLY   140      18.110  30.830  29.140  1.00  0.00           H
ATOM   1726  C   GLY   140      18.030  29.080  30.330  1.00  0.00           C
ATOM   1727  O   GLY   140      17.280  29.000  31.270  1.00  0.00           O
ATOM   1728  N   GLN   141      18.280  27.960  29.610  1.00  0.00           N
ATOM   1729  H   GLN   141      18.900  28.180  28.840  1.00  0.00           H
ATOM   1730  CA  GLN   141      17.540  26.660  29.530  1.00  0.00           C
ATOM   1731  HA  GLN   141      16.610  26.650  30.100  1.00  0.00           H
ATOM   1732  CB  GLN   141      17.230  26.350  28.030  1.00  0.00           C
ATOM   1733  HB1 GLN   141      16.870  25.320  27.960  1.00  0.00           H
ATOM   1734  HB2 GLN   141      18.160  26.490  27.480  1.00  0.00           H
ATOM   1735  CG  GLN   141      16.280  27.260  27.320  1.00  0.00           C
ATOM   1736  HG1 GLN   141      16.090  26.910  26.310  1.00  0.00           H
ATOM   1737  HG2 GLN   141      16.780  28.230  27.360  1.00  0.00           H
ATOM   1738  CD  GLN   141      14.870  27.320  28.000  1.00  0.00           C
ATOM   1739  OE1 GLN   141      14.420  28.240  28.780  1.00  0.00           O
ATOM   1740  NE2 GLN   141      13.950  26.450  27.580  1.00  0.00           N
ATOM   1741 1HE2 GLN   141      14.160  25.650  27.000  1.00  0.00           H
ATOM   1742 2HE2 GLN   141      13.050  26.530  28.040  1.00  0.00           H
ATOM   1743  C   GLN   141      18.410  25.540  30.080  1.00  0.00           C
ATOM   1744  O   GLN   141      18.040  24.410  30.000  1.00  0.00           O
ATOM   1745  N   GLY   142      19.650  25.740  30.540  1.00  0.00           N
ATOM   1746  H   GLY   142      20.100  26.640  30.400  1.00  0.00           H
ATOM   1747  CA  GLY   142      20.580  24.650  31.000  1.00  0.00           C
ATOM   1748  HA1 GLY   142      20.200  24.030  31.810  1.00  0.00           H
ATOM   1749  HA2 GLY   142      21.380  25.230  31.460  1.00  0.00           H
ATOM   1750  C   GLY   142      21.370  23.750  29.980  1.00  0.00           C
ATOM   1751  O   GLY   142      20.980  23.630  28.810  1.00  0.00           O
ATOM   1752  N   THR   143      22.440  23.170  30.430  1.00  0.00           N
ATOM   1753  H   THR   143      22.640  23.470  31.380  1.00  0.00           H
ATOM   1754  CA  THR   143      23.320  22.180  29.720  1.00  0.00           C
ATOM   1755  HA  THR   143      22.790  21.590  28.980  1.00  0.00           H
ATOM   1756  CB  THR   143      24.440  22.890  28.900  1.00  0.00           C
ATOM   1757  HB  THR   143      24.000  23.570  28.170  1.00  0.00           H
ATOM   1758  CG2 THR   143      25.490  23.710  29.670  1.00  0.00           C
ATOM   1759 1HG2 THR   143      26.040  24.210  28.880  1.00  0.00           H
ATOM   1760 2HG2 THR   143      25.100  24.460  30.370  1.00  0.00           H
ATOM   1761 3HG2 THR   143      26.070  23.040  30.300  1.00  0.00           H
ATOM   1762  OG1 THR   143      25.220  21.970  28.130  1.00  0.00           O
ATOM   1763  HG1 THR   143      25.150  22.100  27.190  1.00  0.00           H
ATOM   1764  C   THR   143      23.960  21.270  30.790  1.00  0.00           C
ATOM   1765  O   THR   143      24.330  21.700  31.880  1.00  0.00           O
ATOM   1766  N   GLN   144      24.020  19.940  30.540  1.00  0.00           N
ATOM   1767  H   GLN   144      23.650  19.590  29.670  1.00  0.00           H
ATOM   1768  CA  GLN   144      24.190  18.980  31.620  1.00  0.00           C
ATOM   1769  HA  GLN   144      23.900  19.400  32.590  1.00  0.00           H
ATOM   1770  CB  GLN   144      23.030  17.990  31.350  1.00  0.00           C
ATOM   1771  HB1 GLN   144      23.130  17.480  30.400  1.00  0.00           H
ATOM   1772  HB2 GLN   144      22.050  18.490  31.340  1.00  0.00           H
ATOM   1773  CG  GLN   144      22.890  16.890  32.370  1.00  0.00           C
ATOM   1774  HG1 GLN   144      22.770  17.450  33.300  1.00  0.00           H
ATOM   1775  HG2 GLN   144      23.750  16.230  32.470  1.00  0.00           H
ATOM   1776  CD  GLN   144      21.540  16.220  32.230  1.00  0.00           C
ATOM   1777  OE1 GLN   144      20.520  16.530  32.800  1.00  0.00           O
ATOM   1778  NE2 GLN   144      21.580  15.160  31.400  1.00  0.00           N
ATOM   1779 1HE2 GLN   144      22.450  14.920  30.960  1.00  0.00           H
ATOM   1780 2HE2 GLN   144      20.670  14.790  31.170  1.00  0.00           H
ATOM   1781  C   GLN   144      25.580  18.490  31.650  1.00  0.00           C
ATOM   1782  O   GLN   144      26.220  18.290  30.590  1.00  0.00           O
ATOM   1783  N   VAL   145      26.110  18.200  32.800  1.00  0.00           N
ATOM   1784  H   VAL   145      25.550  18.250  33.640  1.00  0.00           H
ATOM   1785  CA  VAL   145      27.490  17.670  32.960  1.00  0.00           C
ATOM   1786  HA  VAL   145      27.890  17.320  32.010  1.00  0.00           H
ATOM   1787  CB  VAL   145      28.420  18.800  33.460  1.00  0.00           C
ATOM   1788  HB  VAL   145      27.990  19.040  34.430  1.00  0.00           H
ATOM   1789  CG1 VAL   145      29.880  18.360  33.680  1.00  0.00           C
ATOM   1790 1HG1 VAL   145      30.270  17.860  32.800  1.00  0.00           H
ATOM   1791 2HG1 VAL   145      30.610  19.080  34.050  1.00  0.00           H
ATOM   1792 3HG1 VAL   145      29.930  17.550  34.400  1.00  0.00           H
ATOM   1793  CG2 VAL   145      28.470  19.950  32.410  1.00  0.00           C
ATOM   1794 1HG2 VAL   145      28.900  19.580  31.480  1.00  0.00           H
ATOM   1795 2HG2 VAL   145      27.490  20.320  32.100  1.00  0.00           H
ATOM   1796 3HG2 VAL   145      29.000  20.820  32.780  1.00  0.00           H
ATOM   1797  C   VAL   145      27.430  16.410  33.860  1.00  0.00           C
ATOM   1798  O   VAL   145      26.930  16.510  34.960  1.00  0.00           O
ATOM   1799  N   THR   146      27.970  15.280  33.370  1.00  0.00           N
ATOM   1800  H   THR   146      28.440  15.360  32.480  1.00  0.00           H
ATOM   1801  CA  THR   146      27.900  14.040  34.060  1.00  0.00           C
ATOM   1802  HA  THR   146      27.520  14.170  35.080  1.00  0.00           H
ATOM   1803  CB  THR   146      27.020  12.910  33.360  1.00  0.00           C
ATOM   1804  HB  THR   146      27.460  12.500  32.450  1.00  0.00           H
ATOM   1805  CG2 THR   146      26.800  11.780  34.350  1.00  0.00           C
ATOM   1806 1HG2 THR   146      26.150  10.970  34.020  1.00  0.00           H
ATOM   1807 2HG2 THR   146      27.750  11.260  34.520  1.00  0.00           H
ATOM   1808 3HG2 THR   146      26.460  12.230  35.280  1.00  0.00           H
ATOM   1809  OG1 THR   146      25.680  13.380  33.020  1.00  0.00           O
ATOM   1810  HG1 THR   146      25.090  13.170  33.750  1.00  0.00           H
ATOM   1811  C   THR   146      29.270  13.620  34.340  1.00  0.00           C
ATOM   1812  O   THR   146      29.990  13.170  33.470  1.00  0.00           O
ATOM   1813  N   VAL   147      29.730  13.800  35.560  1.00  0.00           N
ATOM   1814  H   VAL   147      29.220  14.290  36.280  1.00  0.00           H
ATOM   1815  CA  VAL   147      31.100  13.370  36.070  1.00  0.00           C
ATOM   1816  HA  VAL   147      31.800  13.280  35.240  1.00  0.00           H
ATOM   1817  CB  VAL   147      31.850  14.400  37.050  1.00  0.00           C
ATOM   1818  HB  VAL   147      31.350  14.600  38.000  1.00  0.00           H
ATOM   1819  CG1 VAL   147      33.260  13.920  37.350  1.00  0.00           C
ATOM   1820 1HG1 VAL   147      33.920  14.760  37.580  1.00  0.00           H
ATOM   1821 2HG1 VAL   147      33.220  13.390  38.310  1.00  0.00           H
ATOM   1822 3HG1 VAL   147      33.690  13.390  36.500  1.00  0.00           H
ATOM   1823  CG2 VAL   147      31.890  15.810  36.410  1.00  0.00           C
ATOM   1824 1HG2 VAL   147      31.130  15.910  35.650  1.00  0.00           H
ATOM   1825 2HG2 VAL   147      31.760  16.540  37.210  1.00  0.00           H
ATOM   1826 3HG2 VAL   147      32.730  16.200  35.820  1.00  0.00           H
ATOM   1827  C   VAL   147      31.010  12.070  36.800  1.00  0.00           C
ATOM   1828  O   VAL   147      30.420  12.020  37.880  1.00  0.00           O
ATOM   1829  N   SER   148      31.720  11.070  36.280  1.00  0.00           N
ATOM   1830  H   SER   148      32.210  11.250  35.420  1.00  0.00           H
ATOM   1831  CA  SER   148      31.940   9.820  36.990  1.00  0.00           C
ATOM   1832  HA  SER   148      31.050   9.490  37.540  1.00  0.00           H
ATOM   1833  CB  SER   148      32.110   8.670  35.980  1.00  0.00           C
ATOM   1834  HB1 SER   148      32.300   7.720  36.470  1.00  0.00           H
ATOM   1835  HB2 SER   148      33.080   8.920  35.550  1.00  0.00           H
ATOM   1836  OG  SER   148      31.020   8.520  35.120  1.00  0.00           O
ATOM   1837  HG  SER   148      31.140   7.730  34.590  1.00  0.00           H
ATOM   1838  C   SER   148      33.130   9.910  37.890  1.00  0.00           C
ATOM   1839  O   SER   148      34.040  10.740  37.700  1.00  0.00           O
ATOM   1840  N   SER   149      33.400   8.930  38.810  1.00  0.00           N
ATOM   1841  H   SER   149      32.710   8.220  39.000  1.00  0.00           H
ATOM   1842  CA  SER   149      34.610   8.870  39.640  1.00  0.00           C
ATOM   1843  HA  SER   149      34.940   9.890  39.870  1.00  0.00           H
ATOM   1844  CB  SER   149      34.280   8.230  40.970  1.00  0.00           C
ATOM   1845  HB1 SER   149      34.980   8.530  41.750  1.00  0.00           H
ATOM   1846  HB2 SER   149      34.260   7.150  40.810  1.00  0.00           H
ATOM   1847  OG  SER   149      32.980   8.690  41.500  1.00  0.00           O
ATOM   1848  HG  SER   149      32.940   8.370  42.400  1.00  0.00           H
ATOM   1849  C   SER   149      35.760   8.150  38.890  1.00  0.00           C
ATOM   1850  OC1 SER   149      36.900   8.140  39.380  1.00  0.00           O
ATOM   1851  OC2 SER   149      35.450   7.470  37.900  1.00  0.00           O
TER
ENDMDL
