# Supplementary material for: Targeting Ras-binding domain of ELMO1 by computational nanobody design
Source: Commun Biol. 2023 Mar 17;6:284. doi: 10.1038/s42003-023-04657-w (PMC10023680; doi:10.1038/s42003-023-04657-w)
Supplement: Supplementary file 4 — Supplementary Data 2 [file 42003_2023_4657_MOESM4_ESM.zip › MD_input_output/Nb01_snapshot/snapshot_017000_CDR2.pdb]

ATOM    724  N   SER    57      30.130  34.880  32.190  1.00  0.00           N
ATOM    725  H   SER    57      30.810  35.570  32.450  1.00  0.00           H
ATOM    726  CA  SER    57      29.370  35.180  30.940  1.00  0.00           C
ATOM    727  HA  SER    57      29.070  34.210  30.550  1.00  0.00           H
ATOM    728  CB  SER    57      28.000  35.830  31.230  1.00  0.00           C
ATOM    729  HB1 SER    57      27.480  35.240  31.980  1.00  0.00           H
ATOM    730  HB2 SER    57      27.420  35.930  30.310  1.00  0.00           H
ATOM    731  OG  SER    57      28.100  37.130  31.600  1.00  0.00           O
ATOM    732  HG  SER    57      27.270  37.290  32.060  1.00  0.00           H
ATOM    733  C   SER    57      30.280  35.880  29.960  1.00  0.00           C
ATOM    734  O   SER    57      31.320  36.470  30.270  1.00  0.00           O
ATOM    735  N   ILE    58      29.930  35.610  28.680  1.00  0.00           N
ATOM    736  H   ILE    58      29.070  35.090  28.630  1.00  0.00           H
ATOM    737  CA  ILE    58      30.650  36.040  27.490  1.00  0.00           C
ATOM    738  HA  ILE    58      31.290  36.910  27.660  1.00  0.00           H
ATOM    739  CB  ILE    58      31.530  34.880  26.910  1.00  0.00           C
ATOM    740  HB  ILE    58      32.230  34.730  27.730  1.00  0.00           H
ATOM    741  CG2 ILE    58      30.780  33.580  26.660  1.00  0.00           C
ATOM    742 1HG2 ILE    58      31.470  32.750  26.530  1.00  0.00           H
ATOM    743 2HG2 ILE    58      30.090  33.380  27.470  1.00  0.00           H
ATOM    744 3HG2 ILE    58      30.230  33.630  25.720  1.00  0.00           H
ATOM    745  CG1 ILE    58      32.340  35.340  25.640  1.00  0.00           C
ATOM    746 1HG1 ILE    58      32.540  36.410  25.750  1.00  0.00           H
ATOM    747 2HG1 ILE    58      31.760  35.230  24.730  1.00  0.00           H
ATOM    748  CD  ILE    58      33.690  34.560  25.550  1.00  0.00           C
ATOM    749  HD1 ILE    58      34.310  34.780  26.420  1.00  0.00           H
ATOM    750  HD2 ILE    58      33.430  33.500  25.570  1.00  0.00           H
ATOM    751  HD3 ILE    58      34.130  34.780  24.580  1.00  0.00           H
ATOM    752  C   ILE    58      29.640  36.590  26.480  1.00  0.00           C
ATOM    753  O   ILE    58      28.740  35.860  26.050  1.00  0.00           O
ATOM    754  N   LYS    59      29.810  37.840  25.970  1.00  0.00           N
ATOM    755  H   LYS    59      30.580  38.400  26.330  1.00  0.00           H
ATOM    756  CA  LYS    59      28.930  38.490  24.930  1.00  0.00           C
ATOM    757  HA  LYS    59      27.960  38.020  25.090  1.00  0.00           H
ATOM    758  CB  LYS    59      28.880  40.060  25.130  1.00  0.00           C
ATOM    759  HB1 LYS    59      28.500  40.640  24.290  1.00  0.00           H
ATOM    760  HB2 LYS    59      29.890  40.430  25.290  1.00  0.00           H
ATOM    761  CG  LYS    59      28.090  40.510  26.340  1.00  0.00           C
ATOM    762  HG1 LYS    59      28.250  39.700  27.050  1.00  0.00           H
ATOM    763  HG2 LYS    59      27.040  40.470  26.070  1.00  0.00           H
ATOM    764  CD  LYS    59      28.510  41.850  26.800  1.00  0.00           C
ATOM    765  HD1 LYS    59      28.490  42.580  25.990  1.00  0.00           H
ATOM    766  HD2 LYS    59      29.550  41.730  27.120  1.00  0.00           H
ATOM    767  CE  LYS    59      27.590  42.350  27.910  1.00  0.00           C
ATOM    768  HE1 LYS    59      27.640  41.640  28.730  1.00  0.00           H
ATOM    769  HE2 LYS    59      26.610  42.490  27.450  1.00  0.00           H
ATOM    770  NZ  LYS    59      28.010  43.660  28.440  1.00  0.00           N
ATOM    771  HZ1 LYS    59      28.880  43.660  28.950  1.00  0.00           H
ATOM    772  HZ2 LYS    59      28.140  44.420  27.780  1.00  0.00           H
ATOM    773  HZ3 LYS    59      27.260  44.140  28.890  1.00  0.00           H
ATOM    774  C   LYS    59      29.370  38.060  23.510  1.00  0.00           C
ATOM    775  O   LYS    59      30.430  37.440  23.370  1.00  0.00           O
ATOM    776  N   TRP    60      28.560  38.220  22.430  1.00  0.00           N
ATOM    777  H   TRP    60      27.850  38.940  22.520  1.00  0.00           H
ATOM    778  CA  TRP    60      28.680  37.480  21.160  1.00  0.00           C
ATOM    779  HA  TRP    60      28.860  36.460  21.470  1.00  0.00           H
ATOM    780  CB  TRP    60      27.340  37.570  20.390  1.00  0.00           C
ATOM    781  HB1 TRP    60      26.550  37.260  21.070  1.00  0.00           H
ATOM    782  HB2 TRP    60      27.320  36.870  19.550  1.00  0.00           H
ATOM    783  CG  TRP    60      27.070  39.030  19.890  1.00  0.00           C
ATOM    784  CD1 TRP    60      26.130  39.750  20.440  1.00  0.00           C
ATOM    785  HD1 TRP    60      25.530  39.540  21.310  1.00  0.00           H
ATOM    786  NE1 TRP    60      26.070  40.920  19.720  1.00  0.00           N
ATOM    787  HE1 TRP    60      25.480  41.690  19.970  1.00  0.00           H
ATOM    788  CE2 TRP    60      27.000  40.960  18.670  1.00  0.00           C
ATOM    789  CZ2 TRP    60      27.520  41.890  17.720  1.00  0.00           C
ATOM    790  HZ2 TRP    60      27.020  42.840  17.580  1.00  0.00           H
ATOM    791  CH2 TRP    60      28.500  41.560  16.820  1.00  0.00           C
ATOM    792  HH2 TRP    60      28.910  42.310  16.160  1.00  0.00           H
ATOM    793  CZ3 TRP    60      29.070  40.290  16.910  1.00  0.00           C
ATOM    794  HZ3 TRP    60      29.770  40.020  16.140  1.00  0.00           H
ATOM    795  CE3 TRP    60      28.640  39.360  17.860  1.00  0.00           C
ATOM    796  HE3 TRP    60      29.120  38.400  17.970  1.00  0.00           H
ATOM    797  CD2 TRP    60      27.680  39.670  18.790  1.00  0.00           C
ATOM    798  C   TRP    60      29.980  37.720  20.360  1.00  0.00           C
ATOM    799  O   TRP    60      30.430  36.870  19.650  1.00  0.00           O
ATOM    800  N   ALA    61      30.570  38.870  20.550  1.00  0.00           N
ATOM    801  H   ALA    61      30.060  39.520  21.140  1.00  0.00           H
ATOM    802  CA  ALA    61      31.890  39.160  20.070  1.00  0.00           C
ATOM    803  HA  ALA    61      32.190  38.360  19.390  1.00  0.00           H
ATOM    804  CB  ALA    61      31.940  40.510  19.320  1.00  0.00           C
ATOM    805  HB1 ALA    61      32.940  40.700  18.940  1.00  0.00           H
ATOM    806  HB2 ALA    61      31.230  40.550  18.490  1.00  0.00           H
ATOM    807  HB3 ALA    61      31.700  41.310  20.030  1.00  0.00           H
ATOM    808  C   ALA    61      33.040  38.940  21.130  1.00  0.00           C
ATOM    809  O   ALA    61      34.190  39.270  20.760  1.00  0.00           O
ATOM    810  N   GLY    65      32.900  38.170  22.190  1.00  0.00           N
ATOM    811  H   GLY    65      31.920  38.070  22.440  1.00  0.00           H
ATOM    812  CA  GLY    65      33.810  37.620  23.170  1.00  0.00           C
ATOM    813  HA1 GLY    65      34.630  37.040  22.750  1.00  0.00           H
ATOM    814  HA2 GLY    65      33.200  36.820  23.570  1.00  0.00           H
ATOM    815  C   GLY    65      34.230  38.510  24.270  1.00  0.00           C
ATOM    816  O   GLY    65      35.330  38.430  24.760  1.00  0.00           O
ATOM    817  N   ASP    66      33.430  39.510  24.660  1.00  0.00           N
ATOM    818  H   ASP    66      32.520  39.510  24.200  1.00  0.00           H
ATOM    819  CA  ASP    66      33.720  40.410  25.810  1.00  0.00           C
ATOM    820  HA  ASP    66      34.800  40.380  25.910  1.00  0.00           H
ATOM    821  CB  ASP    66      33.360  41.860  25.550  1.00  0.00           C
ATOM    822  HB1 ASP    66      33.850  42.390  26.370  1.00  0.00           H
ATOM    823  HB2 ASP    66      32.280  42.040  25.570  1.00  0.00           H
ATOM    824  CG  ASP    66      33.820  42.350  24.180  1.00  0.00           C
ATOM    825  OD1 ASP    66      32.990  42.920  23.440  1.00  0.00           O
ATOM    826  OD2 ASP    66      35.040  42.240  23.830  1.00  0.00           O
ATOM    827  C   ASP    66      33.100  39.910  27.190  1.00  0.00           C
ATOM    828  O   ASP    66      32.010  39.410  27.240  1.00  0.00           O
ATOM    829  N   ARG    67      33.900  39.930  28.260  1.00  0.00           N
ATOM    830  H   ARG    67      34.730  40.500  28.170  1.00  0.00           H
ATOM    831  CA  ARG    67      33.700  38.930  29.340  1.00  0.00           C
ATOM    832  HA  ARG    67      32.830  38.360  29.010  1.00  0.00           H
ATOM    833  CB  ARG    67      34.930  38.030  29.640  1.00  0.00           C
ATOM    834  HB1 ARG    67      34.840  37.400  30.530  1.00  0.00           H
ATOM    835  HB2 ARG    67      35.800  38.670  29.780  1.00  0.00           H
ATOM    836  CG  ARG    67      35.240  37.130  28.420  1.00  0.00           C
ATOM    837  HG1 ARG    67      35.270  37.730  27.510  1.00  0.00           H
ATOM    838  HG2 ARG    67      34.420  36.420  28.340  1.00  0.00           H
ATOM    839  CD  ARG    67      36.480  36.390  28.650  1.00  0.00           C
ATOM    840  HD1 ARG    67      36.480  35.950  29.650  1.00  0.00           H
ATOM    841  HD2 ARG    67      37.290  37.120  28.740  1.00  0.00           H
ATOM    842  NE  ARG    67      36.860  35.410  27.600  1.00  0.00           N
ATOM    843  HE  ARG    67      36.600  34.450  27.790  1.00  0.00           H
ATOM    844  CZ  ARG    67      37.430  35.660  26.440  1.00  0.00           C
ATOM    845  NH1 ARG    67      37.870  36.880  26.170  1.00  0.00           N
ATOM    846 1HH1 ARG    67      37.680  37.680  26.760  1.00  0.00           H
ATOM    847 2HH1 ARG    67      38.170  37.080  25.220  1.00  0.00           H
ATOM    848  NH2 ARG    67      37.710  34.720  25.590  1.00  0.00           N
ATOM    849 1HH2 ARG    67      37.460  33.760  25.770  1.00  0.00           H
ATOM    850 2HH2 ARG    67      38.210  35.010  24.770  1.00  0.00           H
ATOM    851  C   ARG    67      33.270  39.530  30.660  1.00  0.00           C
ATOM    852  O   ARG    67      33.830  40.520  31.060  1.00  0.00           O
ATOM    853  N   THR    68      32.480  38.840  31.460  1.00  0.00           N
ATOM    854  H   THR    68      32.020  38.040  31.070  1.00  0.00           H
ATOM    855  CA  THR    68      32.080  39.250  32.820  1.00  0.00           C
ATOM    856  HA  THR    68      32.770  40.010  33.190  1.00  0.00           H
ATOM    857  CB  THR    68      30.720  39.920  32.890  1.00  0.00           C
ATOM    858  HB  THR    68      29.880  39.230  32.790  1.00  0.00           H
ATOM    859  CG2 THR    68      30.360  40.680  34.190  1.00  0.00           C
ATOM    860 1HG2 THR    68      30.250  40.000  35.030  1.00  0.00           H
ATOM    861 2HG2 THR    68      31.130  41.420  34.400  1.00  0.00           H
ATOM    862 3HG2 THR    68      29.440  41.220  33.960  1.00  0.00           H
ATOM    863  OG1 THR    68      30.690  40.910  31.930  1.00  0.00           O
ATOM    864  HG1 THR    68      31.220  41.650  32.250  1.00  0.00           H
ATOM    865  C   THR    68      32.250  38.030  33.760  1.00  0.00           C
ATOM    866  O   THR    68      31.900  36.910  33.360  1.00  0.00           O
ATOM    867  N   TYR    69      32.730  38.250  35.050  1.00  0.00           N
ATOM    868  H   TYR    69      33.130  39.160  35.240  1.00  0.00           H
ATOM    869  CA  TYR    69      33.130  37.130  35.960  1.00  0.00           C
ATOM    870  HA  TYR    69      32.760  36.190  35.550  1.00  0.00           H
ATOM    871  CB  TYR    69      34.740  37.050  36.060  1.00  0.00           C
ATOM    872  HB1 TYR    69      34.810  36.350  36.900  1.00  0.00           H
ATOM    873  HB2 TYR    69      35.270  37.980  36.290  1.00  0.00           H
ATOM    874  CG  TYR    69      35.400  36.490  34.830  1.00  0.00           C
ATOM    875  CD1 TYR    69      35.910  37.380  33.850  1.00  0.00           C
ATOM    876  HD1 TYR    69      35.860  38.440  34.060  1.00  0.00           H
ATOM    877  CE1 TYR    69      36.670  36.890  32.770  1.00  0.00           C
ATOM    878  HE1 TYR    69      37.060  37.530  31.990  1.00  0.00           H
ATOM    879  CZ  TYR    69      36.860  35.470  32.730  1.00  0.00           C
ATOM    880  OH  TYR    69      37.660  34.910  31.800  1.00  0.00           O
ATOM    881  HH  TYR    69      37.920  35.570  31.160  1.00  0.00           H
ATOM    882  CE2 TYR    69      36.420  34.560  33.720  1.00  0.00           C
ATOM    883  HE2 TYR    69      36.700  33.520  33.640  1.00  0.00           H
ATOM    884  CD2 TYR    69      35.610  35.070  34.730  1.00  0.00           C
ATOM    885  HD2 TYR    69      35.450  34.460  35.600  1.00  0.00           H
ATOM    886  C   TYR    69      32.480  37.350  37.420  1.00  0.00           C
ATOM    887  O   TYR    69      32.130  38.450  37.860  1.00  0.00           O
