# Supplementary material for: Targeting Ras-binding domain of ELMO1 by computational nanobody design
Source: Commun Biol. 2023 Mar 17;6:284. doi: 10.1038/s42003-023-04657-w (PMC10023680; doi:10.1038/s42003-023-04657-w)
Supplement: Supplementary file 4 — Supplementary Data 2 [file 42003_2023_4657_MOESM4_ESM.zip › MD_input_output/Nb01_snapshot/snapshot_017000_CDR3.pdb]

ATOM   1461  N   ALA   107      23.580  28.720  30.740  1.00  0.00           N
ATOM   1462  H   ALA   107      24.500  29.030  30.460  1.00  0.00           H
ATOM   1463  CA  ALA   107      22.540  29.700  30.600  1.00  0.00           C
ATOM   1464  HA  ALA   107      21.610  29.160  30.450  1.00  0.00           H
ATOM   1465  CB  ALA   107      22.410  30.470  31.930  1.00  0.00           C
ATOM   1466  HB1 ALA   107      21.520  31.110  31.910  1.00  0.00           H
ATOM   1467  HB2 ALA   107      22.240  29.680  32.660  1.00  0.00           H
ATOM   1468  HB3 ALA   107      23.320  31.060  32.070  1.00  0.00           H
ATOM   1469  C   ALA   107      22.890  30.610  29.400  1.00  0.00           C
ATOM   1470  O   ALA   107      24.010  30.690  28.830  1.00  0.00           O
ATOM   1471  N   ALA   108      21.870  31.320  28.900  1.00  0.00           N
ATOM   1472  H   ALA   108      20.930  31.190  29.250  1.00  0.00           H
ATOM   1473  CA  ALA   108      21.900  32.290  27.790  1.00  0.00           C
ATOM   1474  HA  ALA   108      22.900  32.720  27.860  1.00  0.00           H
ATOM   1475  CB  ALA   108      21.780  31.590  26.390  1.00  0.00           C
ATOM   1476  HB1 ALA   108      22.480  30.760  26.290  1.00  0.00           H
ATOM   1477  HB2 ALA   108      20.770  31.220  26.190  1.00  0.00           H
ATOM   1478  HB3 ALA   108      21.960  32.300  25.580  1.00  0.00           H
ATOM   1479  C   ALA   108      20.880  33.480  27.830  1.00  0.00           C
ATOM   1480  O   ALA   108      19.690  33.220  28.050  1.00  0.00           O
ATOM   1481  N   ASP   109      21.230  34.710  27.540  1.00  0.00           N
ATOM   1482  H   ASP   109      22.210  34.920  27.540  1.00  0.00           H
ATOM   1483  CA  ASP   109      20.270  35.800  27.430  1.00  0.00           C
ATOM   1484  HA  ASP   109      19.280  35.400  27.180  1.00  0.00           H
ATOM   1485  CB  ASP   109      20.180  36.500  28.800  1.00  0.00           C
ATOM   1486  HB1 ASP   109      21.100  37.050  28.990  1.00  0.00           H
ATOM   1487  HB2 ASP   109      20.100  35.850  29.680  1.00  0.00           H
ATOM   1488  CG  ASP   109      18.930  37.370  28.860  1.00  0.00           C
ATOM   1489  OD1 ASP   109      17.790  36.940  28.890  1.00  0.00           O
ATOM   1490  OD2 ASP   109      19.120  38.610  28.640  1.00  0.00           O
ATOM   1491  C   ASP   109      20.660  36.750  26.280  1.00  0.00           C
ATOM   1492  O   ASP   109      21.840  36.750  25.850  1.00  0.00           O
ATOM   1493  N   ARG   110      19.760  37.580  25.850  1.00  0.00           N
ATOM   1494  H   ARG   110      18.800  37.370  26.100  1.00  0.00           H
ATOM   1495  CA  ARG   110      19.990  38.690  24.920  1.00  0.00           C
ATOM   1496  HA  ARG   110      20.510  38.330  24.040  1.00  0.00           H
ATOM   1497  CB  ARG   110      18.680  39.260  24.360  1.00  0.00           C
ATOM   1498  HB1 ARG   110      18.910  40.020  23.610  1.00  0.00           H
ATOM   1499  HB2 ARG   110      17.980  39.610  25.120  1.00  0.00           H
ATOM   1500  CG  ARG   110      17.850  38.300  23.490  1.00  0.00           C
ATOM   1501  HG1 ARG   110      17.510  37.450  24.070  1.00  0.00           H
ATOM   1502  HG2 ARG   110      18.490  37.980  22.670  1.00  0.00           H
ATOM   1503  CD  ARG   110      16.580  39.000  22.940  1.00  0.00           C
ATOM   1504  HD1 ARG   110      16.860  39.920  22.430  1.00  0.00           H
ATOM   1505  HD2 ARG   110      15.940  39.310  23.770  1.00  0.00           H
ATOM   1506  NE  ARG   110      15.850  38.070  22.000  1.00  0.00           N
ATOM   1507  HE  ARG   110      15.030  37.560  22.270  1.00  0.00           H
ATOM   1508  CZ  ARG   110      16.340  37.670  20.840  1.00  0.00           C
ATOM   1509  NH1 ARG   110      17.440  38.090  20.260  1.00  0.00           N
ATOM   1510 1HH1 ARG   110      17.960  38.860  20.670  1.00  0.00           H
ATOM   1511 2HH1 ARG   110      17.720  37.740  19.360  1.00  0.00           H
ATOM   1512  NH2 ARG   110      15.670  36.750  20.210  1.00  0.00           N
ATOM   1513 1HH2 ARG   110      14.840  36.350  20.620  1.00  0.00           H
ATOM   1514 2HH2 ARG   110      15.920  36.510  19.260  1.00  0.00           H
ATOM   1515  C   ARG   110      20.910  39.760  25.470  1.00  0.00           C
ATOM   1516  O   ARG   110      21.820  40.180  24.730  1.00  0.00           O
ATOM   1517  N   PHE   111      20.690  40.170  26.740  1.00  0.00           N
ATOM   1518  H   PHE   111      19.910  39.680  27.150  1.00  0.00           H
ATOM   1519  CA  PHE   111      20.950  41.490  27.230  1.00  0.00           C
ATOM   1520  HA  PHE   111      21.610  41.970  26.500  1.00  0.00           H
ATOM   1521  CB  PHE   111      19.580  42.270  27.330  1.00  0.00           C
ATOM   1522  HB1 PHE   111      19.800  43.260  27.720  1.00  0.00           H
ATOM   1523  HB2 PHE   111      18.860  41.780  27.980  1.00  0.00           H
ATOM   1524  CG  PHE   111      18.880  42.570  25.990  1.00  0.00           C
ATOM   1525  CD1 PHE   111      17.560  42.140  25.820  1.00  0.00           C
ATOM   1526  HD1 PHE   111      16.980  41.990  26.720  1.00  0.00           H
ATOM   1527  CE1 PHE   111      16.840  42.440  24.630  1.00  0.00           C
ATOM   1528  HE1 PHE   111      15.850  42.070  24.420  1.00  0.00           H
ATOM   1529  CZ  PHE   111      17.690  42.930  23.560  1.00  0.00           C
ATOM   1530  HZ  PHE   111      17.280  42.980  22.570  1.00  0.00           H
ATOM   1531  CE2 PHE   111      18.980  43.420  23.750  1.00  0.00           C
ATOM   1532  HE2 PHE   111      19.470  43.930  22.940  1.00  0.00           H
ATOM   1533  CD2 PHE   111      19.570  43.350  25.020  1.00  0.00           C
ATOM   1534  HD2 PHE   111      20.540  43.750  25.290  1.00  0.00           H
ATOM   1535  C   PHE   111      21.700  41.430  28.550  1.00  0.00           C
ATOM   1536  O   PHE   111      22.660  42.180  28.830  1.00  0.00           O
ATOM   1537  N   LEU   112      21.390  40.430  29.350  1.00  0.00           N
ATOM   1538  H   LEU   112      20.700  39.770  29.050  1.00  0.00           H
ATOM   1539  CA  LEU   112      21.780  40.270  30.750  1.00  0.00           C
ATOM   1540  HA  LEU   112      21.820  41.300  31.110  1.00  0.00           H
ATOM   1541  CB  LEU   112      20.630  39.520  31.470  1.00  0.00           C
ATOM   1542  HB1 LEU   112      20.960  39.320  32.490  1.00  0.00           H
ATOM   1543  HB2 LEU   112      20.610  38.540  31.000  1.00  0.00           H
ATOM   1544  CG  LEU   112      19.210  40.060  31.540  1.00  0.00           C
ATOM   1545  HG  LEU   112      18.830  40.300  30.540  1.00  0.00           H
ATOM   1546  CD1 LEU   112      18.310  39.050  32.250  1.00  0.00           C
ATOM   1547 1HD1 LEU   112      18.390  38.090  31.730  1.00  0.00           H
ATOM   1548 2HD1 LEU   112      18.710  38.900  33.260  1.00  0.00           H
ATOM   1549 3HD1 LEU   112      17.320  39.480  32.270  1.00  0.00           H
ATOM   1550  CD2 LEU   112      19.270  41.360  32.260  1.00  0.00           C
ATOM   1551 1HD2 LEU   112      18.250  41.740  32.300  1.00  0.00           H
ATOM   1552 2HD2 LEU   112      19.660  41.300  33.270  1.00  0.00           H
ATOM   1553 3HD2 LEU   112      19.950  41.990  31.690  1.00  0.00           H
ATOM   1554  C   LEU   112      23.110  39.570  30.870  1.00  0.00           C
ATOM   1555  O   LEU   112      23.300  38.470  30.360  1.00  0.00           O
ATOM   1556  N   THR   113      23.970  40.120  31.740  1.00  0.00           N
ATOM   1557  H   THR   113      23.740  41.020  32.130  1.00  0.00           H
ATOM   1558  CA  THR   113      25.230  39.470  32.150  1.00  0.00           C
ATOM   1559  HA  THR   113      25.650  39.010  31.260  1.00  0.00           H
ATOM   1560  CB  THR   113      26.270  40.500  32.540  1.00  0.00           C
ATOM   1561  HB  THR   113      27.240  40.000  32.630  1.00  0.00           H
ATOM   1562  CG2 THR   113      26.440  41.590  31.530  1.00  0.00           C
ATOM   1563 1HG2 THR   113      26.920  41.210  30.620  1.00  0.00           H
ATOM   1564 2HG2 THR   113      25.540  42.170  31.310  1.00  0.00           H
ATOM   1565 3HG2 THR   113      27.120  42.340  31.940  1.00  0.00           H
ATOM   1566  OG1 THR   113      26.000  40.930  33.770  1.00  0.00           O
ATOM   1567  HG1 THR   113      26.740  41.460  34.070  1.00  0.00           H
ATOM   1568  C   THR   113      25.160  38.360  33.210  1.00  0.00           C
ATOM   1569  O   THR   113      25.850  37.350  33.120  1.00  0.00           O
ATOM   1570  N   ARG   132      24.350  38.570  34.260  1.00  0.00           N
ATOM   1571  H   ARG   132      24.000  39.520  34.320  1.00  0.00           H
ATOM   1572  CA  ARG   132      24.500  37.730  35.480  1.00  0.00           C
ATOM   1573  HA  ARG   132      24.910  36.740  35.270  1.00  0.00           H
ATOM   1574  CB  ARG   132      25.570  38.430  36.360  1.00  0.00           C
ATOM   1575  HB1 ARG   132      26.500  38.710  35.870  1.00  0.00           H
ATOM   1576  HB2 ARG   132      25.820  37.680  37.100  1.00  0.00           H
ATOM   1577  CG  ARG   132      25.070  39.750  37.020  1.00  0.00           C
ATOM   1578  HG1 ARG   132      24.130  39.620  37.550  1.00  0.00           H
ATOM   1579  HG2 ARG   132      24.910  40.590  36.350  1.00  0.00           H
ATOM   1580  CD  ARG   132      26.120  40.190  38.090  1.00  0.00           C
ATOM   1581  HD1 ARG   132      26.360  39.330  38.720  1.00  0.00           H
ATOM   1582  HD2 ARG   132      25.580  40.900  38.710  1.00  0.00           H
ATOM   1583  NE  ARG   132      27.320  40.690  37.440  1.00  0.00           N
ATOM   1584  HE  ARG   132      27.240  41.100  36.520  1.00  0.00           H
ATOM   1585  CZ  ARG   132      28.590  40.780  37.920  1.00  0.00           C
ATOM   1586  NH1 ARG   132      29.050  40.300  39.030  1.00  0.00           N
ATOM   1587 1HH1 ARG   132      28.460  39.800  39.690  1.00  0.00           H
ATOM   1588 2HH1 ARG   132      30.010  40.510  39.270  1.00  0.00           H
ATOM   1589  NH2 ARG   132      29.410  41.500  37.220  1.00  0.00           N
ATOM   1590 1HH2 ARG   132      28.870  41.920  36.470  1.00  0.00           H
ATOM   1591 2HH2 ARG   132      30.420  41.560  37.280  1.00  0.00           H
ATOM   1592  C   ARG   132      23.230  37.400  36.280  1.00  0.00           C
ATOM   1593  O   ARG   132      23.280  36.760  37.330  1.00  0.00           O
ATOM   1594  N   SER   133      22.030  37.840  35.790  1.00  0.00           N
ATOM   1595  H   SER   133      22.030  38.210  34.850  1.00  0.00           H
ATOM   1596  CA  SER   133      20.780  37.790  36.520  1.00  0.00           C
ATOM   1597  HA  SER   133      21.010  38.010  37.560  1.00  0.00           H
ATOM   1598  CB  SER   133      19.890  38.900  36.030  1.00  0.00           C
ATOM   1599  HB1 SER   133      19.930  38.940  34.940  1.00  0.00           H
ATOM   1600  HB2 SER   133      20.130  39.860  36.480  1.00  0.00           H
ATOM   1601  OG  SER   133      18.570  38.750  36.310  1.00  0.00           O
ATOM   1602  HG  SER   133      18.150  39.600  36.110  1.00  0.00           H
ATOM   1603  C   SER   133      20.070  36.520  36.330  1.00  0.00           C
ATOM   1604  O   SER   133      20.140  35.820  35.310  1.00  0.00           O
ATOM   1605  N   VAL   134      19.300  36.110  37.340  1.00  0.00           N
ATOM   1606  H   VAL   134      19.230  36.740  38.130  1.00  0.00           H
ATOM   1607  CA  VAL   134      18.480  34.870  37.200  1.00  0.00           C
ATOM   1608  HA  VAL   134      19.050  34.150  36.620  1.00  0.00           H
ATOM   1609  CB  VAL   134      18.270  34.230  38.640  1.00  0.00           C
ATOM   1610  HB  VAL   134      17.610  33.370  38.590  1.00  0.00           H
ATOM   1611  CG1 VAL   134      19.550  33.710  39.260  1.00  0.00           C
ATOM   1612 1HG1 VAL   134      19.790  32.700  38.960  1.00  0.00           H
ATOM   1613 2HG1 VAL   134      20.450  34.300  39.080  1.00  0.00           H
ATOM   1614 3HG1 VAL   134      19.550  33.770  40.350  1.00  0.00           H
ATOM   1615  CG2 VAL   134      17.570  35.230  39.650  1.00  0.00           C
ATOM   1616 1HG2 VAL   134      18.330  35.930  39.990  1.00  0.00           H
ATOM   1617 2HG2 VAL   134      16.790  35.770  39.120  1.00  0.00           H
ATOM   1618 3HG2 VAL   134      17.080  34.770  40.510  1.00  0.00           H
ATOM   1619  C   VAL   134      17.230  35.020  36.350  1.00  0.00           C
ATOM   1620  O   VAL   134      16.470  34.110  36.160  1.00  0.00           O
ATOM   1621  N   LYS   135      17.040  36.230  35.770  1.00  0.00           N
ATOM   1622  H   LYS   135      17.760  36.870  36.070  1.00  0.00           H
ATOM   1623  CA  LYS   135      15.980  36.640  34.770  1.00  0.00           C
ATOM   1624  HA  LYS   135      15.040  36.110  34.870  1.00  0.00           H
ATOM   1625  CB  LYS   135      15.600  38.150  34.780  1.00  0.00           C
ATOM   1626  HB1 LYS   135      14.860  38.300  33.990  1.00  0.00           H
ATOM   1627  HB2 LYS   135      16.480  38.760  34.590  1.00  0.00           H
ATOM   1628  CG  LYS   135      14.950  38.420  36.090  1.00  0.00           C
ATOM   1629  HG1 LYS   135      15.700  38.450  36.890  1.00  0.00           H
ATOM   1630  HG2 LYS   135      14.240  37.630  36.330  1.00  0.00           H
ATOM   1631  CD  LYS   135      14.140  39.690  36.260  1.00  0.00           C
ATOM   1632  HD1 LYS   135      14.750  40.560  36.000  1.00  0.00           H
ATOM   1633  HD2 LYS   135      13.930  39.720  37.330  1.00  0.00           H
ATOM   1634  CE  LYS   135      12.830  39.590  35.430  1.00  0.00           C
ATOM   1635  HE1 LYS   135      12.450  38.570  35.560  1.00  0.00           H
ATOM   1636  HE2 LYS   135      13.120  39.660  34.380  1.00  0.00           H
ATOM   1637  NZ  LYS   135      11.760  40.450  35.970  1.00  0.00           N
ATOM   1638  HZ1 LYS   135      12.040  41.420  36.020  1.00  0.00           H
ATOM   1639  HZ2 LYS   135      10.900  40.440  35.450  1.00  0.00           H
ATOM   1640  HZ3 LYS   135      11.590  40.160  36.920  1.00  0.00           H
ATOM   1641  C   LYS   135      16.420  36.270  33.330  1.00  0.00           C
ATOM   1642  O   LYS   135      15.710  36.580  32.390  1.00  0.00           O
ATOM   1643  N   TYR   136      17.530  35.590  33.130  1.00  0.00           N
ATOM   1644  H   TYR   136      18.250  35.650  33.830  1.00  0.00           H
ATOM   1645  CA  TYR   136      17.980  34.960  31.870  1.00  0.00           C
ATOM   1646  HA  TYR   136      18.310  35.760  31.210  1.00  0.00           H
ATOM   1647  CB  TYR   136      19.100  34.070  32.160  1.00  0.00           C
ATOM   1648  HB1 TYR   136      18.960  33.110  31.660  1.00  0.00           H
ATOM   1649  HB2 TYR   136      19.160  33.880  33.230  1.00  0.00           H
ATOM   1650  CG  TYR   136      20.440  34.660  31.860  1.00  0.00           C
ATOM   1651  CD1 TYR   136      20.900  35.940  32.300  1.00  0.00           C
ATOM   1652  HD1 TYR   136      20.160  36.490  32.850  1.00  0.00           H
ATOM   1653  CE1 TYR   136      22.270  36.260  32.020  1.00  0.00           C
ATOM   1654  HE1 TYR   136      22.730  37.130  32.470  1.00  0.00           H
ATOM   1655  CZ  TYR   136      23.160  35.420  31.250  1.00  0.00           C
ATOM   1656  OH  TYR   136      24.510  35.670  31.100  1.00  0.00           O
ATOM   1657  HH  TYR   136      24.770  36.570  31.310  1.00  0.00           H
ATOM   1658  CE2 TYR   136      22.600  34.230  30.740  1.00  0.00           C
ATOM   1659  HE2 TYR   136      23.190  33.600  30.090  1.00  0.00           H
ATOM   1660  CD2 TYR   136      21.250  33.860  31.090  1.00  0.00           C
ATOM   1661  HD2 TYR   136      20.870  32.960  30.640  1.00  0.00           H
ATOM   1662  C   TYR   136      16.910  34.240  31.060  1.00  0.00           C
ATOM   1663  O   TYR   136      15.960  33.570  31.580  1.00  0.00           O
ATOM   1664  N   ASP   137      17.080  34.330  29.730  1.00  0.00           N
ATOM   1665  H   ASP   137      17.740  34.970  29.320  1.00  0.00           H
ATOM   1666  CA  ASP   137      16.170  33.740  28.760  1.00  0.00           C
ATOM   1667  HA  ASP   137      15.170  34.030  29.110  1.00  0.00           H
ATOM   1668  CB  ASP   137      16.460  34.300  27.300  1.00  0.00           C
ATOM   1669  HB1 ASP   137      17.160  33.580  26.870  1.00  0.00           H
ATOM   1670  HB2 ASP   137      17.010  35.240  27.380  1.00  0.00           H
ATOM   1671  CG  ASP   137      15.230  34.570  26.430  1.00  0.00           C
ATOM   1672  OD1 ASP   137      14.050  34.650  26.780  1.00  0.00           O
ATOM   1673  OD2 ASP   137      15.460  34.780  25.230  1.00  0.00           O
ATOM   1674  C   ASP   137      16.220  32.190  28.690  1.00  0.00           C
ATOM   1675  O   ASP   137      15.210  31.610  28.510  1.00  0.00           O
ATOM   1676  N   TYR   138      17.400  31.570  28.760  1.00  0.00           N
ATOM   1677  H   TYR   138      18.230  32.120  28.920  1.00  0.00           H
ATOM   1678  CA  TYR   138      17.590  30.130  28.680  1.00  0.00           C
ATOM   1679  HA  TYR   138      16.640  29.610  28.820  1.00  0.00           H
ATOM   1680  CB  TYR   138      18.180  29.760  27.190  1.00  0.00           C
ATOM   1681  HB1 TYR   138      18.470  28.710  27.120  1.00  0.00           H
ATOM   1682  HB2 TYR   138      19.060  30.360  26.980  1.00  0.00           H
ATOM   1683  CG  TYR   138      17.160  30.050  26.120  1.00  0.00           C
ATOM   1684  CD1 TYR   138      17.360  31.110  25.210  1.00  0.00           C
ATOM   1685  HD1 TYR   138      18.230  31.750  25.280  1.00  0.00           H
ATOM   1686  CE1 TYR   138      16.340  31.510  24.280  1.00  0.00           C
ATOM   1687  HE1 TYR   138      16.510  32.350  23.620  1.00  0.00           H
ATOM   1688  CZ  TYR   138      15.110  30.820  24.260  1.00  0.00           C
ATOM   1689  OH  TYR   138      14.140  31.110  23.320  1.00  0.00           O
ATOM   1690  HH  TYR   138      13.310  30.640  23.420  1.00  0.00           H
ATOM   1691  CE2 TYR   138      14.890  29.800  25.230  1.00  0.00           C
ATOM   1692  HE2 TYR   138      13.960  29.250  25.200  1.00  0.00           H
ATOM   1693  CD2 TYR   138      15.910  29.390  25.990  1.00  0.00           C
ATOM   1694  HD2 TYR   138      15.720  28.550  26.640  1.00  0.00           H
ATOM   1695  C   TYR   138      18.480  29.540  29.790  1.00  0.00           C
ATOM   1696  O   TYR   138      19.280  30.200  30.380  1.00  0.00           O
