# Supplementary material for: Targeting Ras-binding domain of ELMO1 by computational nanobody design
Source: Commun Biol. 2023 Mar 17;6:284. doi: 10.1038/s42003-023-04657-w (PMC10023680; doi:10.1038/s42003-023-04657-w)
Supplement: Supplementary file 4 — Supplementary Data 2 [file 42003_2023_4657_MOESM4_ESM.zip › MD_input_output/Nb01_snapshot/snapshot_070000.pdb]

REMARK    GENERATED BY TRJCONV
TITLE     Protein in water t= 7000.00000 step= 3500000
REMARK    THIS IS A SIMULATION BOX
CRYST1   67.311   67.311   67.311  90.00  90.00  90.00 P 1           1
MODEL        1
ATOM      1  N   VAL     2      22.460  50.920  32.430  1.00  0.00           N
ATOM      2  H1  VAL     2      21.690  50.270  32.330  1.00  0.00           H
ATOM      3  H2  VAL     2      22.550  51.220  33.390  1.00  0.00           H
ATOM      4  H3  VAL     2      22.200  51.720  31.870  1.00  0.00           H
ATOM      5  CA  VAL     2      23.710  50.210  31.960  1.00  0.00           C
ATOM      6  HA  VAL     2      23.370  49.680  31.070  1.00  0.00           H
ATOM      7  CB  VAL     2      24.870  51.160  31.650  1.00  0.00           C
ATOM      8  HB  VAL     2      24.690  51.700  30.710  1.00  0.00           H
ATOM      9  CG1 VAL     2      25.210  52.150  32.810  1.00  0.00           C
ATOM     10 1HG1 VAL     2      25.960  52.840  32.420  1.00  0.00           H
ATOM     11 2HG1 VAL     2      24.280  52.620  33.140  1.00  0.00           H
ATOM     12 3HG1 VAL     2      25.570  51.480  33.590  1.00  0.00           H
ATOM     13  CG2 VAL     2      26.160  50.270  31.500  1.00  0.00           C
ATOM     14 1HG2 VAL     2      26.350  49.660  32.380  1.00  0.00           H
ATOM     15 2HG2 VAL     2      26.080  49.560  30.670  1.00  0.00           H
ATOM     16 3HG2 VAL     2      26.950  50.990  31.280  1.00  0.00           H
ATOM     17  C   VAL     2      24.010  49.040  32.890  1.00  0.00           C
ATOM     18  O   VAL     2      24.070  49.170  34.110  1.00  0.00           O
ATOM     19  N   GLN     3      24.140  47.870  32.310  1.00  0.00           N
ATOM     20  H   GLN     3      23.990  47.860  31.310  1.00  0.00           H
ATOM     21  CA  GLN     3      24.710  46.750  32.970  1.00  0.00           C
ATOM     22  HA  GLN     3      25.160  47.090  33.910  1.00  0.00           H
ATOM     23  CB  GLN     3      23.630  45.680  33.320  1.00  0.00           C
ATOM     24  HB1 GLN     3      22.880  46.110  33.990  1.00  0.00           H
ATOM     25  HB2 GLN     3      24.190  45.010  33.970  1.00  0.00           H
ATOM     26  CG  GLN     3      23.060  44.880  32.150  1.00  0.00           C
ATOM     27  HG1 GLN     3      23.860  44.280  31.710  1.00  0.00           H
ATOM     28  HG2 GLN     3      22.670  45.600  31.430  1.00  0.00           H
ATOM     29  CD  GLN     3      21.920  44.010  32.590  1.00  0.00           C
ATOM     30  OE1 GLN     3      20.830  44.540  32.670  1.00  0.00           O
ATOM     31  NE2 GLN     3      22.120  42.780  32.910  1.00  0.00           N
ATOM     32 1HE2 GLN     3      23.000  42.330  32.730  1.00  0.00           H
ATOM     33 2HE2 GLN     3      21.280  42.220  33.010  1.00  0.00           H
ATOM     34  C   GLN     3      25.930  46.220  32.230  1.00  0.00           C
ATOM     35  O   GLN     3      26.080  46.430  31.020  1.00  0.00           O
ATOM     36  N   LEU     4      26.820  45.530  32.940  1.00  0.00           N
ATOM     37  H   LEU     4      26.610  45.240  33.890  1.00  0.00           H
ATOM     38  CA  LEU     4      27.970  44.900  32.360  1.00  0.00           C
ATOM     39  HA  LEU     4      28.380  45.550  31.590  1.00  0.00           H
ATOM     40  CB  LEU     4      29.030  44.780  33.460  1.00  0.00           C
ATOM     41  HB1 LEU     4      30.000  44.520  33.030  1.00  0.00           H
ATOM     42  HB2 LEU     4      28.770  44.040  34.210  1.00  0.00           H
ATOM     43  CG  LEU     4      29.340  46.060  34.260  1.00  0.00           C
ATOM     44  HG  LEU     4      28.480  46.380  34.860  1.00  0.00           H
ATOM     45  CD1 LEU     4      30.400  45.780  35.210  1.00  0.00           C
ATOM     46 1HD1 LEU     4      30.030  45.030  35.910  1.00  0.00           H
ATOM     47 2HD1 LEU     4      31.230  45.350  34.640  1.00  0.00           H
ATOM     48 3HD1 LEU     4      30.600  46.720  35.710  1.00  0.00           H
ATOM     49  CD2 LEU     4      29.730  47.270  33.360  1.00  0.00           C
ATOM     50 1HD2 LEU     4      28.860  47.720  32.880  1.00  0.00           H
ATOM     51 2HD2 LEU     4      30.260  48.030  33.950  1.00  0.00           H
ATOM     52 3HD2 LEU     4      30.490  46.970  32.640  1.00  0.00           H
ATOM     53  C   LEU     4      27.540  43.550  31.660  1.00  0.00           C
ATOM     54  O   LEU     4      26.410  43.120  31.760  1.00  0.00           O
ATOM     55  N   VAL     5      28.470  42.810  31.040  1.00  0.00           N
ATOM     56  H   VAL     5      29.390  43.240  31.050  1.00  0.00           H
ATOM     57  CA  VAL     5      28.260  41.460  30.520  1.00  0.00           C
ATOM     58  HA  VAL     5      27.420  41.020  31.060  1.00  0.00           H
ATOM     59  CB  VAL     5      27.950  41.460  28.980  1.00  0.00           C
ATOM     60  HB  VAL     5      27.820  40.440  28.620  1.00  0.00           H
ATOM     61  CG1 VAL     5      26.660  42.200  28.750  1.00  0.00           C
ATOM     62 1HG1 VAL     5      26.220  41.860  27.810  1.00  0.00           H
ATOM     63 2HG1 VAL     5      26.050  41.900  29.600  1.00  0.00           H
ATOM     64 3HG1 VAL     5      26.870  43.260  28.690  1.00  0.00           H
ATOM     65  CG2 VAL     5      29.090  42.080  28.090  1.00  0.00           C
ATOM     66 1HG2 VAL     5      29.880  41.340  28.020  1.00  0.00           H
ATOM     67 2HG2 VAL     5      28.800  42.310  27.060  1.00  0.00           H
ATOM     68 3HG2 VAL     5      29.370  42.930  28.720  1.00  0.00           H
ATOM     69  C   VAL     5      29.450  40.580  30.910  1.00  0.00           C
ATOM     70  O   VAL     5      30.520  40.910  30.450  1.00  0.00           O
ATOM     71  N   GLU     6      29.200  39.350  31.370  1.00  0.00           N
ATOM     72  H   GLU     6      28.270  39.110  31.680  1.00  0.00           H
ATOM     73  CA  GLU     6      30.290  38.390  31.630  1.00  0.00           C
ATOM     74  HA  GLU     6      31.260  38.890  31.670  1.00  0.00           H
ATOM     75  CB  GLU     6      30.180  37.860  33.070  1.00  0.00           C
ATOM     76  HB1 GLU     6      31.090  37.270  33.120  1.00  0.00           H
ATOM     77  HB2 GLU     6      29.280  37.260  33.230  1.00  0.00           H
ATOM     78  CG  GLU     6      30.230  38.960  34.160  1.00  0.00           C
ATOM     79  HG1 GLU     6      30.650  39.860  33.720  1.00  0.00           H
ATOM     80  HG2 GLU     6      30.840  38.600  34.990  1.00  0.00           H
ATOM     81  CD  GLU     6      28.890  39.390  34.730  1.00  0.00           C
ATOM     82  OE1 GLU     6      27.830  39.220  34.100  1.00  0.00           O
ATOM     83  OE2 GLU     6      28.860  39.760  35.910  1.00  0.00           O
ATOM     84  C   GLU     6      30.390  37.220  30.600  1.00  0.00           C
ATOM     85  O   GLU     6      29.340  36.710  30.190  1.00  0.00           O
ATOM     86  N   SER     7      31.550  36.740  30.190  1.00  0.00           N
ATOM     87  H   SER     7      32.380  37.160  30.600  1.00  0.00           H
ATOM     88  CA  SER     7      31.840  35.630  29.340  1.00  0.00           C
ATOM     89  HA  SER     7      30.950  35.000  29.240  1.00  0.00           H
ATOM     90  CB  SER     7      32.000  36.210  27.930  1.00  0.00           C
ATOM     91  HB1 SER     7      30.990  36.560  27.720  1.00  0.00           H
ATOM     92  HB2 SER     7      32.040  35.470  27.130  1.00  0.00           H
ATOM     93  OG  SER     7      32.840  37.330  27.750  1.00  0.00           O
ATOM     94  HG  SER     7      32.910  37.420  26.800  1.00  0.00           H
ATOM     95  C   SER     7      33.070  34.760  29.700  1.00  0.00           C
ATOM     96  O   SER     7      33.820  35.000  30.660  1.00  0.00           O
ATOM     97  N   GLY     9      33.320  33.750  28.910  1.00  0.00           N
ATOM     98  H   GLY     9      32.850  33.630  28.020  1.00  0.00           H
ATOM     99  CA  GLY     9      34.530  32.920  29.070  1.00  0.00           C
ATOM    100  HA1 GLY     9      35.330  33.550  29.450  1.00  0.00           H
ATOM    101  HA2 GLY     9      34.810  32.490  28.110  1.00  0.00           H
ATOM    102  C   GLY     9      34.370  31.780  30.070  1.00  0.00           C
ATOM    103  O   GLY     9      35.310  30.910  30.100  1.00  0.00           O
ATOM    104  N   GLY    10      33.260  31.600  30.770  1.00  0.00           N
ATOM    105  H   GLY    10      32.470  32.220  30.790  1.00  0.00           H
ATOM    106  CA  GLY    10      33.070  30.480  31.720  1.00  0.00           C
ATOM    107  HA1 GLY    10      32.020  30.500  32.020  1.00  0.00           H
ATOM    108  HA2 GLY    10      33.800  30.440  32.530  1.00  0.00           H
ATOM    109  C   GLY    10      33.050  29.120  30.930  1.00  0.00           C
ATOM    110  O   GLY    10      32.890  28.980  29.730  1.00  0.00           O
ATOM    111  N   GLY    11      33.360  28.050  31.700  1.00  0.00           N
ATOM    112  H   GLY    11      33.460  28.060  32.710  1.00  0.00           H
ATOM    113  CA  GLY    11      33.640  26.750  31.080  1.00  0.00           C
ATOM    114  HA1 GLY    11      34.690  26.750  30.800  1.00  0.00           H
ATOM    115  HA2 GLY    11      33.060  26.620  30.160  1.00  0.00           H
ATOM    116  C   GLY    11      33.310  25.500  31.950  1.00  0.00           C
ATOM    117  O   GLY    11      33.110  25.690  33.150  1.00  0.00           O
ATOM    118  N   LEU    12      33.300  24.270  31.380  1.00  0.00           N
ATOM    119  H   LEU    12      33.390  24.190  30.380  1.00  0.00           H
ATOM    120  CA  LEU    12      33.340  22.980  32.090  1.00  0.00           C
ATOM    121  HA  LEU    12      33.360  23.170  33.160  1.00  0.00           H
ATOM    122  CB  LEU    12      32.180  22.100  31.610  1.00  0.00           C
ATOM    123  HB1 LEU    12      32.320  21.750  30.590  1.00  0.00           H
ATOM    124  HB2 LEU    12      31.280  22.710  31.720  1.00  0.00           H
ATOM    125  CG  LEU    12      32.020  20.780  32.390  1.00  0.00           C
ATOM    126  HG  LEU    12      32.960  20.240  32.420  1.00  0.00           H
ATOM    127  CD1 LEU    12      31.600  20.920  33.790  1.00  0.00           C
ATOM    128 1HD1 LEU    12      32.400  21.290  34.430  1.00  0.00           H
ATOM    129 2HD1 LEU    12      30.950  21.780  33.860  1.00  0.00           H
ATOM    130 3HD1 LEU    12      31.170  19.970  34.100  1.00  0.00           H
ATOM    131  CD2 LEU    12      30.970  19.830  31.720  1.00  0.00           C
ATOM    132 1HD2 LEU    12      30.880  18.840  32.150  1.00  0.00           H
ATOM    133 2HD2 LEU    12      29.980  20.260  31.650  1.00  0.00           H
ATOM    134 3HD2 LEU    12      31.350  19.650  30.710  1.00  0.00           H
ATOM    135  C   LEU    12      34.720  22.460  31.920  1.00  0.00           C
ATOM    136  O   LEU    12      34.990  22.130  30.720  1.00  0.00           O
ATOM    137  N   VAL    13      35.560  22.250  32.960  1.00  0.00           N
ATOM    138  H   VAL    13      35.310  22.520  33.900  1.00  0.00           H
ATOM    139  CA  VAL    13      36.990  21.990  32.810  1.00  0.00           C
ATOM    140  HA  VAL    13      37.140  21.470  31.860  1.00  0.00           H
ATOM    141  CB  VAL    13      37.910  23.200  32.800  1.00  0.00           C
ATOM    142  HB  VAL    13      38.950  22.890  32.680  1.00  0.00           H
ATOM    143  CG1 VAL    13      37.500  24.170  31.690  1.00  0.00           C
ATOM    144 1HG1 VAL    13      37.460  23.710  30.700  1.00  0.00           H
ATOM    145 2HG1 VAL    13      36.530  24.590  31.950  1.00  0.00           H
ATOM    146 3HG1 VAL    13      38.250  24.950  31.630  1.00  0.00           H
ATOM    147  CG2 VAL    13      37.820  24.080  34.100  1.00  0.00           C
ATOM    148 1HG2 VAL    13      38.630  24.800  34.100  1.00  0.00           H
ATOM    149 2HG2 VAL    13      36.820  24.520  34.120  1.00  0.00           H
ATOM    150 3HG2 VAL    13      38.020  23.420  34.940  1.00  0.00           H
ATOM    151  C   VAL    13      37.480  20.990  33.870  1.00  0.00           C
ATOM    152  O   VAL    13      36.820  20.680  34.870  1.00  0.00           O
ATOM    153  N   GLN    14      38.720  20.470  33.610  1.00  0.00           N
ATOM    154  H   GLN    14      39.150  20.730  32.740  1.00  0.00           H
ATOM    155  CA  GLN    14      39.380  19.420  34.370  1.00  0.00           C
ATOM    156  HA  GLN    14      38.580  18.780  34.740  1.00  0.00           H
ATOM    157  CB  GLN    14      40.130  18.450  33.490  1.00  0.00           C
ATOM    158  HB1 GLN    14      40.990  18.060  34.040  1.00  0.00           H
ATOM    159  HB2 GLN    14      40.520  18.970  32.610  1.00  0.00           H
ATOM    160  CG  GLN    14      39.290  17.270  33.080  1.00  0.00           C
ATOM    161  HG1 GLN    14      38.380  17.570  32.560  1.00  0.00           H
ATOM    162  HG2 GLN    14      39.020  16.710  33.980  1.00  0.00           H
ATOM    163  CD  GLN    14      40.010  16.370  32.180  1.00  0.00           C
ATOM    164  OE1 GLN    14      40.080  16.590  30.980  1.00  0.00           O
ATOM    165  NE2 GLN    14      40.660  15.320  32.580  1.00  0.00           N
ATOM    166 1HE2 GLN    14      40.820  15.120  33.560  1.00  0.00           H
ATOM    167 2HE2 GLN    14      41.030  14.690  31.880  1.00  0.00           H
ATOM    168  C   GLN    14      40.140  19.950  35.580  1.00  0.00           C
ATOM    169  O   GLN    14      40.460  21.150  35.730  1.00  0.00           O
ATOM    170  N   ALA    15      40.350  19.090  36.560  1.00  0.00           N
ATOM    171  H   ALA    15      40.020  18.130  36.540  1.00  0.00           H
ATOM    172  CA  ALA    15      41.240  19.480  37.630  1.00  0.00           C
ATOM    173  HA  ALA    15      40.860  20.300  38.240  1.00  0.00           H
ATOM    174  CB  ALA    15      41.350  18.300  38.550  1.00  0.00           C
ATOM    175  HB1 ALA    15      41.800  17.390  38.170  1.00  0.00           H
ATOM    176  HB2 ALA    15      41.930  18.680  39.390  1.00  0.00           H
ATOM    177  HB3 ALA    15      40.370  17.950  38.880  1.00  0.00           H
ATOM    178  C   ALA    15      42.680  19.770  37.120  1.00  0.00           C
ATOM    179  O   ALA    15      43.230  19.020  36.350  1.00  0.00           O
ATOM    180  N   GLY    16      43.260  20.910  37.550  1.00  0.00           N
ATOM    181  H   GLY    16      42.770  21.510  38.190  1.00  0.00           H
ATOM    182  CA  GLY    16      44.490  21.420  36.950  1.00  0.00           C
ATOM    183  HA1 GLY    16      45.280  20.680  36.990  1.00  0.00           H
ATOM    184  HA2 GLY    16      44.860  22.180  37.640  1.00  0.00           H
ATOM    185  C   GLY    16      44.460  22.140  35.560  1.00  0.00           C
ATOM    186  O   GLY    16      45.420  22.540  35.010  1.00  0.00           O
ATOM    187  N   ASP    17      43.280  22.150  34.940  1.00  0.00           N
ATOM    188  H   ASP    17      42.460  21.900  35.480  1.00  0.00           H
ATOM    189  CA  ASP    17      43.120  22.990  33.810  1.00  0.00           C
ATOM    190  HA  ASP    17      43.960  22.950  33.110  1.00  0.00           H
ATOM    191  CB  ASP    17      41.910  22.450  32.960  1.00  0.00           C
ATOM    192  HB1 ASP    17      41.010  22.860  33.430  1.00  0.00           H
ATOM    193  HB2 ASP    17      41.850  21.380  33.100  1.00  0.00           H
ATOM    194  CG  ASP    17      41.830  22.720  31.460  1.00  0.00           C
ATOM    195  OD1 ASP    17      42.610  23.450  30.830  1.00  0.00           O
ATOM    196  OD2 ASP    17      41.040  21.940  30.870  1.00  0.00           O
ATOM    197  C   ASP    17      43.130  24.500  34.110  1.00  0.00           C
ATOM    198  O   ASP    17      43.210  25.020  35.210  1.00  0.00           O
ATOM    199  N   SER    18      43.120  25.290  32.980  1.00  0.00           N
ATOM    200  H   SER    18      42.870  24.820  32.120  1.00  0.00           H
ATOM    201  CA  SER    18      43.220  26.760  32.990  1.00  0.00           C
ATOM    202  HA  SER    18      42.950  26.960  34.020  1.00  0.00           H
ATOM    203  CB  SER    18      44.660  27.250  32.710  1.00  0.00           C
ATOM    204  HB1 SER    18      44.630  28.340  32.840  1.00  0.00           H
ATOM    205  HB2 SER    18      44.850  27.070  31.650  1.00  0.00           H
ATOM    206  OG  SER    18      45.700  26.620  33.450  1.00  0.00           O
ATOM    207  HG  SER    18      45.570  25.690  33.290  1.00  0.00           H
ATOM    208  C   SER    18      42.160  27.440  32.070  1.00  0.00           C
ATOM    209  O   SER    18      41.790  26.830  31.050  1.00  0.00           O
ATOM    210  N   LEU    19      41.660  28.610  32.510  1.00  0.00           N
ATOM    211  H   LEU    19      42.000  29.000  33.380  1.00  0.00           H
ATOM    212  CA  LEU    19      40.700  29.400  31.750  1.00  0.00           C
ATOM    213  HA  LEU    19      40.710  29.030  30.730  1.00  0.00           H
ATOM    214  CB  LEU    19      39.320  29.240  32.470  1.00  0.00           C
ATOM    215  HB1 LEU    19      38.630  29.970  32.040  1.00  0.00           H
ATOM    216  HB2 LEU    19      39.500  29.470  33.520  1.00  0.00           H
ATOM    217  CG  LEU    19      38.620  27.870  32.330  1.00  0.00           C
ATOM    218  HG  LEU    19      39.280  27.080  32.700  1.00  0.00           H
ATOM    219  CD1 LEU    19      37.420  27.880  33.170  1.00  0.00           C
ATOM    220 1HD1 LEU    19      36.540  28.230  32.620  1.00  0.00           H
ATOM    221 2HD1 LEU    19      37.260  26.860  33.530  1.00  0.00           H
ATOM    222 3HD1 LEU    19      37.380  28.570  34.010  1.00  0.00           H
ATOM    223  CD2 LEU    19      38.160  27.640  30.900  1.00  0.00           C
ATOM    224 1HD2 LEU    19      37.440  26.820  30.870  1.00  0.00           H
ATOM    225 2HD2 LEU    19      37.670  28.490  30.430  1.00  0.00           H
ATOM    226 3HD2 LEU    19      39.020  27.560  30.240  1.00  0.00           H
ATOM    227  C   LEU    19      41.070  30.870  31.710  1.00  0.00           C
ATOM    228  O   LEU    19      41.920  31.390  32.430  1.00  0.00           O
ATOM    229  N   ARG    20      40.240  31.660  30.980  1.00  0.00           N
ATOM    230  H   ARG    20      39.670  31.130  30.330  1.00  0.00           H
ATOM    231  CA  ARG    20      40.250  33.160  30.910  1.00  0.00           C
ATOM    232  HA  ARG    20      40.570  33.560  31.880  1.00  0.00           H
ATOM    233  CB  ARG    20      41.200  33.600  29.790  1.00  0.00           C
ATOM    234  HB1 ARG    20      40.890  33.260  28.800  1.00  0.00           H
ATOM    235  HB2 ARG    20      42.200  33.190  29.940  1.00  0.00           H
ATOM    236  CG  ARG    20      41.320  35.090  29.850  1.00  0.00           C
ATOM    237  HG1 ARG    20      41.730  35.430  30.800  1.00  0.00           H
ATOM    238  HG2 ARG    20      40.330  35.540  29.740  1.00  0.00           H
ATOM    239  CD  ARG    20      42.240  35.670  28.670  1.00  0.00           C
ATOM    240  HD1 ARG    20      42.890  34.870  28.290  1.00  0.00           H
ATOM    241  HD2 ARG    20      42.820  36.520  29.010  1.00  0.00           H
ATOM    242  NE  ARG    20      41.410  35.990  27.530  1.00  0.00           N
ATOM    243  HE  ARG    20      40.480  35.600  27.490  1.00  0.00           H
ATOM    244  CZ  ARG    20      41.650  36.870  26.510  1.00  0.00           C
ATOM    245  NH1 ARG    20      42.640  37.710  26.670  1.00  0.00           N
ATOM    246 1HH1 ARG    20      43.200  37.730  27.510  1.00  0.00           H
ATOM    247 2HH1 ARG    20      42.670  38.470  26.000  1.00  0.00           H
ATOM    248  NH2 ARG    20      40.800  37.050  25.480  1.00  0.00           N
ATOM    249 1HH2 ARG    20      39.950  36.540  25.280  1.00  0.00           H
ATOM    250 2HH2 ARG    20      41.020  37.860  24.920  1.00  0.00           H
ATOM    251  C   ARG    20      38.800  33.620  30.850  1.00  0.00           C
ATOM    252  O   ARG    20      38.220  33.600  29.770  1.00  0.00           O
ATOM    253  N   LEU    21      38.190  34.120  31.970  1.00  0.00           N
ATOM    254  H   LEU    21      38.750  34.100  32.810  1.00  0.00           H
ATOM    255  CA  LEU    21      36.940  34.830  31.960  1.00  0.00           C
ATOM    256  HA  LEU    21      36.320  34.260  31.260  1.00  0.00           H
ATOM    257  CB  LEU    21      36.230  34.720  33.320  1.00  0.00           C
ATOM    258  HB1 LEU    21      35.360  35.370  33.320  1.00  0.00           H
ATOM    259  HB2 LEU    21      36.870  35.040  34.140  1.00  0.00           H
ATOM    260  CG  LEU    21      35.700  33.290  33.650  1.00  0.00           C
ATOM    261  HG  LEU    21      34.870  33.090  32.980  1.00  0.00           H
ATOM    262  CD1 LEU    21      36.650  32.120  33.470  1.00  0.00           C
ATOM    263 1HD1 LEU    21      36.190  31.170  33.740  1.00  0.00           H
ATOM    264 2HD1 LEU    21      36.800  32.060  32.390  1.00  0.00           H
ATOM    265 3HD1 LEU    21      37.660  32.270  33.860  1.00  0.00           H
ATOM    266  CD2 LEU    21      35.110  33.290  35.020  1.00  0.00           C
ATOM    267 1HD2 LEU    21      34.350  34.070  35.000  1.00  0.00           H
ATOM    268 2HD2 LEU    21      34.650  32.380  35.400  1.00  0.00           H
ATOM    269 3HD2 LEU    21      35.860  33.730  35.680  1.00  0.00           H
ATOM    270  C   LEU    21      37.110  36.260  31.390  1.00  0.00           C
ATOM    271  O   LEU    21      38.130  36.880  31.580  1.00  0.00           O
ATOM    272  N   SER    22      36.060  36.750  30.700  1.00  0.00           N
ATOM    273  H   SER    22      35.190  36.230  30.640  1.00  0.00           H
ATOM    274  CA  SER    22      35.960  38.150  30.140  1.00  0.00           C
ATOM    275  HA  SER    22      36.860  38.710  30.400  1.00  0.00           H
ATOM    276  CB  SER    22      36.090  38.010  28.630  1.00  0.00           C
ATOM    277  HB1 SER    22      35.320  37.280  28.340  1.00  0.00           H
ATOM    278  HB2 SER    22      37.010  37.510  28.300  1.00  0.00           H
ATOM    279  OG  SER    22      35.870  39.240  27.910  1.00  0.00           O
ATOM    280  HG  SER    22      35.610  39.130  27.000  1.00  0.00           H
ATOM    281  C   SER    22      34.770  38.980  30.530  1.00  0.00           C
ATOM    282  O   SER    22      33.770  38.430  30.900  1.00  0.00           O
ATOM    283  N   CYS    23      34.900  40.290  30.570  1.00  0.00           N
ATOM    284  H   CYS    23      35.780  40.710  30.310  1.00  0.00           H
ATOM    285  CA  CYS    23      33.870  41.190  30.990  1.00  0.00           C
ATOM    286  HA  CYS    23      32.890  40.760  30.780  1.00  0.00           H
ATOM    287  CB  CYS    23      33.870  41.270  32.540  1.00  0.00           C
ATOM    288  HB1 CYS    23      34.850  41.630  32.830  1.00  0.00           H
ATOM    289  HB2 CYS    23      33.660  40.290  32.960  1.00  0.00           H
ATOM    290  SG  CYS    23      32.800  42.590  33.140  1.00  0.00           S
ATOM    291  C   CYS    23      34.070  42.610  30.350  1.00  0.00           C
ATOM    292  O   CYS    23      34.940  43.440  30.750  1.00  0.00           O
ATOM    293  N   ALA    24      33.200  42.860  29.350  1.00  0.00           N
ATOM    294  H   ALA    24      32.460  42.230  29.070  1.00  0.00           H
ATOM    295  CA  ALA    24      33.140  44.220  28.710  1.00  0.00           C
ATOM    296  HA  ALA    24      34.170  44.500  28.490  1.00  0.00           H
ATOM    297  CB  ALA    24      32.420  44.150  27.350  1.00  0.00           C
ATOM    298  HB1 ALA    24      32.350  45.160  26.940  1.00  0.00           H
ATOM    299  HB2 ALA    24      32.910  43.430  26.710  1.00  0.00           H
ATOM    300  HB3 ALA    24      31.360  43.910  27.450  1.00  0.00           H
ATOM    301  C   ALA    24      32.590  45.340  29.610  1.00  0.00           C
ATOM    302  O   ALA    24      31.540  45.220  30.230  1.00  0.00           O
ATOM    303  N   ALA    25      33.220  46.480  29.510  1.00  0.00           N
ATOM    304  H   ALA    25      34.040  46.560  28.930  1.00  0.00           H
ATOM    305  CA  ALA    25      32.770  47.710  30.100  1.00  0.00           C
ATOM    306  HA  ALA    25      32.560  47.530  31.150  1.00  0.00           H
ATOM    307  CB  ALA    25      33.950  48.640  30.100  1.00  0.00           C
ATOM    308  HB1 ALA    25      33.700  49.530  30.680  1.00  0.00           H
ATOM    309  HB2 ALA    25      34.900  48.220  30.450  1.00  0.00           H
ATOM    310  HB3 ALA    25      34.190  48.910  29.070  1.00  0.00           H
ATOM    311  C   ALA    25      31.530  48.410  29.690  1.00  0.00           C
ATOM    312  O   ALA    25      30.940  49.240  30.380  1.00  0.00           O
ATOM    313  N   SER    26      30.960  47.870  28.600  1.00  0.00           N
ATOM    314  H   SER    26      31.630  47.340  28.060  1.00  0.00           H
ATOM    315  CA  SER    26      29.600  47.880  28.190  1.00  0.00           C
ATOM    316  HA  SER    26      29.630  47.570  27.150  1.00  0.00           H
ATOM    317  CB  SER    26      28.700  46.870  29.000  1.00  0.00           C
ATOM    318  HB1 SER    26      27.730  46.770  28.520  1.00  0.00           H
ATOM    319  HB2 SER    26      28.620  47.220  30.040  1.00  0.00           H
ATOM    320  OG  SER    26      29.280  45.510  28.940  1.00  0.00           O
ATOM    321  HG  SER    26      30.160  45.420  29.290  1.00  0.00           H
ATOM    322  C   SER    26      28.970  49.320  28.130  1.00  0.00           C
ATOM    323  O   SER    26      27.760  49.390  28.270  1.00  0.00           O
ATOM    324  N   GLY    27      29.660  50.380  27.860  1.00  0.00           N
ATOM    325  H   GLY    27      30.650  50.260  27.680  1.00  0.00           H
ATOM    326  CA  GLY    27      29.130  51.770  27.820  1.00  0.00           C
ATOM    327  HA1 GLY    27      28.050  51.770  27.690  1.00  0.00           H
ATOM    328  HA2 GLY    27      29.480  52.210  26.890  1.00  0.00           H
ATOM    329  C   GLY    27      29.490  52.760  29.040  1.00  0.00           C
ATOM    330  O   GLY    27      28.910  53.850  29.120  1.00  0.00           O
ATOM    331  N   LEU    28      30.440  52.410  29.940  1.00  0.00           N
ATOM    332  H   LEU    28      30.800  51.470  29.930  1.00  0.00           H
ATOM    333  CA  LEU    28      31.170  53.330  30.840  1.00  0.00           C
ATOM    334  HA  LEU    28      30.470  54.160  30.920  1.00  0.00           H
ATOM    335  CB  LEU    28      31.460  52.640  32.100  1.00  0.00           C
ATOM    336  HB1 LEU    28      31.880  53.460  32.690  1.00  0.00           H
ATOM    337  HB2 LEU    28      32.170  51.830  31.960  1.00  0.00           H
ATOM    338  CG  LEU    28      30.190  52.170  32.880  1.00  0.00           C
ATOM    339  HG  LEU    28      29.620  51.550  32.190  1.00  0.00           H
ATOM    340  CD1 LEU    28      30.680  51.210  33.950  1.00  0.00           C
ATOM    341 1HD1 LEU    28      31.240  51.790  34.690  1.00  0.00           H
ATOM    342 2HD1 LEU    28      29.900  50.710  34.530  1.00  0.00           H
ATOM    343 3HD1 LEU    28      31.330  50.420  33.580  1.00  0.00           H
ATOM    344  CD2 LEU    28      29.320  53.280  33.350  1.00  0.00           C
ATOM    345 1HD2 LEU    28      28.360  52.910  33.710  1.00  0.00           H
ATOM    346 2HD2 LEU    28      29.870  53.760  34.160  1.00  0.00           H
ATOM    347 3HD2 LEU    28      29.140  53.980  32.530  1.00  0.00           H
ATOM    348  C   LEU    28      32.440  53.980  30.300  1.00  0.00           C
ATOM    349  O   LEU    28      32.930  53.670  29.250  1.00  0.00           O
ATOM    350  N   LEU    29      32.920  55.050  30.980  1.00  0.00           N
ATOM    351  H   LEU    29      32.380  55.370  31.770  1.00  0.00           H
ATOM    352  CA  LEU    29      34.180  55.820  30.880  1.00  0.00           C
ATOM    353  HA  LEU    29      34.390  55.900  29.820  1.00  0.00           H
ATOM    354  CB  LEU    29      33.890  57.170  31.600  1.00  0.00           C
ATOM    355  HB1 LEU    29      33.650  56.910  32.630  1.00  0.00           H
ATOM    356  HB2 LEU    29      33.040  57.660  31.130  1.00  0.00           H
ATOM    357  CG  LEU    29      35.010  58.230  31.670  1.00  0.00           C
ATOM    358  HG  LEU    29      35.920  57.780  32.060  1.00  0.00           H
ATOM    359  CD1 LEU    29      35.310  58.760  30.310  1.00  0.00           C
ATOM    360 1HD1 LEU    29      35.670  57.990  29.630  1.00  0.00           H
ATOM    361 2HD1 LEU    29      34.410  59.220  29.920  1.00  0.00           H
ATOM    362 3HD1 LEU    29      36.080  59.530  30.420  1.00  0.00           H
ATOM    363  CD2 LEU    29      34.740  59.350  32.720  1.00  0.00           C
ATOM    364 1HD2 LEU    29      35.540  60.090  32.830  1.00  0.00           H
ATOM    365 2HD2 LEU    29      33.790  59.790  32.410  1.00  0.00           H
ATOM    366 3HD2 LEU    29      34.580  58.870  33.680  1.00  0.00           H
ATOM    367  C   LEU    29      35.350  54.990  31.480  1.00  0.00           C
ATOM    368  O   LEU    29      35.850  55.240  32.560  1.00  0.00           O
ATOM    369  N   PHE    30      35.670  53.860  30.900  1.00  0.00           N
ATOM    370  H   PHE    30      35.080  53.610  30.120  1.00  0.00           H
ATOM    371  CA  PHE    30      36.690  52.860  31.210  1.00  0.00           C
ATOM    372  HA  PHE    30      36.470  52.580  32.240  1.00  0.00           H
ATOM    373  CB  PHE    30      36.490  51.610  30.250  1.00  0.00           C
ATOM    374  HB1 PHE    30      36.810  51.990  29.280  1.00  0.00           H
ATOM    375  HB2 PHE    30      35.450  51.350  30.040  1.00  0.00           H
ATOM    376  CG  PHE    30      37.250  50.240  30.490  1.00  0.00           C
ATOM    377  CD1 PHE    30      37.000  49.430  31.640  1.00  0.00           C
ATOM    378  HD1 PHE    30      36.200  49.650  32.320  1.00  0.00           H
ATOM    379  CE1 PHE    30      37.690  48.260  31.810  1.00  0.00           C
ATOM    380  HE1 PHE    30      37.490  47.560  32.620  1.00  0.00           H
ATOM    381  CZ  PHE    30      38.670  47.930  30.890  1.00  0.00           C
ATOM    382  HZ  PHE    30      39.160  46.970  30.910  1.00  0.00           H
ATOM    383  CE2 PHE    30      39.020  48.760  29.810  1.00  0.00           C
ATOM    384  HE2 PHE    30      39.900  48.460  29.250  1.00  0.00           H
ATOM    385  CD2 PHE    30      38.320  49.940  29.680  1.00  0.00           C
ATOM    386  HD2 PHE    30      38.600  50.520  28.810  1.00  0.00           H
ATOM    387  C   PHE    30      38.040  53.470  31.080  1.00  0.00           C
ATOM    388  O   PHE    30      38.980  52.810  31.500  1.00  0.00           O
ATOM    389  N   SER    37      38.220  54.720  30.710  1.00  0.00           N
ATOM    390  H   SER    37      37.410  55.250  30.430  1.00  0.00           H
ATOM    391  CA  SER    37      39.400  55.500  30.950  1.00  0.00           C
ATOM    392  HA  SER    37      40.290  54.910  30.730  1.00  0.00           H
ATOM    393  CB  SER    37      39.430  56.710  30.050  1.00  0.00           C
ATOM    394  HB1 SER    37      39.770  56.360  29.070  1.00  0.00           H
ATOM    395  HB2 SER    37      40.140  57.410  30.490  1.00  0.00           H
ATOM    396  OG  SER    37      38.140  57.290  30.050  1.00  0.00           O
ATOM    397  HG  SER    37      38.310  58.180  29.750  1.00  0.00           H
ATOM    398  C   SER    37      39.620  55.990  32.440  1.00  0.00           C
ATOM    399  O   SER    37      40.710  56.440  32.810  1.00  0.00           O
ATOM    400  N   PHE    38      38.620  55.870  33.300  1.00  0.00           N
ATOM    401  H   PHE    38      37.780  55.460  32.910  1.00  0.00           H
ATOM    402  CA  PHE    38      38.510  56.350  34.630  1.00  0.00           C
ATOM    403  HA  PHE    38      39.510  56.480  35.060  1.00  0.00           H
ATOM    404  CB  PHE    38      37.950  57.740  34.650  1.00  0.00           C
ATOM    405  HB1 PHE    38      37.630  57.930  35.670  1.00  0.00           H
ATOM    406  HB2 PHE    38      37.000  57.810  34.120  1.00  0.00           H
ATOM    407  CG  PHE    38      38.920  58.810  34.170  1.00  0.00           C
ATOM    408  CD1 PHE    38      39.780  59.390  35.120  1.00  0.00           C
ATOM    409  HD1 PHE    38      39.860  59.100  36.160  1.00  0.00           H
ATOM    410  CE1 PHE    38      40.620  60.450  34.750  1.00  0.00           C
ATOM    411  HE1 PHE    38      41.290  60.900  35.460  1.00  0.00           H
ATOM    412  CZ  PHE    38      40.690  60.870  33.450  1.00  0.00           C
ATOM    413  HZ  PHE    38      41.400  61.590  33.070  1.00  0.00           H
ATOM    414  CE2 PHE    38      39.890  60.300  32.440  1.00  0.00           C
ATOM    415  HE2 PHE    38      40.000  60.600  31.410  1.00  0.00           H
ATOM    416  CD2 PHE    38      38.980  59.300  32.790  1.00  0.00           C
ATOM    417  HD2 PHE    38      38.270  58.820  32.130  1.00  0.00           H
ATOM    418  C   PHE    38      37.730  55.460  35.600  1.00  0.00           C
ATOM    419  O   PHE    38      37.730  55.760  36.800  1.00  0.00           O
ATOM    420  N   TYR    39      37.100  54.410  35.150  1.00  0.00           N
ATOM    421  H   TYR    39      37.130  54.330  34.140  1.00  0.00           H
ATOM    422  CA  TYR    39      36.400  53.400  35.890  1.00  0.00           C
ATOM    423  HA  TYR    39      36.110  53.880  36.820  1.00  0.00           H
ATOM    424  CB  TYR    39      35.080  53.070  35.180  1.00  0.00           C
ATOM    425  HB1 TYR    39      34.870  52.030  35.410  1.00  0.00           H
ATOM    426  HB2 TYR    39      35.220  53.150  34.100  1.00  0.00           H
ATOM    427  CG  TYR    39      33.910  53.970  35.650  1.00  0.00           C
ATOM    428  CD1 TYR    39      33.950  55.380  35.330  1.00  0.00           C
ATOM    429  HD1 TYR    39      34.770  55.790  34.750  1.00  0.00           H
ATOM    430  CE1 TYR    39      32.980  56.150  36.000  1.00  0.00           C
ATOM    431  HE1 TYR    39      33.080  57.220  35.890  1.00  0.00           H
ATOM    432  CZ  TYR    39      31.980  55.630  36.790  1.00  0.00           C
ATOM    433  OH  TYR    39      31.210  56.460  37.500  1.00  0.00           O
ATOM    434  HH  TYR    39      30.530  56.020  38.020  1.00  0.00           H
ATOM    435  CE2 TYR    39      31.950  54.270  36.990  1.00  0.00           C
ATOM    436  HE2 TYR    39      31.270  53.790  37.680  1.00  0.00           H
ATOM    437  CD2 TYR    39      32.920  53.440  36.450  1.00  0.00           C
ATOM    438  HD2 TYR    39      32.860  52.380  36.660  1.00  0.00           H
ATOM    439  C   TYR    39      37.280  52.200  36.300  1.00  0.00           C
ATOM    440  O   TYR    39      38.210  51.850  35.550  1.00  0.00           O
ATOM    441  N   ILE    40      37.010  51.620  37.450  1.00  0.00           N
ATOM    442  H   ILE    40      36.340  52.010  38.090  1.00  0.00           H
ATOM    443  CA  ILE    40      37.660  50.460  38.050  1.00  0.00           C
ATOM    444  HA  ILE    40      38.640  50.270  37.630  1.00  0.00           H
ATOM    445  CB  ILE    40      37.940  50.720  39.560  1.00  0.00           C
ATOM    446  HB  ILE    40      36.960  50.740  40.040  1.00  0.00           H
ATOM    447  CG2 ILE    40      38.630  49.550  40.240  1.00  0.00           C
ATOM    448 1HG2 ILE    40      39.140  49.870  41.150  1.00  0.00           H
ATOM    449 2HG2 ILE    40      37.980  48.700  40.480  1.00  0.00           H
ATOM    450 3HG2 ILE    40      39.340  49.120  39.540  1.00  0.00           H
ATOM    451  CG1 ILE    40      38.640  52.060  39.720  1.00  0.00           C
ATOM    452 1HG1 ILE    40      38.200  52.900  39.190  1.00  0.00           H
ATOM    453 2HG1 ILE    40      39.620  51.920  39.260  1.00  0.00           H
ATOM    454  CD  ILE    40      38.850  52.610  41.160  1.00  0.00           C
ATOM    455  HD1 ILE    40      38.000  52.430  41.820  1.00  0.00           H
ATOM    456  HD2 ILE    40      39.680  52.080  41.610  1.00  0.00           H
ATOM    457  HD3 ILE    40      39.070  53.680  41.200  1.00  0.00           H
ATOM    458  C   ILE    40      36.740  49.280  37.810  1.00  0.00           C
ATOM    459  O   ILE    40      35.530  49.430  37.830  1.00  0.00           O
ATOM    460  N   MET    41      37.300  48.120  37.660  1.00  0.00           N
ATOM    461  H   MET    41      38.280  47.980  37.860  1.00  0.00           H
ATOM    462  CA  MET    41      36.540  46.900  37.260  1.00  0.00           C
ATOM    463  HA  MET    41      35.480  46.930  37.480  1.00  0.00           H
ATOM    464  CB  MET    41      36.510  46.650  35.740  1.00  0.00           C
ATOM    465  HB1 MET    41      36.120  45.660  35.540  1.00  0.00           H
ATOM    466  HB2 MET    41      37.530  46.740  35.340  1.00  0.00           H
ATOM    467  CG  MET    41      35.680  47.690  34.980  1.00  0.00           C
ATOM    468  HG1 MET    41      36.310  48.570  34.830  1.00  0.00           H
ATOM    469  HG2 MET    41      34.880  48.080  35.610  1.00  0.00           H
ATOM    470  SD  MET    41      34.790  47.370  33.380  1.00  0.00           S
ATOM    471  CE  MET    41      33.810  45.950  33.670  1.00  0.00           C
ATOM    472  HE1 MET    41      33.040  45.690  32.940  1.00  0.00           H
ATOM    473  HE2 MET    41      34.430  45.050  33.760  1.00  0.00           H
ATOM    474  HE3 MET    41      33.190  46.130  34.550  1.00  0.00           H
ATOM    475  C   MET    41      37.000  45.760  38.150  1.00  0.00           C
ATOM    476  O   MET    41      38.230  45.690  38.280  1.00  0.00           O
ATOM    477  N   GLY    42      36.170  44.870  38.600  1.00  0.00           N
ATOM    478  H   GLY    42      35.190  44.990  38.370  1.00  0.00           H
ATOM    479  CA  GLY    42      36.580  43.770  39.540  1.00  0.00           C
ATOM    480  HA1 GLY    42      36.660  44.290  40.500  1.00  0.00           H
ATOM    481  HA2 GLY    42      37.530  43.480  39.110  1.00  0.00           H
ATOM    482  C   GLY    42      35.610  42.630  39.700  1.00  0.00           C
ATOM    483  O   GLY    42      34.530  42.730  39.100  1.00  0.00           O
ATOM    484  N   TRP    43      36.030  41.550  40.340  1.00  0.00           N
ATOM    485  H   TRP    43      36.970  41.470  40.690  1.00  0.00           H
ATOM    486  CA  TRP    43      35.360  40.320  40.350  1.00  0.00           C
ATOM    487  HA  TRP    43      34.410  40.420  39.820  1.00  0.00           H
ATOM    488  CB  TRP    43      36.260  39.360  39.500  1.00  0.00           C
ATOM    489  HB1 TRP    43      35.950  38.350  39.760  1.00  0.00           H
ATOM    490  HB2 TRP    43      37.280  39.310  39.870  1.00  0.00           H
ATOM    491  CG  TRP    43      36.380  39.520  37.950  1.00  0.00           C
ATOM    492  CD1 TRP    43      37.460  39.980  37.310  1.00  0.00           C
ATOM    493  HD1 TRP    43      38.380  40.240  37.810  1.00  0.00           H
ATOM    494  NE1 TRP    43      37.230  39.790  35.930  1.00  0.00           N
ATOM    495  HE1 TRP    43      37.930  39.980  35.240  1.00  0.00           H
ATOM    496  CE2 TRP    43      36.010  39.170  35.640  1.00  0.00           C
ATOM    497  CZ2 TRP    43      35.400  38.770  34.450  1.00  0.00           C
ATOM    498  HZ2 TRP    43      35.820  38.930  33.470  1.00  0.00           H
ATOM    499  CH2 TRP    43      34.110  38.230  34.550  1.00  0.00           C
ATOM    500  HH2 TRP    43      33.600  37.830  33.690  1.00  0.00           H
ATOM    501  CZ3 TRP    43      33.480  38.080  35.830  1.00  0.00           C
ATOM    502  HZ3 TRP    43      32.510  37.610  35.880  1.00  0.00           H
ATOM    503  CE3 TRP    43      34.120  38.470  36.970  1.00  0.00           C
ATOM    504  HE3 TRP    43      33.640  38.350  37.930  1.00  0.00           H
ATOM    505  CD2 TRP    43      35.400  39.030  36.930  1.00  0.00           C
ATOM    506  C   TRP    43      35.140  39.680  41.730  1.00  0.00           C
ATOM    507  O   TRP    43      35.970  39.740  42.640  1.00  0.00           O
ATOM    508  N   PHE    44      34.000  39.070  41.850  1.00  0.00           N
ATOM    509  H   PHE    44      33.370  39.060  41.060  1.00  0.00           H
ATOM    510  CA  PHE    44      33.630  38.310  42.960  1.00  0.00           C
ATOM    511  HA  PHE    44      34.510  38.260  43.600  1.00  0.00           H
ATOM    512  CB  PHE    44      32.510  38.990  43.800  1.00  0.00           C
ATOM    513  HB1 PHE    44      32.280  38.460  44.720  1.00  0.00           H
ATOM    514  HB2 PHE    44      31.620  39.080  43.180  1.00  0.00           H
ATOM    515  CG  PHE    44      32.940  40.360  44.380  1.00  0.00           C
ATOM    516  CD1 PHE    44      32.870  41.510  43.590  1.00  0.00           C
ATOM    517  HD1 PHE    44      32.760  41.580  42.520  1.00  0.00           H
ATOM    518  CE1 PHE    44      33.110  42.810  44.110  1.00  0.00           C
ATOM    519  HE1 PHE    44      33.150  43.630  43.410  1.00  0.00           H
ATOM    520  CZ  PHE    44      33.310  42.910  45.440  1.00  0.00           C
ATOM    521  HZ  PHE    44      33.310  43.890  45.900  1.00  0.00           H
ATOM    522  CE2 PHE    44      33.480  41.760  46.290  1.00  0.00           C
ATOM    523  HE2 PHE    44      33.470  41.990  47.340  1.00  0.00           H
ATOM    524  CD2 PHE    44      33.310  40.510  45.710  1.00  0.00           C
ATOM    525  HD2 PHE    44      33.380  39.590  46.260  1.00  0.00           H
ATOM    526  C   PHE    44      33.250  36.930  42.480  1.00  0.00           C
ATOM    527  O   PHE    44      33.110  36.730  41.280  1.00  0.00           O
ATOM    528  N   ARG    45      33.260  35.910  43.350  1.00  0.00           N
ATOM    529  H   ARG    45      33.660  36.040  44.270  1.00  0.00           H
ATOM    530  CA  ARG    45      32.700  34.540  43.030  1.00  0.00           C
ATOM    531  HA  ARG    45      32.040  34.650  42.170  1.00  0.00           H
ATOM    532  CB  ARG    45      33.880  33.610  42.600  1.00  0.00           C
ATOM    533  HB1 ARG    45      34.460  34.130  41.830  1.00  0.00           H
ATOM    534  HB2 ARG    45      33.380  32.720  42.210  1.00  0.00           H
ATOM    535  CG  ARG    45      34.740  33.120  43.710  1.00  0.00           C
ATOM    536  HG1 ARG    45      34.140  32.560  44.430  1.00  0.00           H
ATOM    537  HG2 ARG    45      35.210  34.000  44.150  1.00  0.00           H
ATOM    538  CD  ARG    45      35.970  32.310  43.200  1.00  0.00           C
ATOM    539  HD1 ARG    45      36.600  32.970  42.590  1.00  0.00           H
ATOM    540  HD2 ARG    45      35.590  31.450  42.650  1.00  0.00           H
ATOM    541  NE  ARG    45      36.810  31.850  44.300  1.00  0.00           N
ATOM    542  HE  ARG    45      36.550  32.030  45.260  1.00  0.00           H
ATOM    543  CZ  ARG    45      37.780  30.970  44.240  1.00  0.00           C
ATOM    544  NH1 ARG    45      38.260  30.460  43.200  1.00  0.00           N
ATOM    545 1HH1 ARG    45      37.860  30.520  42.280  1.00  0.00           H
ATOM    546 2HH1 ARG    45      38.960  29.750  43.380  1.00  0.00           H
ATOM    547  NH2 ARG    45      38.210  30.500  45.370  1.00  0.00           N
ATOM    548 1HH2 ARG    45      37.820  30.870  46.220  1.00  0.00           H
ATOM    549 2HH2 ARG    45      39.060  29.940  45.350  1.00  0.00           H
ATOM    550  C   ARG    45      31.940  33.910  44.180  1.00  0.00           C
ATOM    551  O   ARG    45      32.220  34.220  45.340  1.00  0.00           O
ATOM    552  N   GLN    46      30.870  33.160  43.920  1.00  0.00           N
ATOM    553  H   GLN    46      30.480  33.110  42.990  1.00  0.00           H
ATOM    554  CA  GLN    46      30.100  32.450  45.000  1.00  0.00           C
ATOM    555  HA  GLN    46      30.630  32.470  45.950  1.00  0.00           H
ATOM    556  CB  GLN    46      28.750  33.070  45.280  1.00  0.00           C
ATOM    557  HB1 GLN    46      28.110  33.130  44.410  1.00  0.00           H
ATOM    558  HB2 GLN    46      28.970  34.080  45.640  1.00  0.00           H
ATOM    559  CG  GLN    46      27.930  32.380  46.450  1.00  0.00           C
ATOM    560  HG1 GLN    46      28.590  32.130  47.280  1.00  0.00           H
ATOM    561  HG2 GLN    46      27.610  31.400  46.100  1.00  0.00           H
ATOM    562  CD  GLN    46      26.810  33.220  46.930  1.00  0.00           C
ATOM    563  OE1 GLN    46      26.450  34.270  46.440  1.00  0.00           O
ATOM    564  NE2 GLN    46      26.280  32.880  48.120  1.00  0.00           N
ATOM    565 1HE2 GLN    46      26.490  32.010  48.580  1.00  0.00           H
ATOM    566 2HE2 GLN    46      25.360  33.280  48.280  1.00  0.00           H
ATOM    567  C   GLN    46      29.910  30.890  44.630  1.00  0.00           C
ATOM    568  O   GLN    46      29.210  30.740  43.640  1.00  0.00           O
ATOM    569  N   ALA    47      30.410  29.920  45.420  1.00  0.00           N
ATOM    570  H   ALA    47      30.780  30.150  46.330  1.00  0.00           H
ATOM    571  CA  ALA    47      30.220  28.500  45.080  1.00  0.00           C
ATOM    572  HA  ALA    47      30.210  28.370  44.000  1.00  0.00           H
ATOM    573  CB  ALA    47      31.420  27.710  45.690  1.00  0.00           C
ATOM    574  HB1 ALA    47      32.290  28.160  45.210  1.00  0.00           H
ATOM    575  HB2 ALA    47      31.460  27.880  46.760  1.00  0.00           H
ATOM    576  HB3 ALA    47      31.270  26.670  45.390  1.00  0.00           H
ATOM    577  C   ALA    47      28.910  27.930  45.660  1.00  0.00           C
ATOM    578  O   ALA    47      28.440  28.530  46.650  1.00  0.00           O
ATOM    579  N   PRO    48      28.300  26.940  45.060  1.00  0.00           N
ATOM    580  CD  PRO    48      28.720  26.230  43.850  1.00  0.00           C
ATOM    581  HD1 PRO    48      29.640  25.660  44.040  1.00  0.00           H
ATOM    582  HD2 PRO    48      29.040  26.840  43.000  1.00  0.00           H
ATOM    583  CG  PRO    48      27.470  25.490  43.360  1.00  0.00           C
ATOM    584  HG1 PRO    48      27.600  24.600  42.750  1.00  0.00           H
ATOM    585  HG2 PRO    48      26.900  26.210  42.770  1.00  0.00           H
ATOM    586  CB  PRO    48      26.740  25.110  44.680  1.00  0.00           C
ATOM    587  HB1 PRO    48      27.200  24.210  45.090  1.00  0.00           H
ATOM    588  HB2 PRO    48      25.670  25.070  44.470  1.00  0.00           H
ATOM    589  CA  PRO    48      27.030  26.330  45.550  1.00  0.00           C
ATOM    590  HA  PRO    48      26.180  27.000  45.410  1.00  0.00           H
ATOM    591  C   PRO    48      27.170  25.930  47.010  1.00  0.00           C
ATOM    592  O   PRO    48      28.170  25.220  47.330  1.00  0.00           O
ATOM    593  N   GLY    49      26.230  26.270  47.910  1.00  0.00           N
ATOM    594  H   GLY    49      25.420  26.750  47.560  1.00  0.00           H
ATOM    595  CA  GLY    49      26.260  26.030  49.380  1.00  0.00           C
ATOM    596  HA1 GLY    49      26.770  25.090  49.590  1.00  0.00           H
ATOM    597  HA2 GLY    49      25.230  26.060  49.750  1.00  0.00           H
ATOM    598  C   GLY    49      27.160  27.020  50.130  1.00  0.00           C
ATOM    599  O   GLY    49      27.140  26.960  51.330  1.00  0.00           O
ATOM    600  N   ARG    50      27.970  27.860  49.520  1.00  0.00           N
ATOM    601  H   ARG    50      28.090  27.760  48.520  1.00  0.00           H
ATOM    602  CA  ARG    50      28.900  28.710  50.270  1.00  0.00           C
ATOM    603  HA  ARG    50      28.860  28.420  51.320  1.00  0.00           H
ATOM    604  CB  ARG    50      30.310  28.280  49.770  1.00  0.00           C
ATOM    605  HB1 ARG    50      31.110  28.910  50.160  1.00  0.00           H
ATOM    606  HB2 ARG    50      30.370  28.470  48.700  1.00  0.00           H
ATOM    607  CG  ARG    50      30.700  26.820  50.010  1.00  0.00           C
ATOM    608  HG1 ARG    50      30.150  26.100  49.400  1.00  0.00           H
ATOM    609  HG2 ARG    50      30.410  26.600  51.030  1.00  0.00           H
ATOM    610  CD  ARG    50      32.240  26.580  49.640  1.00  0.00           C
ATOM    611  HD1 ARG    50      32.670  27.410  50.200  1.00  0.00           H
ATOM    612  HD2 ARG    50      32.360  26.840  48.590  1.00  0.00           H
ATOM    613  NE  ARG    50      32.670  25.210  49.950  1.00  0.00           N
ATOM    614  HE  ARG    50      32.070  24.600  50.480  1.00  0.00           H
ATOM    615  CZ  ARG    50      33.800  24.750  49.640  1.00  0.00           C
ATOM    616  NH1 ARG    50      34.760  25.470  49.040  1.00  0.00           N
ATOM    617 1HH1 ARG    50      34.570  26.390  48.670  1.00  0.00           H
ATOM    618 2HH1 ARG    50      35.710  25.160  49.140  1.00  0.00           H
ATOM    619  NH2 ARG    50      34.170  23.560  50.060  1.00  0.00           N
ATOM    620 1HH2 ARG    50      33.360  22.980  50.260  1.00  0.00           H
ATOM    621 2HH2 ARG    50      34.970  23.160  49.600  1.00  0.00           H
ATOM    622  C   ARG    50      28.570  30.260  50.090  1.00  0.00           C
ATOM    623  O   ARG    50      27.570  30.700  49.430  1.00  0.00           O
ATOM    624  N   GLU    51      29.310  31.050  50.810  1.00  0.00           N
ATOM    625  H   GLU    51      30.100  30.660  51.300  1.00  0.00           H
ATOM    626  CA  GLU    51      29.250  32.530  50.830  1.00  0.00           C
ATOM    627  HA  GLU    51      28.260  32.890  50.560  1.00  0.00           H
ATOM    628  CB  GLU    51      29.600  33.020  52.290  1.00  0.00           C
ATOM    629  HB1 GLU    51      30.650  32.780  52.430  1.00  0.00           H
ATOM    630  HB2 GLU    51      28.980  32.420  52.950  1.00  0.00           H
ATOM    631  CG  GLU    51      29.360  34.540  52.570  1.00  0.00           C
ATOM    632  HG1 GLU    51      28.300  34.740  52.400  1.00  0.00           H
ATOM    633  HG2 GLU    51      29.920  35.090  51.820  1.00  0.00           H
ATOM    634  CD  GLU    51      29.730  34.950  53.940  1.00  0.00           C
ATOM    635  OE1 GLU    51      30.690  35.740  54.100  1.00  0.00           O
ATOM    636  OE2 GLU    51      29.050  34.460  54.840  1.00  0.00           O
ATOM    637  C   GLU    51      30.170  33.110  49.680  1.00  0.00           C
ATOM    638  O   GLU    51      31.120  32.470  49.180  1.00  0.00           O
ATOM    639  N   ARG    52      29.790  34.280  49.200  1.00  0.00           N
ATOM    640  H   ARG    52      28.940  34.680  49.570  1.00  0.00           H
ATOM    641  CA  ARG    52      30.480  35.050  48.110  1.00  0.00           C
ATOM    642  HA  ARG    52      30.790  34.360  47.320  1.00  0.00           H
ATOM    643  CB  ARG    52      29.550  36.060  47.490  1.00  0.00           C
ATOM    644  HB1 ARG    52      29.300  36.840  48.210  1.00  0.00           H
ATOM    645  HB2 ARG    52      28.710  35.390  47.330  1.00  0.00           H
ATOM    646  CG  ARG    52      30.060  36.690  46.200  1.00  0.00           C
ATOM    647  HG1 ARG    52      30.240  35.840  45.540  1.00  0.00           H
ATOM    648  HG2 ARG    52      30.980  37.220  46.440  1.00  0.00           H
ATOM    649  CD  ARG    52      29.160  37.740  45.560  1.00  0.00           C
ATOM    650  HD1 ARG    52      28.190  37.300  45.370  1.00  0.00           H
ATOM    651  HD2 ARG    52      29.600  38.080  44.620  1.00  0.00           H
ATOM    652  NE  ARG    52      29.080  38.860  46.440  1.00  0.00           N
ATOM    653  HE  ARG    52      29.350  38.680  47.390  1.00  0.00           H
ATOM    654  CZ  ARG    52      28.710  40.120  46.200  1.00  0.00           C
ATOM    655  NH1 ARG    52      28.100  40.500  45.130  1.00  0.00           N
ATOM    656 1HH1 ARG    52      27.870  39.840  44.410  1.00  0.00           H
ATOM    657 2HH1 ARG    52      27.760  41.450  45.050  1.00  0.00           H
ATOM    658  NH2 ARG    52      28.880  41.010  47.040  1.00  0.00           N
ATOM    659 1HH2 ARG    52      29.270  40.640  47.900  1.00  0.00           H
ATOM    660 2HH2 ARG    52      28.500  41.920  46.850  1.00  0.00           H
ATOM    661  C   ARG    52      31.840  35.710  48.570  1.00  0.00           C
ATOM    662  O   ARG    52      31.800  36.320  49.590  1.00  0.00           O
ATOM    663  N   GLU    53      32.910  35.650  47.760  1.00  0.00           N
ATOM    664  H   GLU    53      32.800  35.260  46.830  1.00  0.00           H
ATOM    665  CA  GLU    53      34.200  36.180  48.030  1.00  0.00           C
ATOM    666  HA  GLU    53      34.240  36.820  48.910  1.00  0.00           H
ATOM    667  CB  GLU    53      35.180  35.080  48.520  1.00  0.00           C
ATOM    668  HB1 GLU    53      34.840  34.610  49.440  1.00  0.00           H
ATOM    669  HB2 GLU    53      36.100  35.620  48.730  1.00  0.00           H
ATOM    670  CG  GLU    53      35.420  34.050  47.410  1.00  0.00           C
ATOM    671  HG1 GLU    53      35.820  34.610  46.560  1.00  0.00           H
ATOM    672  HG2 GLU    53      34.500  33.470  47.260  1.00  0.00           H
ATOM    673  CD  GLU    53      36.430  32.990  47.790  1.00  0.00           C
ATOM    674  OE1 GLU    53      37.410  33.250  48.550  1.00  0.00           O
ATOM    675  OE2 GLU    53      36.550  31.920  47.170  1.00  0.00           O
ATOM    676  C   GLU    53      34.860  36.990  46.910  1.00  0.00           C
ATOM    677  O   GLU    53      34.560  36.660  45.790  1.00  0.00           O
ATOM    678  N   PHE    54      35.670  38.020  47.200  1.00  0.00           N
ATOM    679  H   PHE    54      35.790  38.170  48.200  1.00  0.00           H
ATOM    680  CA  PHE    54      36.330  38.950  46.220  1.00  0.00           C
ATOM    681  HA  PHE    54      35.660  39.340  45.450  1.00  0.00           H
ATOM    682  CB  PHE    54      36.690  40.190  47.080  1.00  0.00           C
ATOM    683  HB1 PHE    54      37.240  39.900  47.970  1.00  0.00           H
ATOM    684  HB2 PHE    54      35.790  40.650  47.500  1.00  0.00           H
ATOM    685  CG  PHE    54      37.520  41.190  46.270  1.00  0.00           C
ATOM    686  CD1 PHE    54      36.940  42.010  45.310  1.00  0.00           C
ATOM    687  HD1 PHE    54      35.860  41.990  45.210  1.00  0.00           H
ATOM    688  CE1 PHE    54      37.730  42.880  44.560  1.00  0.00           C
ATOM    689  HE1 PHE    54      37.270  43.600  43.890  1.00  0.00           H
ATOM    690  CZ  PHE    54      39.140  42.910  44.720  1.00  0.00           C
ATOM    691  HZ  PHE    54      39.660  43.600  44.070  1.00  0.00           H
ATOM    692  CE2 PHE    54      39.740  42.050  45.690  1.00  0.00           C
ATOM    693  HE2 PHE    54      40.810  42.030  45.820  1.00  0.00           H
ATOM    694  CD2 PHE    54      38.950  41.200  46.420  1.00  0.00           C
ATOM    695  HD2 PHE    54      39.410  40.560  47.160  1.00  0.00           H
ATOM    696  C   PHE    54      37.510  38.190  45.580  1.00  0.00           C
ATOM    697  O   PHE    54      38.300  37.610  46.310  1.00  0.00           O
ATOM    698  N   VAL    55      37.730  38.310  44.270  1.00  0.00           N
ATOM    699  H   VAL    55      37.150  38.980  43.790  1.00  0.00           H
ATOM    700  CA  VAL    55      38.830  37.660  43.520  1.00  0.00           C
ATOM    701  HA  VAL    55      39.210  36.840  44.140  1.00  0.00           H
ATOM    702  CB  VAL    55      38.330  36.900  42.250  1.00  0.00           C
ATOM    703  HB  VAL    55      38.230  37.640  41.460  1.00  0.00           H
ATOM    704  CG1 VAL    55      39.390  35.840  41.950  1.00  0.00           C
ATOM    705 1HG1 VAL    55      39.390  35.010  42.650  1.00  0.00           H
ATOM    706 2HG1 VAL    55      39.210  35.450  40.950  1.00  0.00           H
ATOM    707 3HG1 VAL    55      40.350  36.330  41.760  1.00  0.00           H
ATOM    708  CG2 VAL    55      36.970  36.180  42.360  1.00  0.00           C
ATOM    709 1HG2 VAL    55      36.130  36.870  42.360  1.00  0.00           H
ATOM    710 2HG2 VAL    55      36.840  35.450  41.570  1.00  0.00           H
ATOM    711 3HG2 VAL    55      36.840  35.660  43.310  1.00  0.00           H
ATOM    712  C   VAL    55      39.980  38.700  43.150  1.00  0.00           C
ATOM    713  O   VAL    55      41.110  38.340  43.400  1.00  0.00           O
ATOM    714  N   ALA    56      39.660  39.820  42.500  1.00  0.00           N
ATOM    715  H   ALA    56      38.680  40.020  42.360  1.00  0.00           H
ATOM    716  CA  ALA    56      40.650  40.720  41.900  1.00  0.00           C
ATOM    717  HA  ALA    56      41.370  40.920  42.690  1.00  0.00           H
ATOM    718  CB  ALA    56      41.170  40.030  40.590  1.00  0.00           C
ATOM    719  HB1 ALA    56      40.350  39.880  39.880  1.00  0.00           H
ATOM    720  HB2 ALA    56      41.860  40.780  40.210  1.00  0.00           H
ATOM    721  HB3 ALA    56      41.610  39.070  40.850  1.00  0.00           H
ATOM    722  C   ALA    56      39.960  42.060  41.420  1.00  0.00           C
ATOM    723  O   ALA    56      38.820  42.050  40.990  1.00  0.00           O
ATOM    724  N   SER    57      40.650  43.180  41.440  1.00  0.00           N
ATOM    725  H   SER    57      41.560  43.240  41.870  1.00  0.00           H
ATOM    726  CA  SER    57      40.150  44.400  40.720  1.00  0.00           C
ATOM    727  HA  SER    57      39.480  43.960  39.980  1.00  0.00           H
ATOM    728  CB  SER    57      39.280  45.250  41.590  1.00  0.00           C
ATOM    729  HB1 SER    57      38.600  44.650  42.190  1.00  0.00           H
ATOM    730  HB2 SER    57      38.530  45.820  41.040  1.00  0.00           H
ATOM    731  OG  SER    57      39.960  46.160  42.440  1.00  0.00           O
ATOM    732  HG  SER    57      39.730  45.910  43.330  1.00  0.00           H
ATOM    733  C   SER    57      41.250  45.210  40.120  1.00  0.00           C
ATOM    734  O   SER    57      42.380  45.190  40.650  1.00  0.00           O
ATOM    735  N   ILE    58      41.050  45.750  38.930  1.00  0.00           N
ATOM    736  H   ILE    58      40.080  45.870  38.680  1.00  0.00           H
ATOM    737  CA  ILE    58      42.070  46.550  38.160  1.00  0.00           C
ATOM    738  HA  ILE    58      43.000  46.540  38.730  1.00  0.00           H
ATOM    739  CB  ILE    58      42.470  45.770  36.880  1.00  0.00           C
ATOM    740  HB  ILE    58      42.640  44.730  37.130  1.00  0.00           H
ATOM    741  CG2 ILE    58      41.450  45.590  35.840  1.00  0.00           C
ATOM    742 1HG2 ILE    58      41.350  46.460  35.200  1.00  0.00           H
ATOM    743 2HG2 ILE    58      41.660  44.810  35.110  1.00  0.00           H
ATOM    744 3HG2 ILE    58      40.520  45.230  36.280  1.00  0.00           H
ATOM    745  CG1 ILE    58      43.870  46.340  36.340  1.00  0.00           C
ATOM    746 1HG1 ILE    58      44.530  46.560  37.180  1.00  0.00           H
ATOM    747 2HG1 ILE    58      43.660  47.300  35.860  1.00  0.00           H
ATOM    748  CD  ILE    58      44.450  45.600  35.170  1.00  0.00           C
ATOM    749  HD1 ILE    58      44.760  44.630  35.570  1.00  0.00           H
ATOM    750  HD2 ILE    58      43.710  45.620  34.370  1.00  0.00           H
ATOM    751  HD3 ILE    58      45.370  46.140  34.940  1.00  0.00           H
ATOM    752  C   ILE    58      41.500  47.950  37.990  1.00  0.00           C
ATOM    753  O   ILE    58      40.450  48.240  37.370  1.00  0.00           O
ATOM    754  N   LYS    59      42.270  48.930  38.480  1.00  0.00           N
ATOM    755  H   LYS    59      43.070  48.580  38.980  1.00  0.00           H
ATOM    756  CA  LYS    59      42.150  50.370  38.220  1.00  0.00           C
ATOM    757  HA  LYS    59      41.100  50.530  38.470  1.00  0.00           H
ATOM    758  CB  LYS    59      42.890  51.400  39.160  1.00  0.00           C
ATOM    759  HB1 LYS    59      42.770  52.440  38.860  1.00  0.00           H
ATOM    760  HB2 LYS    59      43.920  51.090  39.020  1.00  0.00           H
ATOM    761  CG  LYS    59      42.490  51.250  40.630  1.00  0.00           C
ATOM    762  HG1 LYS    59      42.730  50.240  40.970  1.00  0.00           H
ATOM    763  HG2 LYS    59      41.430  51.440  40.750  1.00  0.00           H
ATOM    764  CD  LYS    59      43.230  52.270  41.430  1.00  0.00           C
ATOM    765  HD1 LYS    59      42.920  53.280  41.160  1.00  0.00           H
ATOM    766  HD2 LYS    59      44.300  52.140  41.250  1.00  0.00           H
ATOM    767  CE  LYS    59      42.930  52.200  42.980  1.00  0.00           C
ATOM    768  HE1 LYS    59      42.980  51.170  43.310  1.00  0.00           H
ATOM    769  HE2 LYS    59      41.900  52.510  43.120  1.00  0.00           H
ATOM    770  NZ  LYS    59      43.870  52.990  43.830  1.00  0.00           N
ATOM    771  HZ1 LYS    59      43.840  53.980  43.590  1.00  0.00           H
ATOM    772  HZ2 LYS    59      43.570  52.950  44.790  1.00  0.00           H
ATOM    773  HZ3 LYS    59      44.850  52.770  43.760  1.00  0.00           H
ATOM    774  C   LYS    59      42.450  50.760  36.710  1.00  0.00           C
ATOM    775  O   LYS    59      43.120  50.040  36.020  1.00  0.00           O
ATOM    776  N   TRP    60      42.020  51.960  36.330  1.00  0.00           N
ATOM    777  H   TRP    60      41.660  52.600  37.020  1.00  0.00           H
ATOM    778  CA  TRP    60      42.080  52.350  34.900  1.00  0.00           C
ATOM    779  HA  TRP    60      41.560  51.610  34.280  1.00  0.00           H
ATOM    780  CB  TRP    60      41.250  53.650  34.860  1.00  0.00           C
ATOM    781  HB1 TRP    60      40.190  53.400  34.810  1.00  0.00           H
ATOM    782  HB2 TRP    60      41.430  54.120  33.900  1.00  0.00           H
ATOM    783  CG  TRP    60      41.440  54.710  35.910  1.00  0.00           C
ATOM    784  CD1 TRP    60      40.730  54.770  37.030  1.00  0.00           C
ATOM    785  HD1 TRP    60      39.830  54.200  37.200  1.00  0.00           H
ATOM    786  NE1 TRP    60      41.160  55.770  37.850  1.00  0.00           N
ATOM    787  HE1 TRP    60      40.650  56.110  38.650  1.00  0.00           H
ATOM    788  CE2 TRP    60      42.270  56.370  37.330  1.00  0.00           C
ATOM    789  CZ2 TRP    60      43.240  57.260  37.830  1.00  0.00           C
ATOM    790  HZ2 TRP    60      43.180  57.670  38.830  1.00  0.00           H
ATOM    791  CH2 TRP    60      44.380  57.540  37.090  1.00  0.00           C
ATOM    792  HH2 TRP    60      45.110  58.280  37.370  1.00  0.00           H
ATOM    793  CZ3 TRP    60      44.580  56.850  35.900  1.00  0.00           C
ATOM    794  HZ3 TRP    60      45.430  57.000  35.260  1.00  0.00           H
ATOM    795  CE3 TRP    60      43.630  55.970  35.340  1.00  0.00           C
ATOM    796  HE3 TRP    60      43.850  55.570  34.370  1.00  0.00           H
ATOM    797  CD2 TRP    60      42.480  55.640  36.080  1.00  0.00           C
ATOM    798  C   TRP    60      43.460  52.650  34.260  1.00  0.00           C
ATOM    799  O   TRP    60      43.510  52.600  33.040  1.00  0.00           O
ATOM    800  N   ALA    61      44.620  52.730  34.910  1.00  0.00           N
ATOM    801  H   ALA    61      44.540  52.690  35.920  1.00  0.00           H
ATOM    802  CA  ALA    61      46.020  52.780  34.400  1.00  0.00           C
ATOM    803  HA  ALA    61      45.910  52.590  33.330  1.00  0.00           H
ATOM    804  CB  ALA    61      46.620  54.150  34.610  1.00  0.00           C
ATOM    805  HB1 ALA    61      47.520  54.340  34.020  1.00  0.00           H
ATOM    806  HB2 ALA    61      45.970  54.990  34.350  1.00  0.00           H
ATOM    807  HB3 ALA    61      46.860  54.320  35.660  1.00  0.00           H
ATOM    808  C   ALA    61      46.850  51.530  34.980  1.00  0.00           C
ATOM    809  O   ALA    61      48.100  51.500  34.980  1.00  0.00           O
ATOM    810  N   GLY    65      46.140  50.470  35.470  1.00  0.00           N
ATOM    811  H   GLY    65      45.170  50.630  35.710  1.00  0.00           H
ATOM    812  CA  GLY    65      46.690  49.090  35.570  1.00  0.00           C
ATOM    813  HA1 GLY    65      47.560  48.950  34.930  1.00  0.00           H
ATOM    814  HA2 GLY    65      46.020  48.320  35.210  1.00  0.00           H
ATOM    815  C   GLY    65      47.120  48.710  37.050  1.00  0.00           C
ATOM    816  O   GLY    65      47.730  47.660  37.170  1.00  0.00           O
ATOM    817  N   ASP    66      46.860  49.440  38.140  1.00  0.00           N
ATOM    818  H   ASP    66      46.250  50.250  38.090  1.00  0.00           H
ATOM    819  CA  ASP    66      47.290  48.980  39.430  1.00  0.00           C
ATOM    820  HA  ASP    66      48.290  48.570  39.290  1.00  0.00           H
ATOM    821  CB  ASP    66      47.340  50.230  40.380  1.00  0.00           C
ATOM    822  HB1 ASP    66      46.470  50.880  40.390  1.00  0.00           H
ATOM    823  HB2 ASP    66      48.240  50.780  40.120  1.00  0.00           H
ATOM    824  CG  ASP    66      47.710  49.820  41.800  1.00  0.00           C
ATOM    825  OD1 ASP    66      46.820  49.800  42.700  1.00  0.00           O
ATOM    826  OD2 ASP    66      48.890  49.470  42.100  1.00  0.00           O
ATOM    827  C   ASP    66      46.280  47.930  39.960  1.00  0.00           C
ATOM    828  O   ASP    66      45.080  48.020  39.630  1.00  0.00           O
ATOM    829  N   ARG    67      46.660  46.840  40.580  1.00  0.00           N
ATOM    830  H   ARG    67      47.580  46.880  41.010  1.00  0.00           H
ATOM    831  CA  ARG    67      45.890  45.600  40.800  1.00  0.00           C
ATOM    832  HA  ARG    67      44.960  45.680  40.230  1.00  0.00           H
ATOM    833  CB  ARG    67      46.660  44.430  40.230  1.00  0.00           C
ATOM    834  HB1 ARG    67      46.350  43.490  40.680  1.00  0.00           H
ATOM    835  HB2 ARG    67      47.710  44.430  40.510  1.00  0.00           H
ATOM    836  CG  ARG    67      46.590  44.480  38.640  1.00  0.00           C
ATOM    837  HG1 ARG    67      46.800  45.430  38.150  1.00  0.00           H
ATOM    838  HG2 ARG    67      45.630  44.100  38.270  1.00  0.00           H
ATOM    839  CD  ARG    67      47.670  43.490  38.140  1.00  0.00           C
ATOM    840  HD1 ARG    67      47.560  42.550  38.690  1.00  0.00           H
ATOM    841  HD2 ARG    67      48.680  43.800  38.390  1.00  0.00           H
ATOM    842  NE  ARG    67      47.480  43.250  36.700  1.00  0.00           N
ATOM    843  HE  ARG    67      46.740  42.570  36.600  1.00  0.00           H
ATOM    844  CZ  ARG    67      47.840  43.960  35.650  1.00  0.00           C
ATOM    845  NH1 ARG    67      48.360  45.150  35.870  1.00  0.00           N
ATOM    846 1HH1 ARG    67      48.440  45.470  36.820  1.00  0.00           H
ATOM    847 2HH1 ARG    67      48.570  45.750  35.090  1.00  0.00           H
ATOM    848  NH2 ARG    67      47.640  43.580  34.430  1.00  0.00           N
ATOM    849 1HH2 ARG    67      47.350  42.640  34.210  1.00  0.00           H
ATOM    850 2HH2 ARG    67      47.580  44.300  33.720  1.00  0.00           H
ATOM    851  C   ARG    67      45.670  45.350  42.250  1.00  0.00           C
ATOM    852  O   ARG    67      46.490  45.650  43.160  1.00  0.00           O
ATOM    853  N   THR    68      44.560  44.700  42.620  1.00  0.00           N
ATOM    854  H   THR    68      44.090  44.280  41.820  1.00  0.00           H
ATOM    855  CA  THR    68      44.310  44.040  43.970  1.00  0.00           C
ATOM    856  HA  THR    68      45.280  44.050  44.480  1.00  0.00           H
ATOM    857  CB  THR    68      43.320  44.780  44.880  1.00  0.00           C
ATOM    858  HB  THR    68      43.180  44.380  45.880  1.00  0.00           H
ATOM    859  CG2 THR    68      43.780  46.190  45.160  1.00  0.00           C
ATOM    860 1HG2 THR    68      43.090  46.780  45.770  1.00  0.00           H
ATOM    861 2HG2 THR    68      44.690  46.140  45.760  1.00  0.00           H
ATOM    862 3HG2 THR    68      44.010  46.760  44.260  1.00  0.00           H
ATOM    863  OG1 THR    68      42.120  45.080  44.180  1.00  0.00           O
ATOM    864  HG1 THR    68      42.350  45.790  43.580  1.00  0.00           H
ATOM    865  C   THR    68      43.840  42.590  43.770  1.00  0.00           C
ATOM    866  O   THR    68      43.340  42.200  42.730  1.00  0.00           O
ATOM    867  N   TYR    69      44.030  41.800  44.810  1.00  0.00           N
ATOM    868  H   TYR    69      44.790  42.020  45.430  1.00  0.00           H
ATOM    869  CA  TYR    69      43.610  40.370  44.900  1.00  0.00           C
ATOM    870  HA  TYR    69      42.820  40.280  44.160  1.00  0.00           H
ATOM    871  CB  TYR    69      44.740  39.410  44.520  1.00  0.00           C
ATOM    872  HB1 TYR    69      44.470  38.370  44.710  1.00  0.00           H
ATOM    873  HB2 TYR    69      45.560  39.550  45.230  1.00  0.00           H
ATOM    874  CG  TYR    69      45.200  39.650  43.120  1.00  0.00           C
ATOM    875  CD1 TYR    69      46.280  40.520  42.810  1.00  0.00           C
ATOM    876  HD1 TYR    69      46.880  40.950  43.600  1.00  0.00           H
ATOM    877  CE1 TYR    69      46.600  40.710  41.470  1.00  0.00           C
ATOM    878  HE1 TYR    69      47.440  41.370  41.300  1.00  0.00           H
ATOM    879  CZ  TYR    69      45.960  40.040  40.450  1.00  0.00           C
ATOM    880  OH  TYR    69      46.540  39.950  39.250  1.00  0.00           O
ATOM    881  HH  TYR    69      47.390  40.390  39.210  1.00  0.00           H
ATOM    882  CE2 TYR    69      44.770  39.400  40.680  1.00  0.00           C
ATOM    883  HE2 TYR    69      44.250  38.850  39.910  1.00  0.00           H
ATOM    884  CD2 TYR    69      44.400  39.200  42.050  1.00  0.00           C
ATOM    885  HD2 TYR    69      43.460  38.700  42.230  1.00  0.00           H
ATOM    886  C   TYR    69      43.080  39.890  46.280  1.00  0.00           C
ATOM    887  O   TYR    69      43.270  40.540  47.340  1.00  0.00           O
ATOM    888  N   GLY    70      42.380  38.710  46.250  1.00  0.00           N
ATOM    889  H   GLY    70      42.250  38.260  45.350  1.00  0.00           H
ATOM    890  CA  GLY    70      41.790  37.950  47.350  1.00  0.00           C
ATOM    891  HA1 GLY    70      41.110  37.260  46.840  1.00  0.00           H
ATOM    892  HA2 GLY    70      41.130  38.650  47.860  1.00  0.00           H
ATOM    893  C   GLY    70      42.790  37.210  48.280  1.00  0.00           C
ATOM    894  O   GLY    70      43.900  37.670  48.390  1.00  0.00           O
ATOM    895  N   THR    71      42.450  36.100  48.990  1.00  0.00           N
ATOM    896  H   THR    71      41.480  35.800  49.000  1.00  0.00           H
ATOM    897  CA  THR    71      43.370  35.320  49.860  1.00  0.00           C
ATOM    898  HA  THR    71      43.970  36.040  50.410  1.00  0.00           H
ATOM    899  CB  THR    71      42.640  34.670  50.980  1.00  0.00           C
ATOM    900  HB  THR    71      43.330  34.130  51.640  1.00  0.00           H
ATOM    901  CG2 THR    71      41.800  35.600  51.830  1.00  0.00           C
ATOM    902 1HG2 THR    71      41.100  36.180  51.220  1.00  0.00           H
ATOM    903 2HG2 THR    71      41.210  35.070  52.570  1.00  0.00           H
ATOM    904 3HG2 THR    71      42.390  36.380  52.310  1.00  0.00           H
ATOM    905  OG1 THR    71      41.740  33.710  50.410  1.00  0.00           O
ATOM    906  HG1 THR    71      41.980  32.830  50.700  1.00  0.00           H
ATOM    907  C   THR    71      44.260  34.340  49.130  1.00  0.00           C
ATOM    908  O   THR    71      44.220  34.230  47.890  1.00  0.00           O
ATOM    909  N   ASP    72      45.160  33.600  49.870  1.00  0.00           N
ATOM    910  H   ASP    72      45.310  33.810  50.850  1.00  0.00           H
ATOM    911  CA  ASP    72      46.130  32.640  49.270  1.00  0.00           C
ATOM    912  HA  ASP    72      46.920  33.260  48.830  1.00  0.00           H
ATOM    913  CB  ASP    72      46.900  31.880  50.410  1.00  0.00           C
ATOM    914  HB1 ASP    72      46.180  31.210  50.870  1.00  0.00           H
ATOM    915  HB2 ASP    72      47.350  32.620  51.070  1.00  0.00           H
ATOM    916  CG  ASP    72      48.100  31.080  49.940  1.00  0.00           C
ATOM    917  OD1 ASP    72      49.020  31.670  49.320  1.00  0.00           O
ATOM    918  OD2 ASP    72      48.140  29.850  49.950  1.00  0.00           O
ATOM    919  C   ASP    72      45.570  31.620  48.270  1.00  0.00           C
ATOM    920  O   ASP    72      46.260  31.310  47.330  1.00  0.00           O
ATOM    921  N   SER    73      44.310  31.190  48.400  1.00  0.00           N
ATOM    922  H   SER    73      43.800  31.410  49.240  1.00  0.00           H
ATOM    923  CA  SER    73      43.700  30.340  47.360  1.00  0.00           C
ATOM    924  HA  SER    73      44.280  29.410  47.350  1.00  0.00           H
ATOM    925  CB  SER    73      42.260  30.000  47.690  1.00  0.00           C
ATOM    926  HB1 SER    73      41.860  29.340  46.920  1.00  0.00           H
ATOM    927  HB2 SER    73      41.730  30.940  47.850  1.00  0.00           H
ATOM    928  OG  SER    73      42.250  29.220  48.900  1.00  0.00           O
ATOM    929  HG  SER    73      41.340  28.940  48.960  1.00  0.00           H
ATOM    930  C   SER    73      43.700  30.990  45.980  1.00  0.00           C
ATOM    931  O   SER    73      43.500  30.280  44.990  1.00  0.00           O
ATOM    932  N   VAL    74      43.780  32.330  45.890  1.00  0.00           N
ATOM    933  H   VAL    74      43.900  32.810  46.770  1.00  0.00           H
ATOM    934  CA  VAL    74      43.480  33.190  44.740  1.00  0.00           C
ATOM    935  HA  VAL    74      43.090  32.590  43.920  1.00  0.00           H
ATOM    936  CB  VAL    74      42.460  34.230  45.180  1.00  0.00           C
ATOM    937  HB  VAL    74      42.880  34.920  45.920  1.00  0.00           H
ATOM    938  CG1 VAL    74      42.000  35.130  44.060  1.00  0.00           C
ATOM    939 1HG1 VAL    74      41.550  34.630  43.200  1.00  0.00           H
ATOM    940 2HG1 VAL    74      41.290  35.890  44.390  1.00  0.00           H
ATOM    941 3HG1 VAL    74      42.810  35.650  43.560  1.00  0.00           H
ATOM    942  CG2 VAL    74      41.250  33.530  45.800  1.00  0.00           C
ATOM    943 1HG2 VAL    74      41.380  33.330  46.860  1.00  0.00           H
ATOM    944 2HG2 VAL    74      40.290  34.030  45.710  1.00  0.00           H
ATOM    945 3HG2 VAL    74      41.090  32.510  45.440  1.00  0.00           H
ATOM    946  C   VAL    74      44.820  33.700  44.230  1.00  0.00           C
ATOM    947  O   VAL    74      45.180  33.430  43.100  1.00  0.00           O
ATOM    948  N   LYS    75      45.640  34.430  45.000  1.00  0.00           N
ATOM    949  H   LYS    75      45.390  34.470  45.980  1.00  0.00           H
ATOM    950  CA  LYS    75      46.910  35.080  44.530  1.00  0.00           C
ATOM    951  HA  LYS    75      46.620  35.800  43.780  1.00  0.00           H
ATOM    952  CB  LYS    75      47.530  35.830  45.770  1.00  0.00           C
ATOM    953  HB1 LYS    75      48.400  36.300  45.310  1.00  0.00           H
ATOM    954  HB2 LYS    75      47.830  35.030  46.440  1.00  0.00           H
ATOM    955  CG  LYS    75      46.720  36.780  46.610  1.00  0.00           C
ATOM    956  HG1 LYS    75      45.890  36.220  47.030  1.00  0.00           H
ATOM    957  HG2 LYS    75      46.440  37.680  46.060  1.00  0.00           H
ATOM    958  CD  LYS    75      47.650  37.240  47.760  1.00  0.00           C
ATOM    959  HD1 LYS    75      48.320  37.940  47.260  1.00  0.00           H
ATOM    960  HD2 LYS    75      48.120  36.350  48.180  1.00  0.00           H
ATOM    961  CE  LYS    75      46.900  38.060  48.810  1.00  0.00           C
ATOM    962  HE1 LYS    75      45.860  37.770  49.010  1.00  0.00           H
ATOM    963  HE2 LYS    75      46.730  39.010  48.310  1.00  0.00           H
ATOM    964  NZ  LYS    75      47.640  38.180  50.060  1.00  0.00           N
ATOM    965  HZ1 LYS    75      47.110  38.690  50.750  1.00  0.00           H
ATOM    966  HZ2 LYS    75      47.640  37.240  50.410  1.00  0.00           H
ATOM    967  HZ3 LYS    75      48.620  38.380  49.890  1.00  0.00           H
ATOM    968  C   LYS    75      47.880  34.120  43.940  1.00  0.00           C
ATOM    969  O   LYS    75      48.730  34.570  43.130  1.00  0.00           O
ATOM    970  N   GLY    76      47.910  32.840  44.350  1.00  0.00           N
ATOM    971  H   GLY    76      47.280  32.480  45.040  1.00  0.00           H
ATOM    972  CA  GLY    76      48.790  31.810  43.840  1.00  0.00           C
ATOM    973  HA1 GLY    76      48.900  31.010  44.570  1.00  0.00           H
ATOM    974  HA2 GLY    76      49.750  32.310  43.680  1.00  0.00           H
ATOM    975  C   GLY    76      48.450  31.190  42.450  1.00  0.00           C
ATOM    976  O   GLY    76      49.250  30.410  41.910  1.00  0.00           O
ATOM    977  N   ARG    77      47.310  31.490  41.840  1.00  0.00           N
ATOM    978  H   ARG    77      46.670  32.150  42.260  1.00  0.00           H
ATOM    979  CA  ARG    77      46.710  30.890  40.610  1.00  0.00           C
ATOM    980  HA  ARG    77      47.480  30.440  39.980  1.00  0.00           H
ATOM    981  CB  ARG    77      45.730  29.840  41.170  1.00  0.00           C
ATOM    982  HB1 ARG    77      45.190  29.600  40.250  1.00  0.00           H
ATOM    983  HB2 ARG    77      44.980  30.230  41.860  1.00  0.00           H
ATOM    984  CG  ARG    77      46.480  28.610  41.670  1.00  0.00           C
ATOM    985  HG1 ARG    77      46.840  28.930  42.640  1.00  0.00           H
ATOM    986  HG2 ARG    77      47.340  28.450  41.020  1.00  0.00           H
ATOM    987  CD  ARG    77      45.700  27.230  41.840  1.00  0.00           C
ATOM    988  HD1 ARG    77      46.420  26.490  42.200  1.00  0.00           H
ATOM    989  HD2 ARG    77      45.520  26.980  40.790  1.00  0.00           H
ATOM    990  NE  ARG    77      44.570  27.250  42.730  1.00  0.00           N
ATOM    991  HE  ARG    77      44.730  27.320  43.730  1.00  0.00           H
ATOM    992  CZ  ARG    77      43.270  27.250  42.380  1.00  0.00           C
ATOM    993  NH1 ARG    77      42.880  27.290  41.110  1.00  0.00           N
ATOM    994 1HH1 ARG    77      43.530  27.330  40.340  1.00  0.00           H
ATOM    995 2HH1 ARG    77      41.880  27.230  40.980  1.00  0.00           H
ATOM    996  NH2 ARG    77      42.360  27.350  43.350  1.00  0.00           N
ATOM    997 1HH2 ARG    77      42.640  27.450  44.320  1.00  0.00           H
ATOM    998 2HH2 ARG    77      41.420  27.470  43.010  1.00  0.00           H
ATOM    999  C   ARG    77      45.880  31.810  39.720  1.00  0.00           C
ATOM   1000  O   ARG    77      45.630  31.420  38.570  1.00  0.00           O
ATOM   1001  N   PHE    78      45.450  32.990  40.210  1.00  0.00           N
ATOM   1002  H   PHE    78      45.470  33.120  41.210  1.00  0.00           H
ATOM   1003  CA  PHE    78      44.730  34.010  39.370  1.00  0.00           C
ATOM   1004  HA  PHE    78      44.580  33.520  38.410  1.00  0.00           H
ATOM   1005  CB  PHE    78      43.370  34.340  40.100  1.00  0.00           C
ATOM   1006  HB1 PHE    78      42.880  35.150  39.570  1.00  0.00           H
ATOM   1007  HB2 PHE    78      43.690  34.670  41.090  1.00  0.00           H
ATOM   1008  CG  PHE    78      42.320  33.240  40.190  1.00  0.00           C
ATOM   1009  CD1 PHE    78      42.550  32.090  41.080  1.00  0.00           C
ATOM   1010  HD1 PHE    78      43.480  32.030  41.630  1.00  0.00           H
ATOM   1011  CE1 PHE    78      41.530  31.160  41.260  1.00  0.00           C
ATOM   1012  HE1 PHE    78      41.700  30.490  42.080  1.00  0.00           H
ATOM   1013  CZ  PHE    78      40.350  31.260  40.530  1.00  0.00           C
ATOM   1014  HZ  PHE    78      39.680  30.440  40.700  1.00  0.00           H
ATOM   1015  CE2 PHE    78      40.090  32.390  39.750  1.00  0.00           C
ATOM   1016  HE2 PHE    78      39.200  32.500  39.140  1.00  0.00           H
ATOM   1017  CD2 PHE    78      41.050  33.380  39.590  1.00  0.00           C
ATOM   1018  HD2 PHE    78      40.860  34.240  38.960  1.00  0.00           H
ATOM   1019  C   PHE    78      45.480  35.290  38.930  1.00  0.00           C
ATOM   1020  O   PHE    78      46.380  35.680  39.630  1.00  0.00           O
ATOM   1021  N   ALA    79      45.240  35.890  37.820  1.00  0.00           N
ATOM   1022  H   ALA    79      44.640  35.410  37.170  1.00  0.00           H
ATOM   1023  CA  ALA    79      45.600  37.270  37.460  1.00  0.00           C
ATOM   1024  HA  ALA    79      45.610  37.840  38.380  1.00  0.00           H
ATOM   1025  CB  ALA    79      46.890  37.280  36.700  1.00  0.00           C
ATOM   1026  HB1 ALA    79      47.100  38.240  36.210  1.00  0.00           H
ATOM   1027  HB2 ALA    79      47.730  37.010  37.340  1.00  0.00           H
ATOM   1028  HB3 ALA    79      46.880  36.640  35.820  1.00  0.00           H
ATOM   1029  C   ALA    79      44.480  37.950  36.680  1.00  0.00           C
ATOM   1030  O   ALA    79      43.590  37.350  36.090  1.00  0.00           O
ATOM   1031  N   ILE    80      44.670  39.300  36.560  1.00  0.00           N
ATOM   1032  H   ILE    80      45.450  39.750  37.020  1.00  0.00           H
ATOM   1033  CA  ILE    80      43.700  40.230  35.950  1.00  0.00           C
ATOM   1034  HA  ILE    80      42.960  39.730  35.320  1.00  0.00           H
ATOM   1035  CB  ILE    80      42.950  41.040  37.090  1.00  0.00           C
ATOM   1036  HB  ILE    80      42.430  40.320  37.720  1.00  0.00           H
ATOM   1037  CG2 ILE    80      43.880  41.840  38.000  1.00  0.00           C
ATOM   1038 1HG2 ILE    80      43.540  41.990  39.030  1.00  0.00           H
ATOM   1039 2HG2 ILE    80      44.870  41.390  38.080  1.00  0.00           H
ATOM   1040 3HG2 ILE    80      43.990  42.840  37.570  1.00  0.00           H
ATOM   1041  CG1 ILE    80      41.800  41.890  36.620  1.00  0.00           C
ATOM   1042 1HG1 ILE    80      41.110  41.230  36.090  1.00  0.00           H
ATOM   1043 2HG1 ILE    80      42.130  42.710  35.980  1.00  0.00           H
ATOM   1044  CD  ILE    80      40.880  42.470  37.690  1.00  0.00           C
ATOM   1045  HD1 ILE    80      40.430  41.790  38.410  1.00  0.00           H
ATOM   1046  HD2 ILE    80      41.410  43.280  38.180  1.00  0.00           H
ATOM   1047  HD3 ILE    80      40.030  42.890  37.150  1.00  0.00           H
ATOM   1048  C   ILE    80      44.380  41.230  34.950  1.00  0.00           C
ATOM   1049  O   ILE    80      45.410  41.810  35.240  1.00  0.00           O
ATOM   1050  N   SER    81      43.710  41.490  33.820  1.00  0.00           N
ATOM   1051  H   SER    81      42.940  40.870  33.630  1.00  0.00           H
ATOM   1052  CA  SER    81      44.200  42.280  32.710  1.00  0.00           C
ATOM   1053  HA  SER    81      44.940  42.950  33.150  1.00  0.00           H
ATOM   1054  CB  SER    81      44.940  41.440  31.600  1.00  0.00           C
ATOM   1055  HB1 SER    81      45.530  42.080  30.960  1.00  0.00           H
ATOM   1056  HB2 SER    81      44.170  40.880  31.080  1.00  0.00           H
ATOM   1057  OG  SER    81      45.860  40.530  32.180  1.00  0.00           O
ATOM   1058  HG  SER    81      46.760  40.690  31.900  1.00  0.00           H
ATOM   1059  C   SER    81      43.150  43.130  31.980  1.00  0.00           C
ATOM   1060  O   SER    81      41.960  42.790  32.090  1.00  0.00           O
ATOM   1061  N   ARG    82      43.630  44.270  31.320  1.00  0.00           N
ATOM   1062  H   ARG    82      44.610  44.480  31.380  1.00  0.00           H
ATOM   1063  CA  ARG    82      42.810  45.200  30.520  1.00  0.00           C
ATOM   1064  HA  ARG    82      41.800  44.800  30.430  1.00  0.00           H
ATOM   1065  CB  ARG    82      42.760  46.660  31.070  1.00  0.00           C
ATOM   1066  HB1 ARG    82      42.170  47.310  30.420  1.00  0.00           H
ATOM   1067  HB2 ARG    82      43.730  47.100  31.300  1.00  0.00           H
ATOM   1068  CG  ARG    82      41.940  46.750  32.440  1.00  0.00           C
ATOM   1069  HG1 ARG    82      42.240  45.920  33.070  1.00  0.00           H
ATOM   1070  HG2 ARG    82      40.920  46.670  32.060  1.00  0.00           H
ATOM   1071  CD  ARG    82      41.950  48.160  33.070  1.00  0.00           C
ATOM   1072  HD1 ARG    82      42.830  48.230  33.710  1.00  0.00           H
ATOM   1073  HD2 ARG    82      41.120  48.210  33.780  1.00  0.00           H
ATOM   1074  NE  ARG    82      42.030  49.220  32.100  1.00  0.00           N
ATOM   1075  HE  ARG    82      42.810  49.380  31.490  1.00  0.00           H
ATOM   1076  CZ  ARG    82      41.200  50.230  32.030  1.00  0.00           C
ATOM   1077  NH1 ARG    82      39.990  50.300  32.610  1.00  0.00           N
ATOM   1078 1HH1 ARG    82      39.780  49.670  33.370  1.00  0.00           H
ATOM   1079 2HH1 ARG    82      39.400  51.110  32.510  1.00  0.00           H
ATOM   1080  NH2 ARG    82      41.500  51.340  31.340  1.00  0.00           N
ATOM   1081 1HH2 ARG    82      42.140  51.320  30.560  1.00  0.00           H
ATOM   1082 2HH2 ARG    82      40.840  52.110  31.330  1.00  0.00           H
ATOM   1083  C   ARG    82      43.340  45.390  29.080  1.00  0.00           C
ATOM   1084  O   ARG    82      44.510  45.630  28.860  1.00  0.00           O
ATOM   1085  N   ASP    83      42.450  45.470  28.040  1.00  0.00           N
ATOM   1086  H   ASP    83      41.490  45.210  28.250  1.00  0.00           H
ATOM   1087  CA  ASP    83      42.720  46.050  26.680  1.00  0.00           C
ATOM   1088  HA  ASP    83      43.760  46.350  26.600  1.00  0.00           H
ATOM   1089  CB  ASP    83      42.340  45.000  25.590  1.00  0.00           C
ATOM   1090  HB1 ASP    83      41.250  44.890  25.650  1.00  0.00           H
ATOM   1091  HB2 ASP    83      42.860  44.040  25.660  1.00  0.00           H
ATOM   1092  CG  ASP    83      42.690  45.470  24.180  1.00  0.00           C
ATOM   1093  OD1 ASP    83      43.080  44.550  23.400  1.00  0.00           O
ATOM   1094  OD2 ASP    83      42.770  46.670  23.820  1.00  0.00           O
ATOM   1095  C   ASP    83      41.900  47.360  26.660  1.00  0.00           C
ATOM   1096  O   ASP    83      40.680  47.380  26.870  1.00  0.00           O
ATOM   1097  N   ASN    84      42.520  48.470  26.280  1.00  0.00           N
ATOM   1098  H   ASN    84      43.510  48.370  26.150  1.00  0.00           H
ATOM   1099  CA  ASN    84      41.870  49.850  26.120  1.00  0.00           C
ATOM   1100  HA  ASN    84      41.060  49.990  26.830  1.00  0.00           H
ATOM   1101  CB  ASN    84      43.010  50.790  26.550  1.00  0.00           C
ATOM   1102  HB1 ASN    84      42.750  51.810  26.290  1.00  0.00           H
ATOM   1103  HB2 ASN    84      43.910  50.580  25.960  1.00  0.00           H
ATOM   1104  CG  ASN    84      43.200  50.810  28.010  1.00  0.00           C
ATOM   1105  OD1 ASN    84      42.430  51.290  28.780  1.00  0.00           O
ATOM   1106  ND2 ASN    84      44.310  50.280  28.450  1.00  0.00           N
ATOM   1107 1HD2 ASN    84      44.980  50.040  27.730  1.00  0.00           H
ATOM   1108 2HD2 ASN    84      44.460  50.220  29.450  1.00  0.00           H
ATOM   1109  C   ASN    84      41.300  50.010  24.730  1.00  0.00           C
ATOM   1110  O   ASN    84      40.100  50.350  24.600  1.00  0.00           O
ATOM   1111  N   ALA    85      41.950  49.690  23.620  1.00  0.00           N
ATOM   1112  H   ALA    85      42.950  49.570  23.730  1.00  0.00           H
ATOM   1113  CA  ALA    85      41.460  49.760  22.240  1.00  0.00           C
ATOM   1114  HA  ALA    85      41.080  50.720  21.900  1.00  0.00           H
ATOM   1115  CB  ALA    85      42.740  49.410  21.420  1.00  0.00           C
ATOM   1116  HB1 ALA    85      43.370  48.660  21.900  1.00  0.00           H
ATOM   1117  HB2 ALA    85      42.440  49.120  20.420  1.00  0.00           H
ATOM   1118  HB3 ALA    85      43.320  50.330  21.320  1.00  0.00           H
ATOM   1119  C   ALA    85      40.290  48.700  22.120  1.00  0.00           C
ATOM   1120  O   ALA    85      39.390  48.970  21.290  1.00  0.00           O
ATOM   1121  N   LYS    86      40.090  47.640  22.940  1.00  0.00           N
ATOM   1122  H   LYS    86      40.890  47.350  23.480  1.00  0.00           H
ATOM   1123  CA  LYS    86      38.770  46.840  23.010  1.00  0.00           C
ATOM   1124  HA  LYS    86      38.240  46.840  22.060  1.00  0.00           H
ATOM   1125  CB  LYS    86      39.160  45.340  23.110  1.00  0.00           C
ATOM   1126  HB1 LYS    86      38.220  44.790  23.170  1.00  0.00           H
ATOM   1127  HB2 LYS    86      39.610  45.100  24.080  1.00  0.00           H
ATOM   1128  CG  LYS    86      39.990  44.810  21.980  1.00  0.00           C
ATOM   1129  HG1 LYS    86      40.940  45.340  21.950  1.00  0.00           H
ATOM   1130  HG2 LYS    86      39.440  44.890  21.040  1.00  0.00           H
ATOM   1131  CD  LYS    86      40.250  43.360  22.290  1.00  0.00           C
ATOM   1132  HD1 LYS    86      39.380  42.710  22.220  1.00  0.00           H
ATOM   1133  HD2 LYS    86      40.720  43.270  23.270  1.00  0.00           H
ATOM   1134  CE  LYS    86      41.230  42.780  21.310  1.00  0.00           C
ATOM   1135  HE1 LYS    86      41.720  41.920  21.750  1.00  0.00           H
ATOM   1136  HE2 LYS    86      42.020  43.520  21.200  1.00  0.00           H
ATOM   1137  NZ  LYS    86      40.690  42.560  19.970  1.00  0.00           N
ATOM   1138  HZ1 LYS    86      40.670  43.480  19.550  1.00  0.00           H
ATOM   1139  HZ2 LYS    86      41.350  42.100  19.380  1.00  0.00           H
ATOM   1140  HZ3 LYS    86      39.840  42.020  19.920  1.00  0.00           H
ATOM   1141  C   LYS    86      37.780  47.260  24.070  1.00  0.00           C
ATOM   1142  O   LYS    86      36.760  46.520  24.310  1.00  0.00           O
ATOM   1143  N   ASN    87      38.180  48.220  24.880  1.00  0.00           N
ATOM   1144  H   ASN    87      38.980  48.770  24.610  1.00  0.00           H
ATOM   1145  CA  ASN    87      37.620  48.440  26.200  1.00  0.00           C
ATOM   1146  HA  ASN    87      38.370  48.940  26.820  1.00  0.00           H
ATOM   1147  CB  ASN    87      36.530  49.530  25.970  1.00  0.00           C
ATOM   1148  HB1 ASN    87      35.980  49.690  26.890  1.00  0.00           H
ATOM   1149  HB2 ASN    87      35.870  49.240  25.140  1.00  0.00           H
ATOM   1150  CG  ASN    87      37.070  50.890  25.670  1.00  0.00           C
ATOM   1151  OD1 ASN    87      37.520  51.510  26.640  1.00  0.00           O
ATOM   1152  ND2 ASN    87      36.930  51.460  24.510  1.00  0.00           N
ATOM   1153 1HD2 ASN    87      36.660  50.900  23.710  1.00  0.00           H
ATOM   1154 2HD2 ASN    87      37.090  52.460  24.460  1.00  0.00           H
ATOM   1155  C   ASN    87      37.130  47.210  27.010  1.00  0.00           C
ATOM   1156  O   ASN    87      35.930  47.130  27.330  1.00  0.00           O
ATOM   1157  N   THR    88      38.020  46.330  27.340  1.00  0.00           N
ATOM   1158  H   THR    88      38.990  46.560  27.200  1.00  0.00           H
ATOM   1159  CA  THR    88      37.640  44.990  27.860  1.00  0.00           C
ATOM   1160  HA  THR    88      36.580  44.970  28.120  1.00  0.00           H
ATOM   1161  CB  THR    88      37.900  43.950  26.740  1.00  0.00           C
ATOM   1162  HB  THR    88      38.940  43.870  26.440  1.00  0.00           H
ATOM   1163  CG2 THR    88      37.510  42.470  26.990  1.00  0.00           C
ATOM   1164 1HG2 THR    88      38.180  42.020  27.720  1.00  0.00           H
ATOM   1165 2HG2 THR    88      36.510  42.370  27.430  1.00  0.00           H
ATOM   1166 3HG2 THR    88      37.460  41.890  26.070  1.00  0.00           H
ATOM   1167  OG1 THR    88      37.130  44.220  25.590  1.00  0.00           O
ATOM   1168  HG1 THR    88      37.080  45.170  25.500  1.00  0.00           H
ATOM   1169  C   THR    88      38.460  44.640  29.080  1.00  0.00           C
ATOM   1170  O   THR    88      39.630  45.040  29.080  1.00  0.00           O
ATOM   1171  N   MET    89      38.020  43.840  29.980  1.00  0.00           N
ATOM   1172  H   MET    89      37.050  43.560  29.910  1.00  0.00           H
ATOM   1173  CA  MET    89      38.780  43.330  31.080  1.00  0.00           C
ATOM   1174  HA  MET    89      39.830  43.570  30.960  1.00  0.00           H
ATOM   1175  CB  MET    89      38.350  44.130  32.290  1.00  0.00           C
ATOM   1176  HB1 MET    89      37.290  43.920  32.400  1.00  0.00           H
ATOM   1177  HB2 MET    89      38.340  45.190  32.040  1.00  0.00           H
ATOM   1178  CG  MET    89      39.230  43.880  33.500  1.00  0.00           C
ATOM   1179  HG1 MET    89      38.980  44.750  34.110  1.00  0.00           H
ATOM   1180  HG2 MET    89      40.280  43.980  33.230  1.00  0.00           H
ATOM   1181  SD  MET    89      38.850  42.490  34.590  1.00  0.00           S
ATOM   1182  CE  MET    89      37.220  43.030  35.250  1.00  0.00           C
ATOM   1183  HE1 MET    89      36.470  42.960  34.450  1.00  0.00           H
ATOM   1184  HE2 MET    89      36.860  42.410  36.060  1.00  0.00           H
ATOM   1185  HE3 MET    89      37.410  44.020  35.680  1.00  0.00           H
ATOM   1186  C   MET    89      38.620  41.820  31.320  1.00  0.00           C
ATOM   1187  O   MET    89      37.520  41.260  31.150  1.00  0.00           O
ATOM   1188  N   TYR    90      39.720  41.100  31.720  1.00  0.00           N
ATOM   1189  H   TYR    90      40.560  41.630  31.930  1.00  0.00           H
ATOM   1190  CA  TYR    90      39.870  39.600  31.740  1.00  0.00           C
ATOM   1191  HA  TYR    90      38.870  39.180  31.660  1.00  0.00           H
ATOM   1192  CB  TYR    90      40.660  39.000  30.570  1.00  0.00           C
ATOM   1193  HB1 TYR    90      40.330  37.970  30.520  1.00  0.00           H
ATOM   1194  HB2 TYR    90      41.690  39.120  30.890  1.00  0.00           H
ATOM   1195  CG  TYR    90      40.600  39.670  29.180  1.00  0.00           C
ATOM   1196  CD1 TYR    90      41.510  40.720  28.890  1.00  0.00           C
ATOM   1197  HD1 TYR    90      42.280  41.030  29.580  1.00  0.00           H
ATOM   1198  CE1 TYR    90      41.520  41.260  27.630  1.00  0.00           C
ATOM   1199  HE1 TYR    90      42.220  42.060  27.450  1.00  0.00           H
ATOM   1200  CZ  TYR    90      40.570  40.830  26.630  1.00  0.00           C
ATOM   1201  OH  TYR    90      40.750  41.260  25.300  1.00  0.00           O
ATOM   1202  HH  TYR    90      40.240  40.710  24.700  1.00  0.00           H
ATOM   1203  CE2 TYR    90      39.600  39.870  26.980  1.00  0.00           C
ATOM   1204  HE2 TYR    90      38.810  39.560  26.300  1.00  0.00           H
ATOM   1205  CD2 TYR    90      39.570  39.350  28.300  1.00  0.00           C
ATOM   1206  HD2 TYR    90      38.890  38.560  28.570  1.00  0.00           H
ATOM   1207  C   TYR    90      40.400  39.070  33.080  1.00  0.00           C
ATOM   1208  O   TYR    90      41.240  39.680  33.750  1.00  0.00           O
ATOM   1209  N   LEU    91      39.950  37.870  33.490  1.00  0.00           N
ATOM   1210  H   LEU    91      39.250  37.450  32.900  1.00  0.00           H
ATOM   1211  CA  LEU    91      40.360  37.130  34.640  1.00  0.00           C
ATOM   1212  HA  LEU    91      41.030  37.680  35.300  1.00  0.00           H
ATOM   1213  CB  LEU    91      39.170  36.720  35.580  1.00  0.00           C
ATOM   1214  HB1 LEU    91      38.620  35.930  35.080  1.00  0.00           H
ATOM   1215  HB2 LEU    91      38.530  37.560  35.870  1.00  0.00           H
ATOM   1216  CG  LEU    91      39.660  36.190  36.940  1.00  0.00           C
ATOM   1217  HG  LEU    91      40.430  35.410  36.940  1.00  0.00           H
ATOM   1218  CD1 LEU    91      40.320  37.320  37.780  1.00  0.00           C
ATOM   1219 1HD1 LEU    91      39.640  38.170  37.840  1.00  0.00           H
ATOM   1220 2HD1 LEU    91      40.670  37.040  38.770  1.00  0.00           H
ATOM   1221 3HD1 LEU    91      41.300  37.630  37.390  1.00  0.00           H
ATOM   1222  CD2 LEU    91      38.400  35.600  37.740  1.00  0.00           C
ATOM   1223 1HD2 LEU    91      38.050  34.640  37.360  1.00  0.00           H
ATOM   1224 2HD2 LEU    91      38.680  35.290  38.750  1.00  0.00           H
ATOM   1225 3HD2 LEU    91      37.600  36.340  37.770  1.00  0.00           H
ATOM   1226  C   LEU    91      41.150  35.870  34.230  1.00  0.00           C
ATOM   1227  O   LEU    91      40.490  34.900  33.950  1.00  0.00           O
ATOM   1228  N   GLN    92      42.490  35.860  34.110  1.00  0.00           N
ATOM   1229  H   GLN    92      42.970  36.690  34.430  1.00  0.00           H
ATOM   1230  CA  GLN    92      43.240  34.600  34.080  1.00  0.00           C
ATOM   1231  HA  GLN    92      42.870  33.930  33.310  1.00  0.00           H
ATOM   1232  CB  GLN    92      44.730  34.850  33.740  1.00  0.00           C
ATOM   1233  HB1 GLN    92      45.230  33.880  33.760  1.00  0.00           H
ATOM   1234  HB2 GLN    92      45.150  35.540  34.480  1.00  0.00           H
ATOM   1235  CG  GLN    92      45.080  35.380  32.360  1.00  0.00           C
ATOM   1236  HG1 GLN    92      44.450  34.770  31.700  1.00  0.00           H
ATOM   1237  HG2 GLN    92      46.140  35.150  32.240  1.00  0.00           H
ATOM   1238  CD  GLN    92      44.900  36.890  32.200  1.00  0.00           C
ATOM   1239  OE1 GLN    92      44.030  37.320  31.450  1.00  0.00           O
ATOM   1240  NE2 GLN    92      45.630  37.740  32.850  1.00  0.00           N
ATOM   1241 1HE2 GLN    92      46.410  37.450  33.420  1.00  0.00           H
ATOM   1242 2HE2 GLN    92      45.530  38.730  32.670  1.00  0.00           H
ATOM   1243  C   GLN    92      43.040  33.840  35.360  1.00  0.00           C
ATOM   1244  O   GLN    92      43.450  34.340  36.420  1.00  0.00           O
ATOM   1245  N   MET    93      42.600  32.610  35.260  1.00  0.00           N
ATOM   1246  H   MET    93      42.460  32.190  34.350  1.00  0.00           H
ATOM   1247  CA  MET    93      42.520  31.620  36.360  1.00  0.00           C
ATOM   1248  HA  MET    93      43.050  32.040  37.220  1.00  0.00           H
ATOM   1249  CB  MET    93      41.120  31.550  36.850  1.00  0.00           C
ATOM   1250  HB1 MET    93      40.830  32.560  37.160  1.00  0.00           H
ATOM   1251  HB2 MET    93      41.090  30.940  37.750  1.00  0.00           H
ATOM   1252  CG  MET    93      39.980  31.280  35.920  1.00  0.00           C
ATOM   1253  HG1 MET    93      40.130  30.290  35.490  1.00  0.00           H
ATOM   1254  HG2 MET    93      39.960  32.020  35.120  1.00  0.00           H
ATOM   1255  SD  MET    93      38.290  31.390  36.590  1.00  0.00           S
ATOM   1256  CE  MET    93      38.180  29.920  37.640  1.00  0.00           C
ATOM   1257  HE1 MET    93      37.130  29.720  37.850  1.00  0.00           H
ATOM   1258  HE2 MET    93      38.610  29.060  37.120  1.00  0.00           H
ATOM   1259  HE3 MET    93      38.720  30.060  38.580  1.00  0.00           H
ATOM   1260  C   MET    93      43.070  30.230  36.060  1.00  0.00           C
ATOM   1261  O   MET    93      42.680  29.610  35.070  1.00  0.00           O
ATOM   1262  N   ASN    94      43.960  29.650  36.900  1.00  0.00           N
ATOM   1263  H   ASN    94      44.200  30.280  37.660  1.00  0.00           H
ATOM   1264  CA  ASN    94      44.910  28.680  36.380  1.00  0.00           C
ATOM   1265  HA  ASN    94      44.490  28.180  35.510  1.00  0.00           H
ATOM   1266  CB  ASN    94      46.270  29.370  36.090  1.00  0.00           C
ATOM   1267  HB1 ASN    94      46.920  28.650  35.600  1.00  0.00           H
ATOM   1268  HB2 ASN    94      46.650  29.660  37.060  1.00  0.00           H
ATOM   1269  CG  ASN    94      46.240  30.480  35.070  1.00  0.00           C
ATOM   1270  OD1 ASN    94      46.000  30.370  33.930  1.00  0.00           O
ATOM   1271  ND2 ASN    94      46.490  31.680  35.630  1.00  0.00           N
ATOM   1272 1HD2 ASN    94      46.600  31.650  36.630  1.00  0.00           H
ATOM   1273 2HD2 ASN    94      46.900  32.380  35.030  1.00  0.00           H
ATOM   1274  C   ASN    94      44.930  27.490  37.410  1.00  0.00           C
ATOM   1275  O   ASN    94      44.600  27.660  38.530  1.00  0.00           O
ATOM   1276  N   SER    95      45.250  26.270  36.960  1.00  0.00           N
ATOM   1277  H   SER    95      45.350  26.070  35.970  1.00  0.00           H
ATOM   1278  CA  SER    95      45.500  25.090  37.860  1.00  0.00           C
ATOM   1279  HA  SER    95      45.640  24.190  37.260  1.00  0.00           H
ATOM   1280  CB  SER    95      46.800  25.380  38.630  1.00  0.00           C
ATOM   1281  HB1 SER    95      47.010  24.520  39.270  1.00  0.00           H
ATOM   1282  HB2 SER    95      46.810  26.320  39.180  1.00  0.00           H
ATOM   1283  OG  SER    95      47.810  25.460  37.620  1.00  0.00           O
ATOM   1284  HG  SER    95      48.680  25.570  38.030  1.00  0.00           H
ATOM   1285  C   SER    95      44.300  24.740  38.670  1.00  0.00           C
ATOM   1286  O   SER    95      44.370  24.520  39.890  1.00  0.00           O
ATOM   1287  N   LEU    96      43.160  24.610  38.060  1.00  0.00           N
ATOM   1288  H   LEU    96      43.120  24.620  37.050  1.00  0.00           H
ATOM   1289  CA  LEU    96      41.850  24.690  38.740  1.00  0.00           C
ATOM   1290  HA  LEU    96      41.890  25.550  39.400  1.00  0.00           H
ATOM   1291  CB  LEU    96      40.740  25.140  37.750  1.00  0.00           C
ATOM   1292  HB1 LEU    96      39.760  25.140  38.220  1.00  0.00           H
ATOM   1293  HB2 LEU    96      40.810  24.340  37.010  1.00  0.00           H
ATOM   1294  CG  LEU    96      40.950  26.580  37.070  1.00  0.00           C
ATOM   1295  HG  LEU    96      41.950  26.470  36.660  1.00  0.00           H
ATOM   1296  CD1 LEU    96      39.900  26.810  36.000  1.00  0.00           C
ATOM   1297 1HD1 LEU    96      38.890  26.460  36.220  1.00  0.00           H
ATOM   1298 2HD1 LEU    96      39.870  27.860  35.720  1.00  0.00           H
ATOM   1299 3HD1 LEU    96      40.300  26.460  35.050  1.00  0.00           H
ATOM   1300  CD2 LEU    96      40.910  27.780  38.120  1.00  0.00           C
ATOM   1301 1HD2 LEU    96      41.870  27.720  38.640  1.00  0.00           H
ATOM   1302 2HD2 LEU    96      40.890  28.730  37.580  1.00  0.00           H
ATOM   1303 3HD2 LEU    96      40.060  27.630  38.790  1.00  0.00           H
ATOM   1304  C   LEU    96      41.560  23.500  39.680  1.00  0.00           C
ATOM   1305  O   LEU    96      41.800  22.370  39.380  1.00  0.00           O
ATOM   1306  N   LYS    97      40.880  23.830  40.800  1.00  0.00           N
ATOM   1307  H   LYS    97      40.760  24.820  40.980  1.00  0.00           H
ATOM   1308  CA  LYS    97      40.410  22.820  41.810  1.00  0.00           C
ATOM   1309  HA  LYS    97      40.810  21.840  41.530  1.00  0.00           H
ATOM   1310  CB  LYS    97      41.070  23.150  43.190  1.00  0.00           C
ATOM   1311  HB1 LYS    97      40.700  22.500  43.980  1.00  0.00           H
ATOM   1312  HB2 LYS    97      40.670  24.140  43.390  1.00  0.00           H
ATOM   1313  CG  LYS    97      42.590  23.140  43.220  1.00  0.00           C
ATOM   1314  HG1 LYS    97      42.940  23.750  42.380  1.00  0.00           H
ATOM   1315  HG2 LYS    97      42.940  22.120  43.030  1.00  0.00           H
ATOM   1316  CD  LYS    97      43.240  23.670  44.500  1.00  0.00           C
ATOM   1317  HD1 LYS    97      42.730  24.600  44.720  1.00  0.00           H
ATOM   1318  HD2 LYS    97      44.290  23.920  44.340  1.00  0.00           H
ATOM   1319  CE  LYS    97      43.180  22.850  45.830  1.00  0.00           C
ATOM   1320  HE1 LYS    97      43.540  21.840  45.630  1.00  0.00           H
ATOM   1321  HE2 LYS    97      42.160  22.930  46.210  1.00  0.00           H
ATOM   1322  NZ  LYS    97      44.100  23.390  46.780  1.00  0.00           N
ATOM   1323  HZ1 LYS    97      45.070  23.400  46.480  1.00  0.00           H
ATOM   1324  HZ2 LYS    97      43.780  24.290  47.120  1.00  0.00           H
ATOM   1325  HZ3 LYS    97      44.050  22.850  47.640  1.00  0.00           H
ATOM   1326  C   LYS    97      38.900  22.680  41.930  1.00  0.00           C
ATOM   1327  O   LYS    97      38.300  23.750  41.750  1.00  0.00           O
ATOM   1328  N   PRO    98      38.250  21.520  42.280  1.00  0.00           N
ATOM   1329  CD  PRO    98      38.880  20.210  42.420  1.00  0.00           C
ATOM   1330  HD1 PRO    98      39.460  20.300  43.330  1.00  0.00           H
ATOM   1331  HD2 PRO    98      39.410  19.890  41.520  1.00  0.00           H
ATOM   1332  CG  PRO    98      37.780  19.180  42.770  1.00  0.00           C
ATOM   1333  HG1 PRO    98      38.060  18.400  43.480  1.00  0.00           H
ATOM   1334  HG2 PRO    98      37.380  18.630  41.920  1.00  0.00           H
ATOM   1335  CB  PRO    98      36.630  20.080  43.310  1.00  0.00           C
ATOM   1336  HB1 PRO    98      36.760  20.230  44.380  1.00  0.00           H
ATOM   1337  HB2 PRO    98      35.660  19.600  43.130  1.00  0.00           H
ATOM   1338  CA  PRO    98      36.760  21.420  42.530  1.00  0.00           C
ATOM   1339  HA  PRO    98      36.240  21.300  41.580  1.00  0.00           H
ATOM   1340  C   PRO    98      36.120  22.610  43.300  1.00  0.00           C
ATOM   1341  O   PRO    98      35.010  23.040  42.950  1.00  0.00           O
ATOM   1342  N   GLU    99      36.850  23.120  44.350  1.00  0.00           N
ATOM   1343  H   GLU    99      37.690  22.690  44.690  1.00  0.00           H
ATOM   1344  CA  GLU    99      36.330  24.340  44.980  1.00  0.00           C
ATOM   1345  HA  GLU    99      35.280  24.250  45.280  1.00  0.00           H
ATOM   1346  CB  GLU    99      37.120  24.500  46.270  1.00  0.00           C
ATOM   1347  HB1 GLU    99      37.220  23.600  46.880  1.00  0.00           H
ATOM   1348  HB2 GLU    99      36.600  25.230  46.880  1.00  0.00           H
ATOM   1349  CG  GLU    99      38.550  25.090  46.030  1.00  0.00           C
ATOM   1350  HG1 GLU    99      38.400  26.000  45.450  1.00  0.00           H
ATOM   1351  HG2 GLU    99      39.150  24.410  45.430  1.00  0.00           H
ATOM   1352  CD  GLU    99      39.310  25.460  47.340  1.00  0.00           C
ATOM   1353  OE1 GLU    99      39.790  26.580  47.450  1.00  0.00           O
ATOM   1354  OE2 GLU    99      39.420  24.580  48.250  1.00  0.00           O
ATOM   1355  C   GLU    99      36.260  25.640  44.110  1.00  0.00           C
ATOM   1356  O   GLU    99      35.640  26.550  44.570  1.00  0.00           O
ATOM   1357  N   ASP   100      36.890  25.750  42.930  1.00  0.00           N
ATOM   1358  H   ASP   100      37.490  24.980  42.670  1.00  0.00           H
ATOM   1359  CA  ASP   100      36.820  26.920  42.080  1.00  0.00           C
ATOM   1360  HA  ASP   100      36.670  27.730  42.790  1.00  0.00           H
ATOM   1361  CB  ASP   100      38.070  27.090  41.200  1.00  0.00           C
ATOM   1362  HB1 ASP   100      37.960  28.010  40.630  1.00  0.00           H
ATOM   1363  HB2 ASP   100      38.090  26.150  40.650  1.00  0.00           H
ATOM   1364  CG  ASP   100      39.430  27.100  41.930  1.00  0.00           C
ATOM   1365  OD1 ASP   100      39.640  27.940  42.810  1.00  0.00           O
ATOM   1366  OD2 ASP   100      40.420  26.430  41.450  1.00  0.00           O
ATOM   1367  C   ASP   100      35.560  26.900  41.160  1.00  0.00           C
ATOM   1368  O   ASP   100      35.310  27.920  40.450  1.00  0.00           O
ATOM   1369  N   THR   101      34.760  25.830  41.260  1.00  0.00           N
ATOM   1370  H   THR   101      35.140  25.020  41.730  1.00  0.00           H
ATOM   1371  CA  THR   101      33.350  25.850  40.810  1.00  0.00           C
ATOM   1372  HA  THR   101      33.410  26.060  39.740  1.00  0.00           H
ATOM   1373  CB  THR   101      32.700  24.530  41.250  1.00  0.00           C
ATOM   1374  HB  THR   101      32.970  24.340  42.280  1.00  0.00           H
ATOM   1375  CG2 THR   101      31.230  24.180  41.010  1.00  0.00           C
ATOM   1376 1HG2 THR   101      31.020  24.320  39.950  1.00  0.00           H
ATOM   1377 2HG2 THR   101      31.020  23.160  41.340  1.00  0.00           H
ATOM   1378 3HG2 THR   101      30.660  24.960  41.520  1.00  0.00           H
ATOM   1379  OG1 THR   101      33.260  23.430  40.610  1.00  0.00           O
ATOM   1380  HG1 THR   101      33.800  23.020  41.300  1.00  0.00           H
ATOM   1381  C   THR   101      32.600  27.010  41.440  1.00  0.00           C
ATOM   1382  O   THR   101      32.380  27.040  42.640  1.00  0.00           O
ATOM   1383  N   ALA   102      32.230  28.080  40.680  1.00  0.00           N
ATOM   1384  H   ALA   102      32.440  28.030  39.700  1.00  0.00           H
ATOM   1385  CA  ALA   102      31.520  29.210  41.200  1.00  0.00           C
ATOM   1386  HA  ALA   102      30.790  28.840  41.930  1.00  0.00           H
ATOM   1387  CB  ALA   102      32.400  30.150  41.970  1.00  0.00           C
ATOM   1388  HB1 ALA   102      33.340  30.320  41.450  1.00  0.00           H
ATOM   1389  HB2 ALA   102      31.910  31.110  42.140  1.00  0.00           H
ATOM   1390  HB3 ALA   102      32.730  29.680  42.900  1.00  0.00           H
ATOM   1391  C   ALA   102      30.770  29.980  40.150  1.00  0.00           C
ATOM   1392  O   ALA   102      31.180  29.930  38.990  1.00  0.00           O
ATOM   1393  N   VAL   103      29.710  30.750  40.460  1.00  0.00           N
ATOM   1394  H   VAL   103      29.410  30.730  41.430  1.00  0.00           H
ATOM   1395  CA  VAL   103      29.370  31.930  39.660  1.00  0.00           C
ATOM   1396  HA  VAL   103      29.530  31.660  38.620  1.00  0.00           H
ATOM   1397  CB  VAL   103      27.900  32.320  39.910  1.00  0.00           C
ATOM   1398  HB  VAL   103      27.760  32.680  40.940  1.00  0.00           H
ATOM   1399  CG1 VAL   103      27.510  33.520  39.010  1.00  0.00           C
ATOM   1400 1HG1 VAL   103      28.050  34.380  39.410  1.00  0.00           H
ATOM   1401 2HG1 VAL   103      27.910  33.340  38.010  1.00  0.00           H
ATOM   1402 3HG1 VAL   103      26.440  33.720  39.050  1.00  0.00           H
ATOM   1403  CG2 VAL   103      27.090  31.060  39.800  1.00  0.00           C
ATOM   1404 1HG2 VAL   103      27.260  30.470  40.700  1.00  0.00           H
ATOM   1405 2HG2 VAL   103      26.020  31.280  39.850  1.00  0.00           H
ATOM   1406 3HG2 VAL   103      27.300  30.450  38.920  1.00  0.00           H
ATOM   1407  C   VAL   103      30.310  33.090  39.970  1.00  0.00           C
ATOM   1408  O   VAL   103      30.410  33.540  41.090  1.00  0.00           O
ATOM   1409  N   TYR   104      30.940  33.600  38.970  1.00  0.00           N
ATOM   1410  H   TYR   104      30.820  33.270  38.020  1.00  0.00           H
ATOM   1411  CA  TYR   104      31.820  34.810  38.960  1.00  0.00           C
ATOM   1412  HA  TYR   104      32.320  34.950  39.920  1.00  0.00           H
ATOM   1413  CB  TYR   104      33.010  34.450  37.950  1.00  0.00           C
ATOM   1414  HB1 TYR   104      33.690  35.280  37.770  1.00  0.00           H
ATOM   1415  HB2 TYR   104      32.680  34.030  37.000  1.00  0.00           H
ATOM   1416  CG  TYR   104      33.920  33.310  38.550  1.00  0.00           C
ATOM   1417  CD1 TYR   104      33.560  31.970  38.590  1.00  0.00           C
ATOM   1418  HD1 TYR   104      32.610  31.620  38.220  1.00  0.00           H
ATOM   1419  CE1 TYR   104      34.320  30.940  39.230  1.00  0.00           C
ATOM   1420  HE1 TYR   104      33.950  29.930  39.290  1.00  0.00           H
ATOM   1421  CZ  TYR   104      35.580  31.310  39.700  1.00  0.00           C
ATOM   1422  OH  TYR   104      36.310  30.400  40.360  1.00  0.00           O
ATOM   1423  HH  TYR   104      35.890  29.540  40.410  1.00  0.00           H
ATOM   1424  CE2 TYR   104      36.080  32.630  39.530  1.00  0.00           C
ATOM   1425  HE2 TYR   104      36.990  32.930  40.010  1.00  0.00           H
ATOM   1426  CD2 TYR   104      35.250  33.620  39.040  1.00  0.00           C
ATOM   1427  HD2 TYR   104      35.570  34.630  39.270  1.00  0.00           H
ATOM   1428  C   TYR   104      31.140  36.090  38.460  1.00  0.00           C
ATOM   1429  O   TYR   104      30.650  36.130  37.340  1.00  0.00           O
ATOM   1430  N   TYR   105      31.030  37.020  39.410  1.00  0.00           N
ATOM   1431  H   TYR   105      31.540  36.890  40.270  1.00  0.00           H
ATOM   1432  CA  TYR   105      30.340  38.340  39.270  1.00  0.00           C
ATOM   1433  HA  TYR   105      29.770  38.260  38.350  1.00  0.00           H
ATOM   1434  CB  TYR   105      29.460  38.740  40.440  1.00  0.00           C
ATOM   1435  HB1 TYR   105      28.930  39.660  40.210  1.00  0.00           H
ATOM   1436  HB2 TYR   105      30.060  38.980  41.320  1.00  0.00           H
ATOM   1437  CG  TYR   105      28.610  37.570  40.910  1.00  0.00           C
ATOM   1438  CD1 TYR   105      29.140  36.770  41.910  1.00  0.00           C
ATOM   1439  HD1 TYR   105      30.110  36.990  42.320  1.00  0.00           H
ATOM   1440  CE1 TYR   105      28.380  35.800  42.500  1.00  0.00           C
ATOM   1441  HE1 TYR   105      28.760  35.170  43.290  1.00  0.00           H
ATOM   1442  CZ  TYR   105      27.110  35.420  41.970  1.00  0.00           C
ATOM   1443  OH  TYR   105      26.470  34.360  42.480  1.00  0.00           O
ATOM   1444  HH  TYR   105      25.810  34.000  41.880  1.00  0.00           H
ATOM   1445  CE2 TYR   105      26.650  36.110  40.800  1.00  0.00           C
ATOM   1446  HE2 TYR   105      25.760  35.860  40.250  1.00  0.00           H
ATOM   1447  CD2 TYR   105      27.330  37.220  40.350  1.00  0.00           C
ATOM   1448  HD2 TYR   105      26.990  37.810  39.510  1.00  0.00           H
ATOM   1449  C   TYR   105      31.290  39.540  38.990  1.00  0.00           C
ATOM   1450  O   TYR   105      32.150  39.870  39.790  1.00  0.00           O
ATOM   1451  N   CYS   106      31.220  40.090  37.750  1.00  0.00           N
ATOM   1452  H   CYS   106      30.450  39.800  37.170  1.00  0.00           H
ATOM   1453  CA  CYS   106      31.950  41.310  37.410  1.00  0.00           C
ATOM   1454  HA  CYS   106      32.900  41.350  37.940  1.00  0.00           H
ATOM   1455  CB  CYS   106      31.970  41.410  35.900  1.00  0.00           C
ATOM   1456  HB1 CYS   106      31.020  41.630  35.400  1.00  0.00           H
ATOM   1457  HB2 CYS   106      32.270  40.460  35.460  1.00  0.00           H
ATOM   1458  SG  CYS   106      33.120  42.630  35.170  1.00  0.00           S
ATOM   1459  C   CYS   106      31.160  42.550  38.000  1.00  0.00           C
ATOM   1460  O   CYS   106      29.930  42.570  38.140  1.00  0.00           O
ATOM   1461  N   ALA   107      31.870  43.600  38.270  1.00  0.00           N
ATOM   1462  H   ALA   107      32.860  43.430  38.380  1.00  0.00           H
ATOM   1463  CA  ALA   107      31.420  44.880  38.650  1.00  0.00           C
ATOM   1464  HA  ALA   107      30.350  44.970  38.460  1.00  0.00           H
ATOM   1465  CB  ALA   107      31.310  44.810  40.170  1.00  0.00           C
ATOM   1466  HB1 ALA   107      30.910  43.830  40.440  1.00  0.00           H
ATOM   1467  HB2 ALA   107      32.320  44.960  40.560  1.00  0.00           H
ATOM   1468  HB3 ALA   107      30.790  45.650  40.620  1.00  0.00           H
ATOM   1469  C   ALA   107      32.230  46.020  38.070  1.00  0.00           C
ATOM   1470  O   ALA   107      33.390  45.760  37.670  1.00  0.00           O
ATOM   1471  N   ALA   108      31.720  47.290  38.090  1.00  0.00           N
ATOM   1472  H   ALA   108      30.740  47.370  38.320  1.00  0.00           H
ATOM   1473  CA  ALA   108      32.480  48.540  37.950  1.00  0.00           C
ATOM   1474  HA  ALA   108      33.510  48.220  38.110  1.00  0.00           H
ATOM   1475  CB  ALA   108      32.390  49.080  36.550  1.00  0.00           C
ATOM   1476  HB1 ALA   108      31.610  49.840  36.520  1.00  0.00           H
ATOM   1477  HB2 ALA   108      33.260  49.700  36.310  1.00  0.00           H
ATOM   1478  HB3 ALA   108      32.260  48.250  35.860  1.00  0.00           H
ATOM   1479  C   ALA   108      32.130  49.690  38.980  1.00  0.00           C
ATOM   1480  O   ALA   108      30.970  49.860  39.370  1.00  0.00           O
ATOM   1481  N   ASP   109      33.130  50.340  39.510  1.00  0.00           N
ATOM   1482  H   ASP   109      34.010  50.180  39.050  1.00  0.00           H
ATOM   1483  CA  ASP   109      33.000  51.520  40.340  1.00  0.00           C
ATOM   1484  HA  ASP   109      31.980  51.870  40.200  1.00  0.00           H
ATOM   1485  CB  ASP   109      33.110  51.080  41.870  1.00  0.00           C
ATOM   1486  HB1 ASP   109      34.120  50.810  42.160  1.00  0.00           H
ATOM   1487  HB2 ASP   109      32.580  50.150  42.090  1.00  0.00           H
ATOM   1488  CG  ASP   109      32.650  52.310  42.790  1.00  0.00           C
ATOM   1489  OD1 ASP   109      31.490  52.760  42.820  1.00  0.00           O
ATOM   1490  OD2 ASP   109      33.590  52.910  43.330  1.00  0.00           O
ATOM   1491  C   ASP   109      34.040  52.540  40.010  1.00  0.00           C
ATOM   1492  O   ASP   109      35.040  52.300  39.280  1.00  0.00           O
ATOM   1493  N   ARG   110      33.810  53.850  40.450  1.00  0.00           N
ATOM   1494  H   ARG   110      33.130  54.040  41.170  1.00  0.00           H
ATOM   1495  CA  ARG   110      34.830  54.890  40.150  1.00  0.00           C
ATOM   1496  HA  ARG   110      35.180  54.720  39.140  1.00  0.00           H
ATOM   1497  CB  ARG   110      34.040  56.160  39.990  1.00  0.00           C
ATOM   1498  HB1 ARG   110      33.450  56.320  40.890  1.00  0.00           H
ATOM   1499  HB2 ARG   110      33.420  56.030  39.110  1.00  0.00           H
ATOM   1500  CG  ARG   110      34.810  57.430  39.740  1.00  0.00           C
ATOM   1501  HG1 ARG   110      35.510  57.700  40.540  1.00  0.00           H
ATOM   1502  HG2 ARG   110      34.140  58.280  39.610  1.00  0.00           H
ATOM   1503  CD  ARG   110      35.680  57.380  38.540  1.00  0.00           C
ATOM   1504  HD1 ARG   110      35.060  57.210  37.660  1.00  0.00           H
ATOM   1505  HD2 ARG   110      36.320  56.500  38.610  1.00  0.00           H
ATOM   1506  NE  ARG   110      36.530  58.540  38.360  1.00  0.00           N
ATOM   1507  HE  ARG   110      36.240  59.150  37.600  1.00  0.00           H
ATOM   1508  CZ  ARG   110      37.720  58.680  38.900  1.00  0.00           C
ATOM   1509  NH1 ARG   110      38.200  57.810  39.730  1.00  0.00           N
ATOM   1510 1HH1 ARG   110      37.650  56.980  39.890  1.00  0.00           H
ATOM   1511 2HH1 ARG   110      38.900  58.160  40.380  1.00  0.00           H
ATOM   1512  NH2 ARG   110      38.480  59.670  38.690  1.00  0.00           N
ATOM   1513 1HH2 ARG   110      38.060  60.560  38.490  1.00  0.00           H
ATOM   1514 2HH2 ARG   110      39.340  59.630  39.210  1.00  0.00           H
ATOM   1515  C   ARG   110      35.980  54.980  41.160  1.00  0.00           C
ATOM   1516  O   ARG   110      37.080  55.380  40.690  1.00  0.00           O
ATOM   1517  N   PHE   111      35.850  54.520  42.390  1.00  0.00           N
ATOM   1518  H   PHE   111      34.930  54.210  42.680  1.00  0.00           H
ATOM   1519  CA  PHE   111      36.980  54.560  43.390  1.00  0.00           C
ATOM   1520  HA  PHE   111      37.920  54.690  42.860  1.00  0.00           H
ATOM   1521  CB  PHE   111      36.680  55.800  44.250  1.00  0.00           C
ATOM   1522  HB1 PHE   111      37.300  55.760  45.150  1.00  0.00           H
ATOM   1523  HB2 PHE   111      35.640  55.750  44.570  1.00  0.00           H
ATOM   1524  CG  PHE   111      37.000  57.160  43.650  1.00  0.00           C
ATOM   1525  CD1 PHE   111      35.970  57.990  43.230  1.00  0.00           C
ATOM   1526  HD1 PHE   111      34.920  57.730  43.290  1.00  0.00           H
ATOM   1527  CE1 PHE   111      36.270  59.280  42.750  1.00  0.00           C
ATOM   1528  HE1 PHE   111      35.570  60.070  42.490  1.00  0.00           H
ATOM   1529  CZ  PHE   111      37.600  59.760  42.680  1.00  0.00           C
ATOM   1530  HZ  PHE   111      37.810  60.780  42.370  1.00  0.00           H
ATOM   1531  CE2 PHE   111      38.600  58.850  43.010  1.00  0.00           C
ATOM   1532  HE2 PHE   111      39.640  59.130  42.900  1.00  0.00           H
ATOM   1533  CD2 PHE   111      38.320  57.640  43.600  1.00  0.00           C
ATOM   1534  HD2 PHE   111      39.120  57.010  43.970  1.00  0.00           H
ATOM   1535  C   PHE   111      37.170  53.340  44.330  1.00  0.00           C
ATOM   1536  O   PHE   111      38.250  53.070  44.910  1.00  0.00           O
ATOM   1537  N   LEU   112      36.180  52.500  44.390  1.00  0.00           N
ATOM   1538  H   LEU   112      35.330  52.780  43.920  1.00  0.00           H
ATOM   1539  CA  LEU   112      36.210  51.250  45.080  1.00  0.00           C
ATOM   1540  HA  LEU   112      36.590  51.400  46.090  1.00  0.00           H
ATOM   1541  CB  LEU   112      34.880  50.620  45.250  1.00  0.00           C
ATOM   1542  HB1 LEU   112      35.090  49.620  45.640  1.00  0.00           H
ATOM   1543  HB2 LEU   112      34.440  50.540  44.260  1.00  0.00           H
ATOM   1544  CG  LEU   112      33.950  51.400  46.170  1.00  0.00           C
ATOM   1545  HG  LEU   112      34.000  52.440  45.860  1.00  0.00           H
ATOM   1546  CD1 LEU   112      32.550  50.800  46.100  1.00  0.00           C
ATOM   1547 1HD1 LEU   112      32.580  49.720  46.270  1.00  0.00           H
ATOM   1548 2HD1 LEU   112      31.890  51.360  46.760  1.00  0.00           H
ATOM   1549 3HD1 LEU   112      32.310  51.000  45.060  1.00  0.00           H
ATOM   1550  CD2 LEU   112      34.360  51.340  47.630  1.00  0.00           C
ATOM   1551 1HD2 LEU   112      35.320  51.850  47.670  1.00  0.00           H
ATOM   1552 2HD2 LEU   112      33.650  51.850  48.270  1.00  0.00           H
ATOM   1553 3HD2 LEU   112      34.440  50.310  47.970  1.00  0.00           H
ATOM   1554  C   LEU   112      37.210  50.200  44.550  1.00  0.00           C
ATOM   1555  O   LEU   112      37.450  50.150  43.360  1.00  0.00           O
ATOM   1556  N   THR   113      37.790  49.350  45.370  1.00  0.00           N
ATOM   1557  H   THR   113      37.520  49.430  46.340  1.00  0.00           H
ATOM   1558  CA  THR   113      38.790  48.330  44.950  1.00  0.00           C
ATOM   1559  HA  THR   113      38.660  48.110  43.890  1.00  0.00           H
ATOM   1560  CB  THR   113      40.250  48.730  45.200  1.00  0.00           C
ATOM   1561  HB  THR   113      40.880  47.860  44.970  1.00  0.00           H
ATOM   1562  CG2 THR   113      40.690  49.830  44.260  1.00  0.00           C
ATOM   1563 1HG2 THR   113      40.820  49.390  43.270  1.00  0.00           H
ATOM   1564 2HG2 THR   113      39.930  50.620  44.280  1.00  0.00           H
ATOM   1565 3HG2 THR   113      41.650  50.280  44.470  1.00  0.00           H
ATOM   1566  OG1 THR   113      40.390  49.060  46.540  1.00  0.00           O
ATOM   1567  HG1 THR   113      39.950  49.890  46.720  1.00  0.00           H
ATOM   1568  C   THR   113      38.530  46.910  45.560  1.00  0.00           C
ATOM   1569  O   THR   113      38.690  45.910  44.900  1.00  0.00           O
ATOM   1570  N   ARG   132      38.070  46.980  46.820  1.00  0.00           N
ATOM   1571  H   ARG   132      38.130  47.840  47.350  1.00  0.00           H
ATOM   1572  CA  ARG   132      37.950  45.770  47.670  1.00  0.00           C
ATOM   1573  HA  ARG   132      38.250  44.910  47.070  1.00  0.00           H
ATOM   1574  CB  ARG   132      39.080  45.860  48.760  1.00  0.00           C
ATOM   1575  HB1 ARG   132      38.760  45.190  49.550  1.00  0.00           H
ATOM   1576  HB2 ARG   132      39.140  46.910  49.040  1.00  0.00           H
ATOM   1577  CG  ARG   132      40.490  45.570  48.250  1.00  0.00           C
ATOM   1578  HG1 ARG   132      40.750  46.410  47.590  1.00  0.00           H
ATOM   1579  HG2 ARG   132      40.540  44.700  47.600  1.00  0.00           H
ATOM   1580  CD  ARG   132      41.460  45.550  49.390  1.00  0.00           C
ATOM   1581  HD1 ARG   132      41.090  44.890  50.170  1.00  0.00           H
ATOM   1582  HD2 ARG   132      41.420  46.520  49.880  1.00  0.00           H
ATOM   1583  NE  ARG   132      42.860  45.310  49.000  1.00  0.00           N
ATOM   1584  HE  ARG   132      43.510  46.060  49.180  1.00  0.00           H
ATOM   1585  CZ  ARG   132      43.410  44.210  48.640  1.00  0.00           C
ATOM   1586  NH1 ARG   132      42.700  43.140  48.420  1.00  0.00           N
ATOM   1587 1HH1 ARG   132      41.720  43.060  48.680  1.00  0.00           H
ATOM   1588 2HH1 ARG   132      43.210  42.330  48.110  1.00  0.00           H
ATOM   1589  NH2 ARG   132      44.630  44.190  48.270  1.00  0.00           N
ATOM   1590 1HH2 ARG   132      45.230  44.970  48.500  1.00  0.00           H
ATOM   1591 2HH2 ARG   132      45.040  43.320  47.960  1.00  0.00           H
ATOM   1592  C   ARG   132      36.600  45.520  48.360  1.00  0.00           C
ATOM   1593  O   ARG   132      36.320  44.410  48.830  1.00  0.00           O
ATOM   1594  N   SER   133      35.740  46.540  48.410  1.00  0.00           N
ATOM   1595  H   SER   133      36.140  47.450  48.240  1.00  0.00           H
ATOM   1596  CA  SER   133      34.420  46.430  49.090  1.00  0.00           C
ATOM   1597  HA  SER   133      34.510  45.640  49.840  1.00  0.00           H
ATOM   1598  CB  SER   133      34.010  47.760  49.810  1.00  0.00           C
ATOM   1599  HB1 SER   133      33.630  48.500  49.100  1.00  0.00           H
ATOM   1600  HB2 SER   133      34.820  48.240  50.360  1.00  0.00           H
ATOM   1601  OG  SER   133      32.990  47.540  50.790  1.00  0.00           O
ATOM   1602  HG  SER   133      33.060  48.320  51.350  1.00  0.00           H
ATOM   1603  C   SER   133      33.360  46.110  48.130  1.00  0.00           C
ATOM   1604  O   SER   133      33.290  46.710  47.070  1.00  0.00           O
ATOM   1605  N   VAL   134      32.420  45.280  48.560  1.00  0.00           N
ATOM   1606  H   VAL   134      32.550  44.830  49.450  1.00  0.00           H
ATOM   1607  CA  VAL   134      31.170  44.850  47.900  1.00  0.00           C
ATOM   1608  HA  VAL   134      31.450  44.400  46.950  1.00  0.00           H
ATOM   1609  CB  VAL   134      30.440  43.790  48.820  1.00  0.00           C
ATOM   1610  HB  VAL   134      29.530  43.380  48.380  1.00  0.00           H
ATOM   1611  CG1 VAL   134      31.300  42.530  48.880  1.00  0.00           C
ATOM   1612 1HG1 VAL   134      30.950  41.850  49.660  1.00  0.00           H
ATOM   1613 2HG1 VAL   134      31.250  42.000  47.930  1.00  0.00           H
ATOM   1614 3HG1 VAL   134      32.350  42.690  49.110  1.00  0.00           H
ATOM   1615  CG2 VAL   134      30.220  44.240  50.280  1.00  0.00           C
ATOM   1616 1HG2 VAL   134      29.890  43.360  50.830  1.00  0.00           H
ATOM   1617 2HG2 VAL   134      31.140  44.590  50.740  1.00  0.00           H
ATOM   1618 3HG2 VAL   134      29.490  45.040  50.350  1.00  0.00           H
ATOM   1619  C   VAL   134      30.160  45.970  47.500  1.00  0.00           C
ATOM   1620  O   VAL   134      29.000  45.740  47.320  1.00  0.00           O
ATOM   1621  N   LYS   135      30.620  47.190  47.380  1.00  0.00           N
ATOM   1622  H   LYS   135      31.620  47.330  47.380  1.00  0.00           H
ATOM   1623  CA  LYS   135      29.850  48.440  47.300  1.00  0.00           C
ATOM   1624  HA  LYS   135      28.770  48.270  47.280  1.00  0.00           H
ATOM   1625  CB  LYS   135      30.190  49.310  48.440  1.00  0.00           C
ATOM   1626  HB1 LYS   135      29.660  50.250  48.320  1.00  0.00           H
ATOM   1627  HB2 LYS   135      31.220  49.650  48.410  1.00  0.00           H
ATOM   1628  CG  LYS   135      29.940  48.820  49.940  1.00  0.00           C
ATOM   1629  HG1 LYS   135      30.520  49.410  50.640  1.00  0.00           H
ATOM   1630  HG2 LYS   135      30.320  47.800  49.950  1.00  0.00           H
ATOM   1631  CD  LYS   135      28.430  48.780  50.240  1.00  0.00           C
ATOM   1632  HD1 LYS   135      28.020  48.090  49.490  1.00  0.00           H
ATOM   1633  HD2 LYS   135      27.980  49.760  50.120  1.00  0.00           H
ATOM   1634  CE  LYS   135      28.200  48.370  51.660  1.00  0.00           C
ATOM   1635  HE1 LYS   135      28.850  49.030  52.240  1.00  0.00           H
ATOM   1636  HE2 LYS   135      28.720  47.420  51.760  1.00  0.00           H
ATOM   1637  NZ  LYS   135      26.850  48.380  52.170  1.00  0.00           N
ATOM   1638  HZ1 LYS   135      26.970  48.400  53.170  1.00  0.00           H
ATOM   1639  HZ2 LYS   135      26.320  49.230  52.030  1.00  0.00           H
ATOM   1640  HZ3 LYS   135      26.300  47.590  51.860  1.00  0.00           H
ATOM   1641  C   LYS   135      29.930  49.110  45.930  1.00  0.00           C
ATOM   1642  O   LYS   135      29.480  50.230  45.720  1.00  0.00           O
ATOM   1643  N   TYR   136      30.420  48.380  44.930  1.00  0.00           N
ATOM   1644  H   TYR   136      30.590  47.400  45.090  1.00  0.00           H
ATOM   1645  CA  TYR   136      30.420  48.810  43.470  1.00  0.00           C
ATOM   1646  HA  TYR   136      31.090  49.660  43.490  1.00  0.00           H
ATOM   1647  CB  TYR   136      30.990  47.680  42.620  1.00  0.00           C
ATOM   1648  HB1 TYR   136      30.880  47.990  41.580  1.00  0.00           H
ATOM   1649  HB2 TYR   136      30.330  46.830  42.800  1.00  0.00           H
ATOM   1650  CG  TYR   136      32.470  47.360  42.720  1.00  0.00           C
ATOM   1651  CD1 TYR   136      32.960  46.660  43.870  1.00  0.00           C
ATOM   1652  HD1 TYR   136      32.270  46.380  44.660  1.00  0.00           H
ATOM   1653  CE1 TYR   136      34.330  46.390  44.070  1.00  0.00           C
ATOM   1654  HE1 TYR   136      34.750  45.910  44.940  1.00  0.00           H
ATOM   1655  CZ  TYR   136      35.140  46.550  42.950  1.00  0.00           C
ATOM   1656  OH  TYR   136      36.430  46.010  43.080  1.00  0.00           O
ATOM   1657  HH  TYR   136      36.760  45.660  43.900  1.00  0.00           H
ATOM   1658  CE2 TYR   136      34.660  47.040  41.720  1.00  0.00           C
ATOM   1659  HE2 TYR   136      35.430  47.200  40.980  1.00  0.00           H
ATOM   1660  CD2 TYR   136      33.380  47.490  41.610  1.00  0.00           C
ATOM   1661  HD2 TYR   136      33.050  47.920  40.670  1.00  0.00           H
ATOM   1662  C   TYR   136      29.050  49.140  42.920  1.00  0.00           C
ATOM   1663  O   TYR   136      27.990  48.640  43.300  1.00  0.00           O
ATOM   1664  N   ASP   137      29.090  50.160  42.020  1.00  0.00           N
ATOM   1665  H   ASP   137      29.900  50.760  42.010  1.00  0.00           H
ATOM   1666  CA  ASP   137      27.910  50.720  41.330  1.00  0.00           C
ATOM   1667  HA  ASP   137      27.170  50.820  42.130  1.00  0.00           H
ATOM   1668  CB  ASP   137      28.170  52.150  40.770  1.00  0.00           C
ATOM   1669  HB1 ASP   137      28.710  51.940  39.850  1.00  0.00           H
ATOM   1670  HB2 ASP   137      28.760  52.700  41.510  1.00  0.00           H
ATOM   1671  CG  ASP   137      26.900  52.940  40.550  1.00  0.00           C
ATOM   1672  OD1 ASP   137      26.890  53.630  39.490  1.00  0.00           O
ATOM   1673  OD2 ASP   137      26.010  53.100  41.430  1.00  0.00           O
ATOM   1674  C   ASP   137      27.300  49.900  40.200  1.00  0.00           C
ATOM   1675  O   ASP   137      26.130  49.530  40.180  1.00  0.00           O
ATOM   1676  N   TYR   138      28.080  49.610  39.160  1.00  0.00           N
ATOM   1677  H   TYR   138      29.040  49.930  39.190  1.00  0.00           H
ATOM   1678  CA  TYR   138      27.610  48.790  38.010  1.00  0.00           C
ATOM   1679  HA  TYR   138      26.540  48.970  37.970  1.00  0.00           H
ATOM   1680  CB  TYR   138      28.230  49.370  36.720  1.00  0.00           C
ATOM   1681  HB1 TYR   138      27.960  48.730  35.880  1.00  0.00           H
ATOM   1682  HB2 TYR   138      29.320  49.330  36.670  1.00  0.00           H
ATOM   1683  CG  TYR   138      27.720  50.770  36.380  1.00  0.00           C
ATOM   1684  CD1 TYR   138      28.610  51.790  36.650  1.00  0.00           C
ATOM   1685  HD1 TYR   138      29.600  51.570  37.010  1.00  0.00           H
ATOM   1686  CE1 TYR   138      28.260  53.150  36.500  1.00  0.00           C
ATOM   1687  HE1 TYR   138      29.040  53.870  36.740  1.00  0.00           H
ATOM   1688  CZ  TYR   138      26.940  53.540  36.200  1.00  0.00           C
ATOM   1689  OH  TYR   138      26.650  54.790  35.800  1.00  0.00           O
ATOM   1690  HH  TYR   138      25.770  54.860  35.430  1.00  0.00           H
ATOM   1691  CE2 TYR   138      26.030  52.480  35.990  1.00  0.00           C
ATOM   1692  HE2 TYR   138      24.990  52.770  35.930  1.00  0.00           H
ATOM   1693  CD2 TYR   138      26.380  51.100  36.010  1.00  0.00           C
ATOM   1694  HD2 TYR   138      25.740  50.240  35.860  1.00  0.00           H
ATOM   1695  C   TYR   138      27.900  47.280  38.140  1.00  0.00           C
ATOM   1696  O   TYR   138      28.990  46.980  38.560  1.00  0.00           O
ATOM   1697  N   TRP   139      27.050  46.410  37.640  1.00  0.00           N
ATOM   1698  H   TRP   139      26.220  46.820  37.240  1.00  0.00           H
ATOM   1699  CA  TRP   139      27.200  44.920  37.630  1.00  0.00           C
ATOM   1700  HA  TRP   139      28.160  44.520  37.940  1.00  0.00           H
ATOM   1701  CB  TRP   139      26.180  44.370  38.700  1.00  0.00           C
ATOM   1702  HB1 TRP   139      26.310  43.290  38.610  1.00  0.00           H
ATOM   1703  HB2 TRP   139      25.180  44.740  38.490  1.00  0.00           H
ATOM   1704  CG  TRP   139      26.510  44.750  40.120  1.00  0.00           C
ATOM   1705  CD1 TRP   139      26.080  45.850  40.750  1.00  0.00           C
ATOM   1706  HD1 TRP   139      25.480  46.590  40.240  1.00  0.00           H
ATOM   1707  NE1 TRP   139      26.730  46.070  41.950  1.00  0.00           N
ATOM   1708  HE1 TRP   139      26.690  46.900  42.530  1.00  0.00           H
ATOM   1709  CE2 TRP   139      27.620  45.010  42.210  1.00  0.00           C
ATOM   1710  CZ2 TRP   139      28.310  44.620  43.350  1.00  0.00           C
ATOM   1711  HZ2 TRP   139      28.310  45.270  44.210  1.00  0.00           H
ATOM   1712  CH2 TRP   139      29.100  43.490  43.260  1.00  0.00           C
ATOM   1713  HH2 TRP   139      29.730  43.260  44.110  1.00  0.00           H
ATOM   1714  CZ3 TRP   139      29.170  42.700  42.100  1.00  0.00           C
ATOM   1715  HZ3 TRP   139      29.750  41.790  42.150  1.00  0.00           H
ATOM   1716  CE3 TRP   139      28.230  43.060  41.020  1.00  0.00           C
ATOM   1717  HE3 TRP   139      28.220  42.430  40.140  1.00  0.00           H
ATOM   1718  CD2 TRP   139      27.430  44.160  41.090  1.00  0.00           C
ATOM   1719  C   TRP   139      26.810  44.250  36.310  1.00  0.00           C
ATOM   1720  O   TRP   139      26.130  44.980  35.560  1.00  0.00           O
ATOM   1721  N   GLY   140      27.140  42.940  36.120  1.00  0.00           N
ATOM   1722  H   GLY   140      27.650  42.520  36.880  1.00  0.00           H
ATOM   1723  CA  GLY   140      26.390  42.110  35.110  1.00  0.00           C
ATOM   1724  HA1 GLY   140      27.110  41.550  34.530  1.00  0.00           H
ATOM   1725  HA2 GLY   140      25.790  42.720  34.430  1.00  0.00           H
ATOM   1726  C   GLY   140      25.350  41.240  35.860  1.00  0.00           C
ATOM   1727  O   GLY   140      24.560  41.820  36.610  1.00  0.00           O
ATOM   1728  N   GLN   141      25.390  39.930  35.650  1.00  0.00           N
ATOM   1729  H   GLN   141      26.130  39.650  35.030  1.00  0.00           H
ATOM   1730  CA  GLN   141      24.730  38.870  36.410  1.00  0.00           C
ATOM   1731  HA  GLN   141      24.360  39.240  37.370  1.00  0.00           H
ATOM   1732  CB  GLN   141      23.560  38.350  35.580  1.00  0.00           C
ATOM   1733  HB1 GLN   141      23.080  37.490  36.060  1.00  0.00           H
ATOM   1734  HB2 GLN   141      23.970  38.100  34.610  1.00  0.00           H
ATOM   1735  CG  GLN   141      22.430  39.360  35.380  1.00  0.00           C
ATOM   1736  HG1 GLN   141      22.680  40.180  34.710  1.00  0.00           H
ATOM   1737  HG2 GLN   141      22.180  39.740  36.370  1.00  0.00           H
ATOM   1738  CD  GLN   141      21.250  38.700  34.760  1.00  0.00           C
ATOM   1739  OE1 GLN   141      21.320  37.630  34.150  1.00  0.00           O
ATOM   1740  NE2 GLN   141      20.090  39.380  34.800  1.00  0.00           N
ATOM   1741 1HE2 GLN   141      19.980  40.270  35.260  1.00  0.00           H
ATOM   1742 2HE2 GLN   141      19.300  38.790  34.610  1.00  0.00           H
ATOM   1743  C   GLN   141      25.550  37.640  36.740  1.00  0.00           C
ATOM   1744  O   GLN   141      25.100  36.670  37.330  1.00  0.00           O
ATOM   1745  N   GLY   142      26.770  37.720  36.150  1.00  0.00           N
ATOM   1746  H   GLY   142      27.140  38.640  35.930  1.00  0.00           H
ATOM   1747  CA  GLY   142      27.860  36.730  36.350  1.00  0.00           C
ATOM   1748  HA1 GLY   142      27.680  36.220  37.290  1.00  0.00           H
ATOM   1749  HA2 GLY   142      28.790  37.280  36.510  1.00  0.00           H
ATOM   1750  C   GLY   142      27.980  35.750  35.180  1.00  0.00           C
ATOM   1751  O   GLY   142      27.010  35.390  34.540  1.00  0.00           O
ATOM   1752  N   THR   143      29.170  35.210  35.020  1.00  0.00           N
ATOM   1753  H   THR   143      29.870  35.370  35.730  1.00  0.00           H
ATOM   1754  CA  THR   143      29.490  33.970  34.320  1.00  0.00           C
ATOM   1755  HA  THR   143      28.620  33.800  33.680  1.00  0.00           H
ATOM   1756  CB  THR   143      30.600  34.010  33.280  1.00  0.00           C
ATOM   1757  HB  THR   143      30.410  34.910  32.680  1.00  0.00           H
ATOM   1758  CG2 THR   143      31.890  34.330  33.890  1.00  0.00           C
ATOM   1759 1HG2 THR   143      32.670  34.310  33.120  1.00  0.00           H
ATOM   1760 2HG2 THR   143      31.850  35.210  34.530  1.00  0.00           H
ATOM   1761 3HG2 THR   143      32.160  33.470  34.500  1.00  0.00           H
ATOM   1762  OG1 THR   143      30.760  32.890  32.470  1.00  0.00           O
ATOM   1763  HG1 THR   143      29.990  32.840  31.890  1.00  0.00           H
ATOM   1764  C   THR   143      29.770  32.840  35.320  1.00  0.00           C
ATOM   1765  O   THR   143      29.740  33.090  36.520  1.00  0.00           O
ATOM   1766  N   GLN   144      29.960  31.520  34.880  1.00  0.00           N
ATOM   1767  H   GLN   144      30.000  31.240  33.910  1.00  0.00           H
ATOM   1768  CA  GLN   144      30.050  30.360  35.800  1.00  0.00           C
ATOM   1769  HA  GLN   144      30.300  30.730  36.790  1.00  0.00           H
ATOM   1770  CB  GLN   144      28.700  29.580  35.780  1.00  0.00           C
ATOM   1771  HB1 GLN   144      28.670  29.000  36.700  1.00  0.00           H
ATOM   1772  HB2 GLN   144      28.660  29.000  34.860  1.00  0.00           H
ATOM   1773  CG  GLN   144      27.400  30.330  35.910  1.00  0.00           C
ATOM   1774  HG1 GLN   144      27.520  31.180  36.590  1.00  0.00           H
ATOM   1775  HG2 GLN   144      26.570  29.700  36.230  1.00  0.00           H
ATOM   1776  CD  GLN   144      26.880  30.980  34.600  1.00  0.00           C
ATOM   1777  OE1 GLN   144      27.330  30.730  33.510  1.00  0.00           O
ATOM   1778  NE2 GLN   144      26.010  31.950  34.670  1.00  0.00           N
ATOM   1779 1HE2 GLN   144      25.600  32.260  35.540  1.00  0.00           H
ATOM   1780 2HE2 GLN   144      25.810  32.490  33.830  1.00  0.00           H
ATOM   1781  C   GLN   144      31.240  29.490  35.320  1.00  0.00           C
ATOM   1782  O   GLN   144      31.370  29.360  34.140  1.00  0.00           O
ATOM   1783  N   VAL   145      32.030  29.020  36.260  1.00  0.00           N
ATOM   1784  H   VAL   145      31.990  29.290  37.230  1.00  0.00           H
ATOM   1785  CA  VAL   145      32.920  27.860  36.010  1.00  0.00           C
ATOM   1786  HA  VAL   145      32.840  27.610  34.950  1.00  0.00           H
ATOM   1787  CB  VAL   145      34.390  28.170  36.230  1.00  0.00           C
ATOM   1788  HB  VAL   145      34.550  28.610  37.220  1.00  0.00           H
ATOM   1789  CG1 VAL   145      35.250  26.930  36.200  1.00  0.00           C
ATOM   1790 1HG1 VAL   145      35.050  26.320  37.080  1.00  0.00           H
ATOM   1791 2HG1 VAL   145      35.040  26.290  35.340  1.00  0.00           H
ATOM   1792 3HG1 VAL   145      36.280  27.290  36.190  1.00  0.00           H
ATOM   1793  CG2 VAL   145      34.780  29.220  35.180  1.00  0.00           C
ATOM   1794 1HG2 VAL   145      34.590  28.920  34.150  1.00  0.00           H
ATOM   1795 2HG2 VAL   145      34.240  30.170  35.220  1.00  0.00           H
ATOM   1796 3HG2 VAL   145      35.850  29.430  35.220  1.00  0.00           H
ATOM   1797  C   VAL   145      32.380  26.730  36.830  1.00  0.00           C
ATOM   1798  O   VAL   145      31.780  26.850  37.880  1.00  0.00           O
ATOM   1799  N   THR   146      32.520  25.520  36.300  1.00  0.00           N
ATOM   1800  H   THR   146      33.000  25.510  35.410  1.00  0.00           H
ATOM   1801  CA  THR   146      32.240  24.180  36.920  1.00  0.00           C
ATOM   1802  HA  THR   146      32.080  24.360  37.980  1.00  0.00           H
ATOM   1803  CB  THR   146      30.990  23.570  36.290  1.00  0.00           C
ATOM   1804  HB  THR   146      31.240  23.160  35.310  1.00  0.00           H
ATOM   1805  CG2 THR   146      30.640  22.310  37.150  1.00  0.00           C
ATOM   1806 1HG2 THR   146      31.460  21.580  37.110  1.00  0.00           H
ATOM   1807 2HG2 THR   146      30.550  22.540  38.210  1.00  0.00           H
ATOM   1808 3HG2 THR   146      29.750  21.830  36.750  1.00  0.00           H
ATOM   1809  OG1 THR   146      29.880  24.400  36.340  1.00  0.00           O
ATOM   1810  HG1 THR   146      29.820  24.740  35.450  1.00  0.00           H
ATOM   1811  C   THR   146      33.440  23.290  36.750  1.00  0.00           C
ATOM   1812  O   THR   146      33.930  23.220  35.660  1.00  0.00           O
ATOM   1813  N   VAL   147      34.020  22.670  37.790  1.00  0.00           N
ATOM   1814  H   VAL   147      33.520  22.610  38.660  1.00  0.00           H
ATOM   1815  CA  VAL   147      35.280  21.970  37.610  1.00  0.00           C
ATOM   1816  HA  VAL   147      35.590  22.090  36.580  1.00  0.00           H
ATOM   1817  CB  VAL   147      36.370  22.630  38.520  1.00  0.00           C
ATOM   1818  HB  VAL   147      36.070  22.530  39.560  1.00  0.00           H
ATOM   1819  CG1 VAL   147      37.740  21.880  38.360  1.00  0.00           C
ATOM   1820 1HG1 VAL   147      37.690  20.970  38.950  1.00  0.00           H
ATOM   1821 2HG1 VAL   147      37.870  21.620  37.310  1.00  0.00           H
ATOM   1822 3HG1 VAL   147      38.600  22.530  38.550  1.00  0.00           H
ATOM   1823  CG2 VAL   147      36.520  24.110  38.200  1.00  0.00           C
ATOM   1824 1HG2 VAL   147      37.320  24.450  38.850  1.00  0.00           H
ATOM   1825 2HG2 VAL   147      36.760  24.290  37.150  1.00  0.00           H
ATOM   1826 3HG2 VAL   147      35.600  24.670  38.370  1.00  0.00           H
ATOM   1827  C   VAL   147      35.070  20.530  38.000  1.00  0.00           C
ATOM   1828  O   VAL   147      34.450  20.210  39.010  1.00  0.00           O
ATOM   1829  N   SER   148      35.700  19.670  37.110  1.00  0.00           N
ATOM   1830  H   SER   148      36.260  20.050  36.360  1.00  0.00           H
ATOM   1831  CA  SER   148      35.600  18.180  37.160  1.00  0.00           C
ATOM   1832  HA  SER   148      34.610  18.050  37.620  1.00  0.00           H
ATOM   1833  CB  SER   148      35.620  17.740  35.680  1.00  0.00           C
ATOM   1834  HB1 SER   148      35.100  16.790  35.580  1.00  0.00           H
ATOM   1835  HB2 SER   148      36.680  17.660  35.440  1.00  0.00           H
ATOM   1836  OG  SER   148      34.860  18.550  34.860  1.00  0.00           O
ATOM   1837  HG  SER   148      35.300  19.400  34.770  1.00  0.00           H
ATOM   1838  C   SER   148      36.650  17.470  38.060  1.00  0.00           C
ATOM   1839  O   SER   148      37.660  18.070  38.490  1.00  0.00           O
ATOM   1840  N   SER   149      36.470  16.260  38.450  1.00  0.00           N
ATOM   1841  H   SER   149      35.670  15.820  38.020  1.00  0.00           H
ATOM   1842  CA  SER   149      37.290  15.380  39.280  1.00  0.00           C
ATOM   1843  HA  SER   149      38.260  15.850  39.420  1.00  0.00           H
ATOM   1844  CB  SER   149      36.610  14.900  40.550  1.00  0.00           C
ATOM   1845  HB1 SER   149      37.320  14.340  41.160  1.00  0.00           H
ATOM   1846  HB2 SER   149      35.710  14.300  40.370  1.00  0.00           H
ATOM   1847  OG  SER   149      36.240  15.950  41.370  1.00  0.00           O
ATOM   1848  HG  SER   149      35.650  16.520  40.870  1.00  0.00           H
ATOM   1849  C   SER   149      37.650  14.210  38.430  1.00  0.00           C
ATOM   1850  OC1 SER   149      38.840  13.810  38.530  1.00  0.00           O
ATOM   1851  OC2 SER   149      36.900  13.700  37.590  1.00  0.00           O
TER
ENDMDL
