# Supplementary material for: Targeting Ras-binding domain of ELMO1 by computational nanobody design
Source: Commun Biol. 2023 Mar 17;6:284. doi: 10.1038/s42003-023-04657-w (PMC10023680; doi:10.1038/s42003-023-04657-w)
Supplement: Supplementary file 4 — Supplementary Data 2 [file 42003_2023_4657_MOESM4_ESM.zip › MD_input_output/Nb01_snapshot/snapshot_067000_CDR3.pdb]

ATOM   1461  N   ALA   107      32.310  46.100  35.260  1.00  0.00           N
ATOM   1462  H   ALA   107      33.280  45.840  35.370  1.00  0.00           H
ATOM   1463  CA  ALA   107      31.880  47.360  35.760  1.00  0.00           C
ATOM   1464  HA  ALA   107      31.080  47.780  35.140  1.00  0.00           H
ATOM   1465  CB  ALA   107      31.490  47.060  37.200  1.00  0.00           C
ATOM   1466  HB1 ALA   107      30.650  46.360  37.130  1.00  0.00           H
ATOM   1467  HB2 ALA   107      32.310  46.710  37.830  1.00  0.00           H
ATOM   1468  HB3 ALA   107      31.240  47.960  37.760  1.00  0.00           H
ATOM   1469  C   ALA   107      32.960  48.450  35.630  1.00  0.00           C
ATOM   1470  O   ALA   107      34.160  48.160  35.380  1.00  0.00           O
ATOM   1471  N   ALA   108      32.550  49.720  35.760  1.00  0.00           N
ATOM   1472  H   ALA   108      31.640  49.950  36.140  1.00  0.00           H
ATOM   1473  CA  ALA   108      33.520  50.840  35.790  1.00  0.00           C
ATOM   1474  HA  ALA   108      34.410  50.500  36.310  1.00  0.00           H
ATOM   1475  CB  ALA   108      33.900  51.250  34.370  1.00  0.00           C
ATOM   1476  HB1 ALA   108      34.560  52.120  34.380  1.00  0.00           H
ATOM   1477  HB2 ALA   108      34.320  50.410  33.810  1.00  0.00           H
ATOM   1478  HB3 ALA   108      33.000  51.530  33.820  1.00  0.00           H
ATOM   1479  C   ALA   108      33.060  52.000  36.690  1.00  0.00           C
ATOM   1480  O   ALA   108      31.860  52.170  36.900  1.00  0.00           O
ATOM   1481  N   ASP   109      34.040  52.850  37.060  1.00  0.00           N
ATOM   1482  H   ASP   109      34.970  52.780  36.670  1.00  0.00           H
ATOM   1483  CA  ASP   109      33.840  54.020  38.020  1.00  0.00           C
ATOM   1484  HA  ASP   109      32.890  54.470  37.740  1.00  0.00           H
ATOM   1485  CB  ASP   109      33.680  53.490  39.420  1.00  0.00           C
ATOM   1486  HB1 ASP   109      34.580  52.970  39.730  1.00  0.00           H
ATOM   1487  HB2 ASP   109      32.870  52.780  39.300  1.00  0.00           H
ATOM   1488  CG  ASP   109      33.220  54.580  40.480  1.00  0.00           C
ATOM   1489  OD1 ASP   109      32.040  54.990  40.390  1.00  0.00           O
ATOM   1490  OD2 ASP   109      34.100  55.150  41.150  1.00  0.00           O
ATOM   1491  C   ASP   109      35.040  55.050  37.900  1.00  0.00           C
ATOM   1492  O   ASP   109      35.990  54.720  37.160  1.00  0.00           O
ATOM   1493  N   ARG   110      35.020  56.180  38.580  1.00  0.00           N
ATOM   1494  H   ARG   110      34.290  56.380  39.260  1.00  0.00           H
ATOM   1495  CA  ARG   110      36.160  57.180  38.560  1.00  0.00           C
ATOM   1496  HA  ARG   110      36.690  57.060  37.610  1.00  0.00           H
ATOM   1497  CB  ARG   110      35.550  58.600  38.630  1.00  0.00           C
ATOM   1498  HB1 ARG   110      34.920  58.610  39.520  1.00  0.00           H
ATOM   1499  HB2 ARG   110      34.930  58.850  37.770  1.00  0.00           H
ATOM   1500  CG  ARG   110      36.590  59.700  38.670  1.00  0.00           C
ATOM   1501  HG1 ARG   110      37.220  59.630  39.560  1.00  0.00           H
ATOM   1502  HG2 ARG   110      36.010  60.620  38.720  1.00  0.00           H
ATOM   1503  CD  ARG   110      37.570  59.680  37.510  1.00  0.00           C
ATOM   1504  HD1 ARG   110      37.060  59.500  36.560  1.00  0.00           H
ATOM   1505  HD2 ARG   110      38.260  58.860  37.700  1.00  0.00           H
ATOM   1506  NE  ARG   110      38.310  60.920  37.510  1.00  0.00           N
ATOM   1507  HE  ARG   110      37.850  61.690  37.970  1.00  0.00           H
ATOM   1508  CZ  ARG   110      39.480  61.230  37.160  1.00  0.00           C
ATOM   1509  NH1 ARG   110      40.250  60.380  36.500  1.00  0.00           N
ATOM   1510 1HH1 ARG   110      39.690  59.610  36.170  1.00  0.00           H
ATOM   1511 2HH1 ARG   110      41.120  60.820  36.270  1.00  0.00           H
ATOM   1512  NH2 ARG   110      40.020  62.380  37.430  1.00  0.00           N
ATOM   1513 1HH2 ARG   110      39.680  63.050  38.100  1.00  0.00           H
ATOM   1514 2HH2 ARG   110      40.940  62.530  37.040  1.00  0.00           H
ATOM   1515  C   ARG   110      37.180  56.870  39.730  1.00  0.00           C
ATOM   1516  O   ARG   110      38.400  57.030  39.560  1.00  0.00           O
ATOM   1517  N   PHE   111      36.700  56.440  40.930  1.00  0.00           N
ATOM   1518  H   PHE   111      35.700  56.340  41.000  1.00  0.00           H
ATOM   1519  CA  PHE   111      37.520  56.200  42.120  1.00  0.00           C
ATOM   1520  HA  PHE   111      38.550  56.360  41.800  1.00  0.00           H
ATOM   1521  CB  PHE   111      37.200  57.300  43.130  1.00  0.00           C
ATOM   1522  HB1 PHE   111      37.700  57.180  44.090  1.00  0.00           H
ATOM   1523  HB2 PHE   111      36.130  57.080  43.210  1.00  0.00           H
ATOM   1524  CG  PHE   111      37.450  58.720  42.690  1.00  0.00           C
ATOM   1525  CD1 PHE   111      36.310  59.530  42.610  1.00  0.00           C
ATOM   1526  HD1 PHE   111      35.290  59.160  42.670  1.00  0.00           H
ATOM   1527  CE1 PHE   111      36.460  60.860  42.230  1.00  0.00           C
ATOM   1528  HE1 PHE   111      35.600  61.510  42.150  1.00  0.00           H
ATOM   1529  CZ  PHE   111      37.740  61.350  42.020  1.00  0.00           C
ATOM   1530  HZ  PHE   111      37.780  62.390  41.730  1.00  0.00           H
ATOM   1531  CE2 PHE   111      38.890  60.570  42.130  1.00  0.00           C
ATOM   1532  HE2 PHE   111      39.880  60.950  41.920  1.00  0.00           H
ATOM   1533  CD2 PHE   111      38.760  59.240  42.420  1.00  0.00           C
ATOM   1534  HD2 PHE   111      39.610  58.610  42.630  1.00  0.00           H
ATOM   1535  C   PHE   111      37.430  54.850  42.790  1.00  0.00           C
ATOM   1536  O   PHE   111      38.350  54.350  43.490  1.00  0.00           O
ATOM   1537  N   LEU   112      36.260  54.190  42.640  1.00  0.00           N
ATOM   1538  H   LEU   112      35.580  54.780  42.190  1.00  0.00           H
ATOM   1539  CA  LEU   112      35.930  52.980  43.390  1.00  0.00           C
ATOM   1540  HA  LEU   112      36.160  53.170  44.440  1.00  0.00           H
ATOM   1541  CB  LEU   112      34.400  52.660  43.360  1.00  0.00           C
ATOM   1542  HB1 LEU   112      34.310  51.660  43.800  1.00  0.00           H
ATOM   1543  HB2 LEU   112      33.980  52.500  42.370  1.00  0.00           H
ATOM   1544  CG  LEU   112      33.440  53.570  44.050  1.00  0.00           C
ATOM   1545  HG  LEU   112      33.640  54.580  43.690  1.00  0.00           H
ATOM   1546  CD1 LEU   112      32.020  53.040  43.680  1.00  0.00           C
ATOM   1547 1HD1 LEU   112      31.920  52.010  44.030  1.00  0.00           H
ATOM   1548 2HD1 LEU   112      31.320  53.710  44.180  1.00  0.00           H
ATOM   1549 3HD1 LEU   112      31.850  53.010  42.610  1.00  0.00           H
ATOM   1550  CD2 LEU   112      33.730  53.560  45.510  1.00  0.00           C
ATOM   1551 1HD2 LEU   112      33.820  52.600  46.030  1.00  0.00           H
ATOM   1552 2HD2 LEU   112      34.620  54.160  45.680  1.00  0.00           H
ATOM   1553 3HD2 LEU   112      32.960  54.180  45.970  1.00  0.00           H
ATOM   1554  C   LEU   112      36.760  51.820  43.000  1.00  0.00           C
ATOM   1555  O   LEU   112      37.360  51.830  41.930  1.00  0.00           O
ATOM   1556  N   THR   113      37.080  51.000  44.000  1.00  0.00           N
ATOM   1557  H   THR   113      36.800  51.290  44.930  1.00  0.00           H
ATOM   1558  CA  THR   113      37.990  49.880  43.910  1.00  0.00           C
ATOM   1559  HA  THR   113      38.360  49.810  42.890  1.00  0.00           H
ATOM   1560  CB  THR   113      39.180  50.020  44.850  1.00  0.00           C
ATOM   1561  HB  THR   113      39.790  49.120  44.840  1.00  0.00           H
ATOM   1562  CG2 THR   113      40.080  51.170  44.360  1.00  0.00           C
ATOM   1563 1HG2 THR   113      40.210  51.180  43.280  1.00  0.00           H
ATOM   1564 2HG2 THR   113      39.580  52.120  44.510  1.00  0.00           H
ATOM   1565 3HG2 THR   113      41.060  50.930  44.790  1.00  0.00           H
ATOM   1566  OG1 THR   113      38.780  50.180  46.220  1.00  0.00           O
ATOM   1567  HG1 THR   113      39.610  50.240  46.690  1.00  0.00           H
ATOM   1568  C   THR   113      37.400  48.510  44.250  1.00  0.00           C
ATOM   1569  O   THR   113      37.710  47.540  43.600  1.00  0.00           O
ATOM   1570  N   ARG   132      36.590  48.390  45.330  1.00  0.00           N
ATOM   1571  H   ARG   132      36.400  49.210  45.880  1.00  0.00           H
ATOM   1572  CA  ARG   132      36.130  47.090  45.880  1.00  0.00           C
ATOM   1573  HA  ARG   132      36.320  46.260  45.200  1.00  0.00           H
ATOM   1574  CB  ARG   132      36.910  46.730  47.170  1.00  0.00           C
ATOM   1575  HB1 ARG   132      36.460  45.870  47.660  1.00  0.00           H
ATOM   1576  HB2 ARG   132      36.800  47.510  47.920  1.00  0.00           H
ATOM   1577  CG  ARG   132      38.410  46.420  47.040  1.00  0.00           C
ATOM   1578  HG1 ARG   132      39.020  47.200  46.590  1.00  0.00           H
ATOM   1579  HG2 ARG   132      38.480  45.510  46.450  1.00  0.00           H
ATOM   1580  CD  ARG   132      38.960  46.220  48.470  1.00  0.00           C
ATOM   1581  HD1 ARG   132      38.330  45.490  48.990  1.00  0.00           H
ATOM   1582  HD2 ARG   132      38.860  47.100  49.110  1.00  0.00           H
ATOM   1583  NE  ARG   132      40.360  45.740  48.330  1.00  0.00           N
ATOM   1584  HE  ARG   132      41.070  46.450  48.260  1.00  0.00           H
ATOM   1585  CZ  ARG   132      40.790  44.440  48.440  1.00  0.00           C
ATOM   1586  NH1 ARG   132      39.930  43.470  48.440  1.00  0.00           N
ATOM   1587 1HH1 ARG   132      38.950  43.580  48.220  1.00  0.00           H
ATOM   1588 2HH1 ARG   132      40.300  42.520  48.410  1.00  0.00           H
ATOM   1589  NH2 ARG   132      42.030  44.060  48.610  1.00  0.00           N
ATOM   1590 1HH2 ARG   132      42.780  44.730  48.690  1.00  0.00           H
ATOM   1591 2HH2 ARG   132      42.210  43.090  48.390  1.00  0.00           H
ATOM   1592  C   ARG   132      34.630  47.020  46.100  1.00  0.00           C
ATOM   1593  O   ARG   132      34.110  45.940  45.930  1.00  0.00           O
ATOM   1594  N   SER   133      33.970  48.120  46.380  1.00  0.00           N
ATOM   1595  H   SER   133      34.470  48.990  46.470  1.00  0.00           H
ATOM   1596  CA  SER   133      32.560  48.070  46.850  1.00  0.00           C
ATOM   1597  HA  SER   133      32.340  47.080  47.270  1.00  0.00           H
ATOM   1598  CB  SER   133      32.320  49.140  47.850  1.00  0.00           C
ATOM   1599  HB1 SER   133      33.040  49.020  48.660  1.00  0.00           H
ATOM   1600  HB2 SER   133      31.350  48.990  48.300  1.00  0.00           H
ATOM   1601  OG  SER   133      32.550  50.440  47.240  1.00  0.00           O
ATOM   1602  HG  SER   133      32.630  51.080  47.950  1.00  0.00           H
ATOM   1603  C   SER   133      31.600  48.070  45.630  1.00  0.00           C
ATOM   1604  O   SER   133      32.000  48.550  44.600  1.00  0.00           O
ATOM   1605  N   VAL   134      30.410  47.540  45.760  1.00  0.00           N
ATOM   1606  H   VAL   134      30.160  47.170  46.670  1.00  0.00           H
ATOM   1607  CA  VAL   134      29.420  47.260  44.720  1.00  0.00           C
ATOM   1608  HA  VAL   134      29.880  46.880  43.810  1.00  0.00           H
ATOM   1609  CB  VAL   134      28.270  46.260  45.080  1.00  0.00           C
ATOM   1610  HB  VAL   134      27.610  46.140  44.220  1.00  0.00           H
ATOM   1611  CG1 VAL   134      28.800  44.810  45.380  1.00  0.00           C
ATOM   1612 1HG1 VAL   134      29.050  44.370  44.410  1.00  0.00           H
ATOM   1613 2HG1 VAL   134      29.630  44.830  46.090  1.00  0.00           H
ATOM   1614 3HG1 VAL   134      27.970  44.320  45.910  1.00  0.00           H
ATOM   1615  CG2 VAL   134      27.380  46.710  46.270  1.00  0.00           C
ATOM   1616 1HG2 VAL   134      26.660  45.920  46.460  1.00  0.00           H
ATOM   1617 2HG2 VAL   134      28.000  46.840  47.150  1.00  0.00           H
ATOM   1618 3HG2 VAL   134      26.930  47.680  46.080  1.00  0.00           H
ATOM   1619  C   VAL   134      28.810  48.550  44.110  1.00  0.00           C
ATOM   1620  O   VAL   134      27.720  48.480  43.540  1.00  0.00           O
ATOM   1621  N   LYS   135      29.430  49.690  44.270  1.00  0.00           N
ATOM   1622  H   LYS   135      30.370  49.640  44.610  1.00  0.00           H
ATOM   1623  CA  LYS   135      28.890  51.020  44.050  1.00  0.00           C
ATOM   1624  HA  LYS   135      27.830  50.740  44.000  1.00  0.00           H
ATOM   1625  CB  LYS   135      29.100  51.970  45.290  1.00  0.00           C
ATOM   1626  HB1 LYS   135      29.010  53.030  45.050  1.00  0.00           H
ATOM   1627  HB2 LYS   135      30.140  51.870  45.610  1.00  0.00           H
ATOM   1628  CG  LYS   135      28.210  51.680  46.510  1.00  0.00           C
ATOM   1629  HG1 LYS   135      28.600  50.750  46.940  1.00  0.00           H
ATOM   1630  HG2 LYS   135      27.170  51.600  46.200  1.00  0.00           H
ATOM   1631  CD  LYS   135      28.350  52.740  47.560  1.00  0.00           C
ATOM   1632  HD1 LYS   135      27.930  53.650  47.140  1.00  0.00           H
ATOM   1633  HD2 LYS   135      29.400  52.990  47.700  1.00  0.00           H
ATOM   1634  CE  LYS   135      27.780  52.340  48.940  1.00  0.00           C
ATOM   1635  HE1 LYS   135      27.830  53.210  49.600  1.00  0.00           H
ATOM   1636  HE2 LYS   135      28.450  51.590  49.360  1.00  0.00           H
ATOM   1637  NZ  LYS   135      26.380  51.980  48.930  1.00  0.00           N
ATOM   1638  HZ1 LYS   135      26.090  51.850  49.890  1.00  0.00           H
ATOM   1639  HZ2 LYS   135      25.850  52.740  48.530  1.00  0.00           H
ATOM   1640  HZ3 LYS   135      26.120  51.170  48.390  1.00  0.00           H
ATOM   1641  C   LYS   135      29.280  51.520  42.660  1.00  0.00           C
ATOM   1642  O   LYS   135      28.950  52.710  42.360  1.00  0.00           O
ATOM   1643  N   TYR   136      29.950  50.740  41.830  1.00  0.00           N
ATOM   1644  H   TYR   136      30.070  49.750  41.980  1.00  0.00           H
ATOM   1645  CA  TYR   136      30.440  51.250  40.550  1.00  0.00           C
ATOM   1646  HA  TYR   136      31.180  52.010  40.810  1.00  0.00           H
ATOM   1647  CB  TYR   136      31.180  50.080  39.820  1.00  0.00           C
ATOM   1648  HB1 TYR   136      31.240  50.290  38.750  1.00  0.00           H
ATOM   1649  HB2 TYR   136      30.580  49.180  39.700  1.00  0.00           H
ATOM   1650  CG  TYR   136      32.630  49.750  40.270  1.00  0.00           C
ATOM   1651  CD1 TYR   136      33.010  49.350  41.580  1.00  0.00           C
ATOM   1652  HD1 TYR   136      32.250  49.490  42.340  1.00  0.00           H
ATOM   1653  CE1 TYR   136      34.200  48.720  41.840  1.00  0.00           C
ATOM   1654  HE1 TYR   136      34.320  48.260  42.810  1.00  0.00           H
ATOM   1655  CZ  TYR   136      35.190  48.620  40.840  1.00  0.00           C
ATOM   1656  OH  TYR   136      36.320  47.980  41.150  1.00  0.00           O
ATOM   1657  HH  TYR   136      36.400  47.850  42.100  1.00  0.00           H
ATOM   1658  CE2 TYR   136      34.950  49.180  39.510  1.00  0.00           C
ATOM   1659  HE2 TYR   136      35.640  49.010  38.690  1.00  0.00           H
ATOM   1660  CD2 TYR   136      33.600  49.630  39.290  1.00  0.00           C
ATOM   1661  HD2 TYR   136      33.290  49.840  38.280  1.00  0.00           H
ATOM   1662  C   TYR   136      29.360  51.880  39.720  1.00  0.00           C
ATOM   1663  O   TYR   136      28.210  51.520  39.870  1.00  0.00           O
ATOM   1664  N   ASP   137      29.750  52.820  38.860  1.00  0.00           N
ATOM   1665  H   ASP   137      30.740  52.960  38.720  1.00  0.00           H
ATOM   1666  CA  ASP   137      28.830  53.600  38.050  1.00  0.00           C
ATOM   1667  HA  ASP   137      28.020  53.900  38.710  1.00  0.00           H
ATOM   1668  CB  ASP   137      29.420  54.910  37.540  1.00  0.00           C
ATOM   1669  HB1 ASP   137      30.260  54.710  36.880  1.00  0.00           H
ATOM   1670  HB2 ASP   137      29.730  55.460  38.430  1.00  0.00           H
ATOM   1671  CG  ASP   137      28.390  55.850  36.850  1.00  0.00           C
ATOM   1672  OD1 ASP   137      27.150  55.750  37.110  1.00  0.00           O
ATOM   1673  OD2 ASP   137      28.780  56.920  36.390  1.00  0.00           O
ATOM   1674  C   ASP   137      28.170  52.770  36.870  1.00  0.00           C
ATOM   1675  O   ASP   137      26.960  52.580  36.840  1.00  0.00           O
ATOM   1676  N   TYR   138      29.060  52.320  36.000  1.00  0.00           N
ATOM   1677  H   TYR   138      29.970  52.750  36.070  1.00  0.00           H
ATOM   1678  CA  TYR   138      28.740  51.730  34.770  1.00  0.00           C
ATOM   1679  HA  TYR   138      27.700  51.890  34.520  1.00  0.00           H
ATOM   1680  CB  TYR   138      29.550  52.290  33.600  1.00  0.00           C
ATOM   1681  HB1 TYR   138      29.030  51.900  32.730  1.00  0.00           H
ATOM   1682  HB2 TYR   138      30.560  51.880  33.580  1.00  0.00           H
ATOM   1683  CG  TYR   138      29.560  53.790  33.570  1.00  0.00           C
ATOM   1684  CD1 TYR   138      30.750  54.460  33.750  1.00  0.00           C
ATOM   1685  HD1 TYR   138      31.660  53.910  33.990  1.00  0.00           H
ATOM   1686  CE1 TYR   138      30.890  55.820  33.450  1.00  0.00           C
ATOM   1687  HE1 TYR   138      31.860  56.280  33.570  1.00  0.00           H
ATOM   1688  CZ  TYR   138      29.730  56.530  33.070  1.00  0.00           C
ATOM   1689  OH  TYR   138      29.760  57.870  32.780  1.00  0.00           O
ATOM   1690  HH  TYR   138      28.930  58.270  32.510  1.00  0.00           H
ATOM   1691  CE2 TYR   138      28.420  55.850  33.160  1.00  0.00           C
ATOM   1692  HE2 TYR   138      27.550  56.440  32.940  1.00  0.00           H
ATOM   1693  CD2 TYR   138      28.350  54.470  33.330  1.00  0.00           C
ATOM   1694  HD2 TYR   138      27.390  53.990  33.280  1.00  0.00           H
ATOM   1695  C   TYR   138      28.810  50.190  34.850  1.00  0.00           C
ATOM   1696  O   TYR   138      29.620  49.650  35.590  1.00  0.00           O
