# Supplementary material for: Targeting Ras-binding domain of ELMO1 by computational nanobody design
Source: Commun Biol. 2023 Mar 17;6:284. doi: 10.1038/s42003-023-04657-w (PMC10023680; doi:10.1038/s42003-023-04657-w)
Supplement: Supplementary file 4 — Supplementary Data 2 [file 42003_2023_4657_MOESM4_ESM.zip › MD_input_output/Nb01_snapshot/snapshot_013000.pdb]

REMARK    GENERATED BY TRJCONV
TITLE     Protein in water t= 1300.00000 step= 650000
REMARK    THIS IS A SIMULATION BOX
CRYST1   67.352   67.352   67.352  90.00  90.00  90.00 P 1           1
MODEL        1
ATOM      1  N   VAL     2      15.660  27.690  28.290  1.00  0.00           N
ATOM      2  H1  VAL     2      15.130  27.840  27.440  1.00  0.00           H
ATOM      3  H2  VAL     2      15.130  26.930  28.680  1.00  0.00           H
ATOM      4  H3  VAL     2      15.570  28.450  28.960  1.00  0.00           H
ATOM      5  CA  VAL     2      17.040  27.420  27.880  1.00  0.00           C
ATOM      6  HA  VAL     2      17.100  26.620  27.140  1.00  0.00           H
ATOM      7  CB  VAL     2      17.730  28.620  27.230  1.00  0.00           C
ATOM      8  HB  VAL     2      17.570  29.390  27.980  1.00  0.00           H
ATOM      9  CG1 VAL     2      19.230  28.340  26.980  1.00  0.00           C
ATOM     10 1HG1 VAL     2      19.720  29.230  26.590  1.00  0.00           H
ATOM     11 2HG1 VAL     2      19.740  28.170  27.930  1.00  0.00           H
ATOM     12 3HG1 VAL     2      19.420  27.490  26.320  1.00  0.00           H
ATOM     13  CG2 VAL     2      17.020  28.990  25.870  1.00  0.00           C
ATOM     14 1HG2 VAL     2      15.940  29.070  25.940  1.00  0.00           H
ATOM     15 2HG2 VAL     2      17.430  29.960  25.600  1.00  0.00           H
ATOM     16 3HG2 VAL     2      17.330  28.220  25.160  1.00  0.00           H
ATOM     17  C   VAL     2      17.800  26.910  29.110  1.00  0.00           C
ATOM     18  O   VAL     2      17.980  27.670  30.010  1.00  0.00           O
ATOM     19  N   GLN     3      18.110  25.610  29.210  1.00  0.00           N
ATOM     20  H   GLN     3      17.890  24.970  28.460  1.00  0.00           H
ATOM     21  CA  GLN     3      19.060  25.030  30.240  1.00  0.00           C
ATOM     22  HA  GLN     3      19.310  25.720  31.040  1.00  0.00           H
ATOM     23  CB  GLN     3      18.380  23.760  30.830  1.00  0.00           C
ATOM     24  HB1 GLN     3      18.110  22.990  30.110  1.00  0.00           H
ATOM     25  HB2 GLN     3      17.430  24.090  31.280  1.00  0.00           H
ATOM     26  CG  GLN     3      19.240  23.210  31.970  1.00  0.00           C
ATOM     27  HG1 GLN     3      19.520  24.050  32.600  1.00  0.00           H
ATOM     28  HG2 GLN     3      20.120  22.730  31.560  1.00  0.00           H
ATOM     29  CD  GLN     3      18.370  22.200  32.750  1.00  0.00           C
ATOM     30  OE1 GLN     3      18.210  21.080  32.260  1.00  0.00           O
ATOM     31  NE2 GLN     3      17.930  22.580  33.890  1.00  0.00           N
ATOM     32 1HE2 GLN     3      18.100  23.520  34.220  1.00  0.00           H
ATOM     33 2HE2 GLN     3      17.290  21.950  34.340  1.00  0.00           H
ATOM     34  C   GLN     3      20.390  24.580  29.500  1.00  0.00           C
ATOM     35  O   GLN     3      20.390  24.070  28.380  1.00  0.00           O
ATOM     36  N   LEU     4      21.540  24.720  30.170  1.00  0.00           N
ATOM     37  H   LEU     4      21.550  25.130  31.090  1.00  0.00           H
ATOM     38  CA  LEU     4      22.830  24.390  29.510  1.00  0.00           C
ATOM     39  HA  LEU     4      22.820  24.560  28.430  1.00  0.00           H
ATOM     40  CB  LEU     4      23.880  25.390  30.070  1.00  0.00           C
ATOM     41  HB1 LEU     4      24.840  25.300  29.550  1.00  0.00           H
ATOM     42  HB2 LEU     4      23.960  25.180  31.130  1.00  0.00           H
ATOM     43  CG  LEU     4      23.430  26.940  30.020  1.00  0.00           C
ATOM     44  HG  LEU     4      22.480  27.120  30.530  1.00  0.00           H
ATOM     45  CD1 LEU     4      24.570  27.790  30.660  1.00  0.00           C
ATOM     46 1HD1 LEU     4      25.550  27.790  30.200  1.00  0.00           H
ATOM     47 2HD1 LEU     4      24.140  28.790  30.680  1.00  0.00           H
ATOM     48 3HD1 LEU     4      24.640  27.550  31.720  1.00  0.00           H
ATOM     49  CD2 LEU     4      23.190  27.510  28.630  1.00  0.00           C
ATOM     50 1HD2 LEU     4      22.960  28.570  28.590  1.00  0.00           H
ATOM     51 2HD2 LEU     4      23.980  27.110  28.000  1.00  0.00           H
ATOM     52 3HD2 LEU     4      22.330  27.040  28.140  1.00  0.00           H
ATOM     53  C   LEU     4      23.100  22.900  29.710  1.00  0.00           C
ATOM     54  O   LEU     4      22.450  22.160  30.420  1.00  0.00           O
ATOM     55  N   VAL     5      24.160  22.420  29.100  1.00  0.00           N
ATOM     56  H   VAL     5      24.720  23.070  28.570  1.00  0.00           H
ATOM     57  CA  VAL     5      24.750  21.060  29.170  1.00  0.00           C
ATOM     58  HA  VAL     5      24.410  20.630  30.110  1.00  0.00           H
ATOM     59  CB  VAL     5      24.470  20.160  27.990  1.00  0.00           C
ATOM     60  HB  VAL     5      24.960  19.200  28.110  1.00  0.00           H
ATOM     61  CG1 VAL     5      22.930  19.850  27.950  1.00  0.00           C
ATOM     62 1HG1 VAL     5      22.650  19.390  28.900  1.00  0.00           H
ATOM     63 2HG1 VAL     5      22.430  20.810  27.800  1.00  0.00           H
ATOM     64 3HG1 VAL     5      22.640  19.170  27.150  1.00  0.00           H
ATOM     65  CG2 VAL     5      24.910  20.770  26.620  1.00  0.00           C
ATOM     66 1HG2 VAL     5      24.460  21.730  26.380  1.00  0.00           H
ATOM     67 2HG2 VAL     5      25.990  20.850  26.520  1.00  0.00           H
ATOM     68 3HG2 VAL     5      24.610  20.060  25.850  1.00  0.00           H
ATOM     69  C   VAL     5      26.260  21.190  29.350  1.00  0.00           C
ATOM     70  O   VAL     5      26.870  22.080  28.840  1.00  0.00           O
ATOM     71  N   GLU     6      26.790  20.290  30.160  1.00  0.00           N
ATOM     72  H   GLU     6      26.240  19.750  30.810  1.00  0.00           H
ATOM     73  CA  GLU     6      28.210  20.290  30.590  1.00  0.00           C
ATOM     74  HA  GLU     6      28.770  20.990  29.950  1.00  0.00           H
ATOM     75  CB  GLU     6      28.250  20.760  32.040  1.00  0.00           C
ATOM     76  HB1 GLU     6      29.270  20.560  32.370  1.00  0.00           H
ATOM     77  HB2 GLU     6      27.580  20.060  32.540  1.00  0.00           H
ATOM     78  CG  GLU     6      27.840  22.250  32.440  1.00  0.00           C
ATOM     79  HG1 GLU     6      27.660  22.890  31.580  1.00  0.00           H
ATOM     80  HG2 GLU     6      28.730  22.740  32.850  1.00  0.00           H
ATOM     81  CD  GLU     6      26.650  22.220  33.430  1.00  0.00           C
ATOM     82  OE1 GLU     6      25.680  21.440  33.220  1.00  0.00           O
ATOM     83  OE2 GLU     6      26.710  22.990  34.400  1.00  0.00           O
ATOM     84  C   GLU     6      28.910  18.910  30.610  1.00  0.00           C
ATOM     85  O   GLU     6      28.260  17.920  30.880  1.00  0.00           O
ATOM     86  N   SER     7      30.240  18.860  30.450  1.00  0.00           N
ATOM     87  H   SER     7      30.750  19.730  30.410  1.00  0.00           H
ATOM     88  CA  SER     7      30.960  17.580  30.550  1.00  0.00           C
ATOM     89  HA  SER     7      30.540  17.030  31.390  1.00  0.00           H
ATOM     90  CB  SER     7      30.710  16.790  29.250  1.00  0.00           C
ATOM     91  HB1 SER     7      29.670  16.480  29.180  1.00  0.00           H
ATOM     92  HB2 SER     7      31.260  15.860  29.170  1.00  0.00           H
ATOM     93  OG  SER     7      31.110  17.500  28.060  1.00  0.00           O
ATOM     94  HG  SER     7      30.260  17.810  27.730  1.00  0.00           H
ATOM     95  C   SER     7      32.420  17.840  30.920  1.00  0.00           C
ATOM     96  O   SER     7      32.780  19.030  30.900  1.00  0.00           O
ATOM     97  N   GLY     9      33.140  16.750  31.110  1.00  0.00           N
ATOM     98  H   GLY     9      32.680  15.870  30.930  1.00  0.00           H
ATOM     99  CA  GLY     9      34.570  16.800  31.300  1.00  0.00           C
ATOM    100  HA1 GLY     9      34.930  17.730  30.850  1.00  0.00           H
ATOM    101  HA2 GLY     9      34.910  15.970  30.690  1.00  0.00           H
ATOM    102  C   GLY     9      35.040  16.640  32.790  1.00  0.00           C
ATOM    103  O   GLY     9      36.280  16.540  33.030  1.00  0.00           O
ATOM    104  N   GLY    10      34.110  16.440  33.720  1.00  0.00           N
ATOM    105  H   GLY    10      33.160  16.340  33.390  1.00  0.00           H
ATOM    106  CA  GLY    10      34.410  16.150  35.150  1.00  0.00           C
ATOM    107  HA1 GLY    10      33.510  16.120  35.760  1.00  0.00           H
ATOM    108  HA2 GLY    10      35.020  16.940  35.580  1.00  0.00           H
ATOM    109  C   GLY    10      35.080  14.780  35.360  1.00  0.00           C
ATOM    110  O   GLY    10      35.070  13.920  34.470  1.00  0.00           O
ATOM    111  N   GLY    11      35.670  14.530  36.590  1.00  0.00           N
ATOM    112  H   GLY    11      35.380  15.080  37.390  1.00  0.00           H
ATOM    113  CA  GLY    11      36.380  13.290  36.910  1.00  0.00           C
ATOM    114  HA1 GLY    11      37.120  13.070  36.140  1.00  0.00           H
ATOM    115  HA2 GLY    11      35.780  12.380  36.870  1.00  0.00           H
ATOM    116  C   GLY    11      37.040  13.290  38.270  1.00  0.00           C
ATOM    117  O   GLY    11      36.820  14.200  39.080  1.00  0.00           O
ATOM    118  N   LEU    12      37.830  12.190  38.550  1.00  0.00           N
ATOM    119  H   LEU    12      37.900  11.500  37.820  1.00  0.00           H
ATOM    120  CA  LEU    12      38.530  11.960  39.820  1.00  0.00           C
ATOM    121  HA  LEU    12      38.470  12.840  40.470  1.00  0.00           H
ATOM    122  CB  LEU    12      37.900  10.800  40.640  1.00  0.00           C
ATOM    123  HB1 LEU    12      37.720   9.950  39.980  1.00  0.00           H
ATOM    124  HB2 LEU    12      36.940  11.180  40.990  1.00  0.00           H
ATOM    125  CG  LEU    12      38.620  10.100  41.790  1.00  0.00           C
ATOM    126  HG  LEU    12      39.600   9.820  41.400  1.00  0.00           H
ATOM    127  CD1 LEU    12      38.930  10.890  43.020  1.00  0.00           C
ATOM    128 1HD1 LEU    12      38.020  11.120  43.580  1.00  0.00           H
ATOM    129 2HD1 LEU    12      39.650  10.410  43.690  1.00  0.00           H
ATOM    130 3HD1 LEU    12      39.450  11.810  42.760  1.00  0.00           H
ATOM    131  CD2 LEU    12      37.830   8.860  42.260  1.00  0.00           C
ATOM    132 1HD2 LEU    12      38.240   8.490  43.200  1.00  0.00           H
ATOM    133 2HD2 LEU    12      36.760   9.070  42.310  1.00  0.00           H
ATOM    134 3HD2 LEU    12      37.960   8.080  41.510  1.00  0.00           H
ATOM    135  C   LEU    12      40.020  11.760  39.560  1.00  0.00           C
ATOM    136  O   LEU    12      40.460  10.770  39.010  1.00  0.00           O
ATOM    137  N   VAL    13      40.770  12.720  40.130  1.00  0.00           N
ATOM    138  H   VAL    13      40.220  13.350  40.710  1.00  0.00           H
ATOM    139  CA  VAL    13      42.180  12.920  39.940  1.00  0.00           C
ATOM    140  HA  VAL    13      42.640  12.190  39.280  1.00  0.00           H
ATOM    141  CB  VAL    13      42.410  14.140  38.980  1.00  0.00           C
ATOM    142  HB  VAL    13      43.480  14.050  38.770  1.00  0.00           H
ATOM    143  CG1 VAL    13      41.680  13.840  37.630  1.00  0.00           C
ATOM    144 1HG1 VAL    13      42.150  12.920  37.280  1.00  0.00           H
ATOM    145 2HG1 VAL    13      40.600  13.870  37.590  1.00  0.00           H
ATOM    146 3HG1 VAL    13      42.070  14.520  36.880  1.00  0.00           H
ATOM    147  CG2 VAL    13      41.910  15.490  39.440  1.00  0.00           C
ATOM    148 1HG2 VAL    13      40.860  15.410  39.710  1.00  0.00           H
ATOM    149 2HG2 VAL    13      42.490  15.810  40.310  1.00  0.00           H
ATOM    150 3HG2 VAL    13      41.880  16.210  38.630  1.00  0.00           H
ATOM    151  C   VAL    13      43.000  13.090  41.240  1.00  0.00           C
ATOM    152  O   VAL    13      42.420  13.050  42.340  1.00  0.00           O
ATOM    153  N   GLN    14      44.350  13.140  41.220  1.00  0.00           N
ATOM    154  H   GLN    14      44.800  13.210  40.310  1.00  0.00           H
ATOM    155  CA  GLN    14      45.170  13.460  42.360  1.00  0.00           C
ATOM    156  HA  GLN    14      44.580  13.310  43.270  1.00  0.00           H
ATOM    157  CB  GLN    14      46.450  12.640  42.390  1.00  0.00           C
ATOM    158  HB1 GLN    14      47.110  12.930  43.200  1.00  0.00           H
ATOM    159  HB2 GLN    14      47.070  12.910  41.530  1.00  0.00           H
ATOM    160  CG  GLN    14      46.290  11.120  42.530  1.00  0.00           C
ATOM    161  HG1 GLN    14      47.210  10.600  42.270  1.00  0.00           H
ATOM    162  HG2 GLN    14      45.650  10.670  41.770  1.00  0.00           H
ATOM    163  CD  GLN    14      45.930  10.720  43.990  1.00  0.00           C
ATOM    164  OE1 GLN    14      46.270  11.510  44.870  1.00  0.00           O
ATOM    165  NE2 GLN    14      45.330   9.550  44.200  1.00  0.00           N
ATOM    166 1HE2 GLN    14      45.370   8.860  43.470  1.00  0.00           H
ATOM    167 2HE2 GLN    14      45.090   9.320  45.150  1.00  0.00           H
ATOM    168  C   GLN    14      45.530  14.960  42.460  1.00  0.00           C
ATOM    169  O   GLN    14      45.520  15.630  41.470  1.00  0.00           O
ATOM    170  N   ALA    15      45.860  15.500  43.700  1.00  0.00           N
ATOM    171  H   ALA    15      46.000  14.910  44.510  1.00  0.00           H
ATOM    172  CA  ALA    15      46.460  16.810  43.690  1.00  0.00           C
ATOM    173  HA  ALA    15      45.850  17.520  43.110  1.00  0.00           H
ATOM    174  CB  ALA    15      46.630  17.170  45.200  1.00  0.00           C
ATOM    175  HB1 ALA    15      47.130  16.340  45.680  1.00  0.00           H
ATOM    176  HB2 ALA    15      47.250  18.060  45.290  1.00  0.00           H
ATOM    177  HB3 ALA    15      45.650  17.390  45.630  1.00  0.00           H
ATOM    178  C   ALA    15      47.820  16.730  42.920  1.00  0.00           C
ATOM    179  O   ALA    15      48.500  15.760  42.890  1.00  0.00           O
ATOM    180  N   GLY    16      48.050  17.860  42.150  1.00  0.00           N
ATOM    181  H   GLY    16      47.440  18.660  42.240  1.00  0.00           H
ATOM    182  CA  GLY    16      49.070  17.910  41.110  1.00  0.00           C
ATOM    183  HA1 GLY    16      49.830  17.240  41.520  1.00  0.00           H
ATOM    184  HA2 GLY    16      49.550  18.880  41.110  1.00  0.00           H
ATOM    185  C   GLY    16      48.680  17.590  39.700  1.00  0.00           C
ATOM    186  O   GLY    16      49.400  18.060  38.800  1.00  0.00           O
ATOM    187  N   ASP    17      47.590  16.900  39.450  1.00  0.00           N
ATOM    188  H   ASP    17      47.040  16.500  40.200  1.00  0.00           H
ATOM    189  CA  ASP    17      47.000  16.690  38.070  1.00  0.00           C
ATOM    190  HA  ASP    17      47.910  16.520  37.490  1.00  0.00           H
ATOM    191  CB  ASP    17      46.200  15.400  37.930  1.00  0.00           C
ATOM    192  HB1 ASP    17      46.000  15.160  36.890  1.00  0.00           H
ATOM    193  HB2 ASP    17      45.230  15.530  38.400  1.00  0.00           H
ATOM    194  CG  ASP    17      46.920  14.120  38.440  1.00  0.00           C
ATOM    195  OD1 ASP    17      48.160  14.050  38.420  1.00  0.00           O
ATOM    196  OD2 ASP    17      46.110  13.210  38.810  1.00  0.00           O
ATOM    197  C   ASP    17      46.300  17.940  37.590  1.00  0.00           C
ATOM    198  O   ASP    17      46.140  18.960  38.280  1.00  0.00           O
ATOM    199  N   SER    18      45.800  17.760  36.340  1.00  0.00           N
ATOM    200  H   SER    18      46.020  16.920  35.830  1.00  0.00           H
ATOM    201  CA  SER    18      45.090  18.800  35.520  1.00  0.00           C
ATOM    202  HA  SER    18      44.850  19.690  36.110  1.00  0.00           H
ATOM    203  CB  SER    18      46.000  19.280  34.360  1.00  0.00           C
ATOM    204  HB1 SER    18      45.610  20.250  34.040  1.00  0.00           H
ATOM    205  HB2 SER    18      45.980  18.550  33.550  1.00  0.00           H
ATOM    206  OG  SER    18      47.380  19.500  34.750  1.00  0.00           O
ATOM    207  HG  SER    18      47.870  19.310  33.950  1.00  0.00           H
ATOM    208  C   SER    18      43.830  18.170  34.980  1.00  0.00           C
ATOM    209  O   SER    18      43.720  16.950  34.890  1.00  0.00           O
ATOM    210  N   LEU    19      42.900  19.070  34.560  1.00  0.00           N
ATOM    211  H   LEU    19      43.030  20.070  34.660  1.00  0.00           H
ATOM    212  CA  LEU    19      41.560  18.670  34.090  1.00  0.00           C
ATOM    213  HA  LEU    19      41.660  17.880  33.340  1.00  0.00           H
ATOM    214  CB  LEU    19      40.800  18.290  35.360  1.00  0.00           C
ATOM    215  HB1 LEU    19      40.730  19.110  36.070  1.00  0.00           H
ATOM    216  HB2 LEU    19      41.300  17.500  35.920  1.00  0.00           H
ATOM    217  CG  LEU    19      39.400  17.690  35.060  1.00  0.00           C
ATOM    218  HG  LEU    19      39.520  17.210  34.090  1.00  0.00           H
ATOM    219  CD1 LEU    19      39.050  16.730  36.280  1.00  0.00           C
ATOM    220 1HD1 LEU    19      39.610  15.790  36.220  1.00  0.00           H
ATOM    221 2HD1 LEU    19      39.320  17.200  37.230  1.00  0.00           H
ATOM    222 3HD1 LEU    19      37.990  16.490  36.230  1.00  0.00           H
ATOM    223  CD2 LEU    19      38.340  18.760  35.120  1.00  0.00           C
ATOM    224 1HD2 LEU    19      37.350  18.330  34.960  1.00  0.00           H
ATOM    225 2HD2 LEU    19      38.360  19.190  36.120  1.00  0.00           H
ATOM    226 3HD2 LEU    19      38.370  19.440  34.260  1.00  0.00           H
ATOM    227  C   LEU    19      40.940  19.880  33.290  1.00  0.00           C
ATOM    228  O   LEU    19      41.220  21.000  33.680  1.00  0.00           O
ATOM    229  N   ARG    20      40.130  19.530  32.290  1.00  0.00           N
ATOM    230  H   ARG    20      40.010  18.590  31.950  1.00  0.00           H
ATOM    231  CA  ARG    20      39.450  20.490  31.430  1.00  0.00           C
ATOM    232  HA  ARG    20      39.610  21.510  31.800  1.00  0.00           H
ATOM    233  CB  ARG    20      40.100  20.290  30.050  1.00  0.00           C
ATOM    234  HB1 ARG    20      39.770  19.330  29.670  1.00  0.00           H
ATOM    235  HB2 ARG    20      41.180  20.250  30.220  1.00  0.00           H
ATOM    236  CG  ARG    20      39.750  21.450  29.170  1.00  0.00           C
ATOM    237  HG1 ARG    20      40.170  22.390  29.520  1.00  0.00           H
ATOM    238  HG2 ARG    20      38.700  21.630  28.960  1.00  0.00           H
ATOM    239  CD  ARG    20      40.360  21.140  27.780  1.00  0.00           C
ATOM    240  HD1 ARG    20      40.070  21.930  27.080  1.00  0.00           H
ATOM    241  HD2 ARG    20      40.020  20.150  27.470  1.00  0.00           H
ATOM    242  NE  ARG    20      41.820  21.080  27.770  1.00  0.00           N
ATOM    243  HE  ARG    20      42.240  21.340  28.650  1.00  0.00           H
ATOM    244  CZ  ARG    20      42.560  20.940  26.700  1.00  0.00           C
ATOM    245  NH1 ARG    20      42.140  20.550  25.500  1.00  0.00           N
ATOM    246 1HH1 ARG    20      41.160  20.570  25.260  1.00  0.00           H
ATOM    247 2HH1 ARG    20      42.830  20.420  24.780  1.00  0.00           H
ATOM    248  NH2 ARG    20      43.840  21.130  26.770  1.00  0.00           N
ATOM    249 1HH2 ARG    20      44.250  21.430  27.640  1.00  0.00           H
ATOM    250 2HH2 ARG    20      44.390  21.110  25.920  1.00  0.00           H
ATOM    251  C   ARG    20      37.930  20.290  31.300  1.00  0.00           C
ATOM    252  O   ARG    20      37.460  19.200  30.950  1.00  0.00           O
ATOM    253  N   LEU    21      37.050  21.270  31.600  1.00  0.00           N
ATOM    254  H   LEU    21      37.370  22.230  31.700  1.00  0.00           H
ATOM    255  CA  LEU    21      35.580  21.210  31.560  1.00  0.00           C
ATOM    256  HA  LEU    21      35.180  20.200  31.680  1.00  0.00           H
ATOM    257  CB  LEU    21      34.990  22.080  32.750  1.00  0.00           C
ATOM    258  HB1 LEU    21      33.900  22.120  32.690  1.00  0.00           H
ATOM    259  HB2 LEU    21      35.240  23.110  32.510  1.00  0.00           H
ATOM    260  CG  LEU    21      35.410  21.850  34.150  1.00  0.00           C
ATOM    261  HG  LEU    21      36.460  22.070  34.290  1.00  0.00           H
ATOM    262  CD1 LEU    21      34.650  22.740  35.170  1.00  0.00           C
ATOM    263 1HD1 LEU    21      35.110  22.580  36.150  1.00  0.00           H
ATOM    264 2HD1 LEU    21      34.660  23.810  34.990  1.00  0.00           H
ATOM    265 3HD1 LEU    21      33.620  22.380  35.240  1.00  0.00           H
ATOM    266  CD2 LEU    21      35.170  20.400  34.630  1.00  0.00           C
ATOM    267 1HD2 LEU    21      35.790  19.790  33.970  1.00  0.00           H
ATOM    268 2HD2 LEU    21      35.510  20.160  35.640  1.00  0.00           H
ATOM    269 3HD2 LEU    21      34.140  20.070  34.520  1.00  0.00           H
ATOM    270  C   LEU    21      35.130  21.650  30.160  1.00  0.00           C
ATOM    271  O   LEU    21      35.860  22.420  29.490  1.00  0.00           O
ATOM    272  N   SER    22      33.950  21.230  29.700  1.00  0.00           N
ATOM    273  H   SER    22      33.420  20.580  30.270  1.00  0.00           H
ATOM    274  CA  SER    22      33.290  21.550  28.430  1.00  0.00           C
ATOM    275  HA  SER    22      33.750  22.450  28.010  1.00  0.00           H
ATOM    276  CB  SER    22      33.520  20.360  27.460  1.00  0.00           C
ATOM    277  HB1 SER    22      33.130  19.470  27.960  1.00  0.00           H
ATOM    278  HB2 SER    22      34.560  20.160  27.230  1.00  0.00           H
ATOM    279  OG  SER    22      32.950  20.520  26.170  1.00  0.00           O
ATOM    280  HG  SER    22      33.060  19.660  25.740  1.00  0.00           H
ATOM    281  C   SER    22      31.790  21.950  28.700  1.00  0.00           C
ATOM    282  O   SER    22      31.100  21.280  29.450  1.00  0.00           O
ATOM    283  N   CYS    23      31.340  23.080  28.140  1.00  0.00           N
ATOM    284  H   CYS    23      31.970  23.560  27.520  1.00  0.00           H
ATOM    285  CA  CYS    23      29.930  23.570  28.270  1.00  0.00           C
ATOM    286  HA  CYS    23      29.250  22.750  28.530  1.00  0.00           H
ATOM    287  CB  CYS    23      29.910  24.720  29.300  1.00  0.00           C
ATOM    288  HB1 CYS    23      30.740  25.420  29.250  1.00  0.00           H
ATOM    289  HB2 CYS    23      30.050  24.250  30.280  1.00  0.00           H
ATOM    290  SG  CYS    23      28.370  25.680  29.410  1.00  0.00           S
ATOM    291  C   CYS    23      29.350  23.940  26.840  1.00  0.00           C
ATOM    292  O   CYS    23      29.950  24.770  26.120  1.00  0.00           O
ATOM    293  N   ALA    24      28.240  23.370  26.410  1.00  0.00           N
ATOM    294  H   ALA    24      27.690  22.830  27.070  1.00  0.00           H
ATOM    295  CA  ALA    24      27.630  23.660  25.180  1.00  0.00           C
ATOM    296  HA  ALA    24      28.350  24.280  24.650  1.00  0.00           H
ATOM    297  CB  ALA    24      27.490  22.360  24.390  1.00  0.00           C
ATOM    298  HB1 ALA    24      26.770  21.680  24.850  1.00  0.00           H
ATOM    299  HB2 ALA    24      27.170  22.540  23.360  1.00  0.00           H
ATOM    300  HB3 ALA    24      28.440  21.840  24.290  1.00  0.00           H
ATOM    301  C   ALA    24      26.330  24.480  25.270  1.00  0.00           C
ATOM    302  O   ALA    24      25.460  24.230  26.120  1.00  0.00           O
ATOM    303  N   ALA    25      26.160  25.390  24.360  1.00  0.00           N
ATOM    304  H   ALA    25      26.920  25.400  23.690  1.00  0.00           H
ATOM    305  CA  ALA    25      25.190  26.430  24.290  1.00  0.00           C
ATOM    306  HA  ALA    25      24.840  26.730  25.280  1.00  0.00           H
ATOM    307  CB  ALA    25      25.660  27.730  23.590  1.00  0.00           C
ATOM    308  HB1 ALA    25      24.940  28.550  23.650  1.00  0.00           H
ATOM    309  HB2 ALA    25      26.630  28.010  23.990  1.00  0.00           H
ATOM    310  HB3 ALA    25      25.860  27.520  22.540  1.00  0.00           H
ATOM    311  C   ALA    25      23.960  25.910  23.570  1.00  0.00           C
ATOM    312  O   ALA    25      23.290  26.580  22.760  1.00  0.00           O
ATOM    313  N   SER    26      23.510  24.690  23.870  1.00  0.00           N
ATOM    314  H   SER    26      24.100  24.080  24.420  1.00  0.00           H
ATOM    315  CA  SER    26      22.240  24.100  23.420  1.00  0.00           C
ATOM    316  HA  SER    26      22.230  24.010  22.330  1.00  0.00           H
ATOM    317  CB  SER    26      22.000  22.620  24.030  1.00  0.00           C
ATOM    318  HB1 SER    26      20.990  22.230  23.860  1.00  0.00           H
ATOM    319  HB2 SER    26      22.240  22.590  25.090  1.00  0.00           H
ATOM    320  OG  SER    26      22.850  21.770  23.230  1.00  0.00           O
ATOM    321  HG  SER    26      22.690  20.900  23.600  1.00  0.00           H
ATOM    322  C   SER    26      20.970  24.990  23.610  1.00  0.00           C
ATOM    323  O   SER    26      20.590  25.260  24.720  1.00  0.00           O
ATOM    324  N   GLY    27      20.290  25.420  22.530  1.00  0.00           N
ATOM    325  H   GLY    27      20.570  25.060  21.640  1.00  0.00           H
ATOM    326  CA  GLY    27      19.220  26.480  22.570  1.00  0.00           C
ATOM    327  HA1 GLY    27      18.530  26.120  23.330  1.00  0.00           H
ATOM    328  HA2 GLY    27      18.600  26.420  21.680  1.00  0.00           H
ATOM    329  C   GLY    27      19.480  27.950  22.800  1.00  0.00           C
ATOM    330  O   GLY    27      18.570  28.790  22.740  1.00  0.00           O
ATOM    331  N   LEU    28      20.720  28.250  23.140  1.00  0.00           N
ATOM    332  H   LEU    28      21.250  27.440  23.430  1.00  0.00           H
ATOM    333  CA  LEU    28      21.140  29.570  23.350  1.00  0.00           C
ATOM    334  HA  LEU    28      20.280  30.110  23.750  1.00  0.00           H
ATOM    335  CB  LEU    28      22.140  29.600  24.510  1.00  0.00           C
ATOM    336  HB1 LEU    28      23.000  29.060  24.110  1.00  0.00           H
ATOM    337  HB2 LEU    28      21.860  28.940  25.330  1.00  0.00           H
ATOM    338  CG  LEU    28      22.590  31.000  25.040  1.00  0.00           C
ATOM    339  HG  LEU    28      23.150  31.580  24.310  1.00  0.00           H
ATOM    340  CD1 LEU    28      21.380  31.750  25.610  1.00  0.00           C
ATOM    341 1HD1 LEU    28      21.730  32.640  26.130  1.00  0.00           H
ATOM    342 2HD1 LEU    28      20.670  32.140  24.870  1.00  0.00           H
ATOM    343 3HD1 LEU    28      20.830  31.190  26.360  1.00  0.00           H
ATOM    344  CD2 LEU    28      23.570  30.610  26.160  1.00  0.00           C
ATOM    345 1HD2 LEU    28      23.060  29.960  26.880  1.00  0.00           H
ATOM    346 2HD2 LEU    28      24.470  30.150  25.740  1.00  0.00           H
ATOM    347 3HD2 LEU    28      23.820  31.470  26.770  1.00  0.00           H
ATOM    348  C   LEU    28      21.680  30.370  22.130  1.00  0.00           C
ATOM    349  O   LEU    28      22.270  29.780  21.220  1.00  0.00           O
ATOM    350  N   LEU    29      21.450  31.720  22.010  1.00  0.00           N
ATOM    351  H   LEU    29      20.810  32.200  22.630  1.00  0.00           H
ATOM    352  CA  LEU    29      21.940  32.430  20.810  1.00  0.00           C
ATOM    353  HA  LEU    29      21.810  31.710  20.000  1.00  0.00           H
ATOM    354  CB  LEU    29      21.050  33.570  20.470  1.00  0.00           C
ATOM    355  HB1 LEU    29      20.950  34.220  21.340  1.00  0.00           H
ATOM    356  HB2 LEU    29      20.080  33.100  20.350  1.00  0.00           H
ATOM    357  CG  LEU    29      21.350  34.390  19.160  1.00  0.00           C
ATOM    358  HG  LEU    29      21.160  33.710  18.330  1.00  0.00           H
ATOM    359  CD1 LEU    29      20.380  35.550  19.130  1.00  0.00           C
ATOM    360 1HD1 LEU    29      20.620  36.140  20.010  1.00  0.00           H
ATOM    361 2HD1 LEU    29      20.410  36.180  18.240  1.00  0.00           H
ATOM    362 3HD1 LEU    29      19.350  35.210  19.260  1.00  0.00           H
ATOM    363  CD2 LEU    29      22.780  34.960  18.930  1.00  0.00           C
ATOM    364 1HD2 LEU    29      23.150  35.570  19.750  1.00  0.00           H
ATOM    365 2HD2 LEU    29      23.330  34.050  18.690  1.00  0.00           H
ATOM    366 3HD2 LEU    29      22.760  35.670  18.100  1.00  0.00           H
ATOM    367  C   LEU    29      23.440  32.670  21.070  1.00  0.00           C
ATOM    368  O   LEU    29      23.810  33.770  21.450  1.00  0.00           O
ATOM    369  N   PHE    30      24.290  31.640  20.850  1.00  0.00           N
ATOM    370  H   PHE    30      23.930  30.750  20.540  1.00  0.00           H
ATOM    371  CA  PHE    30      25.720  31.690  21.170  1.00  0.00           C
ATOM    372  HA  PHE    30      25.820  31.720  22.250  1.00  0.00           H
ATOM    373  CB  PHE    30      26.340  30.320  20.770  1.00  0.00           C
ATOM    374  HB1 PHE    30      26.180  30.160  19.700  1.00  0.00           H
ATOM    375  HB2 PHE    30      25.880  29.460  21.270  1.00  0.00           H
ATOM    376  CG  PHE    30      27.870  30.230  20.890  1.00  0.00           C
ATOM    377  CD1 PHE    30      28.450  29.880  22.200  1.00  0.00           C
ATOM    378  HD1 PHE    30      27.900  29.740  23.120  1.00  0.00           H
ATOM    379  CE1 PHE    30      29.850  29.770  22.260  1.00  0.00           C
ATOM    380  HE1 PHE    30      30.260  29.700  23.250  1.00  0.00           H
ATOM    381  CZ  PHE    30      30.660  30.010  21.180  1.00  0.00           C
ATOM    382  HZ  PHE    30      31.740  29.920  21.250  1.00  0.00           H
ATOM    383  CE2 PHE    30      30.120  30.240  19.930  1.00  0.00           C
ATOM    384  HE2 PHE    30      30.690  30.460  19.040  1.00  0.00           H
ATOM    385  CD2 PHE    30      28.700  30.370  19.790  1.00  0.00           C
ATOM    386  HD2 PHE    30      28.280  30.700  18.860  1.00  0.00           H
ATOM    387  C   PHE    30      26.530  32.870  20.640  1.00  0.00           C
ATOM    388  O   PHE    30      27.440  33.350  21.320  1.00  0.00           O
ATOM    389  N   SER    37      26.190  33.520  19.490  1.00  0.00           N
ATOM    390  H   SER    37      25.380  33.100  19.060  1.00  0.00           H
ATOM    391  CA  SER    37      26.920  34.700  18.920  1.00  0.00           C
ATOM    392  HA  SER    37      27.950  34.440  18.690  1.00  0.00           H
ATOM    393  CB  SER    37      26.370  34.970  17.530  1.00  0.00           C
ATOM    394  HB1 SER    37      26.970  35.760  17.080  1.00  0.00           H
ATOM    395  HB2 SER    37      25.320  35.270  17.590  1.00  0.00           H
ATOM    396  OG  SER    37      26.270  33.770  16.660  1.00  0.00           O
ATOM    397  HG  SER    37      25.510  33.220  16.880  1.00  0.00           H
ATOM    398  C   SER    37      26.820  35.960  19.870  1.00  0.00           C
ATOM    399  O   SER    37      27.570  36.850  19.700  1.00  0.00           O
ATOM    400  N   PHE    38      25.920  36.070  20.810  1.00  0.00           N
ATOM    401  H   PHE    38      25.260  35.320  20.990  1.00  0.00           H
ATOM    402  CA  PHE    38      25.690  37.360  21.620  1.00  0.00           C
ATOM    403  HA  PHE    38      26.460  38.090  21.390  1.00  0.00           H
ATOM    404  CB  PHE    38      24.350  37.990  21.190  1.00  0.00           C
ATOM    405  HB1 PHE    38      23.990  38.700  21.930  1.00  0.00           H
ATOM    406  HB2 PHE    38      23.580  37.220  21.230  1.00  0.00           H
ATOM    407  CG  PHE    38      24.220  38.660  19.740  1.00  0.00           C
ATOM    408  CD1 PHE    38      23.060  38.450  18.960  1.00  0.00           C
ATOM    409  HD1 PHE    38      22.300  37.800  19.360  1.00  0.00           H
ATOM    410  CE1 PHE    38      22.860  39.200  17.840  1.00  0.00           C
ATOM    411  HE1 PHE    38      21.960  39.090  17.260  1.00  0.00           H
ATOM    412  CZ  PHE    38      23.830  40.100  17.450  1.00  0.00           C
ATOM    413  HZ  PHE    38      23.760  40.870  16.700  1.00  0.00           H
ATOM    414  CE2 PHE    38      24.940  40.390  18.190  1.00  0.00           C
ATOM    415  HE2 PHE    38      25.670  41.100  17.850  1.00  0.00           H
ATOM    416  CD2 PHE    38      25.130  39.660  19.360  1.00  0.00           C
ATOM    417  HD2 PHE    38      25.970  39.850  20.010  1.00  0.00           H
ATOM    418  C   PHE    38      25.740  37.280  23.150  1.00  0.00           C
ATOM    419  O   PHE    38      25.620  38.280  23.880  1.00  0.00           O
ATOM    420  N   TYR    39      25.880  36.040  23.670  1.00  0.00           N
ATOM    421  H   TYR    39      25.890  35.320  22.960  1.00  0.00           H
ATOM    422  CA  TYR    39      25.990  35.770  25.100  1.00  0.00           C
ATOM    423  HA  TYR    39      25.480  36.570  25.630  1.00  0.00           H
ATOM    424  CB  TYR    39      25.200  34.500  25.410  1.00  0.00           C
ATOM    425  HB1 TYR    39      25.600  34.110  26.340  1.00  0.00           H
ATOM    426  HB2 TYR    39      25.280  33.690  24.680  1.00  0.00           H
ATOM    427  CG  TYR    39      23.670  34.780  25.490  1.00  0.00           C
ATOM    428  CD1 TYR    39      22.850  35.020  24.350  1.00  0.00           C
ATOM    429  HD1 TYR    39      23.320  34.920  23.380  1.00  0.00           H
ATOM    430  CE1 TYR    39      21.540  35.420  24.490  1.00  0.00           C
ATOM    431  HE1 TYR    39      21.010  35.800  23.630  1.00  0.00           H
ATOM    432  CZ  TYR    39      21.050  35.450  25.800  1.00  0.00           C
ATOM    433  OH  TYR    39      19.900  35.970  25.950  1.00  0.00           O
ATOM    434  HH  TYR    39      19.690  35.960  26.890  1.00  0.00           H
ATOM    435  CE2 TYR    39      21.810  35.230  26.970  1.00  0.00           C
ATOM    436  HE2 TYR    39      21.400  35.250  27.970  1.00  0.00           H
ATOM    437  CD2 TYR    39      23.170  34.870  26.830  1.00  0.00           C
ATOM    438  HD2 TYR    39      23.820  34.700  27.680  1.00  0.00           H
ATOM    439  C   TYR    39      27.460  35.760  25.760  1.00  0.00           C
ATOM    440  O   TYR    39      28.370  35.230  25.150  1.00  0.00           O
ATOM    441  N   ILE    40      27.540  36.230  26.990  1.00  0.00           N
ATOM    442  H   ILE    40      26.650  36.540  27.350  1.00  0.00           H
ATOM    443  CA  ILE    40      28.560  35.890  27.980  1.00  0.00           C
ATOM    444  HA  ILE    40      29.510  35.850  27.440  1.00  0.00           H
ATOM    445  CB  ILE    40      28.720  37.060  29.070  1.00  0.00           C
ATOM    446  HB  ILE    40      27.850  36.930  29.710  1.00  0.00           H
ATOM    447  CG2 ILE    40      30.040  36.860  29.850  1.00  0.00           C
ATOM    448 1HG2 ILE    40      29.990  35.810  30.160  1.00  0.00           H
ATOM    449 2HG2 ILE    40      30.950  37.070  29.290  1.00  0.00           H
ATOM    450 3HG2 ILE    40      29.990  37.390  30.800  1.00  0.00           H
ATOM    451  CG1 ILE    40      28.570  38.530  28.470  1.00  0.00           C
ATOM    452 1HG1 ILE    40      27.650  38.660  27.900  1.00  0.00           H
ATOM    453 2HG1 ILE    40      29.410  38.740  27.810  1.00  0.00           H
ATOM    454  CD  ILE    40      28.640  39.550  29.610  1.00  0.00           C
ATOM    455  HD1 ILE    40      28.570  40.600  29.340  1.00  0.00           H
ATOM    456  HD2 ILE    40      27.750  39.380  30.230  1.00  0.00           H
ATOM    457  HD3 ILE    40      29.570  39.570  30.170  1.00  0.00           H
ATOM    458  C   ILE    40      28.190  34.550  28.670  1.00  0.00           C
ATOM    459  O   ILE    40      27.020  34.250  29.020  1.00  0.00           O
ATOM    460  N   MET    41      29.250  33.740  28.860  1.00  0.00           N
ATOM    461  H   MET    41      30.160  34.100  28.600  1.00  0.00           H
ATOM    462  CA  MET    41      29.290  32.360  29.380  1.00  0.00           C
ATOM    463  HA  MET    41      28.400  32.270  30.000  1.00  0.00           H
ATOM    464  CB  MET    41      29.300  31.340  28.250  1.00  0.00           C
ATOM    465  HB1 MET    41      29.330  30.360  28.730  1.00  0.00           H
ATOM    466  HB2 MET    41      30.200  31.520  27.660  1.00  0.00           H
ATOM    467  CG  MET    41      28.190  31.530  27.240  1.00  0.00           C
ATOM    468  HG1 MET    41      28.250  32.510  26.770  1.00  0.00           H
ATOM    469  HG2 MET    41      27.230  31.370  27.720  1.00  0.00           H
ATOM    470  SD  MET    41      28.270  30.310  26.040  1.00  0.00           S
ATOM    471  CE  MET    41      27.580  28.930  26.920  1.00  0.00           C
ATOM    472  HE1 MET    41      26.530  29.020  27.170  1.00  0.00           H
ATOM    473  HE2 MET    41      27.570  28.070  26.250  1.00  0.00           H
ATOM    474  HE3 MET    41      28.060  28.750  27.880  1.00  0.00           H
ATOM    475  C   MET    41      30.450  32.140  30.380  1.00  0.00           C
ATOM    476  O   MET    41      31.510  32.700  30.210  1.00  0.00           O
ATOM    477  N   GLY    42      30.200  31.360  31.370  1.00  0.00           N
ATOM    478  H   GLY    42      29.280  30.970  31.550  1.00  0.00           H
ATOM    479  CA  GLY    42      31.240  31.100  32.360  1.00  0.00           C
ATOM    480  HA1 GLY    42      31.280  32.000  32.960  1.00  0.00           H
ATOM    481  HA2 GLY    42      32.240  30.790  32.050  1.00  0.00           H
ATOM    482  C   GLY    42      30.770  29.950  33.330  1.00  0.00           C
ATOM    483  O   GLY    42      29.820  29.210  33.000  1.00  0.00           O
ATOM    484  N   TRP    43      31.490  29.810  34.400  1.00  0.00           N
ATOM    485  H   TRP    43      32.230  30.490  34.550  1.00  0.00           H
ATOM    486  CA  TRP    43      31.550  28.690  35.350  1.00  0.00           C
ATOM    487  HA  TRP    43      30.790  27.930  35.160  1.00  0.00           H
ATOM    488  CB  TRP    43      32.860  27.970  35.200  1.00  0.00           C
ATOM    489  HB1 TRP    43      33.140  27.420  36.100  1.00  0.00           H
ATOM    490  HB2 TRP    43      33.650  28.710  35.130  1.00  0.00           H
ATOM    491  CG  TRP    43      32.980  27.110  34.070  1.00  0.00           C
ATOM    492  CD1 TRP    43      33.820  27.270  33.040  1.00  0.00           C
ATOM    493  HD1 TRP    43      34.560  28.050  32.980  1.00  0.00           H
ATOM    494  NE1 TRP    43      33.660  26.200  32.190  1.00  0.00           N
ATOM    495  HE1 TRP    43      34.210  26.150  31.340  1.00  0.00           H
ATOM    496  CE2 TRP    43      32.760  25.320  32.590  1.00  0.00           C
ATOM    497  CZ2 TRP    43      32.180  24.210  31.990  1.00  0.00           C
ATOM    498  HZ2 TRP    43      32.390  23.910  30.970  1.00  0.00           H
ATOM    499  CH2 TRP    43      31.350  23.370  32.690  1.00  0.00           C
ATOM    500  HH2 TRP    43      30.890  22.500  32.230  1.00  0.00           H
ATOM    501  CZ3 TRP    43      30.960  23.760  33.960  1.00  0.00           C
ATOM    502  HZ3 TRP    43      30.360  23.070  34.530  1.00  0.00           H
ATOM    503  CE3 TRP    43      31.450  24.960  34.550  1.00  0.00           C
ATOM    504  HE3 TRP    43      31.260  25.230  35.580  1.00  0.00           H
ATOM    505  CD2 TRP    43      32.330  25.810  33.820  1.00  0.00           C
ATOM    506  C   TRP    43      31.450  29.140  36.860  1.00  0.00           C
ATOM    507  O   TRP    43      31.950  30.180  37.200  1.00  0.00           O
ATOM    508  N   PHE    44      30.850  28.290  37.690  1.00  0.00           N
ATOM    509  H   PHE    44      30.490  27.470  37.220  1.00  0.00           H
ATOM    510  CA  PHE    44      30.720  28.490  39.170  1.00  0.00           C
ATOM    511  HA  PHE    44      31.480  29.170  39.570  1.00  0.00           H
ATOM    512  CB  PHE    44      29.330  28.990  39.560  1.00  0.00           C
ATOM    513  HB1 PHE    44      29.190  28.740  40.620  1.00  0.00           H
ATOM    514  HB2 PHE    44      28.700  28.290  39.010  1.00  0.00           H
ATOM    515  CG  PHE    44      29.030  30.440  39.350  1.00  0.00           C
ATOM    516  CD1 PHE    44      28.850  30.890  38.030  1.00  0.00           C
ATOM    517  HD1 PHE    44      28.890  30.220  37.190  1.00  0.00           H
ATOM    518  CE1 PHE    44      28.520  32.220  37.800  1.00  0.00           C
ATOM    519  HE1 PHE    44      28.240  32.580  36.820  1.00  0.00           H
ATOM    520  CZ  PHE    44      28.480  33.080  38.940  1.00  0.00           C
ATOM    521  HZ  PHE    44      28.250  34.110  38.750  1.00  0.00           H
ATOM    522  CE2 PHE    44      28.700  32.630  40.230  1.00  0.00           C
ATOM    523  HE2 PHE    44      28.630  33.370  41.020  1.00  0.00           H
ATOM    524  CD2 PHE    44      29.050  31.260  40.470  1.00  0.00           C
ATOM    525  HD2 PHE    44      29.110  31.010  41.510  1.00  0.00           H
ATOM    526  C   PHE    44      30.930  27.060  39.790  1.00  0.00           C
ATOM    527  O   PHE    44      30.800  26.060  39.090  1.00  0.00           O
ATOM    528  N   ARG    45      31.250  26.970  41.100  1.00  0.00           N
ATOM    529  H   ARG    45      31.290  27.830  41.620  1.00  0.00           H
ATOM    530  CA  ARG    45      31.440  25.700  41.800  1.00  0.00           C
ATOM    531  HA  ARG    45      31.080  24.870  41.200  1.00  0.00           H
ATOM    532  CB  ARG    45      32.970  25.320  42.030  1.00  0.00           C
ATOM    533  HB1 ARG    45      33.380  24.900  41.110  1.00  0.00           H
ATOM    534  HB2 ARG    45      32.980  24.340  42.500  1.00  0.00           H
ATOM    535  CG  ARG    45      33.870  26.300  42.780  1.00  0.00           C
ATOM    536  HG1 ARG    45      33.540  26.640  43.770  1.00  0.00           H
ATOM    537  HG2 ARG    45      33.750  27.230  42.220  1.00  0.00           H
ATOM    538  CD  ARG    45      35.290  25.790  42.790  1.00  0.00           C
ATOM    539  HD1 ARG    45      35.760  26.090  41.850  1.00  0.00           H
ATOM    540  HD2 ARG    45      35.390  24.720  42.920  1.00  0.00           H
ATOM    541  NE  ARG    45      36.110  26.520  43.730  1.00  0.00           N
ATOM    542  HE  ARG    45      35.690  26.750  44.620  1.00  0.00           H
ATOM    543  CZ  ARG    45      37.420  26.660  43.710  1.00  0.00           C
ATOM    544  NH1 ARG    45      38.190  25.960  42.930  1.00  0.00           N
ATOM    545 1HH1 ARG    45      37.720  25.300  42.330  1.00  0.00           H
ATOM    546 2HH1 ARG    45      39.190  25.850  43.000  1.00  0.00           H
ATOM    547  NH2 ARG    45      38.100  27.440  44.510  1.00  0.00           N
ATOM    548 1HH2 ARG    45      37.560  27.880  45.240  1.00  0.00           H
ATOM    549 2HH2 ARG    45      39.110  27.430  44.540  1.00  0.00           H
ATOM    550  C   ARG    45      30.740  25.620  43.210  1.00  0.00           C
ATOM    551  O   ARG    45      30.510  26.720  43.730  1.00  0.00           O
ATOM    552  N   GLN    46      30.540  24.380  43.720  1.00  0.00           N
ATOM    553  H   GLN    46      30.670  23.560  43.130  1.00  0.00           H
ATOM    554  CA  GLN    46      30.030  24.220  45.090  1.00  0.00           C
ATOM    555  HA  GLN    46      30.280  25.080  45.720  1.00  0.00           H
ATOM    556  CB  GLN    46      28.490  24.160  45.260  1.00  0.00           C
ATOM    557  HB1 GLN    46      28.100  23.150  45.160  1.00  0.00           H
ATOM    558  HB2 GLN    46      28.070  24.940  44.620  1.00  0.00           H
ATOM    559  CG  GLN    46      28.030  24.660  46.710  1.00  0.00           C
ATOM    560  HG1 GLN    46      28.490  25.590  47.040  1.00  0.00           H
ATOM    561  HG2 GLN    46      28.430  24.080  47.540  1.00  0.00           H
ATOM    562  CD  GLN    46      26.550  24.950  46.920  1.00  0.00           C
ATOM    563  OE1 GLN    46      25.680  24.740  46.100  1.00  0.00           O
ATOM    564  NE2 GLN    46      26.280  25.570  48.070  1.00  0.00           N
ATOM    565 1HE2 GLN    46      26.940  25.600  48.830  1.00  0.00           H
ATOM    566 2HE2 GLN    46      25.380  26.010  48.230  1.00  0.00           H
ATOM    567  C   GLN    46      30.610  22.950  45.720  1.00  0.00           C
ATOM    568  O   GLN    46      30.850  21.950  45.080  1.00  0.00           O
ATOM    569  N   ALA    47      30.860  23.010  47.030  1.00  0.00           N
ATOM    570  H   ALA    47      30.690  23.860  47.540  1.00  0.00           H
ATOM    571  CA  ALA    47      31.490  22.000  47.840  1.00  0.00           C
ATOM    572  HA  ALA    47      31.490  21.080  47.260  1.00  0.00           H
ATOM    573  CB  ALA    47      32.900  22.460  48.180  1.00  0.00           C
ATOM    574  HB1 ALA    47      32.820  23.330  48.820  1.00  0.00           H
ATOM    575  HB2 ALA    47      33.380  21.710  48.800  1.00  0.00           H
ATOM    576  HB3 ALA    47      33.370  22.670  47.210  1.00  0.00           H
ATOM    577  C   ALA    47      30.680  21.640  49.110  1.00  0.00           C
ATOM    578  O   ALA    47      29.850  22.480  49.540  1.00  0.00           O
ATOM    579  N   PRO    48      30.820  20.440  49.700  1.00  0.00           N
ATOM    580  CD  PRO    48      31.550  19.270  49.180  1.00  0.00           C
ATOM    581  HD1 PRO    48      32.630  19.420  49.210  1.00  0.00           H
ATOM    582  HD2 PRO    48      31.230  19.060  48.160  1.00  0.00           H
ATOM    583  CG  PRO    48      31.120  18.170  50.210  1.00  0.00           C
ATOM    584  HG1 PRO    48      31.940  17.490  50.390  1.00  0.00           H
ATOM    585  HG2 PRO    48      30.260  17.650  49.770  1.00  0.00           H
ATOM    586  CB  PRO    48      30.790  18.880  51.470  1.00  0.00           C
ATOM    587  HB1 PRO    48      31.620  19.220  52.080  1.00  0.00           H
ATOM    588  HB2 PRO    48      30.050  18.380  52.090  1.00  0.00           H
ATOM    589  CA  PRO    48      30.030  20.120  50.940  1.00  0.00           C
ATOM    590  HA  PRO    48      29.020  19.820  50.650  1.00  0.00           H
ATOM    591  C   PRO    48      29.930  21.140  52.080  1.00  0.00           C
ATOM    592  O   PRO    48      30.900  21.560  52.660  1.00  0.00           O
ATOM    593  N   GLY    49      28.690  21.460  52.450  1.00  0.00           N
ATOM    594  H   GLY    49      27.860  21.040  52.060  1.00  0.00           H
ATOM    595  CA  GLY    49      28.430  22.520  53.440  1.00  0.00           C
ATOM    596  HA1 GLY    49      28.790  22.240  54.430  1.00  0.00           H
ATOM    597  HA2 GLY    49      27.350  22.600  53.520  1.00  0.00           H
ATOM    598  C   GLY    49      28.910  23.940  53.160  1.00  0.00           C
ATOM    599  O   GLY    49      28.590  24.900  53.910  1.00  0.00           O
ATOM    600  N   ARG    50      29.510  24.280  52.020  1.00  0.00           N
ATOM    601  H   ARG    50      29.500  23.590  51.280  1.00  0.00           H
ATOM    602  CA  ARG    50      30.030  25.650  51.680  1.00  0.00           C
ATOM    603  HA  ARG    50      30.140  26.240  52.590  1.00  0.00           H
ATOM    604  CB  ARG    50      31.510  25.570  51.070  1.00  0.00           C
ATOM    605  HB1 ARG    50      31.630  26.560  50.630  1.00  0.00           H
ATOM    606  HB2 ARG    50      31.580  24.790  50.320  1.00  0.00           H
ATOM    607  CG  ARG    50      32.600  25.390  52.130  1.00  0.00           C
ATOM    608  HG1 ARG    50      32.280  24.490  52.660  1.00  0.00           H
ATOM    609  HG2 ARG    50      32.480  26.170  52.880  1.00  0.00           H
ATOM    610  CD  ARG    50      34.020  25.130  51.740  1.00  0.00           C
ATOM    611  HD1 ARG    50      33.980  24.270  51.070  1.00  0.00           H
ATOM    612  HD2 ARG    50      34.640  24.970  52.620  1.00  0.00           H
ATOM    613  NE  ARG    50      34.510  26.340  50.990  1.00  0.00           N
ATOM    614  HE  ARG    50      34.310  27.250  51.370  1.00  0.00           H
ATOM    615  CZ  ARG    50      35.290  26.320  49.940  1.00  0.00           C
ATOM    616  NH1 ARG    50      35.930  25.230  49.550  1.00  0.00           N
ATOM    617 1HH1 ARG    50      35.640  24.410  50.070  1.00  0.00           H
ATOM    618 2HH1 ARG    50      36.620  25.360  48.820  1.00  0.00           H
ATOM    619  NH2 ARG    50      35.530  27.410  49.330  1.00  0.00           N
ATOM    620 1HH2 ARG    50      35.090  28.310  49.470  1.00  0.00           H
ATOM    621 2HH2 ARG    50      36.170  27.250  48.560  1.00  0.00           H
ATOM    622  C   ARG    50      29.180  26.500  50.790  1.00  0.00           C
ATOM    623  O   ARG    50      28.480  25.930  49.930  1.00  0.00           O
ATOM    624  N   GLU    51      29.340  27.840  50.850  1.00  0.00           N
ATOM    625  H   GLU    51      30.090  28.190  51.420  1.00  0.00           H
ATOM    626  CA  GLU    51      28.710  28.760  49.870  1.00  0.00           C
ATOM    627  HA  GLU    51      27.650  28.540  49.990  1.00  0.00           H
ATOM    628  CB  GLU    51      28.990  30.180  50.400  1.00  0.00           C
ATOM    629  HB1 GLU    51      30.060  30.340  50.470  1.00  0.00           H
ATOM    630  HB2 GLU    51      28.530  30.220  51.390  1.00  0.00           H
ATOM    631  CG  GLU    51      28.320  31.240  49.550  1.00  0.00           C
ATOM    632  HG1 GLU    51      27.320  30.870  49.320  1.00  0.00           H
ATOM    633  HG2 GLU    51      28.790  31.200  48.560  1.00  0.00           H
ATOM    634  CD  GLU    51      28.340  32.670  50.060  1.00  0.00           C
ATOM    635  OE1 GLU    51      27.730  33.490  49.320  1.00  0.00           O
ATOM    636  OE2 GLU    51      28.630  33.010  51.230  1.00  0.00           O
ATOM    637  C   GLU    51      29.290  28.550  48.470  1.00  0.00           C
ATOM    638  O   GLU    51      30.520  28.360  48.270  1.00  0.00           O
ATOM    639  N   ARG    52      28.430  28.620  47.430  1.00  0.00           N
ATOM    640  H   ARG    52      27.450  28.830  47.570  1.00  0.00           H
ATOM    641  CA  ARG    52      28.840  28.500  45.980  1.00  0.00           C
ATOM    642  HA  ARG    52      29.410  27.570  45.890  1.00  0.00           H
ATOM    643  CB  ARG    52      27.620  28.480  44.980  1.00  0.00           C
ATOM    644  HB1 ARG    52      27.080  29.410  45.110  1.00  0.00           H
ATOM    645  HB2 ARG    52      26.960  27.640  45.210  1.00  0.00           H
ATOM    646  CG  ARG    52      27.990  28.150  43.470  1.00  0.00           C
ATOM    647  HG1 ARG    52      28.300  27.110  43.410  1.00  0.00           H
ATOM    648  HG2 ARG    52      28.820  28.780  43.170  1.00  0.00           H
ATOM    649  CD  ARG    52      26.770  28.370  42.560  1.00  0.00           C
ATOM    650  HD1 ARG    52      25.970  27.790  43.010  1.00  0.00           H
ATOM    651  HD2 ARG    52      27.080  28.040  41.570  1.00  0.00           H
ATOM    652  NE  ARG    52      26.300  29.750  42.550  1.00  0.00           N
ATOM    653  HE  ARG    52      26.820  30.520  42.940  1.00  0.00           H
ATOM    654  CZ  ARG    52      25.240  30.230  41.950  1.00  0.00           C
ATOM    655  NH1 ARG    52      24.430  29.360  41.370  1.00  0.00           N
ATOM    656 1HH1 ARG    52      24.590  28.370  41.340  1.00  0.00           H
ATOM    657 2HH1 ARG    52      23.890  29.790  40.640  1.00  0.00           H
ATOM    658  NH2 ARG    52      25.120  31.470  41.820  1.00  0.00           N
ATOM    659 1HH2 ARG    52      25.590  32.130  42.430  1.00  0.00           H
ATOM    660 2HH2 ARG    52      24.210  31.680  41.440  1.00  0.00           H
ATOM    661  C   ARG    52      29.730  29.660  45.530  1.00  0.00           C
ATOM    662  O   ARG    52      29.510  30.750  45.960  1.00  0.00           O
ATOM    663  N   GLU    53      30.730  29.480  44.660  1.00  0.00           N
ATOM    664  H   GLU    53      30.830  28.540  44.310  1.00  0.00           H
ATOM    665  CA  GLU    53      31.770  30.420  44.210  1.00  0.00           C
ATOM    666  HA  GLU    53      31.690  31.380  44.720  1.00  0.00           H
ATOM    667  CB  GLU    53      33.180  29.880  44.600  1.00  0.00           C
ATOM    668  HB1 GLU    53      33.960  30.630  44.450  1.00  0.00           H
ATOM    669  HB2 GLU    53      33.470  29.130  43.860  1.00  0.00           H
ATOM    670  CG  GLU    53      33.260  29.320  45.990  1.00  0.00           C
ATOM    671  HG1 GLU    53      32.710  28.380  46.000  1.00  0.00           H
ATOM    672  HG2 GLU    53      32.720  29.990  46.650  1.00  0.00           H
ATOM    673  CD  GLU    53      34.750  29.040  46.330  1.00  0.00           C
ATOM    674  OE1 GLU    53      35.390  30.020  46.850  1.00  0.00           O
ATOM    675  OE2 GLU    53      35.280  27.950  46.090  1.00  0.00           O
ATOM    676  C   GLU    53      31.830  30.710  42.700  1.00  0.00           C
ATOM    677  O   GLU    53      31.700  29.750  41.880  1.00  0.00           O
ATOM    678  N   PHE    54      32.120  31.930  42.260  1.00  0.00           N
ATOM    679  H   PHE    54      32.230  32.780  42.810  1.00  0.00           H
ATOM    680  CA  PHE    54      32.430  32.160  40.800  1.00  0.00           C
ATOM    681  HA  PHE    54      31.750  31.490  40.280  1.00  0.00           H
ATOM    682  CB  PHE    54      32.210  33.630  40.450  1.00  0.00           C
ATOM    683  HB1 PHE    54      32.750  34.110  41.270  1.00  0.00           H
ATOM    684  HB2 PHE    54      31.150  33.800  40.290  1.00  0.00           H
ATOM    685  CG  PHE    54      32.820  34.050  39.100  1.00  0.00           C
ATOM    686  CD1 PHE    54      32.220  33.760  37.890  1.00  0.00           C
ATOM    687  HD1 PHE    54      31.360  33.100  37.900  1.00  0.00           H
ATOM    688  CE1 PHE    54      32.850  34.130  36.730  1.00  0.00           C
ATOM    689  HE1 PHE    54      32.300  33.860  35.830  1.00  0.00           H
ATOM    690  CZ  PHE    54      34.020  34.860  36.610  1.00  0.00           C
ATOM    691  HZ  PHE    54      34.430  35.190  35.670  1.00  0.00           H
ATOM    692  CE2 PHE    54      34.600  35.270  37.880  1.00  0.00           C
ATOM    693  HE2 PHE    54      35.550  35.780  37.890  1.00  0.00           H
ATOM    694  CD2 PHE    54      33.990  34.740  39.090  1.00  0.00           C
ATOM    695  HD2 PHE    54      34.520  34.870  40.030  1.00  0.00           H
ATOM    696  C   PHE    54      33.860  31.680  40.380  1.00  0.00           C
ATOM    697  O   PHE    54      34.820  31.840  41.200  1.00  0.00           O
ATOM    698  N   VAL    55      33.980  31.050  39.170  1.00  0.00           N
ATOM    699  H   VAL    55      33.110  31.020  38.660  1.00  0.00           H
ATOM    700  CA  VAL    55      35.260  30.610  38.640  1.00  0.00           C
ATOM    701  HA  VAL    55      35.990  30.660  39.440  1.00  0.00           H
ATOM    702  CB  VAL    55      35.010  29.150  38.260  1.00  0.00           C
ATOM    703  HB  VAL    55      34.330  29.150  37.400  1.00  0.00           H
ATOM    704  CG1 VAL    55      36.270  28.500  37.650  1.00  0.00           C
ATOM    705 1HG1 VAL    55      37.010  28.460  38.450  1.00  0.00           H
ATOM    706 2HG1 VAL    55      36.060  27.500  37.290  1.00  0.00           H
ATOM    707 3HG1 VAL    55      36.710  29.090  36.850  1.00  0.00           H
ATOM    708  CG2 VAL    55      34.500  28.220  39.380  1.00  0.00           C
ATOM    709 1HG2 VAL    55      35.300  28.140  40.120  1.00  0.00           H
ATOM    710 2HG2 VAL    55      33.650  28.590  39.950  1.00  0.00           H
ATOM    711 3HG2 VAL    55      34.260  27.230  38.990  1.00  0.00           H
ATOM    712  C   VAL    55      35.760  31.530  37.550  1.00  0.00           C
ATOM    713  O   VAL    55      36.800  32.210  37.750  1.00  0.00           O
ATOM    714  N   ALA    56      35.100  31.560  36.380  1.00  0.00           N
ATOM    715  H   ALA    56      34.170  31.160  36.350  1.00  0.00           H
ATOM    716  CA  ALA    56      35.570  32.230  35.210  1.00  0.00           C
ATOM    717  HA  ALA    56      36.030  33.180  35.460  1.00  0.00           H
ATOM    718  CB  ALA    56      36.710  31.350  34.590  1.00  0.00           C
ATOM    719  HB1 ALA    56      37.300  31.910  33.870  1.00  0.00           H
ATOM    720  HB2 ALA    56      37.380  31.040  35.390  1.00  0.00           H
ATOM    721  HB3 ALA    56      36.250  30.450  34.190  1.00  0.00           H
ATOM    722  C   ALA    56      34.460  32.540  34.260  1.00  0.00           C
ATOM    723  O   ALA    56      33.560  31.780  34.150  1.00  0.00           O
ATOM    724  N   SER    57      34.640  33.540  33.410  1.00  0.00           N
ATOM    725  H   SER    57      35.470  34.100  33.500  1.00  0.00           H
ATOM    726  CA  SER    57      33.690  33.900  32.290  1.00  0.00           C
ATOM    727  HA  SER    57      33.300  32.910  32.060  1.00  0.00           H
ATOM    728  CB  SER    57      32.490  34.710  32.850  1.00  0.00           C
ATOM    729  HB1 SER    57      32.010  34.120  33.630  1.00  0.00           H
ATOM    730  HB2 SER    57      31.710  34.930  32.120  1.00  0.00           H
ATOM    731  OG  SER    57      32.820  35.910  33.510  1.00  0.00           O
ATOM    732  HG  SER    57      32.110  36.230  34.070  1.00  0.00           H
ATOM    733  C   SER    57      34.240  34.620  31.090  1.00  0.00           C
ATOM    734  O   SER    57      35.360  35.100  31.120  1.00  0.00           O
ATOM    735  N   ILE    58      33.540  34.500  29.890  1.00  0.00           N
ATOM    736  H   ILE    58      32.770  33.850  29.920  1.00  0.00           H
ATOM    737  CA  ILE    58      33.960  35.100  28.660  1.00  0.00           C
ATOM    738  HA  ILE    58      34.630  35.900  28.970  1.00  0.00           H
ATOM    739  CB  ILE    58      34.930  34.060  27.940  1.00  0.00           C
ATOM    740  HB  ILE    58      35.640  33.820  28.730  1.00  0.00           H
ATOM    741  CG2 ILE    58      34.180  32.810  27.570  1.00  0.00           C
ATOM    742 1HG2 ILE    58      33.700  32.370  28.450  1.00  0.00           H
ATOM    743 2HG2 ILE    58      33.470  32.990  26.760  1.00  0.00           H
ATOM    744 3HG2 ILE    58      34.850  32.010  27.270  1.00  0.00           H
ATOM    745  CG1 ILE    58      35.630  34.580  26.690  1.00  0.00           C
ATOM    746 1HG1 ILE    58      36.070  35.540  26.960  1.00  0.00           H
ATOM    747 2HG1 ILE    58      34.860  34.720  25.930  1.00  0.00           H
ATOM    748  CD  ILE    58      36.730  33.660  26.260  1.00  0.00           C
ATOM    749  HD1 ILE    58      37.250  33.320  27.160  1.00  0.00           H
ATOM    750  HD2 ILE    58      36.400  32.780  25.720  1.00  0.00           H
ATOM    751  HD3 ILE    58      37.500  34.190  25.710  1.00  0.00           H
ATOM    752  C   ILE    58      32.880  35.620  27.760  1.00  0.00           C
ATOM    753  O   ILE    58      31.740  35.180  27.740  1.00  0.00           O
ATOM    754  N   LYS    59      33.160  36.780  27.200  1.00  0.00           N
ATOM    755  H   LYS    59      34.130  37.030  27.320  1.00  0.00           H
ATOM    756  CA  LYS    59      32.200  37.560  26.450  1.00  0.00           C
ATOM    757  HA  LYS    59      31.200  37.300  26.780  1.00  0.00           H
ATOM    758  CB  LYS    59      32.540  39.030  26.660  1.00  0.00           C
ATOM    759  HB1 LYS    59      31.860  39.520  25.960  1.00  0.00           H
ATOM    760  HB2 LYS    59      33.580  39.190  26.390  1.00  0.00           H
ATOM    761  CG  LYS    59      32.250  39.600  28.050  1.00  0.00           C
ATOM    762  HG1 LYS    59      33.010  39.220  28.730  1.00  0.00           H
ATOM    763  HG2 LYS    59      31.210  39.570  28.380  1.00  0.00           H
ATOM    764  CD  LYS    59      32.540  41.140  28.000  1.00  0.00           C
ATOM    765  HD1 LYS    59      32.150  41.600  27.100  1.00  0.00           H
ATOM    766  HD2 LYS    59      33.610  41.370  27.950  1.00  0.00           H
ATOM    767  CE  LYS    59      31.980  42.000  29.170  1.00  0.00           C
ATOM    768  HE1 LYS    59      31.980  41.480  30.130  1.00  0.00           H
ATOM    769  HE2 LYS    59      30.950  42.290  28.960  1.00  0.00           H
ATOM    770  NZ  LYS    59      32.750  43.230  29.290  1.00  0.00           N
ATOM    771  HZ1 LYS    59      32.760  43.820  28.470  1.00  0.00           H
ATOM    772  HZ2 LYS    59      32.460  43.730  30.120  1.00  0.00           H
ATOM    773  HZ3 LYS    59      33.710  42.930  29.390  1.00  0.00           H
ATOM    774  C   LYS    59      32.080  37.160  24.970  1.00  0.00           C
ATOM    775  O   LYS    59      32.970  36.540  24.420  1.00  0.00           O
ATOM    776  N   TRP    60      31.000  37.610  24.300  1.00  0.00           N
ATOM    777  H   TRP    60      30.330  38.240  24.710  1.00  0.00           H
ATOM    778  CA  TRP    60      30.650  37.230  22.950  1.00  0.00           C
ATOM    779  HA  TRP    60      30.490  36.150  22.960  1.00  0.00           H
ATOM    780  CB  TRP    60      29.330  37.900  22.590  1.00  0.00           C
ATOM    781  HB1 TRP    60      28.500  37.200  22.720  1.00  0.00           H
ATOM    782  HB2 TRP    60      29.250  38.120  21.520  1.00  0.00           H
ATOM    783  CG  TRP    60      29.060  39.260  23.270  1.00  0.00           C
ATOM    784  CD1 TRP    60      28.470  39.550  24.450  1.00  0.00           C
ATOM    785  HD1 TRP    60      28.020  38.830  25.110  1.00  0.00           H
ATOM    786  NE1 TRP    60      28.200  40.920  24.560  1.00  0.00           N
ATOM    787  HE1 TRP    60      27.750  41.420  25.310  1.00  0.00           H
ATOM    788  CE2 TRP    60      28.680  41.600  23.430  1.00  0.00           C
ATOM    789  CZ2 TRP    60      28.670  42.920  22.900  1.00  0.00           C
ATOM    790  HZ2 TRP    60      28.390  43.780  23.480  1.00  0.00           H
ATOM    791  CH2 TRP    60      29.370  43.200  21.680  1.00  0.00           C
ATOM    792  HH2 TRP    60      29.420  44.200  21.260  1.00  0.00           H
ATOM    793  CZ3 TRP    60      29.940  42.160  20.940  1.00  0.00           C
ATOM    794  HZ3 TRP    60      30.420  42.390  20.000  1.00  0.00           H
ATOM    795  CE3 TRP    60      29.820  40.860  21.360  1.00  0.00           C
ATOM    796  HE3 TRP    60      30.240  40.060  20.760  1.00  0.00           H
ATOM    797  CD2 TRP    60      29.230  40.540  22.640  1.00  0.00           C
ATOM    798  C   TRP    60      31.720  37.540  21.880  1.00  0.00           C
ATOM    799  O   TRP    60      31.590  37.030  20.800  1.00  0.00           O
ATOM    800  N   ALA    61      32.700  38.350  22.100  1.00  0.00           N
ATOM    801  H   ALA    61      32.790  38.630  23.070  1.00  0.00           H
ATOM    802  CA  ALA    61      33.810  38.670  21.220  1.00  0.00           C
ATOM    803  HA  ALA    61      33.790  38.030  20.340  1.00  0.00           H
ATOM    804  CB  ALA    61      33.670  40.030  20.620  1.00  0.00           C
ATOM    805  HB1 ALA    61      34.400  40.160  19.830  1.00  0.00           H
ATOM    806  HB2 ALA    61      32.710  40.060  20.100  1.00  0.00           H
ATOM    807  HB3 ALA    61      33.580  40.820  21.370  1.00  0.00           H
ATOM    808  C   ALA    61      35.200  38.360  21.830  1.00  0.00           C
ATOM    809  O   ALA    61      36.170  38.950  21.390  1.00  0.00           O
ATOM    810  N   GLY    65      35.160  37.560  22.940  1.00  0.00           N
ATOM    811  H   GLY    65      34.300  37.100  23.180  1.00  0.00           H
ATOM    812  CA  GLY    65      36.420  36.940  23.370  1.00  0.00           C
ATOM    813  HA1 GLY    65      37.230  37.010  22.640  1.00  0.00           H
ATOM    814  HA2 GLY    65      36.200  35.890  23.500  1.00  0.00           H
ATOM    815  C   GLY    65      37.080  37.490  24.690  1.00  0.00           C
ATOM    816  O   GLY    65      38.020  36.840  25.090  1.00  0.00           O
ATOM    817  N   ASP    66      36.450  38.480  25.370  1.00  0.00           N
ATOM    818  H   ASP    66      35.630  38.860  24.930  1.00  0.00           H
ATOM    819  CA  ASP    66      37.070  39.070  26.590  1.00  0.00           C
ATOM    820  HA  ASP    66      38.150  38.980  26.470  1.00  0.00           H
ATOM    821  CB  ASP    66      36.680  40.520  26.760  1.00  0.00           C
ATOM    822  HB1 ASP    66      37.090  40.910  27.690  1.00  0.00           H
ATOM    823  HB2 ASP    66      35.590  40.550  26.810  1.00  0.00           H
ATOM    824  CG  ASP    66      37.260  41.470  25.650  1.00  0.00           C
ATOM    825  OD1 ASP    66      38.500  41.480  25.410  1.00  0.00           O
ATOM    826  OD2 ASP    66      36.470  41.880  24.810  1.00  0.00           O
ATOM    827  C   ASP    66      36.700  38.350  27.960  1.00  0.00           C
ATOM    828  O   ASP    66      35.610  37.850  28.100  1.00  0.00           O
ATOM    829  N   ARG    67      37.600  38.310  28.900  1.00  0.00           N
ATOM    830  H   ARG    67      38.410  38.900  28.830  1.00  0.00           H
ATOM    831  CA  ARG    67      37.600  37.450  30.060  1.00  0.00           C
ATOM    832  HA  ARG    67      36.710  36.820  29.950  1.00  0.00           H
ATOM    833  CB  ARG    67      38.870  36.510  30.040  1.00  0.00           C
ATOM    834  HB1 ARG    67      38.870  35.850  30.910  1.00  0.00           H
ATOM    835  HB2 ARG    67      39.750  37.120  29.830  1.00  0.00           H
ATOM    836  CG  ARG    67      38.680  35.580  28.860  1.00  0.00           C
ATOM    837  HG1 ARG    67      38.540  36.070  27.890  1.00  0.00           H
ATOM    838  HG2 ARG    67      37.850  34.890  29.050  1.00  0.00           H
ATOM    839  CD  ARG    67      39.970  34.830  28.740  1.00  0.00           C
ATOM    840  HD1 ARG    67      40.240  34.400  29.710  1.00  0.00           H
ATOM    841  HD2 ARG    67      40.800  35.510  28.510  1.00  0.00           H
ATOM    842  NE  ARG    67      40.060  33.890  27.590  1.00  0.00           N
ATOM    843  HE  ARG    67      39.890  32.910  27.760  1.00  0.00           H
ATOM    844  CZ  ARG    67      40.370  34.170  26.400  1.00  0.00           C
ATOM    845  NH1 ARG    67      40.650  35.340  25.940  1.00  0.00           N
ATOM    846 1HH1 ARG    67      40.390  36.190  26.420  1.00  0.00           H
ATOM    847 2HH1 ARG    67      40.620  35.410  24.930  1.00  0.00           H
ATOM    848  NH2 ARG    67      40.310  33.270  25.460  1.00  0.00           N
ATOM    849 1HH2 ARG    67      39.930  32.380  25.730  1.00  0.00           H
ATOM    850 2HH2 ARG    67      40.280  33.570  24.490  1.00  0.00           H
ATOM    851  C   ARG    67      37.480  38.120  31.430  1.00  0.00           C
ATOM    852  O   ARG    67      37.990  39.180  31.620  1.00  0.00           O
ATOM    853  N   THR    68      37.030  37.340  32.370  1.00  0.00           N
ATOM    854  H   THR    68      36.680  36.450  32.060  1.00  0.00           H
ATOM    855  CA  THR    68      37.130  37.650  33.800  1.00  0.00           C
ATOM    856  HA  THR    68      37.960  38.310  34.020  1.00  0.00           H
ATOM    857  CB  THR    68      35.750  38.100  34.330  1.00  0.00           C
ATOM    858  HB  THR    68      35.170  37.180  34.330  1.00  0.00           H
ATOM    859  CG2 THR    68      35.690  38.540  35.780  1.00  0.00           C
ATOM    860 1HG2 THR    68      36.340  39.380  36.000  1.00  0.00           H
ATOM    861 2HG2 THR    68      34.660  38.860  35.960  1.00  0.00           H
ATOM    862 3HG2 THR    68      36.140  37.780  36.410  1.00  0.00           H
ATOM    863  OG1 THR    68      35.300  39.260  33.570  1.00  0.00           O
ATOM    864  HG1 THR    68      35.950  39.950  33.720  1.00  0.00           H
ATOM    865  C   THR    68      37.490  36.310  34.500  1.00  0.00           C
ATOM    866  O   THR    68      37.030  35.230  34.100  1.00  0.00           O
ATOM    867  N   TYR    69      38.100  36.330  35.680  1.00  0.00           N
ATOM    868  H   TYR    69      38.150  37.250  36.090  1.00  0.00           H
ATOM    869  CA  TYR    69      38.540  35.250  36.610  1.00  0.00           C
ATOM    870  HA  TYR    69      38.040  34.320  36.360  1.00  0.00           H
ATOM    871  CB  TYR    69      39.990  34.960  36.390  1.00  0.00           C
ATOM    872  HB1 TYR    69      40.250  34.370  37.270  1.00  0.00           H
ATOM    873  HB2 TYR    69      40.570  35.880  36.440  1.00  0.00           H
ATOM    874  CG  TYR    69      40.320  34.370  34.990  1.00  0.00           C
ATOM    875  CD1 TYR    69      40.940  35.100  34.000  1.00  0.00           C
ATOM    876  HD1 TYR    69      41.190  36.120  34.240  1.00  0.00           H
ATOM    877  CE1 TYR    69      41.030  34.590  32.690  1.00  0.00           C
ATOM    878  HE1 TYR    69      41.430  35.190  31.890  1.00  0.00           H
ATOM    879  CZ  TYR    69      40.890  33.190  32.540  1.00  0.00           C
ATOM    880  OH  TYR    69      41.310  32.640  31.380  1.00  0.00           O
ATOM    881  HH  TYR    69      41.920  33.280  31.000  1.00  0.00           H
ATOM    882  CE2 TYR    69      40.260  32.420  33.530  1.00  0.00           C
ATOM    883  HE2 TYR    69      40.190  31.350  33.520  1.00  0.00           H
ATOM    884  CD2 TYR    69      39.940  33.010  34.770  1.00  0.00           C
ATOM    885  HD2 TYR    69      39.390  32.440  35.500  1.00  0.00           H
ATOM    886  C   TYR    69      38.320  35.450  38.200  1.00  0.00           C
ATOM    887  O   TYR    69      38.420  36.580  38.690  1.00  0.00           O
ATOM    888  N   GLY    70      38.020  34.390  38.960  1.00  0.00           N
ATOM    889  H   GLY    70      37.750  33.520  38.530  1.00  0.00           H
ATOM    890  CA  GLY    70      37.910  34.450  40.400  1.00  0.00           C
ATOM    891  HA1 GLY    70      37.620  33.460  40.750  1.00  0.00           H
ATOM    892  HA2 GLY    70      37.160  35.190  40.660  1.00  0.00           H
ATOM    893  C   GLY    70      39.210  34.780  41.200  1.00  0.00           C
ATOM    894  O   GLY    70      40.210  35.260  40.620  1.00  0.00           O
ATOM    895  N   THR    71      39.090  34.590  42.520  1.00  0.00           N
ATOM    896  H   THR    71      38.210  34.150  42.760  1.00  0.00           H
ATOM    897  CA  THR    71      40.060  35.020  43.580  1.00  0.00           C
ATOM    898  HA  THR    71      40.620  35.810  43.070  1.00  0.00           H
ATOM    899  CB  THR    71      39.370  35.630  44.770  1.00  0.00           C
ATOM    900  HB  THR    71      40.030  36.140  45.460  1.00  0.00           H
ATOM    901  CG2 THR    71      38.390  36.750  44.260  1.00  0.00           C
ATOM    902 1HG2 THR    71      38.860  37.400  43.520  1.00  0.00           H
ATOM    903 2HG2 THR    71      37.440  36.350  43.900  1.00  0.00           H
ATOM    904 3HG2 THR    71      37.960  37.340  45.080  1.00  0.00           H
ATOM    905  OG1 THR    71      38.650  34.660  45.570  1.00  0.00           O
ATOM    906  HG1 THR    71      39.210  34.260  46.230  1.00  0.00           H
ATOM    907  C   THR    71      41.070  33.920  44.010  1.00  0.00           C
ATOM    908  O   THR    71      40.870  32.710  43.850  1.00  0.00           O
ATOM    909  N   ASP    72      42.130  34.310  44.760  1.00  0.00           N
ATOM    910  H   ASP    72      42.340  35.280  44.970  1.00  0.00           H
ATOM    911  CA  ASP    72      43.030  33.390  45.500  1.00  0.00           C
ATOM    912  HA  ASP    72      43.710  34.050  46.030  1.00  0.00           H
ATOM    913  CB  ASP    72      42.300  32.700  46.650  1.00  0.00           C
ATOM    914  HB1 ASP    72      42.980  32.440  47.470  1.00  0.00           H
ATOM    915  HB2 ASP    72      41.730  31.920  46.150  1.00  0.00           H
ATOM    916  CG  ASP    72      41.290  33.640  47.380  1.00  0.00           C
ATOM    917  OD1 ASP    72      41.610  34.770  47.870  1.00  0.00           O
ATOM    918  OD2 ASP    72      40.080  33.360  47.320  1.00  0.00           O
ATOM    919  C   ASP    72      43.990  32.510  44.760  1.00  0.00           C
ATOM    920  O   ASP    72      45.200  32.730  44.790  1.00  0.00           O
ATOM    921  N   SER    73      43.430  31.560  43.990  1.00  0.00           N
ATOM    922  H   SER    73      42.440  31.360  43.970  1.00  0.00           H
ATOM    923  CA  SER    73      44.310  30.600  43.160  1.00  0.00           C
ATOM    924  HA  SER    73      45.270  31.100  43.110  1.00  0.00           H
ATOM    925  CB  SER    73      44.530  29.320  43.960  1.00  0.00           C
ATOM    926  HB1 SER    73      45.070  29.490  44.900  1.00  0.00           H
ATOM    927  HB2 SER    73      45.070  28.650  43.290  1.00  0.00           H
ATOM    928  OG  SER    73      43.300  28.690  44.380  1.00  0.00           O
ATOM    929  HG  SER    73      43.530  27.950  44.950  1.00  0.00           H
ATOM    930  C   SER    73      43.810  30.420  41.710  1.00  0.00           C
ATOM    931  O   SER    73      44.090  29.380  41.100  1.00  0.00           O
ATOM    932  N   VAL    74      42.980  31.320  41.200  1.00  0.00           N
ATOM    933  H   VAL    74      42.640  32.100  41.730  1.00  0.00           H
ATOM    934  CA  VAL    74      42.360  31.130  39.860  1.00  0.00           C
ATOM    935  HA  VAL    74      42.270  30.050  39.760  1.00  0.00           H
ATOM    936  CB  VAL    74      40.860  31.540  39.900  1.00  0.00           C
ATOM    937  HB  VAL    74      40.820  32.600  40.150  1.00  0.00           H
ATOM    938  CG1 VAL    74      40.140  31.400  38.540  1.00  0.00           C
ATOM    939 1HG1 VAL    74      39.050  31.420  38.620  1.00  0.00           H
ATOM    940 2HG1 VAL    74      40.530  32.260  38.000  1.00  0.00           H
ATOM    941 3HG1 VAL    74      40.390  30.540  37.910  1.00  0.00           H
ATOM    942  CG2 VAL    74      40.040  30.620  40.760  1.00  0.00           C
ATOM    943 1HG2 VAL    74      40.560  30.520  41.720  1.00  0.00           H
ATOM    944 2HG2 VAL    74      39.070  31.110  40.860  1.00  0.00           H
ATOM    945 3HG2 VAL    74      40.000  29.630  40.310  1.00  0.00           H
ATOM    946  C   VAL    74      43.200  31.660  38.690  1.00  0.00           C
ATOM    947  O   VAL    74      43.620  30.940  37.770  1.00  0.00           O
ATOM    948  N   LYS    75      43.590  32.940  38.800  1.00  0.00           N
ATOM    949  H   LYS    75      43.430  33.440  39.660  1.00  0.00           H
ATOM    950  CA  LYS    75      44.060  33.640  37.640  1.00  0.00           C
ATOM    951  HA  LYS    75      43.360  33.590  36.810  1.00  0.00           H
ATOM    952  CB  LYS    75      44.230  35.140  38.030  1.00  0.00           C
ATOM    953  HB1 LYS    75      45.040  35.550  37.420  1.00  0.00           H
ATOM    954  HB2 LYS    75      44.550  35.190  39.070  1.00  0.00           H
ATOM    955  CG  LYS    75      42.980  36.030  37.870  1.00  0.00           C
ATOM    956  HG1 LYS    75      42.080  35.530  38.230  1.00  0.00           H
ATOM    957  HG2 LYS    75      42.810  36.140  36.800  1.00  0.00           H
ATOM    958  CD  LYS    75      43.140  37.430  38.460  1.00  0.00           C
ATOM    959  HD1 LYS    75      43.910  38.090  38.070  1.00  0.00           H
ATOM    960  HD2 LYS    75      43.410  37.310  39.510  1.00  0.00           H
ATOM    961  CE  LYS    75      41.760  38.080  38.390  1.00  0.00           C
ATOM    962  HE1 LYS    75      41.310  37.840  37.430  1.00  0.00           H
ATOM    963  HE2 LYS    75      41.800  39.160  38.490  1.00  0.00           H
ATOM    964  NZ  LYS    75      40.880  37.620  39.520  1.00  0.00           N
ATOM    965  HZ1 LYS    75      41.270  37.750  40.440  1.00  0.00           H
ATOM    966  HZ2 LYS    75      39.990  38.110  39.560  1.00  0.00           H
ATOM    967  HZ3 LYS    75      40.610  36.660  39.360  1.00  0.00           H
ATOM    968  C   LYS    75      45.410  33.190  37.070  1.00  0.00           C
ATOM    969  O   LYS    75      45.570  33.160  35.830  1.00  0.00           O
ATOM    970  N   GLY    76      46.340  32.780  37.900  1.00  0.00           N
ATOM    971  H   GLY    76      46.080  32.880  38.870  1.00  0.00           H
ATOM    972  CA  GLY    76      47.620  32.220  37.640  1.00  0.00           C
ATOM    973  HA1 GLY    76      48.150  32.420  38.580  1.00  0.00           H
ATOM    974  HA2 GLY    76      48.100  32.750  36.820  1.00  0.00           H
ATOM    975  C   GLY    76      47.640  30.720  37.470  1.00  0.00           C
ATOM    976  O   GLY    76      48.750  30.220  37.340  1.00  0.00           O
ATOM    977  N   ARG    77      46.490  30.020  37.370  1.00  0.00           N
ATOM    978  H   ARG    77      45.640  30.570  37.420  1.00  0.00           H
ATOM    979  CA  ARG    77      46.430  28.570  37.010  1.00  0.00           C
ATOM    980  HA  ARG    77      47.390  28.170  36.680  1.00  0.00           H
ATOM    981  CB  ARG    77      46.070  27.760  38.290  1.00  0.00           C
ATOM    982  HB1 ARG    77      45.830  26.740  38.000  1.00  0.00           H
ATOM    983  HB2 ARG    77      45.150  28.170  38.720  1.00  0.00           H
ATOM    984  CG  ARG    77      47.140  27.630  39.460  1.00  0.00           C
ATOM    985  HG1 ARG    77      47.110  28.630  39.900  1.00  0.00           H
ATOM    986  HG2 ARG    77      48.060  27.220  39.040  1.00  0.00           H
ATOM    987  CD  ARG    77      46.720  26.530  40.460  1.00  0.00           C
ATOM    988  HD1 ARG    77      47.450  26.430  41.270  1.00  0.00           H
ATOM    989  HD2 ARG    77      46.640  25.610  39.890  1.00  0.00           H
ATOM    990  NE  ARG    77      45.410  26.890  41.090  1.00  0.00           N
ATOM    991  HE  ARG    77      45.310  27.850  41.400  1.00  0.00           H
ATOM    992  CZ  ARG    77      44.460  26.030  41.420  1.00  0.00           C
ATOM    993  NH1 ARG    77      44.510  24.780  41.300  1.00  0.00           N
ATOM    994 1HH1 ARG    77      45.310  24.390  40.830  1.00  0.00           H
ATOM    995 2HH1 ARG    77      43.760  24.210  41.660  1.00  0.00           H
ATOM    996  NH2 ARG    77      43.370  26.570  41.890  1.00  0.00           N
ATOM    997 1HH2 ARG    77      43.390  27.570  41.950  1.00  0.00           H
ATOM    998 2HH2 ARG    77      42.570  25.960  42.020  1.00  0.00           H
ATOM    999  C   ARG    77      45.410  28.140  35.980  1.00  0.00           C
ATOM   1000  O   ARG    77      45.510  27.070  35.400  1.00  0.00           O
ATOM   1001  N   PHE    78      44.350  28.980  35.790  1.00  0.00           N
ATOM   1002  H   PHE    78      44.450  29.860  36.280  1.00  0.00           H
ATOM   1003  CA  PHE    78      43.070  28.520  35.090  1.00  0.00           C
ATOM   1004  HA  PHE    78      43.290  27.500  34.770  1.00  0.00           H
ATOM   1005  CB  PHE    78      41.760  28.500  35.840  1.00  0.00           C
ATOM   1006  HB1 PHE    78      40.970  28.250  35.140  1.00  0.00           H
ATOM   1007  HB2 PHE    78      41.470  29.480  36.220  1.00  0.00           H
ATOM   1008  CG  PHE    78      41.650  27.590  37.090  1.00  0.00           C
ATOM   1009  CD1 PHE    78      42.700  26.650  37.420  1.00  0.00           C
ATOM   1010  HD1 PHE    78      43.560  26.510  36.790  1.00  0.00           H
ATOM   1011  CE1 PHE    78      42.480  25.670  38.390  1.00  0.00           C
ATOM   1012  HE1 PHE    78      43.230  24.910  38.580  1.00  0.00           H
ATOM   1013  CZ  PHE    78      41.280  25.590  39.000  1.00  0.00           C
ATOM   1014  HZ  PHE    78      41.140  24.870  39.800  1.00  0.00           H
ATOM   1015  CE2 PHE    78      40.220  26.490  38.770  1.00  0.00           C
ATOM   1016  HE2 PHE    78      39.240  26.420  39.210  1.00  0.00           H
ATOM   1017  CD2 PHE    78      40.430  27.530  37.870  1.00  0.00           C
ATOM   1018  HD2 PHE    78      39.640  28.240  37.660  1.00  0.00           H
ATOM   1019  C   PHE    78      42.970  29.340  33.840  1.00  0.00           C
ATOM   1020  O   PHE    78      43.370  30.470  33.820  1.00  0.00           O
ATOM   1021  N   ALA    79      42.350  28.800  32.840  1.00  0.00           N
ATOM   1022  H   ALA    79      42.170  27.810  32.820  1.00  0.00           H
ATOM   1023  CA  ALA    79      42.330  29.440  31.490  1.00  0.00           C
ATOM   1024  HA  ALA    79      42.250  30.510  31.630  1.00  0.00           H
ATOM   1025  CB  ALA    79      43.630  29.130  30.770  1.00  0.00           C
ATOM   1026  HB1 ALA    79      43.690  28.050  30.650  1.00  0.00           H
ATOM   1027  HB2 ALA    79      43.740  29.600  29.790  1.00  0.00           H
ATOM   1028  HB3 ALA    79      44.510  29.490  31.320  1.00  0.00           H
ATOM   1029  C   ALA    79      41.030  29.060  30.690  1.00  0.00           C
ATOM   1030  O   ALA    79      40.820  27.880  30.450  1.00  0.00           O
ATOM   1031  N   ILE    80      40.230  30.060  30.290  1.00  0.00           N
ATOM   1032  H   ILE    80      40.590  31.000  30.340  1.00  0.00           H
ATOM   1033  CA  ILE    80      38.860  29.900  29.700  1.00  0.00           C
ATOM   1034  HA  ILE    80      38.560  28.860  29.780  1.00  0.00           H
ATOM   1035  CB  ILE    80      37.790  30.710  30.460  1.00  0.00           C
ATOM   1036  HB  ILE    80      38.080  30.680  31.510  1.00  0.00           H
ATOM   1037  CG2 ILE    80      37.890  32.180  30.170  1.00  0.00           C
ATOM   1038 1HG2 ILE    80      38.930  32.480  30.190  1.00  0.00           H
ATOM   1039 2HG2 ILE    80      37.580  32.460  29.160  1.00  0.00           H
ATOM   1040 3HG2 ILE    80      37.230  32.720  30.850  1.00  0.00           H
ATOM   1041  CG1 ILE    80      36.380  30.050  30.250  1.00  0.00           C
ATOM   1042 1HG1 ILE    80      36.430  29.020  30.600  1.00  0.00           H
ATOM   1043 2HG1 ILE    80      36.160  30.010  29.190  1.00  0.00           H
ATOM   1044  CD  ILE    80      35.350  30.840  30.980  1.00  0.00           C
ATOM   1045  HD1 ILE    80      35.160  31.820  30.550  1.00  0.00           H
ATOM   1046  HD2 ILE    80      34.400  30.310  30.970  1.00  0.00           H
ATOM   1047  HD3 ILE    80      35.680  31.100  31.980  1.00  0.00           H
ATOM   1048  C   ILE    80      38.790  30.330  28.250  1.00  0.00           C
ATOM   1049  O   ILE    80      39.530  31.170  27.770  1.00  0.00           O
ATOM   1050  N   SER    81      37.910  29.720  27.430  1.00  0.00           N
ATOM   1051  H   SER    81      37.520  28.860  27.780  1.00  0.00           H
ATOM   1052  CA  SER    81      37.800  30.110  26.030  1.00  0.00           C
ATOM   1053  HA  SER    81      37.850  31.180  25.840  1.00  0.00           H
ATOM   1054  CB  SER    81      38.840  29.330  25.280  1.00  0.00           C
ATOM   1055  HB1 SER    81      38.630  28.280  25.040  1.00  0.00           H
ATOM   1056  HB2 SER    81      39.790  29.300  25.810  1.00  0.00           H
ATOM   1057  OG  SER    81      39.040  30.020  24.050  1.00  0.00           O
ATOM   1058  HG  SER    81      39.540  29.380  23.530  1.00  0.00           H
ATOM   1059  C   SER    81      36.480  29.590  25.450  1.00  0.00           C
ATOM   1060  O   SER    81      35.960  28.530  25.880  1.00  0.00           O
ATOM   1061  N   ARG    82      36.010  30.320  24.420  1.00  0.00           N
ATOM   1062  H   ARG    82      36.580  31.090  24.100  1.00  0.00           H
ATOM   1063  CA  ARG    82      34.870  29.840  23.630  1.00  0.00           C
ATOM   1064  HA  ARG    82      34.490  28.910  24.040  1.00  0.00           H
ATOM   1065  CB  ARG    82      33.700  30.850  23.790  1.00  0.00           C
ATOM   1066  HB1 ARG    82      33.590  30.840  24.870  1.00  0.00           H
ATOM   1067  HB2 ARG    82      32.820  30.400  23.320  1.00  0.00           H
ATOM   1068  CG  ARG    82      33.960  32.270  23.330  1.00  0.00           C
ATOM   1069  HG1 ARG    82      34.430  32.300  22.350  1.00  0.00           H
ATOM   1070  HG2 ARG    82      34.750  32.710  23.930  1.00  0.00           H
ATOM   1071  CD  ARG    82      32.760  33.160  23.220  1.00  0.00           C
ATOM   1072  HD1 ARG    82      33.100  34.170  23.450  1.00  0.00           H
ATOM   1073  HD2 ARG    82      31.980  32.940  23.960  1.00  0.00           H
ATOM   1074  NE  ARG    82      32.190  33.210  21.870  1.00  0.00           N
ATOM   1075  HE  ARG    82      32.820  33.400  21.110  1.00  0.00           H
ATOM   1076  CZ  ARG    82      30.910  33.170  21.600  1.00  0.00           C
ATOM   1077  NH1 ARG    82      30.030  33.130  22.480  1.00  0.00           N
ATOM   1078 1HH1 ARG    82      30.380  33.120  23.430  1.00  0.00           H
ATOM   1079 2HH1 ARG    82      29.060  33.320  22.280  1.00  0.00           H
ATOM   1080  NH2 ARG    82      30.550  33.160  20.360  1.00  0.00           N
ATOM   1081 1HH2 ARG    82      31.230  33.110  19.620  1.00  0.00           H
ATOM   1082 2HH2 ARG    82      29.580  33.000  20.160  1.00  0.00           H
ATOM   1083  C   ARG    82      35.320  29.470  22.180  1.00  0.00           C
ATOM   1084  O   ARG    82      36.230  30.110  21.570  1.00  0.00           O
ATOM   1085  N   ASP    83      34.710  28.460  21.650  1.00  0.00           N
ATOM   1086  H   ASP    83      34.120  27.880  22.240  1.00  0.00           H
ATOM   1087  CA  ASP    83      34.990  27.990  20.280  1.00  0.00           C
ATOM   1088  HA  ASP    83      35.820  28.550  19.850  1.00  0.00           H
ATOM   1089  CB  ASP    83      35.350  26.540  20.330  1.00  0.00           C
ATOM   1090  HB1 ASP    83      34.520  26.020  20.790  1.00  0.00           H
ATOM   1091  HB2 ASP    83      36.250  26.450  20.940  1.00  0.00           H
ATOM   1092  CG  ASP    83      35.820  25.830  19.040  1.00  0.00           C
ATOM   1093  OD1 ASP    83      36.610  24.860  19.240  1.00  0.00           O
ATOM   1094  OD2 ASP    83      35.500  26.220  17.890  1.00  0.00           O
ATOM   1095  C   ASP    83      33.840  28.270  19.330  1.00  0.00           C
ATOM   1096  O   ASP    83      32.730  27.740  19.330  1.00  0.00           O
ATOM   1097  N   ASN    84      34.120  29.160  18.340  1.00  0.00           N
ATOM   1098  H   ASN    84      35.070  29.490  18.360  1.00  0.00           H
ATOM   1099  CA  ASN    84      33.160  29.700  17.360  1.00  0.00           C
ATOM   1100  HA  ASN    84      32.220  29.670  17.910  1.00  0.00           H
ATOM   1101  CB  ASN    84      33.600  31.060  16.930  1.00  0.00           C
ATOM   1102  HB1 ASN    84      32.890  31.510  16.230  1.00  0.00           H
ATOM   1103  HB2 ASN    84      34.550  30.960  16.410  1.00  0.00           H
ATOM   1104  CG  ASN    84      33.760  31.980  18.170  1.00  0.00           C
ATOM   1105  OD1 ASN    84      32.760  32.430  18.660  1.00  0.00           O
ATOM   1106  ND2 ASN    84      34.980  32.100  18.650  1.00  0.00           N
ATOM   1107 1HD2 ASN    84      35.780  31.540  18.400  1.00  0.00           H
ATOM   1108 2HD2 ASN    84      35.130  32.730  19.420  1.00  0.00           H
ATOM   1109  C   ASN    84      32.850  28.700  16.210  1.00  0.00           C
ATOM   1110  O   ASN    84      31.730  28.700  15.750  1.00  0.00           O
ATOM   1111  N   ALA    85      33.750  27.780  15.840  1.00  0.00           N
ATOM   1112  H   ALA    85      34.680  27.690  16.220  1.00  0.00           H
ATOM   1113  CA  ALA    85      33.470  26.700  14.870  1.00  0.00           C
ATOM   1114  HA  ALA    85      32.940  27.080  14.000  1.00  0.00           H
ATOM   1115  CB  ALA    85      34.810  26.160  14.480  1.00  0.00           C
ATOM   1116  HB1 ALA    85      35.300  25.770  15.380  1.00  0.00           H
ATOM   1117  HB2 ALA    85      34.690  25.420  13.700  1.00  0.00           H
ATOM   1118  HB3 ALA    85      35.500  26.930  14.130  1.00  0.00           H
ATOM   1119  C   ALA    85      32.570  25.540  15.480  1.00  0.00           C
ATOM   1120  O   ALA    85      32.180  24.710  14.690  1.00  0.00           O
ATOM   1121  N   LYS    86      32.310  25.470  16.800  1.00  0.00           N
ATOM   1122  H   LYS    86      32.800  26.150  17.370  1.00  0.00           H
ATOM   1123  CA  LYS    86      31.560  24.340  17.460  1.00  0.00           C
ATOM   1124  HA  LYS    86      31.100  23.680  16.730  1.00  0.00           H
ATOM   1125  CB  LYS    86      32.510  23.530  18.260  1.00  0.00           C
ATOM   1126  HB1 LYS    86      31.880  22.920  18.910  1.00  0.00           H
ATOM   1127  HB2 LYS    86      33.140  24.250  18.780  1.00  0.00           H
ATOM   1128  CG  LYS    86      33.270  22.620  17.330  1.00  0.00           C
ATOM   1129  HG1 LYS    86      33.720  23.130  16.470  1.00  0.00           H
ATOM   1130  HG2 LYS    86      32.590  21.900  16.880  1.00  0.00           H
ATOM   1131  CD  LYS    86      34.360  21.930  18.150  1.00  0.00           C
ATOM   1132  HD1 LYS    86      33.790  21.420  18.930  1.00  0.00           H
ATOM   1133  HD2 LYS    86      35.000  22.630  18.680  1.00  0.00           H
ATOM   1134  CE  LYS    86      35.080  20.850  17.260  1.00  0.00           C
ATOM   1135  HE1 LYS    86      35.370  21.310  16.310  1.00  0.00           H
ATOM   1136  HE2 LYS    86      34.450  19.980  17.090  1.00  0.00           H
ATOM   1137  NZ  LYS    86      36.310  20.310  17.890  1.00  0.00           N
ATOM   1138  HZ1 LYS    86      36.830  21.090  18.260  1.00  0.00           H
ATOM   1139  HZ2 LYS    86      36.130  19.680  18.660  1.00  0.00           H
ATOM   1140  HZ3 LYS    86      36.810  19.730  17.240  1.00  0.00           H
ATOM   1141  C   LYS    86      30.340  24.930  18.180  1.00  0.00           C
ATOM   1142  O   LYS    86      29.460  24.110  18.440  1.00  0.00           O
ATOM   1143  N   ASN    87      30.270  26.170  18.620  1.00  0.00           N
ATOM   1144  H   ASN    87      31.050  26.790  18.460  1.00  0.00           H
ATOM   1145  CA  ASN    87      29.230  26.790  19.490  1.00  0.00           C
ATOM   1146  HA  ASN    87      29.540  27.830  19.570  1.00  0.00           H
ATOM   1147  CB  ASN    87      27.860  26.770  18.770  1.00  0.00           C
ATOM   1148  HB1 ASN    87      27.100  27.230  19.410  1.00  0.00           H
ATOM   1149  HB2 ASN    87      27.580  25.720  18.700  1.00  0.00           H
ATOM   1150  CG  ASN    87      27.680  27.440  17.430  1.00  0.00           C
ATOM   1151  OD1 ASN    87      27.160  28.560  17.290  1.00  0.00           O
ATOM   1152  ND2 ASN    87      28.000  26.800  16.340  1.00  0.00           N
ATOM   1153 1HD2 ASN    87      28.480  25.910  16.380  1.00  0.00           H
ATOM   1154 2HD2 ASN    87      27.830  27.190  15.430  1.00  0.00           H
ATOM   1155  C   ASN    87      29.290  26.260  20.980  1.00  0.00           C
ATOM   1156  O   ASN    87      28.260  25.950  21.590  1.00  0.00           O
ATOM   1157  N   THR    88      30.540  26.160  21.510  1.00  0.00           N
ATOM   1158  H   THR    88      31.280  26.480  20.900  1.00  0.00           H
ATOM   1159  CA  THR    88      30.960  25.600  22.800  1.00  0.00           C
ATOM   1160  HA  THR    88      30.120  25.580  23.490  1.00  0.00           H
ATOM   1161  CB  THR    88      31.470  24.170  22.540  1.00  0.00           C
ATOM   1162  HB  THR    88      31.610  23.760  23.550  1.00  0.00           H
ATOM   1163  CG2 THR    88      30.710  23.200  21.740  1.00  0.00           C
ATOM   1164 1HG2 THR    88      30.410  23.670  20.800  1.00  0.00           H
ATOM   1165 2HG2 THR    88      31.250  22.270  21.550  1.00  0.00           H
ATOM   1166 3HG2 THR    88      29.830  22.850  22.260  1.00  0.00           H
ATOM   1167  OG1 THR    88      32.720  24.300  21.990  1.00  0.00           O
ATOM   1168  HG1 THR    88      33.150  23.440  21.910  1.00  0.00           H
ATOM   1169  C   THR    88      31.960  26.460  23.490  1.00  0.00           C
ATOM   1170  O   THR    88      32.540  27.450  22.960  1.00  0.00           O
ATOM   1171  N   MET    89      32.180  26.110  24.750  1.00  0.00           N
ATOM   1172  H   MET    89      31.600  25.440  25.250  1.00  0.00           H
ATOM   1173  CA  MET    89      33.080  26.870  25.670  1.00  0.00           C
ATOM   1174  HA  MET    89      33.870  27.170  24.970  1.00  0.00           H
ATOM   1175  CB  MET    89      32.300  27.870  26.460  1.00  0.00           C
ATOM   1176  HB1 MET    89      31.570  27.330  27.070  1.00  0.00           H
ATOM   1177  HB2 MET    89      31.650  28.520  25.870  1.00  0.00           H
ATOM   1178  CG  MET    89      33.150  28.880  27.300  1.00  0.00           C
ATOM   1179  HG1 MET    89      33.550  29.570  26.560  1.00  0.00           H
ATOM   1180  HG2 MET    89      34.030  28.420  27.740  1.00  0.00           H
ATOM   1181  SD  MET    89      32.310  29.940  28.530  1.00  0.00           S
ATOM   1182  CE  MET    89      31.800  28.600  29.610  1.00  0.00           C
ATOM   1183  HE1 MET    89      31.220  29.030  30.420  1.00  0.00           H
ATOM   1184  HE2 MET    89      31.210  27.860  29.070  1.00  0.00           H
ATOM   1185  HE3 MET    89      32.660  28.200  30.150  1.00  0.00           H
ATOM   1186  C   MET    89      33.830  25.830  26.560  1.00  0.00           C
ATOM   1187  O   MET    89      33.250  24.780  26.870  1.00  0.00           O
ATOM   1188  N   TYR    90      35.080  26.120  26.920  1.00  0.00           N
ATOM   1189  H   TYR    90      35.420  27.020  26.620  1.00  0.00           H
ATOM   1190  CA  TYR    90      36.010  25.190  27.550  1.00  0.00           C
ATOM   1191  HA  TYR    90      35.520  24.310  27.970  1.00  0.00           H
ATOM   1192  CB  TYR    90      37.020  24.780  26.540  1.00  0.00           C
ATOM   1193  HB1 TYR    90      37.810  24.190  27.000  1.00  0.00           H
ATOM   1194  HB2 TYR    90      37.490  25.710  26.220  1.00  0.00           H
ATOM   1195  CG  TYR    90      36.540  24.040  25.340  1.00  0.00           C
ATOM   1196  CD1 TYR    90      36.570  24.580  24.080  1.00  0.00           C
ATOM   1197  HD1 TYR    90      36.920  25.590  23.950  1.00  0.00           H
ATOM   1198  CE1 TYR    90      36.040  23.920  22.920  1.00  0.00           C
ATOM   1199  HE1 TYR    90      36.050  24.520  22.020  1.00  0.00           H
ATOM   1200  CZ  TYR    90      35.430  22.710  23.120  1.00  0.00           C
ATOM   1201  OH  TYR    90      34.710  22.130  22.050  1.00  0.00           O
ATOM   1202  HH  TYR    90      34.270  21.420  22.510  1.00  0.00           H
ATOM   1203  CE2 TYR    90      35.350  22.140  24.400  1.00  0.00           C
ATOM   1204  HE2 TYR    90      34.760  21.250  24.550  1.00  0.00           H
ATOM   1205  CD2 TYR    90      35.910  22.830  25.530  1.00  0.00           C
ATOM   1206  HD2 TYR    90      35.700  22.400  26.500  1.00  0.00           H
ATOM   1207  C   TYR    90      36.720  25.830  28.790  1.00  0.00           C
ATOM   1208  O   TYR    90      36.910  27.090  28.820  1.00  0.00           O
ATOM   1209  N   LEU    91      37.130  25.090  29.840  1.00  0.00           N
ATOM   1210  H   LEU    91      37.100  24.090  29.740  1.00  0.00           H
ATOM   1211  CA  LEU    91      37.980  25.730  30.920  1.00  0.00           C
ATOM   1212  HA  LEU    91      38.550  26.590  30.570  1.00  0.00           H
ATOM   1213  CB  LEU    91      37.090  26.050  32.130  1.00  0.00           C
ATOM   1214  HB1 LEU    91      36.440  25.180  32.280  1.00  0.00           H
ATOM   1215  HB2 LEU    91      36.310  26.770  31.920  1.00  0.00           H
ATOM   1216  CG  LEU    91      37.780  26.430  33.430  1.00  0.00           C
ATOM   1217  HG  LEU    91      38.740  25.910  33.520  1.00  0.00           H
ATOM   1218  CD1 LEU    91      38.070  27.870  33.380  1.00  0.00           C
ATOM   1219 1HD1 LEU    91      38.820  28.120  34.140  1.00  0.00           H
ATOM   1220 2HD1 LEU    91      38.430  28.150  32.390  1.00  0.00           H
ATOM   1221 3HD1 LEU    91      37.130  28.390  33.560  1.00  0.00           H
ATOM   1222  CD2 LEU    91      36.830  26.140  34.640  1.00  0.00           C
ATOM   1223 1HD2 LEU    91      37.330  26.410  35.580  1.00  0.00           H
ATOM   1224 2HD2 LEU    91      35.970  26.800  34.620  1.00  0.00           H
ATOM   1225 3HD2 LEU    91      36.580  25.080  34.610  1.00  0.00           H
ATOM   1226  C   LEU    91      39.060  24.750  31.370  1.00  0.00           C
ATOM   1227  O   LEU    91      38.760  23.710  31.930  1.00  0.00           O
ATOM   1228  N   GLN    92      40.350  25.040  31.070  1.00  0.00           N
ATOM   1229  H   GLN    92      40.490  25.970  30.710  1.00  0.00           H
ATOM   1230  CA  GLN    92      41.410  24.200  31.610  1.00  0.00           C
ATOM   1231  HA  GLN    92      41.100  23.160  31.710  1.00  0.00           H
ATOM   1232  CB  GLN    92      42.590  24.210  30.590  1.00  0.00           C
ATOM   1233  HB1 GLN    92      42.900  25.220  30.310  1.00  0.00           H
ATOM   1234  HB2 GLN    92      42.340  23.640  29.690  1.00  0.00           H
ATOM   1235  CG  GLN    92      43.930  23.560  31.160  1.00  0.00           C
ATOM   1236  HG1 GLN    92      44.150  23.900  32.170  1.00  0.00           H
ATOM   1237  HG2 GLN    92      44.760  23.770  30.490  1.00  0.00           H
ATOM   1238  CD  GLN    92      43.770  22.070  31.150  1.00  0.00           C
ATOM   1239  OE1 GLN    92      43.860  21.440  30.130  1.00  0.00           O
ATOM   1240  NE2 GLN    92      43.710  21.380  32.180  1.00  0.00           N
ATOM   1241 1HE2 GLN    92      43.700  21.850  33.080  1.00  0.00           H
ATOM   1242 2HE2 GLN    92      43.680  20.380  32.060  1.00  0.00           H
ATOM   1243  C   GLN    92      41.810  24.680  33.010  1.00  0.00           C
ATOM   1244  O   GLN    92      42.080  25.860  33.230  1.00  0.00           O
ATOM   1245  N   MET    93      41.820  23.690  33.910  1.00  0.00           N
ATOM   1246  H   MET    93      41.570  22.760  33.630  1.00  0.00           H
ATOM   1247  CA  MET    93      42.210  23.890  35.310  1.00  0.00           C
ATOM   1248  HA  MET    93      42.480  24.930  35.440  1.00  0.00           H
ATOM   1249  CB  MET    93      41.070  23.490  36.270  1.00  0.00           C
ATOM   1250  HB1 MET    93      41.430  23.760  37.270  1.00  0.00           H
ATOM   1251  HB2 MET    93      40.930  22.410  36.220  1.00  0.00           H
ATOM   1252  CG  MET    93      39.760  24.140  36.030  1.00  0.00           C
ATOM   1253  HG1 MET    93      39.310  23.720  35.130  1.00  0.00           H
ATOM   1254  HG2 MET    93      39.920  25.200  35.830  1.00  0.00           H
ATOM   1255  SD  MET    93      38.490  24.160  37.370  1.00  0.00           S
ATOM   1256  CE  MET    93      38.460  22.340  37.680  1.00  0.00           C
ATOM   1257  HE1 MET    93      37.900  22.190  38.610  1.00  0.00           H
ATOM   1258  HE2 MET    93      37.980  22.040  36.750  1.00  0.00           H
ATOM   1259  HE3 MET    93      39.430  21.880  37.850  1.00  0.00           H
ATOM   1260  C   MET    93      43.480  23.100  35.520  1.00  0.00           C
ATOM   1261  O   MET    93      43.490  21.940  35.030  1.00  0.00           O
ATOM   1262  N   ASN    94      44.430  23.700  36.240  1.00  0.00           N
ATOM   1263  H   ASN    94      44.160  24.550  36.690  1.00  0.00           H
ATOM   1264  CA  ASN    94      45.790  23.180  36.400  1.00  0.00           C
ATOM   1265  HA  ASN    94      45.770  22.140  36.080  1.00  0.00           H
ATOM   1266  CB  ASN    94      46.800  24.040  35.600  1.00  0.00           C
ATOM   1267  HB1 ASN    94      47.790  23.660  35.860  1.00  0.00           H
ATOM   1268  HB2 ASN    94      46.920  25.030  36.030  1.00  0.00           H
ATOM   1269  CG  ASN    94      46.640  24.050  34.070  1.00  0.00           C
ATOM   1270  OD1 ASN    94      46.420  23.000  33.400  1.00  0.00           O
ATOM   1271  ND2 ASN    94      46.380  25.210  33.550  1.00  0.00           N
ATOM   1272 1HD2 ASN    94      46.500  25.990  34.180  1.00  0.00           H
ATOM   1273 2HD2 ASN    94      46.180  25.460  32.600  1.00  0.00           H
ATOM   1274  C   ASN    94      46.170  23.120  37.860  1.00  0.00           C
ATOM   1275  O   ASN    94      45.540  23.880  38.630  1.00  0.00           O
ATOM   1276  N   SER    95      47.130  22.300  38.310  1.00  0.00           N
ATOM   1277  H   SER    95      47.520  21.620  37.670  1.00  0.00           H
ATOM   1278  CA  SER    95      47.760  22.310  39.660  1.00  0.00           C
ATOM   1279  HA  SER    95      48.240  21.350  39.800  1.00  0.00           H
ATOM   1280  CB  SER    95      48.970  23.300  39.730  1.00  0.00           C
ATOM   1281  HB1 SER    95      49.850  23.030  39.140  1.00  0.00           H
ATOM   1282  HB2 SER    95      49.300  23.490  40.760  1.00  0.00           H
ATOM   1283  OG  SER    95      48.790  24.540  39.120  1.00  0.00           O
ATOM   1284  HG  SER    95      49.440  25.150  39.480  1.00  0.00           H
ATOM   1285  C   SER    95      46.830  22.240  40.850  1.00  0.00           C
ATOM   1286  O   SER    95      46.860  23.050  41.710  1.00  0.00           O
ATOM   1287  N   LEU    96      45.790  21.380  40.650  1.00  0.00           N
ATOM   1288  H   LEU    96      45.920  20.820  39.820  1.00  0.00           H
ATOM   1289  CA  LEU    96      44.620  21.160  41.450  1.00  0.00           C
ATOM   1290  HA  LEU    96      44.200  22.160  41.460  1.00  0.00           H
ATOM   1291  CB  LEU    96      43.710  20.160  40.760  1.00  0.00           C
ATOM   1292  HB1 LEU    96      42.820  20.070  41.380  1.00  0.00           H
ATOM   1293  HB2 LEU    96      44.210  19.190  40.740  1.00  0.00           H
ATOM   1294  CG  LEU    96      43.250  20.480  39.320  1.00  0.00           C
ATOM   1295  HG  LEU    96      44.050  20.680  38.620  1.00  0.00           H
ATOM   1296  CD1 LEU    96      42.580  19.190  38.880  1.00  0.00           C
ATOM   1297 1HD1 LEU    96      42.170  19.240  37.870  1.00  0.00           H
ATOM   1298 2HD1 LEU    96      43.270  18.340  38.860  1.00  0.00           H
ATOM   1299 3HD1 LEU    96      41.780  19.040  39.600  1.00  0.00           H
ATOM   1300  CD2 LEU    96      42.310  21.720  39.250  1.00  0.00           C
ATOM   1301 1HD2 LEU    96      41.830  21.620  38.280  1.00  0.00           H
ATOM   1302 2HD2 LEU    96      41.560  21.590  40.030  1.00  0.00           H
ATOM   1303 3HD2 LEU    96      42.940  22.590  39.400  1.00  0.00           H
ATOM   1304  C   LEU    96      45.030  20.650  42.860  1.00  0.00           C
ATOM   1305  O   LEU    96      46.040  20.020  43.060  1.00  0.00           O
ATOM   1306  N   LYS    97      44.230  20.970  43.880  1.00  0.00           N
ATOM   1307  H   LYS    97      43.390  21.430  43.530  1.00  0.00           H
ATOM   1308  CA  LYS    97      44.320  20.690  45.360  1.00  0.00           C
ATOM   1309  HA  LYS    97      44.920  19.800  45.530  1.00  0.00           H
ATOM   1310  CB  LYS    97      44.870  21.910  46.080  1.00  0.00           C
ATOM   1311  HB1 LYS    97      44.430  22.000  47.070  1.00  0.00           H
ATOM   1312  HB2 LYS    97      44.700  22.810  45.490  1.00  0.00           H
ATOM   1313  CG  LYS    97      46.410  21.970  46.190  1.00  0.00           C
ATOM   1314  HG1 LYS    97      46.790  21.960  45.170  1.00  0.00           H
ATOM   1315  HG2 LYS    97      46.910  21.110  46.630  1.00  0.00           H
ATOM   1316  CD  LYS    97      46.920  23.210  46.850  1.00  0.00           C
ATOM   1317  HD1 LYS    97      46.480  23.260  47.840  1.00  0.00           H
ATOM   1318  HD2 LYS    97      46.570  24.070  46.280  1.00  0.00           H
ATOM   1319  CE  LYS    97      48.430  23.320  46.970  1.00  0.00           C
ATOM   1320  HE1 LYS    97      48.680  22.410  47.520  1.00  0.00           H
ATOM   1321  HE2 LYS    97      48.670  24.140  47.640  1.00  0.00           H
ATOM   1322  NZ  LYS    97      49.140  23.320  45.660  1.00  0.00           N
ATOM   1323  HZ1 LYS    97      50.140  23.300  45.820  1.00  0.00           H
ATOM   1324  HZ2 LYS    97      48.800  22.530  45.130  1.00  0.00           H
ATOM   1325  HZ3 LYS    97      49.000  24.210  45.180  1.00  0.00           H
ATOM   1326  C   LYS    97      42.920  20.360  45.920  1.00  0.00           C
ATOM   1327  O   LYS    97      41.980  20.760  45.250  1.00  0.00           O
ATOM   1328  N   PRO    98      42.770  19.880  47.190  1.00  0.00           N
ATOM   1329  CD  PRO    98      43.860  19.570  48.100  1.00  0.00           C
ATOM   1330  HD1 PRO    98      44.260  20.410  48.670  1.00  0.00           H
ATOM   1331  HD2 PRO    98      44.730  19.140  47.600  1.00  0.00           H
ATOM   1332  CG  PRO    98      43.180  18.530  49.050  1.00  0.00           C
ATOM   1333  HG1 PRO    98      43.690  18.250  49.980  1.00  0.00           H
ATOM   1334  HG2 PRO    98      43.000  17.630  48.460  1.00  0.00           H
ATOM   1335  CB  PRO    98      41.950  19.300  49.340  1.00  0.00           C
ATOM   1336  HB1 PRO    98      42.140  20.160  49.980  1.00  0.00           H
ATOM   1337  HB2 PRO    98      41.180  18.610  49.690  1.00  0.00           H
ATOM   1338  CA  PRO    98      41.540  19.720  47.920  1.00  0.00           C
ATOM   1339  HA  PRO    98      40.980  18.830  47.610  1.00  0.00           H
ATOM   1340  C   PRO    98      40.610  20.980  47.910  1.00  0.00           C
ATOM   1341  O   PRO    98      39.350  20.840  48.050  1.00  0.00           O
ATOM   1342  N   GLU    99      41.180  22.200  47.730  1.00  0.00           N
ATOM   1343  H   GLU    99      42.190  22.140  47.630  1.00  0.00           H
ATOM   1344  CA  GLU    99      40.590  23.510  47.500  1.00  0.00           C
ATOM   1345  HA  GLU    99      39.940  23.660  48.370  1.00  0.00           H
ATOM   1346  CB  GLU    99      41.690  24.510  47.410  1.00  0.00           C
ATOM   1347  HB1 GLU    99      42.180  24.410  46.440  1.00  0.00           H
ATOM   1348  HB2 GLU    99      42.450  24.310  48.180  1.00  0.00           H
ATOM   1349  CG  GLU    99      41.150  25.990  47.440  1.00  0.00           C
ATOM   1350  HG1 GLU    99      40.560  26.220  48.320  1.00  0.00           H
ATOM   1351  HG2 GLU    99      40.490  26.060  46.570  1.00  0.00           H
ATOM   1352  CD  GLU    99      42.360  26.970  47.370  1.00  0.00           C
ATOM   1353  OE1 GLU    99      43.070  26.960  46.340  1.00  0.00           O
ATOM   1354  OE2 GLU    99      42.710  27.630  48.350  1.00  0.00           O
ATOM   1355  C   GLU    99      39.730  23.500  46.230  1.00  0.00           C
ATOM   1356  O   GLU    99      38.680  24.150  46.180  1.00  0.00           O
ATOM   1357  N   ASP   100      40.110  22.780  45.210  1.00  0.00           N
ATOM   1358  H   ASP   100      40.820  22.110  45.470  1.00  0.00           H
ATOM   1359  CA  ASP   100      39.440  22.580  43.990  1.00  0.00           C
ATOM   1360  HA  ASP   100      39.050  23.550  43.700  1.00  0.00           H
ATOM   1361  CB  ASP   100      40.450  22.440  42.870  1.00  0.00           C
ATOM   1362  HB1 ASP   100      39.900  22.380  41.930  1.00  0.00           H
ATOM   1363  HB2 ASP   100      40.890  21.450  42.980  1.00  0.00           H
ATOM   1364  CG  ASP   100      41.540  23.550  42.760  1.00  0.00           C
ATOM   1365  OD1 ASP   100      41.210  24.770  42.680  1.00  0.00           O
ATOM   1366  OD2 ASP   100      42.750  23.250  42.780  1.00  0.00           O
ATOM   1367  C   ASP   100      38.350  21.470  44.010  1.00  0.00           C
ATOM   1368  O   ASP   100      37.390  21.600  43.140  1.00  0.00           O
ATOM   1369  N   THR   101      38.340  20.490  44.910  1.00  0.00           N
ATOM   1370  H   THR   101      39.120  20.350  45.530  1.00  0.00           H
ATOM   1371  CA  THR   101      37.350  19.450  44.990  1.00  0.00           C
ATOM   1372  HA  THR   101      37.360  18.970  44.010  1.00  0.00           H
ATOM   1373  CB  THR   101      37.510  18.450  46.140  1.00  0.00           C
ATOM   1374  HB  THR   101      37.820  19.010  47.020  1.00  0.00           H
ATOM   1375  CG2 THR   101      36.320  17.670  46.690  1.00  0.00           C
ATOM   1376 1HG2 THR   101      35.770  17.270  45.840  1.00  0.00           H
ATOM   1377 2HG2 THR   101      36.630  16.880  47.380  1.00  0.00           H
ATOM   1378 3HG2 THR   101      35.620  18.400  47.090  1.00  0.00           H
ATOM   1379  OG1 THR   101      38.540  17.590  45.810  1.00  0.00           O
ATOM   1380  HG1 THR   101      38.950  17.340  46.640  1.00  0.00           H
ATOM   1381  C   THR   101      35.880  20.060  45.130  1.00  0.00           C
ATOM   1382  O   THR   101      35.640  20.810  46.080  1.00  0.00           O
ATOM   1383  N   ALA   102      35.020  19.760  44.150  1.00  0.00           N
ATOM   1384  H   ALA   102      35.510  19.200  43.470  1.00  0.00           H
ATOM   1385  CA  ALA   102      33.710  20.420  44.020  1.00  0.00           C
ATOM   1386  HA  ALA   102      33.280  20.370  45.020  1.00  0.00           H
ATOM   1387  CB  ALA   102      33.960  21.930  43.680  1.00  0.00           C
ATOM   1388  HB1 ALA   102      34.380  21.980  42.680  1.00  0.00           H
ATOM   1389  HB2 ALA   102      33.030  22.490  43.710  1.00  0.00           H
ATOM   1390  HB3 ALA   102      34.690  22.400  44.330  1.00  0.00           H
ATOM   1391  C   ALA   102      32.770  19.840  42.930  1.00  0.00           C
ATOM   1392  O   ALA   102      33.170  18.970  42.140  1.00  0.00           O
ATOM   1393  N   VAL   103      31.600  20.420  42.860  1.00  0.00           N
ATOM   1394  H   VAL   103      31.370  21.100  43.580  1.00  0.00           H
ATOM   1395  CA  VAL   103      30.720  20.140  41.710  1.00  0.00           C
ATOM   1396  HA  VAL   103      31.140  19.350  41.090  1.00  0.00           H
ATOM   1397  CB  VAL   103      29.270  19.780  42.090  1.00  0.00           C
ATOM   1398  HB  VAL   103      28.860  20.520  42.780  1.00  0.00           H
ATOM   1399  CG1 VAL   103      28.400  19.690  40.760  1.00  0.00           C
ATOM   1400 1HG1 VAL   103      28.510  20.620  40.210  1.00  0.00           H
ATOM   1401 2HG1 VAL   103      28.690  18.860  40.110  1.00  0.00           H
ATOM   1402 3HG1 VAL   103      27.350  19.680  41.040  1.00  0.00           H
ATOM   1403  CG2 VAL   103      29.280  18.350  42.610  1.00  0.00           C
ATOM   1404 1HG2 VAL   103      29.500  17.660  41.790  1.00  0.00           H
ATOM   1405 2HG2 VAL   103      30.000  18.290  43.420  1.00  0.00           H
ATOM   1406 3HG2 VAL   103      28.310  17.960  42.900  1.00  0.00           H
ATOM   1407  C   VAL   103      30.770  21.450  40.880  1.00  0.00           C
ATOM   1408  O   VAL   103      30.440  22.510  41.420  1.00  0.00           O
ATOM   1409  N   TYR   104      31.100  21.350  39.620  1.00  0.00           N
ATOM   1410  H   TYR   104      31.180  20.420  39.230  1.00  0.00           H
ATOM   1411  CA  TYR   104      31.290  22.560  38.750  1.00  0.00           C
ATOM   1412  HA  TYR   104      31.320  23.480  39.330  1.00  0.00           H
ATOM   1413  CB  TYR   104      32.650  22.530  37.930  1.00  0.00           C
ATOM   1414  HB1 TYR   104      32.530  23.280  37.150  1.00  0.00           H
ATOM   1415  HB2 TYR   104      32.790  21.630  37.330  1.00  0.00           H
ATOM   1416  CG  TYR   104      33.820  22.790  38.850  1.00  0.00           C
ATOM   1417  CD1 TYR   104      34.370  21.800  39.690  1.00  0.00           C
ATOM   1418  HD1 TYR   104      33.950  20.810  39.670  1.00  0.00           H
ATOM   1419  CE1 TYR   104      35.530  22.110  40.460  1.00  0.00           C
ATOM   1420  HE1 TYR   104      36.030  21.320  40.980  1.00  0.00           H
ATOM   1421  CZ  TYR   104      36.080  23.400  40.360  1.00  0.00           C
ATOM   1422  OH  TYR   104      37.250  23.600  41.070  1.00  0.00           O
ATOM   1423  HH  TYR   104      37.460  22.910  41.710  1.00  0.00           H
ATOM   1424  CE2 TYR   104      35.590  24.390  39.520  1.00  0.00           C
ATOM   1425  HE2 TYR   104      35.950  25.410  39.470  1.00  0.00           H
ATOM   1426  CD2 TYR   104      34.440  24.070  38.770  1.00  0.00           C
ATOM   1427  HD2 TYR   104      33.950  24.790  38.130  1.00  0.00           H
ATOM   1428  C   TYR   104      30.060  22.670  37.900  1.00  0.00           C
ATOM   1429  O   TYR   104      29.680  21.670  37.360  1.00  0.00           O
ATOM   1430  N   TYR   105      29.530  23.890  37.670  1.00  0.00           N
ATOM   1431  H   TYR   105      29.960  24.700  38.100  1.00  0.00           H
ATOM   1432  CA  TYR   105      28.310  24.280  36.960  1.00  0.00           C
ATOM   1433  HA  TYR   105      27.870  23.490  36.350  1.00  0.00           H
ATOM   1434  CB  TYR   105      27.190  24.750  37.910  1.00  0.00           C
ATOM   1435  HB1 TYR   105      26.320  24.880  37.270  1.00  0.00           H
ATOM   1436  HB2 TYR   105      27.430  25.750  38.280  1.00  0.00           H
ATOM   1437  CG  TYR   105      26.870  23.840  39.090  1.00  0.00           C
ATOM   1438  CD1 TYR   105      27.670  23.980  40.280  1.00  0.00           C
ATOM   1439  HD1 TYR   105      28.560  24.600  40.310  1.00  0.00           H
ATOM   1440  CE1 TYR   105      27.270  23.300  41.460  1.00  0.00           C
ATOM   1441  HE1 TYR   105      27.850  23.420  42.360  1.00  0.00           H
ATOM   1442  CZ  TYR   105      26.130  22.500  41.520  1.00  0.00           C
ATOM   1443  OH  TYR   105      25.720  22.050  42.750  1.00  0.00           O
ATOM   1444  HH  TYR   105      24.890  21.580  42.810  1.00  0.00           H
ATOM   1445  CE2 TYR   105      25.380  22.390  40.340  1.00  0.00           C
ATOM   1446  HE2 TYR   105      24.460  21.820  40.340  1.00  0.00           H
ATOM   1447  CD2 TYR   105      25.720  23.050  39.120  1.00  0.00           C
ATOM   1448  HD2 TYR   105      25.170  22.930  38.200  1.00  0.00           H
ATOM   1449  C   TYR   105      28.580  25.450  35.990  1.00  0.00           C
ATOM   1450  O   TYR   105      29.290  26.360  36.290  1.00  0.00           O
ATOM   1451  N   CYS   106      27.870  25.410  34.850  1.00  0.00           N
ATOM   1452  H   CYS   106      27.270  24.640  34.590  1.00  0.00           H
ATOM   1453  CA  CYS   106      27.990  26.430  33.800  1.00  0.00           C
ATOM   1454  HA  CYS   106      28.930  26.940  33.980  1.00  0.00           H
ATOM   1455  CB  CYS   106      28.050  25.780  32.420  1.00  0.00           C
ATOM   1456  HB1 CYS   106      27.100  25.260  32.270  1.00  0.00           H
ATOM   1457  HB2 CYS   106      28.720  24.920  32.430  1.00  0.00           H
ATOM   1458  SG  CYS   106      28.600  26.870  31.040  1.00  0.00           S
ATOM   1459  C   CYS   106      26.860  27.490  33.910  1.00  0.00           C
ATOM   1460  O   CYS   106      25.810  27.110  34.410  1.00  0.00           O
ATOM   1461  N   ALA   107      27.060  28.720  33.520  1.00  0.00           N
ATOM   1462  H   ALA   107      27.980  29.000  33.210  1.00  0.00           H
ATOM   1463  CA  ALA   107      26.040  29.780  33.520  1.00  0.00           C
ATOM   1464  HA  ALA   107      25.040  29.360  33.490  1.00  0.00           H
ATOM   1465  CB  ALA   107      26.020  30.460  34.880  1.00  0.00           C
ATOM   1466  HB1 ALA   107      26.250  29.730  35.650  1.00  0.00           H
ATOM   1467  HB2 ALA   107      26.730  31.280  35.020  1.00  0.00           H
ATOM   1468  HB3 ALA   107      25.030  30.740  35.250  1.00  0.00           H
ATOM   1469  C   ALA   107      26.210  30.800  32.360  1.00  0.00           C
ATOM   1470  O   ALA   107      27.340  31.230  32.140  1.00  0.00           O
ATOM   1471  N   ALA   108      25.160  31.360  31.810  1.00  0.00           N
ATOM   1472  H   ALA   108      24.270  31.010  32.120  1.00  0.00           H
ATOM   1473  CA  ALA   108      25.220  32.450  30.790  1.00  0.00           C
ATOM   1474  HA  ALA   108      26.240  32.830  30.720  1.00  0.00           H
ATOM   1475  CB  ALA   108      25.000  31.810  29.440  1.00  0.00           C
ATOM   1476  HB1 ALA   108      25.280  32.510  28.650  1.00  0.00           H
ATOM   1477  HB2 ALA   108      25.620  30.920  29.350  1.00  0.00           H
ATOM   1478  HB3 ALA   108      23.940  31.570  29.340  1.00  0.00           H
ATOM   1479  C   ALA   108      24.220  33.650  31.060  1.00  0.00           C
ATOM   1480  O   ALA   108      23.150  33.500  31.610  1.00  0.00           O
ATOM   1481  N   ASP   109      24.650  34.800  30.590  1.00  0.00           N
ATOM   1482  H   ASP   109      25.520  34.830  30.080  1.00  0.00           H
ATOM   1483  CA  ASP   109      23.840  36.030  30.530  1.00  0.00           C
ATOM   1484  HA  ASP   109      22.790  35.840  30.300  1.00  0.00           H
ATOM   1485  CB  ASP   109      23.970  36.760  31.870  1.00  0.00           C
ATOM   1486  HB1 ASP   109      24.930  37.250  32.010  1.00  0.00           H
ATOM   1487  HB2 ASP   109      23.880  35.990  32.640  1.00  0.00           H
ATOM   1488  CG  ASP   109      23.000  37.860  32.110  1.00  0.00           C
ATOM   1489  OD1 ASP   109      21.810  37.580  32.120  1.00  0.00           O
ATOM   1490  OD2 ASP   109      23.400  39.080  32.110  1.00  0.00           O
ATOM   1491  C   ASP   109      24.300  36.990  29.480  1.00  0.00           C
ATOM   1492  O   ASP   109      25.330  36.870  28.840  1.00  0.00           O
ATOM   1493  N   ARG   110      23.570  38.150  29.250  1.00  0.00           N
ATOM   1494  H   ARG   110      22.680  38.200  29.730  1.00  0.00           H
ATOM   1495  CA  ARG   110      23.980  39.200  28.250  1.00  0.00           C
ATOM   1496  HA  ARG   110      24.380  38.640  27.400  1.00  0.00           H
ATOM   1497  CB  ARG   110      22.750  39.900  27.660  1.00  0.00           C
ATOM   1498  HB1 ARG   110      23.140  40.620  26.940  1.00  0.00           H
ATOM   1499  HB2 ARG   110      22.240  40.470  28.440  1.00  0.00           H
ATOM   1500  CG  ARG   110      21.780  39.080  26.920  1.00  0.00           C
ATOM   1501  HG1 ARG   110      21.240  38.400  27.580  1.00  0.00           H
ATOM   1502  HG2 ARG   110      22.430  38.490  26.280  1.00  0.00           H
ATOM   1503  CD  ARG   110      20.700  39.910  26.150  1.00  0.00           C
ATOM   1504  HD1 ARG   110      21.220  40.540  25.440  1.00  0.00           H
ATOM   1505  HD2 ARG   110      20.190  40.560  26.870  1.00  0.00           H
ATOM   1506  NE  ARG   110      19.710  39.020  25.490  1.00  0.00           N
ATOM   1507  HE  ARG   110      19.440  38.180  25.990  1.00  0.00           H
ATOM   1508  CZ  ARG   110      19.020  39.150  24.410  1.00  0.00           C
ATOM   1509  NH1 ARG   110      18.960  40.280  23.790  1.00  0.00           N
ATOM   1510 1HH1 ARG   110      19.400  41.130  24.110  1.00  0.00           H
ATOM   1511 2HH1 ARG   110      18.460  40.290  22.910  1.00  0.00           H
ATOM   1512  NH2 ARG   110      18.290  38.240  24.020  1.00  0.00           N
ATOM   1513 1HH2 ARG   110      17.930  37.630  24.740  1.00  0.00           H
ATOM   1514 2HH2 ARG   110      17.790  38.430  23.160  1.00  0.00           H
ATOM   1515  C   ARG   110      24.950  40.280  28.730  1.00  0.00           C
ATOM   1516  O   ARG   110      25.750  40.800  27.930  1.00  0.00           O
ATOM   1517  N   PHE   111      24.820  40.580  30.020  1.00  0.00           N
ATOM   1518  H   PHE   111      24.250  40.030  30.650  1.00  0.00           H
ATOM   1519  CA  PHE   111      25.410  41.800  30.530  1.00  0.00           C
ATOM   1520  HA  PHE   111      26.080  42.260  29.800  1.00  0.00           H
ATOM   1521  CB  PHE   111      24.340  42.880  30.850  1.00  0.00           C
ATOM   1522  HB1 PHE   111      24.860  43.810  31.060  1.00  0.00           H
ATOM   1523  HB2 PHE   111      23.760  42.590  31.730  1.00  0.00           H
ATOM   1524  CG  PHE   111      23.410  43.240  29.700  1.00  0.00           C
ATOM   1525  CD1 PHE   111      22.040  43.100  29.900  1.00  0.00           C
ATOM   1526  HD1 PHE   111      21.720  42.640  30.830  1.00  0.00           H
ATOM   1527  CE1 PHE   111      21.120  43.480  28.950  1.00  0.00           C
ATOM   1528  HE1 PHE   111      20.080  43.320  29.190  1.00  0.00           H
ATOM   1529  CZ  PHE   111      21.560  44.030  27.770  1.00  0.00           C
ATOM   1530  HZ  PHE   111      20.860  44.450  27.060  1.00  0.00           H
ATOM   1531  CE2 PHE   111      22.930  44.290  27.570  1.00  0.00           C
ATOM   1532  HE2 PHE   111      23.360  44.740  26.690  1.00  0.00           H
ATOM   1533  CD2 PHE   111      23.820  43.980  28.580  1.00  0.00           C
ATOM   1534  HD2 PHE   111      24.870  44.160  28.370  1.00  0.00           H
ATOM   1535  C   PHE   111      26.320  41.450  31.730  1.00  0.00           C
ATOM   1536  O   PHE   111      27.440  42.010  31.810  1.00  0.00           O
ATOM   1537  N   LEU   112      25.860  40.530  32.610  1.00  0.00           N
ATOM   1538  H   LEU   112      25.010  40.040  32.360  1.00  0.00           H
ATOM   1539  CA  LEU   112      26.590  40.180  33.770  1.00  0.00           C
ATOM   1540  HA  LEU   112      26.990  41.090  34.200  1.00  0.00           H
ATOM   1541  CB  LEU   112      25.650  39.400  34.680  1.00  0.00           C
ATOM   1542  HB1 LEU   112      26.210  39.140  35.580  1.00  0.00           H
ATOM   1543  HB2 LEU   112      25.320  38.470  34.220  1.00  0.00           H
ATOM   1544  CG  LEU   112      24.440  40.150  35.150  1.00  0.00           C
ATOM   1545  HG  LEU   112      23.840  40.560  34.340  1.00  0.00           H
ATOM   1546  CD1 LEU   112      23.660  39.120  35.910  1.00  0.00           C
ATOM   1547 1HD1 LEU   112      24.300  38.660  36.660  1.00  0.00           H
ATOM   1548 2HD1 LEU   112      22.770  39.550  36.350  1.00  0.00           H
ATOM   1549 3HD1 LEU   112      23.250  38.450  35.150  1.00  0.00           H
ATOM   1550  CD2 LEU   112      24.720  41.370  35.940  1.00  0.00           C
ATOM   1551 1HD2 LEU   112      23.750  41.770  36.230  1.00  0.00           H
ATOM   1552 2HD2 LEU   112      25.370  41.120  36.790  1.00  0.00           H
ATOM   1553 3HD2 LEU   112      25.180  42.080  35.260  1.00  0.00           H
ATOM   1554  C   LEU   112      27.890  39.420  33.460  1.00  0.00           C
ATOM   1555  O   LEU   112      27.930  38.640  32.520  1.00  0.00           O
ATOM   1556  N   THR   113      28.880  39.640  34.290  1.00  0.00           N
ATOM   1557  H   THR   113      28.860  40.430  34.910  1.00  0.00           H
ATOM   1558  CA  THR   113      30.120  38.900  34.190  1.00  0.00           C
ATOM   1559  HA  THR   113      29.940  38.160  33.400  1.00  0.00           H
ATOM   1560  CB  THR   113      31.310  39.800  33.950  1.00  0.00           C
ATOM   1561  HB  THR   113      32.200  39.180  34.030  1.00  0.00           H
ATOM   1562  CG2 THR   113      31.220  40.640  32.590  1.00  0.00           C
ATOM   1563 1HG2 THR   113      30.370  41.300  32.450  1.00  0.00           H
ATOM   1564 2HG2 THR   113      32.120  41.240  32.440  1.00  0.00           H
ATOM   1565 3HG2 THR   113      31.190  39.910  31.780  1.00  0.00           H
ATOM   1566  OG1 THR   113      31.430  40.780  35.000  1.00  0.00           O
ATOM   1567  HG1 THR   113      31.920  41.560  34.740  1.00  0.00           H
ATOM   1568  C   THR   113      30.430  37.930  35.370  1.00  0.00           C
ATOM   1569  O   THR   113      31.140  36.950  35.160  1.00  0.00           O
ATOM   1570  N   ARG   132      29.940  38.300  36.520  1.00  0.00           N
ATOM   1571  H   ARG   132      29.530  39.220  36.570  1.00  0.00           H
ATOM   1572  CA  ARG   132      30.300  37.590  37.740  1.00  0.00           C
ATOM   1573  HA  ARG   132      30.380  36.530  37.510  1.00  0.00           H
ATOM   1574  CB  ARG   132      31.650  37.990  38.310  1.00  0.00           C
ATOM   1575  HB1 ARG   132      32.490  37.720  37.660  1.00  0.00           H
ATOM   1576  HB2 ARG   132      31.670  37.530  39.300  1.00  0.00           H
ATOM   1577  CG  ARG   132      31.800  39.490  38.370  1.00  0.00           C
ATOM   1578  HG1 ARG   132      31.070  39.820  39.110  1.00  0.00           H
ATOM   1579  HG2 ARG   132      31.570  39.910  37.390  1.00  0.00           H
ATOM   1580  CD  ARG   132      33.220  39.840  38.810  1.00  0.00           C
ATOM   1581  HD1 ARG   132      33.880  39.640  37.970  1.00  0.00           H
ATOM   1582  HD2 ARG   132      33.500  39.250  39.680  1.00  0.00           H
ATOM   1583  NE  ARG   132      33.230  41.320  39.060  1.00  0.00           N
ATOM   1584  HE  ARG   132      32.380  41.860  38.940  1.00  0.00           H
ATOM   1585  CZ  ARG   132      34.280  41.930  39.610  1.00  0.00           C
ATOM   1586  NH1 ARG   132      35.430  41.370  39.720  1.00  0.00           N
ATOM   1587 1HH1 ARG   132      35.490  40.390  39.500  1.00  0.00           H
ATOM   1588 2HH1 ARG   132      36.250  41.970  39.740  1.00  0.00           H
ATOM   1589  NH2 ARG   132      34.130  43.120  40.060  1.00  0.00           N
ATOM   1590 1HH2 ARG   132      33.210  43.530  40.010  1.00  0.00           H
ATOM   1591 2HH2 ARG   132      34.920  43.680  40.330  1.00  0.00           H
ATOM   1592  C   ARG   132      29.160  37.600  38.750  1.00  0.00           C
ATOM   1593  O   ARG   132      29.160  36.770  39.660  1.00  0.00           O
ATOM   1594  N   SER   133      28.170  38.450  38.640  1.00  0.00           N
ATOM   1595  H   SER   133      28.260  39.210  37.980  1.00  0.00           H
ATOM   1596  CA  SER   133      26.980  38.410  39.420  1.00  0.00           C
ATOM   1597  HA  SER   133      27.210  38.680  40.450  1.00  0.00           H
ATOM   1598  CB  SER   133      26.160  39.590  38.930  1.00  0.00           C
ATOM   1599  HB1 SER   133      26.140  39.620  37.840  1.00  0.00           H
ATOM   1600  HB2 SER   133      26.590  40.550  39.240  1.00  0.00           H
ATOM   1601  OG  SER   133      24.910  39.490  39.440  1.00  0.00           O
ATOM   1602  HG  SER   133      24.720  40.280  39.960  1.00  0.00           H
ATOM   1603  C   SER   133      26.140  37.120  39.300  1.00  0.00           C
ATOM   1604  O   SER   133      26.030  36.510  38.220  1.00  0.00           O
ATOM   1605  N   VAL   134      25.470  36.760  40.390  1.00  0.00           N
ATOM   1606  H   VAL   134      25.560  37.330  41.220  1.00  0.00           H
ATOM   1607  CA  VAL   134      24.590  35.670  40.460  1.00  0.00           C
ATOM   1608  HA  VAL   134      24.930  34.870  39.810  1.00  0.00           H
ATOM   1609  CB  VAL   134      24.280  35.200  41.900  1.00  0.00           C
ATOM   1610  HB  VAL   134      23.640  34.320  41.870  1.00  0.00           H
ATOM   1611  CG1 VAL   134      25.540  35.130  42.770  1.00  0.00           C
ATOM   1612 1HG1 VAL   134      25.900  36.140  42.990  1.00  0.00           H
ATOM   1613 2HG1 VAL   134      25.260  34.630  43.700  1.00  0.00           H
ATOM   1614 3HG1 VAL   134      26.370  34.600  42.310  1.00  0.00           H
ATOM   1615  CG2 VAL   134      23.450  36.180  42.610  1.00  0.00           C
ATOM   1616 1HG2 VAL   134      23.570  35.920  43.660  1.00  0.00           H
ATOM   1617 2HG2 VAL   134      23.840  37.190  42.500  1.00  0.00           H
ATOM   1618 3HG2 VAL   134      22.400  36.080  42.340  1.00  0.00           H
ATOM   1619  C   VAL   134      23.200  35.870  39.710  1.00  0.00           C
ATOM   1620  O   VAL   134      22.400  34.960  39.550  1.00  0.00           O
ATOM   1621  N   LYS   135      22.950  37.060  39.070  1.00  0.00           N
ATOM   1622  H   LYS   135      23.610  37.820  39.100  1.00  0.00           H
ATOM   1623  CA  LYS   135      21.670  37.360  38.440  1.00  0.00           C
ATOM   1624  HA  LYS   135      20.870  36.890  39.010  1.00  0.00           H
ATOM   1625  CB  LYS   135      21.290  38.900  38.430  1.00  0.00           C
ATOM   1626  HB1 LYS   135      20.770  39.270  37.550  1.00  0.00           H
ATOM   1627  HB2 LYS   135      22.170  39.540  38.460  1.00  0.00           H
ATOM   1628  CG  LYS   135      20.540  39.260  39.660  1.00  0.00           C
ATOM   1629  HG1 LYS   135      21.140  38.910  40.510  1.00  0.00           H
ATOM   1630  HG2 LYS   135      19.600  38.710  39.760  1.00  0.00           H
ATOM   1631  CD  LYS   135      20.300  40.710  39.810  1.00  0.00           C
ATOM   1632  HD1 LYS   135      21.270  41.210  39.800  1.00  0.00           H
ATOM   1633  HD2 LYS   135      19.720  40.970  40.690  1.00  0.00           H
ATOM   1634  CE  LYS   135      19.640  41.450  38.670  1.00  0.00           C
ATOM   1635  HE1 LYS   135      20.210  41.150  37.790  1.00  0.00           H
ATOM   1636  HE2 LYS   135      19.710  42.530  38.770  1.00  0.00           H
ATOM   1637  NZ  LYS   135      18.190  41.120  38.670  1.00  0.00           N
ATOM   1638  HZ1 LYS   135      18.120  40.150  38.400  1.00  0.00           H
ATOM   1639  HZ2 LYS   135      17.730  41.280  39.560  1.00  0.00           H
ATOM   1640  HZ3 LYS   135      17.730  41.680  37.960  1.00  0.00           H
ATOM   1641  C   LYS   135      21.660  36.730  37.010  1.00  0.00           C
ATOM   1642  O   LYS   135      20.760  37.030  36.230  1.00  0.00           O
ATOM   1643  N   TYR   136      22.680  35.990  36.710  1.00  0.00           N
ATOM   1644  H   TYR   136      23.310  35.790  37.480  1.00  0.00           H
ATOM   1645  CA  TYR   136      22.840  35.220  35.510  1.00  0.00           C
ATOM   1646  HA  TYR   136      23.050  35.950  34.730  1.00  0.00           H
ATOM   1647  CB  TYR   136      24.000  34.250  35.620  1.00  0.00           C
ATOM   1648  HB1 TYR   136      23.690  33.300  35.180  1.00  0.00           H
ATOM   1649  HB2 TYR   136      24.170  34.010  36.670  1.00  0.00           H
ATOM   1650  CG  TYR   136      25.300  34.620  34.970  1.00  0.00           C
ATOM   1651  CD1 TYR   136      25.930  35.830  35.290  1.00  0.00           C
ATOM   1652  HD1 TYR   136      25.560  36.510  36.040  1.00  0.00           H
ATOM   1653  CE1 TYR   136      27.060  36.200  34.580  1.00  0.00           C
ATOM   1654  HE1 TYR   136      27.580  37.110  34.850  1.00  0.00           H
ATOM   1655  CZ  TYR   136      27.490  35.500  33.480  1.00  0.00           C
ATOM   1656  OH  TYR   136      28.420  36.030  32.660  1.00  0.00           O
ATOM   1657  HH  TYR   136      28.470  36.960  32.890  1.00  0.00           H
ATOM   1658  CE2 TYR   136      26.980  34.260  33.200  1.00  0.00           C
ATOM   1659  HE2 TYR   136      27.480  33.640  32.470  1.00  0.00           H
ATOM   1660  CD2 TYR   136      25.860  33.810  33.970  1.00  0.00           C
ATOM   1661  HD2 TYR   136      25.400  32.850  33.770  1.00  0.00           H
ATOM   1662  C   TYR   136      21.560  34.530  35.110  1.00  0.00           C
ATOM   1663  O   TYR   136      21.080  33.670  35.870  1.00  0.00           O
ATOM   1664  N   ASP   137      21.010  34.770  33.920  1.00  0.00           N
ATOM   1665  H   ASP   137      21.500  35.460  33.380  1.00  0.00           H
ATOM   1666  CA  ASP   137      19.720  34.280  33.390  1.00  0.00           C
ATOM   1667  HA  ASP   137      19.040  34.450  34.220  1.00  0.00           H
ATOM   1668  CB  ASP   137      19.290  35.130  32.200  1.00  0.00           C
ATOM   1669  HB1 ASP   137      19.620  34.610  31.310  1.00  0.00           H
ATOM   1670  HB2 ASP   137      19.700  36.140  32.220  1.00  0.00           H
ATOM   1671  CG  ASP   137      17.760  35.330  32.030  1.00  0.00           C
ATOM   1672  OD1 ASP   137      17.080  35.410  33.040  1.00  0.00           O
ATOM   1673  OD2 ASP   137      17.230  35.570  30.940  1.00  0.00           O
ATOM   1674  C   ASP   137      19.620  32.800  33.080  1.00  0.00           C
ATOM   1675  O   ASP   137      18.590  32.160  33.210  1.00  0.00           O
ATOM   1676  N   TYR   138      20.720  32.180  32.590  1.00  0.00           N
ATOM   1677  H   TYR   138      21.530  32.780  32.520  1.00  0.00           H
ATOM   1678  CA  TYR   138      20.780  30.830  32.150  1.00  0.00           C
ATOM   1679  HA  TYR   138      19.830  30.350  32.390  1.00  0.00           H
ATOM   1680  CB  TYR   138      21.080  30.750  30.620  1.00  0.00           C
ATOM   1681  HB1 TYR   138      21.020  29.710  30.310  1.00  0.00           H
ATOM   1682  HB2 TYR   138      22.110  31.090  30.560  1.00  0.00           H
ATOM   1683  CG  TYR   138      20.030  31.540  29.790  1.00  0.00           C
ATOM   1684  CD1 TYR   138      20.360  32.600  28.920  1.00  0.00           C
ATOM   1685  HD1 TYR   138      21.380  32.930  28.740  1.00  0.00           H
ATOM   1686  CE1 TYR   138      19.370  33.280  28.210  1.00  0.00           C
ATOM   1687  HE1 TYR   138      19.620  34.000  27.440  1.00  0.00           H
ATOM   1688  CZ  TYR   138      18.030  32.840  28.340  1.00  0.00           C
ATOM   1689  OH  TYR   138      17.130  33.470  27.500  1.00  0.00           O
ATOM   1690  HH  TYR   138      16.250  33.200  27.780  1.00  0.00           H
ATOM   1691  CE2 TYR   138      17.670  31.840  29.270  1.00  0.00           C
ATOM   1692  HE2 TYR   138      16.640  31.530  29.420  1.00  0.00           H
ATOM   1693  CD2 TYR   138      18.700  31.140  29.880  1.00  0.00           C
ATOM   1694  HD2 TYR   138      18.380  30.350  30.540  1.00  0.00           H
ATOM   1695  C   TYR   138      21.830  30.000  32.910  1.00  0.00           C
ATOM   1696  O   TYR   138      22.920  30.510  33.180  1.00  0.00           O
ATOM   1697  N   TRP   139      21.530  28.670  33.140  1.00  0.00           N
ATOM   1698  H   TRP   139      20.620  28.360  32.850  1.00  0.00           H
ATOM   1699  CA  TRP   139      22.350  27.750  33.910  1.00  0.00           C
ATOM   1700  HA  TRP   139      23.370  28.130  34.030  1.00  0.00           H
ATOM   1701  CB  TRP   139      21.810  27.670  35.400  1.00  0.00           C
ATOM   1702  HB1 TRP   139      22.370  26.910  35.950  1.00  0.00           H
ATOM   1703  HB2 TRP   139      20.770  27.350  35.380  1.00  0.00           H
ATOM   1704  CG  TRP   139      21.970  28.950  36.090  1.00  0.00           C
ATOM   1705  CD1 TRP   139      21.110  30.020  36.080  1.00  0.00           C
ATOM   1706  HD1 TRP   139      20.180  30.100  35.540  1.00  0.00           H
ATOM   1707  NE1 TRP   139      21.680  31.100  36.710  1.00  0.00           N
ATOM   1708  HE1 TRP   139      21.290  32.030  36.630  1.00  0.00           H
ATOM   1709  CE2 TRP   139      22.870  30.800  37.310  1.00  0.00           C
ATOM   1710  CZ2 TRP   139      23.830  31.580  38.030  1.00  0.00           C
ATOM   1711  HZ2 TRP   139      23.630  32.600  38.320  1.00  0.00           H
ATOM   1712  CH2 TRP   139      25.030  30.970  38.510  1.00  0.00           C
ATOM   1713  HH2 TRP   139      25.830  31.560  38.940  1.00  0.00           H
ATOM   1714  CZ3 TRP   139      25.240  29.630  38.150  1.00  0.00           C
ATOM   1715  HZ3 TRP   139      26.180  29.290  38.570  1.00  0.00           H
ATOM   1716  CE3 TRP   139      24.280  28.890  37.450  1.00  0.00           C
ATOM   1717  HE3 TRP   139      24.410  27.880  37.090  1.00  0.00           H
ATOM   1718  CD2 TRP   139      23.080  29.420  36.960  1.00  0.00           C
ATOM   1719  C   TRP   139      22.370  26.280  33.350  1.00  0.00           C
ATOM   1720  O   TRP   139      21.440  25.840  32.670  1.00  0.00           O
ATOM   1721  N   GLY   140      23.450  25.550  33.600  1.00  0.00           N
ATOM   1722  H   GLY   140      24.100  25.920  34.280  1.00  0.00           H
ATOM   1723  CA  GLY   140      23.530  24.100  33.430  1.00  0.00           C
ATOM   1724  HA1 GLY   140      24.530  23.680  33.320  1.00  0.00           H
ATOM   1725  HA2 GLY   140      22.980  23.840  32.520  1.00  0.00           H
ATOM   1726  C   GLY   140      23.060  23.360  34.700  1.00  0.00           C
ATOM   1727  O   GLY   140      22.380  23.970  35.550  1.00  0.00           O
ATOM   1728  N   GLN   141      23.530  22.130  34.890  1.00  0.00           N
ATOM   1729  H   GLN   141      24.120  21.710  34.180  1.00  0.00           H
ATOM   1730  CA  GLN   141      23.180  21.170  35.970  1.00  0.00           C
ATOM   1731  HA  GLN   141      22.810  21.890  36.700  1.00  0.00           H
ATOM   1732  CB  GLN   141      22.050  20.160  35.500  1.00  0.00           C
ATOM   1733  HB1 GLN   141      21.670  19.610  36.350  1.00  0.00           H
ATOM   1734  HB2 GLN   141      22.630  19.520  34.840  1.00  0.00           H
ATOM   1735  CG  GLN   141      20.770  20.680  34.810  1.00  0.00           C
ATOM   1736  HG1 GLN   141      21.000  21.100  33.830  1.00  0.00           H
ATOM   1737  HG2 GLN   141      20.340  21.490  35.400  1.00  0.00           H
ATOM   1738  CD  GLN   141      19.780  19.510  34.690  1.00  0.00           C
ATOM   1739  OE1 GLN   141      19.000  19.200  35.610  1.00  0.00           O
ATOM   1740  NE2 GLN   141      19.840  18.660  33.620  1.00  0.00           N
ATOM   1741 1HE2 GLN   141      20.410  18.880  32.810  1.00  0.00           H
ATOM   1742 2HE2 GLN   141      19.160  17.920  33.670  1.00  0.00           H
ATOM   1743  C   GLN   141      24.420  20.520  36.680  1.00  0.00           C
ATOM   1744  O   GLN   141      24.240  19.950  37.760  1.00  0.00           O
ATOM   1745  N   GLY   142      25.590  20.730  36.110  1.00  0.00           N
ATOM   1746  H   GLY   142      25.610  21.320  35.290  1.00  0.00           H
ATOM   1747  CA  GLY   142      26.920  20.460  36.710  1.00  0.00           C
ATOM   1748  HA1 GLY   142      26.890  20.470  37.800  1.00  0.00           H
ATOM   1749  HA2 GLY   142      27.530  21.330  36.480  1.00  0.00           H
ATOM   1750  C   GLY   142      27.480  19.080  36.320  1.00  0.00           C
ATOM   1751  O   GLY   142      26.830  18.290  35.720  1.00  0.00           O
ATOM   1752  N   THR   143      28.730  18.930  36.640  1.00  0.00           N
ATOM   1753  H   THR   143      29.260  19.700  37.040  1.00  0.00           H
ATOM   1754  CA  THR   143      29.440  17.720  36.760  1.00  0.00           C
ATOM   1755  HA  THR   143      28.780  16.940  37.160  1.00  0.00           H
ATOM   1756  CB  THR   143      29.950  17.270  35.360  1.00  0.00           C
ATOM   1757  HB  THR   143      29.180  17.490  34.640  1.00  0.00           H
ATOM   1758  CG2 THR   143      31.230  17.900  34.940  1.00  0.00           C
ATOM   1759 1HG2 THR   143      31.200  18.980  34.770  1.00  0.00           H
ATOM   1760 2HG2 THR   143      32.060  17.650  35.590  1.00  0.00           H
ATOM   1761 3HG2 THR   143      31.420  17.590  33.910  1.00  0.00           H
ATOM   1762  OG1 THR   143      30.160  15.880  35.480  1.00  0.00           O
ATOM   1763  HG1 THR   143      30.620  15.530  34.710  1.00  0.00           H
ATOM   1764  C   THR   143      30.540  17.690  37.900  1.00  0.00           C
ATOM   1765  O   THR   143      31.030  18.720  38.310  1.00  0.00           O
ATOM   1766  N   GLN   144      30.920  16.560  38.550  1.00  0.00           N
ATOM   1767  H   GLN   144      30.390  15.720  38.370  1.00  0.00           H
ATOM   1768  CA  GLN   144      31.830  16.420  39.760  1.00  0.00           C
ATOM   1769  HA  GLN   144      31.760  17.310  40.390  1.00  0.00           H
ATOM   1770  CB  GLN   144      31.340  15.290  40.690  1.00  0.00           C
ATOM   1771  HB1 GLN   144      31.240  14.340  40.160  1.00  0.00           H
ATOM   1772  HB2 GLN   144      30.300  15.460  40.960  1.00  0.00           H
ATOM   1773  CG  GLN   144      32.040  15.070  42.050  1.00  0.00           C
ATOM   1774  HG1 GLN   144      32.020  15.990  42.630  1.00  0.00           H
ATOM   1775  HG2 GLN   144      33.110  14.900  41.910  1.00  0.00           H
ATOM   1776  CD  GLN   144      31.520  13.980  43.030  1.00  0.00           C
ATOM   1777  OE1 GLN   144      30.850  13.020  42.610  1.00  0.00           O
ATOM   1778  NE2 GLN   144      31.700  14.140  44.320  1.00  0.00           N
ATOM   1779 1HE2 GLN   144      32.480  14.710  44.590  1.00  0.00           H
ATOM   1780 2HE2 GLN   144      31.120  13.650  44.990  1.00  0.00           H
ATOM   1781  C   GLN   144      33.330  16.400  39.420  1.00  0.00           C
ATOM   1782  O   GLN   144      33.690  15.720  38.450  1.00  0.00           O
ATOM   1783  N   VAL   145      34.100  17.140  40.240  1.00  0.00           N
ATOM   1784  H   VAL   145      33.710  17.630  41.030  1.00  0.00           H
ATOM   1785  CA  VAL   145      35.550  17.120  40.230  1.00  0.00           C
ATOM   1786  HA  VAL   145      35.850  16.330  39.560  1.00  0.00           H
ATOM   1787  CB  VAL   145      36.240  18.490  39.790  1.00  0.00           C
ATOM   1788  HB  VAL   145      36.010  19.260  40.520  1.00  0.00           H
ATOM   1789  CG1 VAL   145      37.780  18.410  39.530  1.00  0.00           C
ATOM   1790 1HG1 VAL   145      38.290  17.900  40.340  1.00  0.00           H
ATOM   1791 2HG1 VAL   145      37.910  17.930  38.560  1.00  0.00           H
ATOM   1792 3HG1 VAL   145      38.240  19.390  39.520  1.00  0.00           H
ATOM   1793  CG2 VAL   145      35.670  18.800  38.370  1.00  0.00           C
ATOM   1794 1HG2 VAL   145      35.980  18.010  37.680  1.00  0.00           H
ATOM   1795 2HG2 VAL   145      34.590  18.960  38.460  1.00  0.00           H
ATOM   1796 3HG2 VAL   145      36.070  19.730  37.960  1.00  0.00           H
ATOM   1797  C   VAL   145      36.130  16.860  41.640  1.00  0.00           C
ATOM   1798  O   VAL   145      35.810  17.540  42.590  1.00  0.00           O
ATOM   1799  N   THR   146      36.910  15.780  41.780  1.00  0.00           N
ATOM   1800  H   THR   146      37.080  15.310  40.900  1.00  0.00           H
ATOM   1801  CA  THR   146      37.490  15.370  43.020  1.00  0.00           C
ATOM   1802  HA  THR   146      37.330  16.140  43.760  1.00  0.00           H
ATOM   1803  CB  THR   146      36.840  14.020  43.460  1.00  0.00           C
ATOM   1804  HB  THR   146      37.030  13.220  42.750  1.00  0.00           H
ATOM   1805  CG2 THR   146      37.330  13.550  44.840  1.00  0.00           C
ATOM   1806 1HG2 THR   146      38.310  13.090  44.770  1.00  0.00           H
ATOM   1807 2HG2 THR   146      37.340  14.370  45.570  1.00  0.00           H
ATOM   1808 3HG2 THR   146      36.700  12.740  45.210  1.00  0.00           H
ATOM   1809  OG1 THR   146      35.450  14.160  43.540  1.00  0.00           O
ATOM   1810  HG1 THR   146      35.130  13.960  42.660  1.00  0.00           H
ATOM   1811  C   THR   146      38.980  15.200  42.900  1.00  0.00           C
ATOM   1812  O   THR   146      39.420  14.580  41.910  1.00  0.00           O
ATOM   1813  N   VAL   147      39.690  15.620  43.920  1.00  0.00           N
ATOM   1814  H   VAL   147      39.110  16.130  44.580  1.00  0.00           H
ATOM   1815  CA  VAL   147      41.130  15.810  43.860  1.00  0.00           C
ATOM   1816  HA  VAL   147      41.530  15.200  43.050  1.00  0.00           H
ATOM   1817  CB  VAL   147      41.590  17.210  43.650  1.00  0.00           C
ATOM   1818  HB  VAL   147      41.200  17.730  44.530  1.00  0.00           H
ATOM   1819  CG1 VAL   147      43.170  17.420  43.560  1.00  0.00           C
ATOM   1820 1HG1 VAL   147      43.350  18.480  43.750  1.00  0.00           H
ATOM   1821 2HG1 VAL   147      43.690  16.790  44.290  1.00  0.00           H
ATOM   1822 3HG1 VAL   147      43.560  17.300  42.550  1.00  0.00           H
ATOM   1823  CG2 VAL   147      40.960  17.890  42.490  1.00  0.00           C
ATOM   1824 1HG2 VAL   147      41.220  17.490  41.500  1.00  0.00           H
ATOM   1825 2HG2 VAL   147      39.880  17.740  42.580  1.00  0.00           H
ATOM   1826 3HG2 VAL   147      41.100  18.970  42.470  1.00  0.00           H
ATOM   1827  C   VAL   147      41.700  15.160  45.130  1.00  0.00           C
ATOM   1828  O   VAL   147      41.600  15.790  46.190  1.00  0.00           O
ATOM   1829  N   SER   148      42.280  13.970  45.070  1.00  0.00           N
ATOM   1830  H   SER   148      42.420  13.570  44.160  1.00  0.00           H
ATOM   1831  CA  SER   148      42.600  13.190  46.290  1.00  0.00           C
ATOM   1832  HA  SER   148      41.770  13.310  46.990  1.00  0.00           H
ATOM   1833  CB  SER   148      42.720  11.700  45.900  1.00  0.00           C
ATOM   1834  HB1 SER   148      42.820  11.030  46.750  1.00  0.00           H
ATOM   1835  HB2 SER   148      43.570  11.620  45.220  1.00  0.00           H
ATOM   1836  OG  SER   148      41.720  11.250  45.080  1.00  0.00           O
ATOM   1837  HG  SER   148      41.960  10.420  44.660  1.00  0.00           H
ATOM   1838  C   SER   148      43.890  13.630  46.960  1.00  0.00           C
ATOM   1839  O   SER   148      44.890  13.920  46.220  1.00  0.00           O
ATOM   1840  N   SER   149      43.850  13.740  48.270  1.00  0.00           N
ATOM   1841  H   SER   149      43.000  13.520  48.770  1.00  0.00           H
ATOM   1842  CA  SER   149      44.970  13.930  49.130  1.00  0.00           C
ATOM   1843  HA  SER   149      45.930  13.700  48.670  1.00  0.00           H
ATOM   1844  CB  SER   149      44.920  15.420  49.560  1.00  0.00           C
ATOM   1845  HB1 SER   149      45.610  15.480  50.400  1.00  0.00           H
ATOM   1846  HB2 SER   149      43.940  15.800  49.830  1.00  0.00           H
ATOM   1847  OG  SER   149      45.530  16.230  48.530  1.00  0.00           O
ATOM   1848  HG  SER   149      45.520  15.630  47.780  1.00  0.00           H
ATOM   1849  C   SER   149      44.980  13.230  50.460  1.00  0.00           C
ATOM   1850  OC1 SER   149      45.980  12.540  50.680  1.00  0.00           O
ATOM   1851  OC2 SER   149      44.030  13.250  51.260  1.00  0.00           O
TER
ENDMDL
