# Supplementary material for: Targeting Ras-binding domain of ELMO1 by computational nanobody design
Source: Commun Biol. 2023 Mar 17;6:284. doi: 10.1038/s42003-023-04657-w (PMC10023680; doi:10.1038/s42003-023-04657-w)
Supplement: Supplementary file 4 — Supplementary Data 2 [file 42003_2023_4657_MOESM4_ESM.zip › MD_input_output/Nb01_snapshot/snapshot_086000_CDR2.pdb]

ATOM    724  N   SER    57      39.800  27.790  46.510  1.00  0.00           N
ATOM    725  H   SER    57      40.670  27.320  46.730  1.00  0.00           H
ATOM    726  CA  SER    57      39.670  29.270  46.550  1.00  0.00           C
ATOM    727  HA  SER    57      38.880  29.500  45.840  1.00  0.00           H
ATOM    728  CB  SER    57      39.340  29.810  47.980  1.00  0.00           C
ATOM    729  HB1 SER    57      38.350  29.460  48.270  1.00  0.00           H
ATOM    730  HB2 SER    57      39.320  30.900  47.930  1.00  0.00           H
ATOM    731  OG  SER    57      40.280  29.340  48.950  1.00  0.00           O
ATOM    732  HG  SER    57      39.880  29.490  49.810  1.00  0.00           H
ATOM    733  C   SER    57      40.890  29.970  46.020  1.00  0.00           C
ATOM    734  O   SER    57      42.030  29.470  46.150  1.00  0.00           O
ATOM    735  N   ILE    58      40.740  31.130  45.380  1.00  0.00           N
ATOM    736  H   ILE    58      39.830  31.570  45.440  1.00  0.00           H
ATOM    737  CA  ILE    58      41.740  31.890  44.530  1.00  0.00           C
ATOM    738  HA  ILE    58      42.770  31.570  44.650  1.00  0.00           H
ATOM    739  CB  ILE    58      41.530  31.760  42.990  1.00  0.00           C
ATOM    740  HB  ILE    58      41.490  30.710  42.690  1.00  0.00           H
ATOM    741  CG2 ILE    58      40.200  32.400  42.470  1.00  0.00           C
ATOM    742 1HG2 ILE    58      39.790  31.850  41.620  1.00  0.00           H
ATOM    743 2HG2 ILE    58      39.400  32.410  43.210  1.00  0.00           H
ATOM    744 3HG2 ILE    58      40.450  33.400  42.130  1.00  0.00           H
ATOM    745  CG1 ILE    58      42.820  32.250  42.240  1.00  0.00           C
ATOM    746 1HG1 ILE    58      43.680  32.030  42.860  1.00  0.00           H
ATOM    747 2HG1 ILE    58      42.760  33.320  42.040  1.00  0.00           H
ATOM    748  CD  ILE    58      43.080  31.550  40.910  1.00  0.00           C
ATOM    749  HD1 ILE    58      42.220  31.580  40.250  1.00  0.00           H
ATOM    750  HD2 ILE    58      43.980  31.840  40.380  1.00  0.00           H
ATOM    751  HD3 ILE    58      43.250  30.510  41.200  1.00  0.00           H
ATOM    752  C   ILE    58      41.810  33.350  44.870  1.00  0.00           C
ATOM    753  O   ILE    58      40.800  34.000  44.920  1.00  0.00           O
ATOM    754  N   LYS    59      42.980  33.930  45.150  1.00  0.00           N
ATOM    755  H   LYS    59      43.810  33.380  44.980  1.00  0.00           H
ATOM    756  CA  LYS    59      43.090  35.310  45.650  1.00  0.00           C
ATOM    757  HA  LYS    59      42.170  35.520  46.200  1.00  0.00           H
ATOM    758  CB  LYS    59      44.190  35.580  46.640  1.00  0.00           C
ATOM    759  HB1 LYS    59      43.950  36.600  46.940  1.00  0.00           H
ATOM    760  HB2 LYS    59      45.160  35.610  46.160  1.00  0.00           H
ATOM    761  CG  LYS    59      44.390  34.620  47.880  1.00  0.00           C
ATOM    762  HG1 LYS    59      44.820  33.690  47.510  1.00  0.00           H
ATOM    763  HG2 LYS    59      43.460  34.210  48.270  1.00  0.00           H
ATOM    764  CD  LYS    59      45.340  35.110  49.030  1.00  0.00           C
ATOM    765  HD1 LYS    59      45.000  36.070  49.410  1.00  0.00           H
ATOM    766  HD2 LYS    59      46.350  35.220  48.650  1.00  0.00           H
ATOM    767  CE  LYS    59      45.510  34.270  50.290  1.00  0.00           C
ATOM    768  HE1 LYS    59      44.600  34.450  50.860  1.00  0.00           H
ATOM    769  HE2 LYS    59      46.330  34.760  50.820  1.00  0.00           H
ATOM    770  NZ  LYS    59      45.740  32.840  50.020  1.00  0.00           N
ATOM    771  HZ1 LYS    59      45.060  32.470  49.370  1.00  0.00           H
ATOM    772  HZ2 LYS    59      46.710  32.730  49.780  1.00  0.00           H
ATOM    773  HZ3 LYS    59      45.670  32.290  50.870  1.00  0.00           H
ATOM    774  C   LYS    59      43.220  36.240  44.450  1.00  0.00           C
ATOM    775  O   LYS    59      43.340  35.780  43.290  1.00  0.00           O
ATOM    776  N   TRP    60      43.260  37.560  44.700  1.00  0.00           N
ATOM    777  H   TRP    60      43.120  37.870  45.650  1.00  0.00           H
ATOM    778  CA  TRP    60      43.440  38.570  43.600  1.00  0.00           C
ATOM    779  HA  TRP    60      42.690  38.350  42.830  1.00  0.00           H
ATOM    780  CB  TRP    60      43.150  39.990  44.140  1.00  0.00           C
ATOM    781  HB1 TRP    60      42.070  39.930  44.290  1.00  0.00           H
ATOM    782  HB2 TRP    60      43.430  40.690  43.350  1.00  0.00           H
ATOM    783  CG  TRP    60      43.740  40.410  45.420  1.00  0.00           C
ATOM    784  CD1 TRP    60      43.240  40.050  46.610  1.00  0.00           C
ATOM    785  HD1 TRP    60      42.310  39.550  46.830  1.00  0.00           H
ATOM    786  NE1 TRP    60      44.070  40.560  47.570  1.00  0.00           N
ATOM    787  HE1 TRP    60      43.760  40.590  48.540  1.00  0.00           H
ATOM    788  CE2 TRP    60      44.990  41.420  47.110  1.00  0.00           C
ATOM    789  CZ2 TRP    60      45.810  42.340  47.690  1.00  0.00           C
ATOM    790  HZ2 TRP    60      45.930  42.430  48.760  1.00  0.00           H
ATOM    791  CH2 TRP    60      46.610  43.170  46.940  1.00  0.00           C
ATOM    792  HH2 TRP    60      47.290  43.850  47.420  1.00  0.00           H
ATOM    793  CZ3 TRP    60      46.650  43.040  45.540  1.00  0.00           C
ATOM    794  HZ3 TRP    60      47.160  43.740  44.900  1.00  0.00           H
ATOM    795  CE3 TRP    60      45.820  42.060  44.950  1.00  0.00           C
ATOM    796  HE3 TRP    60      45.620  41.960  43.890  1.00  0.00           H
ATOM    797  CD2 TRP    60      44.930  41.190  45.690  1.00  0.00           C
ATOM    798  C   TRP    60      44.760  38.550  42.840  1.00  0.00           C
ATOM    799  O   TRP    60      44.750  38.950  41.640  1.00  0.00           O
ATOM    800  N   ALA    61      45.870  38.040  43.430  1.00  0.00           N
ATOM    801  H   ALA    61      45.830  37.840  44.420  1.00  0.00           H
ATOM    802  CA  ALA    61      47.210  37.910  42.810  1.00  0.00           C
ATOM    803  HA  ALA    61      47.260  38.320  41.800  1.00  0.00           H
ATOM    804  CB  ALA    61      48.310  38.670  43.630  1.00  0.00           C
ATOM    805  HB1 ALA    61      48.010  39.700  43.760  1.00  0.00           H
ATOM    806  HB2 ALA    61      48.580  38.180  44.560  1.00  0.00           H
ATOM    807  HB3 ALA    61      49.250  38.790  43.090  1.00  0.00           H
ATOM    808  C   ALA    61      47.540  36.410  42.540  1.00  0.00           C
ATOM    809  O   ALA    61      48.710  36.050  42.680  1.00  0.00           O
ATOM    810  N   GLY    65      46.550  35.550  42.230  1.00  0.00           N
ATOM    811  H   GLY    65      45.580  35.840  42.230  1.00  0.00           H
ATOM    812  CA  GLY    65      46.880  34.210  41.700  1.00  0.00           C
ATOM    813  HA1 GLY    65      47.780  34.230  41.090  1.00  0.00           H
ATOM    814  HA2 GLY    65      46.060  33.850  41.080  1.00  0.00           H
ATOM    815  C   GLY    65      47.040  33.150  42.750  1.00  0.00           C
ATOM    816  O   GLY    65      47.420  32.040  42.380  1.00  0.00           O
ATOM    817  N   ASP    66      46.900  33.450  44.000  1.00  0.00           N
ATOM    818  H   ASP    66      46.560  34.390  44.130  1.00  0.00           H
ATOM    819  CA  ASP    66      47.230  32.550  45.070  1.00  0.00           C
ATOM    820  HA  ASP    66      48.040  31.920  44.700  1.00  0.00           H
ATOM    821  CB  ASP    66      47.770  33.460  46.270  1.00  0.00           C
ATOM    822  HB1 ASP    66      46.940  34.050  46.670  1.00  0.00           H
ATOM    823  HB2 ASP    66      48.440  34.240  45.920  1.00  0.00           H
ATOM    824  CG  ASP    66      48.290  32.630  47.410  1.00  0.00           C
ATOM    825  OD1 ASP    66      48.230  33.050  48.570  1.00  0.00           O
ATOM    826  OD2 ASP    66      48.830  31.530  47.190  1.00  0.00           O
ATOM    827  C   ASP    66      46.100  31.580  45.440  1.00  0.00           C
ATOM    828  O   ASP    66      44.970  31.970  45.480  1.00  0.00           O
ATOM    829  N   ARG    67      46.380  30.300  45.730  1.00  0.00           N
ATOM    830  H   ARG    67      47.350  30.010  45.710  1.00  0.00           H
ATOM    831  CA  ARG    67      45.380  29.200  45.640  1.00  0.00           C
ATOM    832  HA  ARG    67      44.380  29.600  45.450  1.00  0.00           H
ATOM    833  CB  ARG    67      45.670  28.260  44.370  1.00  0.00           C
ATOM    834  HB1 ARG    67      44.930  27.470  44.300  1.00  0.00           H
ATOM    835  HB2 ARG    67      46.620  27.770  44.570  1.00  0.00           H
ATOM    836  CG  ARG    67      45.800  29.050  43.030  1.00  0.00           C
ATOM    837  HG1 ARG    67      46.530  29.830  43.210  1.00  0.00           H
ATOM    838  HG2 ARG    67      44.830  29.530  42.900  1.00  0.00           H
ATOM    839  CD  ARG    67      46.060  28.100  41.810  1.00  0.00           C
ATOM    840  HD1 ARG    67      45.110  27.560  41.760  1.00  0.00           H
ATOM    841  HD2 ARG    67      46.870  27.400  42.020  1.00  0.00           H
ATOM    842  NE  ARG    67      46.140  28.860  40.520  1.00  0.00           N
ATOM    843  HE  ARG    67      45.310  28.880  39.930  1.00  0.00           H
ATOM    844  CZ  ARG    67      47.200  29.530  40.140  1.00  0.00           C
ATOM    845  NH1 ARG    67      48.400  29.330  40.640  1.00  0.00           N
ATOM    846 1HH1 ARG    67      48.530  28.930  41.560  1.00  0.00           H
ATOM    847 2HH1 ARG    67      49.260  29.730  40.290  1.00  0.00           H
ATOM    848  NH2 ARG    67      47.180  30.360  39.130  1.00  0.00           N
ATOM    849 1HH2 ARG    67      46.300  30.560  38.680  1.00  0.00           H
ATOM    850 2HH2 ARG    67      47.970  30.940  38.870  1.00  0.00           H
ATOM    851  C   ARG    67      45.490  28.280  46.880  1.00  0.00           C
ATOM    852  O   ARG    67      46.630  27.990  47.280  1.00  0.00           O
ATOM    853  N   THR    68      44.330  27.840  47.360  1.00  0.00           N
ATOM    854  H   THR    68      43.430  28.130  46.990  1.00  0.00           H
ATOM    855  CA  THR    68      44.200  26.930  48.470  1.00  0.00           C
ATOM    856  HA  THR    68      45.140  26.430  48.680  1.00  0.00           H
ATOM    857  CB  THR    68      43.910  27.770  49.780  1.00  0.00           C
ATOM    858  HB  THR    68      43.360  27.190  50.510  1.00  0.00           H
ATOM    859  CG2 THR    68      45.140  28.340  50.450  1.00  0.00           C
ATOM    860 1HG2 THR    68      45.550  29.070  49.750  1.00  0.00           H
ATOM    861 2HG2 THR    68      44.910  28.790  51.410  1.00  0.00           H
ATOM    862 3HG2 THR    68      45.840  27.510  50.530  1.00  0.00           H
ATOM    863  OG1 THR    68      43.060  28.880  49.590  1.00  0.00           O
ATOM    864  HG1 THR    68      42.170  28.650  49.290  1.00  0.00           H
ATOM    865  C   THR    68      43.170  25.880  48.330  1.00  0.00           C
ATOM    866  O   THR    68      42.120  26.100  47.670  1.00  0.00           O
ATOM    867  N   TYR    69      43.280  24.630  48.900  1.00  0.00           N
ATOM    868  H   TYR    69      44.100  24.330  49.400  1.00  0.00           H
ATOM    869  CA  TYR    69      42.350  23.550  48.580  1.00  0.00           C
ATOM    870  HA  TYR    69      41.450  23.920  48.090  1.00  0.00           H
ATOM    871  CB  TYR    69      43.150  22.570  47.630  1.00  0.00           C
ATOM    872  HB1 TYR    69      42.600  21.640  47.510  1.00  0.00           H
ATOM    873  HB2 TYR    69      44.170  22.330  47.940  1.00  0.00           H
ATOM    874  CG  TYR    69      43.530  23.150  46.250  1.00  0.00           C
ATOM    875  CD1 TYR    69      44.750  23.860  46.140  1.00  0.00           C
ATOM    876  HD1 TYR    69      45.360  24.090  47.000  1.00  0.00           H
ATOM    877  CE1 TYR    69      45.230  24.240  44.890  1.00  0.00           C
ATOM    878  HE1 TYR    69      46.110  24.860  44.790  1.00  0.00           H
ATOM    879  CZ  TYR    69      44.430  23.950  43.720  1.00  0.00           C
ATOM    880  OH  TYR    69      44.870  24.410  42.570  1.00  0.00           O
ATOM    881  HH  TYR    69      45.700  24.870  42.720  1.00  0.00           H
ATOM    882  CE2 TYR    69      43.230  23.230  43.840  1.00  0.00           C
ATOM    883  HE2 TYR    69      42.730  22.970  42.920  1.00  0.00           H
ATOM    884  CD2 TYR    69      42.770  22.810  45.100  1.00  0.00           C
ATOM    885  HD2 TYR    69      41.790  22.420  45.280  1.00  0.00           H
ATOM    886  C   TYR    69      41.850  22.910  49.830  1.00  0.00           C
ATOM    887  O   TYR    69      42.380  23.020  50.930  1.00  0.00           O
