# Supplementary material for: Targeting Ras-binding domain of ELMO1 by computational nanobody design
Source: Commun Biol. 2023 Mar 17;6:284. doi: 10.1038/s42003-023-04657-w (PMC10023680; doi:10.1038/s42003-023-04657-w)
Supplement: Supplementary file 4 — Supplementary Data 2 [file 42003_2023_4657_MOESM4_ESM.zip › MD_input_output/Nb01_snapshot/snapshot_062000.pdb]

REMARK    GENERATED BY TRJCONV
TITLE     Protein in water t= 6200.00000 step= 3100000
REMARK    THIS IS A SIMULATION BOX
CRYST1   67.375   67.375   67.375  90.00  90.00  90.00 P 1           1
MODEL        1
ATOM      1  N   VAL     2      31.300  49.260  25.470  1.00  0.00           N
ATOM      2  H1  VAL     2      31.470  49.830  24.650  1.00  0.00           H
ATOM      3  H2  VAL     2      30.320  49.000  25.520  1.00  0.00           H
ATOM      4  H3  VAL     2      31.510  49.760  26.320  1.00  0.00           H
ATOM      5  CA  VAL     2      32.040  47.970  25.300  1.00  0.00           C
ATOM      6  HA  VAL     2      31.790  47.660  24.280  1.00  0.00           H
ATOM      7  CB  VAL     2      33.570  48.100  25.180  1.00  0.00           C
ATOM      8  HB  VAL     2      33.940  47.080  25.090  1.00  0.00           H
ATOM      9  CG1 VAL     2      34.180  48.860  23.960  1.00  0.00           C
ATOM     10 1HG1 VAL     2      33.730  48.550  23.010  1.00  0.00           H
ATOM     11 2HG1 VAL     2      33.910  49.910  24.120  1.00  0.00           H
ATOM     12 3HG1 VAL     2      35.260  48.750  23.880  1.00  0.00           H
ATOM     13  CG2 VAL     2      34.320  48.660  26.430  1.00  0.00           C
ATOM     14 1HG2 VAL     2      35.360  48.840  26.160  1.00  0.00           H
ATOM     15 2HG2 VAL     2      33.910  49.660  26.600  1.00  0.00           H
ATOM     16 3HG2 VAL     2      34.390  48.020  27.310  1.00  0.00           H
ATOM     17  C   VAL     2      31.700  46.990  26.410  1.00  0.00           C
ATOM     18  O   VAL     2      31.410  47.420  27.520  1.00  0.00           O
ATOM     19  N   GLN     3      31.560  45.710  26.020  1.00  0.00           N
ATOM     20  H   GLN     3      31.930  45.410  25.130  1.00  0.00           H
ATOM     21  CA  GLN     3      31.370  44.660  27.040  1.00  0.00           C
ATOM     22  HA  GLN     3      31.650  45.000  28.030  1.00  0.00           H
ATOM     23  CB  GLN     3      29.910  44.230  27.170  1.00  0.00           C
ATOM     24  HB1 GLN     3      29.390  45.140  27.470  1.00  0.00           H
ATOM     25  HB2 GLN     3      29.800  43.450  27.920  1.00  0.00           H
ATOM     26  CG  GLN     3      29.280  43.600  25.910  1.00  0.00           C
ATOM     27  HG1 GLN     3      29.830  42.710  25.610  1.00  0.00           H
ATOM     28  HG2 GLN     3      29.300  44.350  25.120  1.00  0.00           H
ATOM     29  CD  GLN     3      27.820  43.310  26.150  1.00  0.00           C
ATOM     30  OE1 GLN     3      27.020  44.220  26.130  1.00  0.00           O
ATOM     31  NE2 GLN     3      27.410  42.110  26.350  1.00  0.00           N
ATOM     32 1HE2 GLN     3      28.100  41.380  26.400  1.00  0.00           H
ATOM     33 2HE2 GLN     3      26.460  41.930  26.630  1.00  0.00           H
ATOM     34  C   GLN     3      32.340  43.550  26.720  1.00  0.00           C
ATOM     35  O   GLN     3      32.590  43.300  25.500  1.00  0.00           O
ATOM     36  N   LEU     4      32.730  42.690  27.610  1.00  0.00           N
ATOM     37  H   LEU     4      32.350  42.600  28.540  1.00  0.00           H
ATOM     38  CA  LEU     4      33.650  41.630  27.430  1.00  0.00           C
ATOM     39  HA  LEU     4      34.340  41.930  26.640  1.00  0.00           H
ATOM     40  CB  LEU     4      34.550  41.380  28.760  1.00  0.00           C
ATOM     41  HB1 LEU     4      35.390  40.750  28.450  1.00  0.00           H
ATOM     42  HB2 LEU     4      33.940  41.000  29.580  1.00  0.00           H
ATOM     43  CG  LEU     4      35.170  42.590  29.450  1.00  0.00           C
ATOM     44  HG  LEU     4      34.420  43.360  29.630  1.00  0.00           H
ATOM     45  CD1 LEU     4      35.710  42.210  30.840  1.00  0.00           C
ATOM     46 1HD1 LEU     4      35.900  43.090  31.450  1.00  0.00           H
ATOM     47 2HD1 LEU     4      35.060  41.610  31.470  1.00  0.00           H
ATOM     48 3HD1 LEU     4      36.640  41.650  30.750  1.00  0.00           H
ATOM     49  CD2 LEU     4      36.310  43.260  28.570  1.00  0.00           C
ATOM     50 1HD2 LEU     4      37.180  42.600  28.580  1.00  0.00           H
ATOM     51 2HD2 LEU     4      36.040  43.620  27.580  1.00  0.00           H
ATOM     52 3HD2 LEU     4      36.560  44.210  29.030  1.00  0.00           H
ATOM     53  C   LEU     4      32.950  40.430  26.920  1.00  0.00           C
ATOM     54  O   LEU     4      31.740  40.280  27.120  1.00  0.00           O
ATOM     55  N   VAL     5      33.660  39.470  26.400  1.00  0.00           N
ATOM     56  H   VAL     5      34.630  39.680  26.220  1.00  0.00           H
ATOM     57  CA  VAL     5      33.170  38.150  26.020  1.00  0.00           C
ATOM     58  HA  VAL     5      32.150  38.090  26.410  1.00  0.00           H
ATOM     59  CB  VAL     5      32.920  38.080  24.510  1.00  0.00           C
ATOM     60  HB  VAL     5      33.880  38.230  24.010  1.00  0.00           H
ATOM     61  CG1 VAL     5      32.410  36.630  24.130  1.00  0.00           C
ATOM     62 1HG1 VAL     5      33.090  35.790  24.270  1.00  0.00           H
ATOM     63 2HG1 VAL     5      31.460  36.350  24.590  1.00  0.00           H
ATOM     64 3HG1 VAL     5      32.160  36.680  23.070  1.00  0.00           H
ATOM     65  CG2 VAL     5      31.840  39.130  24.000  1.00  0.00           C
ATOM     66 1HG2 VAL     5      31.910  39.200  22.920  1.00  0.00           H
ATOM     67 2HG2 VAL     5      30.820  38.800  24.200  1.00  0.00           H
ATOM     68 3HG2 VAL     5      31.920  40.130  24.420  1.00  0.00           H
ATOM     69  C   VAL     5      33.970  37.020  26.590  1.00  0.00           C
ATOM     70  O   VAL     5      35.160  36.970  26.420  1.00  0.00           O
ATOM     71  N   GLU     6      33.300  36.120  27.320  1.00  0.00           N
ATOM     72  H   GLU     6      32.340  36.390  27.480  1.00  0.00           H
ATOM     73  CA  GLU     6      33.880  34.950  27.920  1.00  0.00           C
ATOM     74  HA  GLU     6      34.970  35.070  27.920  1.00  0.00           H
ATOM     75  CB  GLU     6      33.610  34.810  29.440  1.00  0.00           C
ATOM     76  HB1 GLU     6      34.310  34.070  29.820  1.00  0.00           H
ATOM     77  HB2 GLU     6      32.610  34.480  29.730  1.00  0.00           H
ATOM     78  CG  GLU     6      33.860  36.120  30.220  1.00  0.00           C
ATOM     79  HG1 GLU     6      34.580  36.730  29.670  1.00  0.00           H
ATOM     80  HG2 GLU     6      34.260  35.780  31.180  1.00  0.00           H
ATOM     81  CD  GLU     6      32.550  36.980  30.450  1.00  0.00           C
ATOM     82  OE1 GLU     6      31.700  37.130  29.540  1.00  0.00           O
ATOM     83  OE2 GLU     6      32.340  37.480  31.560  1.00  0.00           O
ATOM     84  C   GLU     6      33.600  33.700  27.160  1.00  0.00           C
ATOM     85  O   GLU     6      32.680  33.620  26.350  1.00  0.00           O
ATOM     86  N   SER     7      34.470  32.660  27.390  1.00  0.00           N
ATOM     87  H   SER     7      35.350  32.760  27.890  1.00  0.00           H
ATOM     88  CA  SER     7      34.250  31.300  26.810  1.00  0.00           C
ATOM     89  HA  SER     7      33.200  31.070  27.030  1.00  0.00           H
ATOM     90  CB  SER     7      34.470  31.400  25.290  1.00  0.00           C
ATOM     91  HB1 SER     7      33.740  32.040  24.790  1.00  0.00           H
ATOM     92  HB2 SER     7      34.380  30.380  24.930  1.00  0.00           H
ATOM     93  OG  SER     7      35.780  31.750  24.950  1.00  0.00           O
ATOM     94  HG  SER     7      35.750  32.710  24.950  1.00  0.00           H
ATOM     95  C   SER     7      35.190  30.220  27.470  1.00  0.00           C
ATOM     96  O   SER     7      36.110  30.510  28.190  1.00  0.00           O
ATOM     97  N   GLY     9      34.880  28.970  27.210  1.00  0.00           N
ATOM     98  H   GLY     9      34.040  28.740  26.680  1.00  0.00           H
ATOM     99  CA  GLY     9      35.560  27.770  27.770  1.00  0.00           C
ATOM    100  HA1 GLY     9      36.550  27.990  28.170  1.00  0.00           H
ATOM    101  HA2 GLY     9      35.710  27.090  26.930  1.00  0.00           H
ATOM    102  C   GLY     9      34.880  27.090  29.000  1.00  0.00           C
ATOM    103  O   GLY     9      35.450  26.320  29.680  1.00  0.00           O
ATOM    104  N   GLY    10      33.580  27.420  29.300  1.00  0.00           N
ATOM    105  H   GLY    10      33.130  28.130  28.750  1.00  0.00           H
ATOM    106  CA  GLY    10      32.680  26.610  30.170  1.00  0.00           C
ATOM    107  HA1 GLY    10      31.760  27.110  30.470  1.00  0.00           H
ATOM    108  HA2 GLY    10      33.270  26.360  31.050  1.00  0.00           H
ATOM    109  C   GLY    10      32.240  25.280  29.530  1.00  0.00           C
ATOM    110  O   GLY    10      32.350  25.110  28.320  1.00  0.00           O
ATOM    111  N   GLY    11      31.910  24.280  30.330  1.00  0.00           N
ATOM    112  H   GLY    11      31.860  24.480  31.320  1.00  0.00           H
ATOM    113  CA  GLY    11      31.610  22.870  30.000  1.00  0.00           C
ATOM    114  HA1 GLY    11      32.450  22.420  29.470  1.00  0.00           H
ATOM    115  HA2 GLY    11      30.790  22.790  29.290  1.00  0.00           H
ATOM    116  C   GLY    11      31.440  21.950  31.190  1.00  0.00           C
ATOM    117  O   GLY    11      31.660  22.320  32.300  1.00  0.00           O
ATOM    118  N   LEU    12      31.020  20.750  30.880  1.00  0.00           N
ATOM    119  H   LEU    12      30.830  20.500  29.920  1.00  0.00           H
ATOM    120  CA  LEU    12      30.750  19.680  31.800  1.00  0.00           C
ATOM    121  HA  LEU    12      30.740  20.040  32.830  1.00  0.00           H
ATOM    122  CB  LEU    12      29.350  19.050  31.530  1.00  0.00           C
ATOM    123  HB1 LEU    12      29.300  18.510  30.590  1.00  0.00           H
ATOM    124  HB2 LEU    12      28.580  19.810  31.400  1.00  0.00           H
ATOM    125  CG  LEU    12      28.860  18.140  32.660  1.00  0.00           C
ATOM    126  HG  LEU    12      29.180  18.590  33.600  1.00  0.00           H
ATOM    127  CD1 LEU    12      27.370  18.150  32.580  1.00  0.00           C
ATOM    128 1HD1 LEU    12      27.140  17.440  33.370  1.00  0.00           H
ATOM    129 2HD1 LEU    12      27.020  19.120  32.930  1.00  0.00           H
ATOM    130 3HD1 LEU    12      26.980  17.810  31.620  1.00  0.00           H
ATOM    131  CD2 LEU    12      29.330  16.720  32.550  1.00  0.00           C
ATOM    132 1HD2 LEU    12      28.830  16.110  33.300  1.00  0.00           H
ATOM    133 2HD2 LEU    12      29.030  16.400  31.550  1.00  0.00           H
ATOM    134 3HD2 LEU    12      30.400  16.530  32.630  1.00  0.00           H
ATOM    135  C   LEU    12      31.980  18.760  31.870  1.00  0.00           C
ATOM    136  O   LEU    12      32.560  18.320  30.850  1.00  0.00           O
ATOM    137  N   VAL    13      32.410  18.380  33.140  1.00  0.00           N
ATOM    138  H   VAL    13      31.910  18.830  33.900  1.00  0.00           H
ATOM    139  CA  VAL    13      33.500  17.420  33.470  1.00  0.00           C
ATOM    140  HA  VAL    13      33.730  16.830  32.580  1.00  0.00           H
ATOM    141  CB  VAL    13      34.770  18.220  33.760  1.00  0.00           C
ATOM    142  HB  VAL    13      35.460  17.620  34.360  1.00  0.00           H
ATOM    143  CG1 VAL    13      35.480  18.440  32.470  1.00  0.00           C
ATOM    144 1HG1 VAL    13      36.440  18.870  32.740  1.00  0.00           H
ATOM    145 2HG1 VAL    13      35.690  17.460  32.040  1.00  0.00           H
ATOM    146 3HG1 VAL    13      34.840  19.080  31.850  1.00  0.00           H
ATOM    147  CG2 VAL    13      34.500  19.490  34.610  1.00  0.00           C
ATOM    148 1HG2 VAL    13      35.400  20.020  34.910  1.00  0.00           H
ATOM    149 2HG2 VAL    13      33.930  20.190  34.000  1.00  0.00           H
ATOM    150 3HG2 VAL    13      33.800  19.280  35.420  1.00  0.00           H
ATOM    151  C   VAL    13      33.260  16.510  34.700  1.00  0.00           C
ATOM    152  O   VAL    13      32.590  16.920  35.690  1.00  0.00           O
ATOM    153  N   GLN    14      33.840  15.280  34.690  1.00  0.00           N
ATOM    154  H   GLN    14      34.540  15.050  34.000  1.00  0.00           H
ATOM    155  CA  GLN    14      34.110  14.530  35.960  1.00  0.00           C
ATOM    156  HA  GLN    14      33.110  14.470  36.380  1.00  0.00           H
ATOM    157  CB  GLN    14      34.700  13.180  35.660  1.00  0.00           C
ATOM    158  HB1 GLN    14      34.950  12.690  36.610  1.00  0.00           H
ATOM    159  HB2 GLN    14      35.680  13.310  35.200  1.00  0.00           H
ATOM    160  CG  GLN    14      33.710  12.350  34.790  1.00  0.00           C
ATOM    161  HG1 GLN    14      34.130  11.360  34.600  1.00  0.00           H
ATOM    162  HG2 GLN    14      33.670  12.780  33.790  1.00  0.00           H
ATOM    163  CD  GLN    14      32.280  12.150  35.260  1.00  0.00           C
ATOM    164  OE1 GLN    14      32.000  11.810  36.420  1.00  0.00           O
ATOM    165  NE2 GLN    14      31.240  12.450  34.500  1.00  0.00           N
ATOM    166 1HE2 GLN    14      31.400  12.680  33.530  1.00  0.00           H
ATOM    167 2HE2 GLN    14      30.400  12.670  35.010  1.00  0.00           H
ATOM    168  C   GLN    14      34.910  15.260  37.030  1.00  0.00           C
ATOM    169  O   GLN    14      35.830  15.990  36.640  1.00  0.00           O
ATOM    170  N   ALA    15      34.800  14.920  38.270  1.00  0.00           N
ATOM    171  H   ALA    15      34.120  14.230  38.560  1.00  0.00           H
ATOM    172  CA  ALA    15      35.780  15.360  39.260  1.00  0.00           C
ATOM    173  HA  ALA    15      35.970  16.430  39.170  1.00  0.00           H
ATOM    174  CB  ALA    15      35.080  15.090  40.570  1.00  0.00           C
ATOM    175  HB1 ALA    15      35.760  15.470  41.340  1.00  0.00           H
ATOM    176  HB2 ALA    15      34.150  15.650  40.610  1.00  0.00           H
ATOM    177  HB3 ALA    15      35.060  14.010  40.720  1.00  0.00           H
ATOM    178  C   ALA    15      37.140  14.740  39.030  1.00  0.00           C
ATOM    179  O   ALA    15      37.400  13.620  38.550  1.00  0.00           O
ATOM    180  N   GLY    16      38.160  15.580  39.380  1.00  0.00           N
ATOM    181  H   GLY    16      37.910  16.480  39.760  1.00  0.00           H
ATOM    182  CA  GLY    16      39.570  15.260  39.220  1.00  0.00           C
ATOM    183  HA1 GLY    16      39.670  14.180  39.220  1.00  0.00           H
ATOM    184  HA2 GLY    16      40.120  15.590  40.100  1.00  0.00           H
ATOM    185  C   GLY    16      40.180  15.690  37.820  1.00  0.00           C
ATOM    186  O   GLY    16      41.420  15.800  37.700  1.00  0.00           O
ATOM    187  N   ASP    17      39.350  15.890  36.840  1.00  0.00           N
ATOM    188  H   ASP    17      38.380  15.680  37.010  1.00  0.00           H
ATOM    189  CA  ASP    17      39.700  16.610  35.560  1.00  0.00           C
ATOM    190  HA  ASP    17      40.620  16.090  35.290  1.00  0.00           H
ATOM    191  CB  ASP    17      38.560  16.440  34.450  1.00  0.00           C
ATOM    192  HB1 ASP    17      37.860  17.200  34.770  1.00  0.00           H
ATOM    193  HB2 ASP    17      38.100  15.460  34.570  1.00  0.00           H
ATOM    194  CG  ASP    17      39.010  16.660  32.990  1.00  0.00           C
ATOM    195  OD1 ASP    17      40.240  16.690  32.700  1.00  0.00           O
ATOM    196  OD2 ASP    17      38.130  16.470  32.050  1.00  0.00           O
ATOM    197  C   ASP    17      40.150  18.090  35.730  1.00  0.00           C
ATOM    198  O   ASP    17      40.370  18.480  36.860  1.00  0.00           O
ATOM    199  N   SER    18      40.520  18.850  34.650  1.00  0.00           N
ATOM    200  H   SER    18      40.260  18.490  33.750  1.00  0.00           H
ATOM    201  CA  SER    18      40.870  20.290  34.670  1.00  0.00           C
ATOM    202  HA  SER    18      40.610  20.720  35.630  1.00  0.00           H
ATOM    203  CB  SER    18      42.360  20.480  34.620  1.00  0.00           C
ATOM    204  HB1 SER    18      42.560  21.500  34.940  1.00  0.00           H
ATOM    205  HB2 SER    18      42.850  20.470  33.650  1.00  0.00           H
ATOM    206  OG  SER    18      43.000  19.650  35.520  1.00  0.00           O
ATOM    207  HG  SER    18      42.900  18.780  35.120  1.00  0.00           H
ATOM    208  C   SER    18      40.300  21.060  33.450  1.00  0.00           C
ATOM    209  O   SER    18      40.010  20.430  32.410  1.00  0.00           O
ATOM    210  N   LEU    19      40.130  22.370  33.590  1.00  0.00           N
ATOM    211  H   LEU    19      40.470  22.850  34.410  1.00  0.00           H
ATOM    212  CA  LEU    19      39.660  23.330  32.540  1.00  0.00           C
ATOM    213  HA  LEU    19      39.660  22.760  31.610  1.00  0.00           H
ATOM    214  CB  LEU    19      38.080  23.630  32.720  1.00  0.00           C
ATOM    215  HB1 LEU    19      37.790  24.410  32.010  1.00  0.00           H
ATOM    216  HB2 LEU    19      38.050  23.980  33.750  1.00  0.00           H
ATOM    217  CG  LEU    19      37.020  22.510  32.710  1.00  0.00           C
ATOM    218  HG  LEU    19      37.390  21.700  33.320  1.00  0.00           H
ATOM    219  CD1 LEU    19      35.770  23.060  33.390  1.00  0.00           C
ATOM    220 1HD1 LEU    19      35.700  24.080  33.030  1.00  0.00           H
ATOM    221 2HD1 LEU    19      34.890  22.460  33.130  1.00  0.00           H
ATOM    222 3HD1 LEU    19      35.900  23.050  34.480  1.00  0.00           H
ATOM    223  CD2 LEU    19      36.670  21.930  31.340  1.00  0.00           C
ATOM    224 1HD2 LEU    19      36.100  21.010  31.410  1.00  0.00           H
ATOM    225 2HD2 LEU    19      36.080  22.710  30.850  1.00  0.00           H
ATOM    226 3HD2 LEU    19      37.600  21.680  30.830  1.00  0.00           H
ATOM    227  C   LEU    19      40.470  24.690  32.460  1.00  0.00           C
ATOM    228  O   LEU    19      41.210  24.980  33.420  1.00  0.00           O
ATOM    229  N   ARG    20      40.210  25.390  31.370  1.00  0.00           N
ATOM    230  H   ARG    20      39.600  24.970  30.690  1.00  0.00           H
ATOM    231  CA  ARG    20      40.780  26.740  31.230  1.00  0.00           C
ATOM    232  HA  ARG    20      41.090  27.050  32.230  1.00  0.00           H
ATOM    233  CB  ARG    20      42.000  26.730  30.390  1.00  0.00           C
ATOM    234  HB1 ARG    20      41.840  26.380  29.370  1.00  0.00           H
ATOM    235  HB2 ARG    20      42.760  26.010  30.680  1.00  0.00           H
ATOM    236  CG  ARG    20      42.730  28.110  30.460  1.00  0.00           C
ATOM    237  HG1 ARG    20      42.970  28.350  31.500  1.00  0.00           H
ATOM    238  HG2 ARG    20      42.050  28.880  30.120  1.00  0.00           H
ATOM    239  CD  ARG    20      44.100  28.220  29.710  1.00  0.00           C
ATOM    240  HD1 ARG    20      44.820  27.570  30.190  1.00  0.00           H
ATOM    241  HD2 ARG    20      44.450  29.220  29.950  1.00  0.00           H
ATOM    242  NE  ARG    20      43.970  27.890  28.280  1.00  0.00           N
ATOM    243  HE  ARG    20      43.070  27.680  27.890  1.00  0.00           H
ATOM    244  CZ  ARG    20      44.940  28.240  27.390  1.00  0.00           C
ATOM    245  NH1 ARG    20      46.090  28.830  27.610  1.00  0.00           N
ATOM    246 1HH1 ARG    20      46.200  29.330  28.480  1.00  0.00           H
ATOM    247 2HH1 ARG    20      46.730  28.900  26.830  1.00  0.00           H
ATOM    248  NH2 ARG    20      44.810  27.930  26.140  1.00  0.00           N
ATOM    249 1HH2 ARG    20      43.960  27.470  25.850  1.00  0.00           H
ATOM    250 2HH2 ARG    20      45.580  28.110  25.510  1.00  0.00           H
ATOM    251  C   ARG    20      39.640  27.640  30.760  1.00  0.00           C
ATOM    252  O   ARG    20      39.100  27.300  29.710  1.00  0.00           O
ATOM    253  N   LEU    21      39.400  28.720  31.380  1.00  0.00           N
ATOM    254  H   LEU    21      39.990  28.920  32.180  1.00  0.00           H
ATOM    255  CA  LEU    21      38.500  29.820  30.990  1.00  0.00           C
ATOM    256  HA  LEU    21      37.990  29.350  30.150  1.00  0.00           H
ATOM    257  CB  LEU    21      37.650  30.290  32.140  1.00  0.00           C
ATOM    258  HB1 LEU    21      36.850  30.930  31.770  1.00  0.00           H
ATOM    259  HB2 LEU    21      38.240  30.840  32.870  1.00  0.00           H
ATOM    260  CG  LEU    21      36.940  29.170  32.970  1.00  0.00           C
ATOM    261  HG  LEU    21      37.720  28.750  33.600  1.00  0.00           H
ATOM    262  CD1 LEU    21      35.970  29.760  34.000  1.00  0.00           C
ATOM    263 1HD1 LEU    21      35.290  30.440  33.500  1.00  0.00           H
ATOM    264 2HD1 LEU    21      35.290  28.990  34.360  1.00  0.00           H
ATOM    265 3HD1 LEU    21      36.420  30.380  34.780  1.00  0.00           H
ATOM    266  CD2 LEU    21      36.260  28.100  32.180  1.00  0.00           C
ATOM    267 1HD2 LEU    21      36.110  27.200  32.790  1.00  0.00           H
ATOM    268 2HD2 LEU    21      35.340  28.580  31.840  1.00  0.00           H
ATOM    269 3HD2 LEU    21      36.950  27.870  31.370  1.00  0.00           H
ATOM    270  C   LEU    21      39.300  31.030  30.350  1.00  0.00           C
ATOM    271  O   LEU    21      40.510  31.270  30.580  1.00  0.00           O
ATOM    272  N   SER    22      38.550  31.810  29.560  1.00  0.00           N
ATOM    273  H   SER    22      37.600  31.530  29.370  1.00  0.00           H
ATOM    274  CA  SER    22      39.080  32.980  28.880  1.00  0.00           C
ATOM    275  HA  SER    22      39.940  33.320  29.460  1.00  0.00           H
ATOM    276  CB  SER    22      39.630  32.630  27.560  1.00  0.00           C
ATOM    277  HB1 SER    22      40.370  31.830  27.570  1.00  0.00           H
ATOM    278  HB2 SER    22      40.150  33.470  27.110  1.00  0.00           H
ATOM    279  OG  SER    22      38.690  32.130  26.640  1.00  0.00           O
ATOM    280  HG  SER    22      38.520  32.920  26.110  1.00  0.00           H
ATOM    281  C   SER    22      38.070  34.110  28.840  1.00  0.00           C
ATOM    282  O   SER    22      36.920  33.960  29.250  1.00  0.00           O
ATOM    283  N   CYS    23      38.580  35.260  28.460  1.00  0.00           N
ATOM    284  H   CYS    23      39.540  35.280  28.150  1.00  0.00           H
ATOM    285  CA  CYS    23      37.880  36.530  28.480  1.00  0.00           C
ATOM    286  HA  CYS    23      36.910  36.220  28.080  1.00  0.00           H
ATOM    287  CB  CYS    23      37.790  37.110  29.890  1.00  0.00           C
ATOM    288  HB1 CYS    23      38.770  37.090  30.370  1.00  0.00           H
ATOM    289  HB2 CYS    23      37.120  36.360  30.300  1.00  0.00           H
ATOM    290  SG  CYS    23      36.990  38.750  29.950  1.00  0.00           S
ATOM    291  C   CYS    23      38.540  37.540  27.510  1.00  0.00           C
ATOM    292  O   CYS    23      39.730  37.830  27.590  1.00  0.00           O
ATOM    293  N   ALA    24      37.790  38.000  26.500  1.00  0.00           N
ATOM    294  H   ALA    24      36.830  37.690  26.400  1.00  0.00           H
ATOM    295  CA  ALA    24      38.340  38.930  25.440  1.00  0.00           C
ATOM    296  HA  ALA    24      39.400  38.690  25.350  1.00  0.00           H
ATOM    297  CB  ALA    24      37.760  38.590  24.090  1.00  0.00           C
ATOM    298  HB1 ALA    24      37.810  37.520  23.870  1.00  0.00           H
ATOM    299  HB2 ALA    24      36.680  38.730  24.070  1.00  0.00           H
ATOM    300  HB3 ALA    24      38.180  39.210  23.300  1.00  0.00           H
ATOM    301  C   ALA    24      38.180  40.410  25.800  1.00  0.00           C
ATOM    302  O   ALA    24      37.160  40.860  26.240  1.00  0.00           O
ATOM    303  N   ALA    25      39.290  41.160  25.620  1.00  0.00           N
ATOM    304  H   ALA    25      40.150  40.730  25.340  1.00  0.00           H
ATOM    305  CA  ALA    25      39.290  42.580  26.120  1.00  0.00           C
ATOM    306  HA  ALA    25      38.920  42.580  27.150  1.00  0.00           H
ATOM    307  CB  ALA    25      40.660  43.210  26.080  1.00  0.00           C
ATOM    308  HB1 ALA    25      41.270  42.490  26.630  1.00  0.00           H
ATOM    309  HB2 ALA    25      41.080  43.230  25.080  1.00  0.00           H
ATOM    310  HB3 ALA    25      40.780  44.170  26.580  1.00  0.00           H
ATOM    311  C   ALA    25      38.390  43.470  25.240  1.00  0.00           C
ATOM    312  O   ALA    25      38.050  44.590  25.630  1.00  0.00           O
ATOM    313  N   SER    26      37.970  43.010  24.040  1.00  0.00           N
ATOM    314  H   SER    26      38.220  42.090  23.710  1.00  0.00           H
ATOM    315  CA  SER    26      36.830  43.630  23.240  1.00  0.00           C
ATOM    316  HA  SER    26      36.990  43.270  22.220  1.00  0.00           H
ATOM    317  CB  SER    26      35.470  43.210  23.780  1.00  0.00           C
ATOM    318  HB1 SER    26      34.710  43.580  23.090  1.00  0.00           H
ATOM    319  HB2 SER    26      35.360  43.740  24.730  1.00  0.00           H
ATOM    320  OG  SER    26      35.250  41.870  24.080  1.00  0.00           O
ATOM    321  HG  SER    26      35.840  41.500  24.740  1.00  0.00           H
ATOM    322  C   SER    26      36.870  45.210  23.010  1.00  0.00           C
ATOM    323  O   SER    26      35.890  45.890  23.250  1.00  0.00           O
ATOM    324  N   GLY    27      38.010  45.690  22.520  1.00  0.00           N
ATOM    325  H   GLY    27      38.750  45.070  22.240  1.00  0.00           H
ATOM    326  CA  GLY    27      38.130  47.160  22.280  1.00  0.00           C
ATOM    327  HA1 GLY    27      37.180  47.470  21.840  1.00  0.00           H
ATOM    328  HA2 GLY    27      38.940  47.340  21.560  1.00  0.00           H
ATOM    329  C   GLY    27      38.300  48.060  23.550  1.00  0.00           C
ATOM    330  O   GLY    27      38.570  49.260  23.490  1.00  0.00           O
ATOM    331  N   LEU    28      38.400  47.420  24.750  1.00  0.00           N
ATOM    332  H   LEU    28      38.060  46.470  24.810  1.00  0.00           H
ATOM    333  CA  LEU    28      39.010  48.100  25.940  1.00  0.00           C
ATOM    334  HA  LEU    28      38.530  49.070  26.050  1.00  0.00           H
ATOM    335  CB  LEU    28      38.640  47.220  27.170  1.00  0.00           C
ATOM    336  HB1 LEU    28      39.320  46.370  27.120  1.00  0.00           H
ATOM    337  HB2 LEU    28      37.600  46.930  27.090  1.00  0.00           H
ATOM    338  CG  LEU    28      38.850  47.840  28.590  1.00  0.00           C
ATOM    339  HG  LEU    28      39.880  48.200  28.660  1.00  0.00           H
ATOM    340  CD1 LEU    28      37.930  49.060  28.790  1.00  0.00           C
ATOM    341 1HD1 LEU    28      38.060  49.830  28.040  1.00  0.00           H
ATOM    342 2HD1 LEU    28      36.880  48.780  28.750  1.00  0.00           H
ATOM    343 3HD1 LEU    28      38.200  49.440  29.780  1.00  0.00           H
ATOM    344  CD2 LEU    28      38.540  46.780  29.640  1.00  0.00           C
ATOM    345 1HD2 LEU    28      38.190  45.880  29.130  1.00  0.00           H
ATOM    346 2HD2 LEU    28      39.400  46.630  30.300  1.00  0.00           H
ATOM    347 3HD2 LEU    28      37.690  47.080  30.250  1.00  0.00           H
ATOM    348  C   LEU    28      40.520  48.410  25.730  1.00  0.00           C
ATOM    349  O   LEU    28      41.200  47.500  25.200  1.00  0.00           O
ATOM    350  N   LEU    29      41.140  49.490  26.290  1.00  0.00           N
ATOM    351  H   LEU    29      40.560  50.130  26.820  1.00  0.00           H
ATOM    352  CA  LEU    29      42.630  49.690  26.350  1.00  0.00           C
ATOM    353  HA  LEU    29      42.970  49.500  25.330  1.00  0.00           H
ATOM    354  CB  LEU    29      43.000  51.090  26.870  1.00  0.00           C
ATOM    355  HB1 LEU    29      43.990  51.100  27.320  1.00  0.00           H
ATOM    356  HB2 LEU    29      42.340  51.340  27.700  1.00  0.00           H
ATOM    357  CG  LEU    29      42.960  52.210  25.800  1.00  0.00           C
ATOM    358  HG  LEU    29      43.190  53.170  26.250  1.00  0.00           H
ATOM    359  CD1 LEU    29      44.140  52.070  24.820  1.00  0.00           C
ATOM    360 1HD1 LEU    29      45.080  51.870  25.340  1.00  0.00           H
ATOM    361 2HD1 LEU    29      43.970  51.160  24.240  1.00  0.00           H
ATOM    362 3HD1 LEU    29      44.180  52.940  24.170  1.00  0.00           H
ATOM    363  CD2 LEU    29      41.580  52.370  25.140  1.00  0.00           C
ATOM    364 1HD2 LEU    29      41.650  53.200  24.440  1.00  0.00           H
ATOM    365 2HD2 LEU    29      41.380  51.510  24.500  1.00  0.00           H
ATOM    366 3HD2 LEU    29      40.840  52.560  25.920  1.00  0.00           H
ATOM    367  C   LEU    29      43.400  48.590  27.160  1.00  0.00           C
ATOM    368  O   LEU    29      43.930  48.820  28.250  1.00  0.00           O
ATOM    369  N   PHE    30      43.490  47.390  26.600  1.00  0.00           N
ATOM    370  H   PHE    30      43.000  47.260  25.720  1.00  0.00           H
ATOM    371  CA  PHE    30      44.130  46.190  27.040  1.00  0.00           C
ATOM    372  HA  PHE    30      43.590  45.710  27.860  1.00  0.00           H
ATOM    373  CB  PHE    30      44.030  45.060  25.910  1.00  0.00           C
ATOM    374  HB1 PHE    30      44.330  45.340  24.900  1.00  0.00           H
ATOM    375  HB2 PHE    30      42.960  44.910  25.790  1.00  0.00           H
ATOM    376  CG  PHE    30      44.700  43.690  26.280  1.00  0.00           C
ATOM    377  CD1 PHE    30      44.070  42.850  27.170  1.00  0.00           C
ATOM    378  HD1 PHE    30      43.190  43.120  27.730  1.00  0.00           H
ATOM    379  CE1 PHE    30      44.640  41.620  27.450  1.00  0.00           C
ATOM    380  HE1 PHE    30      44.130  40.910  28.090  1.00  0.00           H
ATOM    381  CZ  PHE    30      45.810  41.240  26.820  1.00  0.00           C
ATOM    382  HZ  PHE    30      46.300  40.280  26.950  1.00  0.00           H
ATOM    383  CE2 PHE    30      46.510  42.100  25.960  1.00  0.00           C
ATOM    384  HE2 PHE    30      47.480  41.780  25.600  1.00  0.00           H
ATOM    385  CD2 PHE    30      45.900  43.340  25.590  1.00  0.00           C
ATOM    386  HD2 PHE    30      46.320  44.010  24.850  1.00  0.00           H
ATOM    387  C   PHE    30      45.610  46.360  27.480  1.00  0.00           C
ATOM    388  O   PHE    30      46.020  45.770  28.500  1.00  0.00           O
ATOM    389  N   SER    37      46.380  47.250  26.840  1.00  0.00           N
ATOM    390  H   SER    37      45.990  47.750  26.060  1.00  0.00           H
ATOM    391  CA  SER    37      47.710  47.750  27.320  1.00  0.00           C
ATOM    392  HA  SER    37      48.370  46.890  27.430  1.00  0.00           H
ATOM    393  CB  SER    37      48.270  48.520  26.110  1.00  0.00           C
ATOM    394  HB1 SER    37      48.210  47.800  25.290  1.00  0.00           H
ATOM    395  HB2 SER    37      49.290  48.850  26.310  1.00  0.00           H
ATOM    396  OG  SER    37      47.550  49.700  25.930  1.00  0.00           O
ATOM    397  HG  SER    37      47.700  50.050  25.050  1.00  0.00           H
ATOM    398  C   SER    37      47.890  48.520  28.640  1.00  0.00           C
ATOM    399  O   SER    37      49.030  48.590  29.130  1.00  0.00           O
ATOM    400  N   PHE    38      46.740  48.920  29.230  1.00  0.00           N
ATOM    401  H   PHE    38      45.900  48.880  28.680  1.00  0.00           H
ATOM    402  CA  PHE    38      46.600  49.770  30.450  1.00  0.00           C
ATOM    403  HA  PHE    38      47.570  50.090  30.830  1.00  0.00           H
ATOM    404  CB  PHE    38      45.970  51.120  29.970  1.00  0.00           C
ATOM    405  HB1 PHE    38      45.520  51.660  30.810  1.00  0.00           H
ATOM    406  HB2 PHE    38      45.140  50.850  29.320  1.00  0.00           H
ATOM    407  CG  PHE    38      46.970  51.990  29.200  1.00  0.00           C
ATOM    408  CD1 PHE    38      46.920  52.150  27.780  1.00  0.00           C
ATOM    409  HD1 PHE    38      46.110  51.620  27.300  1.00  0.00           H
ATOM    410  CE1 PHE    38      47.800  53.000  27.070  1.00  0.00           C
ATOM    411  HE1 PHE    38      47.700  53.060  26.000  1.00  0.00           H
ATOM    412  CZ  PHE    38      48.750  53.820  27.840  1.00  0.00           C
ATOM    413  HZ  PHE    38      49.450  54.450  27.300  1.00  0.00           H
ATOM    414  CE2 PHE    38      48.760  53.690  29.240  1.00  0.00           C
ATOM    415  HE2 PHE    38      49.430  54.210  29.910  1.00  0.00           H
ATOM    416  CD2 PHE    38      47.870  52.770  29.860  1.00  0.00           C
ATOM    417  HD2 PHE    38      47.930  52.710  30.930  1.00  0.00           H
ATOM    418  C   PHE    38      45.600  49.190  31.480  1.00  0.00           C
ATOM    419  O   PHE    38      45.480  49.670  32.630  1.00  0.00           O
ATOM    420  N   TYR    39      44.810  48.140  31.160  1.00  0.00           N
ATOM    421  H   TYR    39      44.920  47.580  30.330  1.00  0.00           H
ATOM    422  CA  TYR    39      43.650  47.700  31.960  1.00  0.00           C
ATOM    423  HA  TYR    39      43.420  48.530  32.630  1.00  0.00           H
ATOM    424  CB  TYR    39      42.420  47.780  31.050  1.00  0.00           C
ATOM    425  HB1 TYR    39      41.770  46.950  31.310  1.00  0.00           H
ATOM    426  HB2 TYR    39      42.730  47.680  30.010  1.00  0.00           H
ATOM    427  CG  TYR    39      41.620  49.060  31.200  1.00  0.00           C
ATOM    428  CD1 TYR    39      42.000  50.200  30.440  1.00  0.00           C
ATOM    429  HD1 TYR    39      42.790  50.150  29.700  1.00  0.00           H
ATOM    430  CE1 TYR    39      41.230  51.340  30.520  1.00  0.00           C
ATOM    431  HE1 TYR    39      41.390  52.240  29.940  1.00  0.00           H
ATOM    432  CZ  TYR    39      40.200  51.420  31.430  1.00  0.00           C
ATOM    433  OH  TYR    39      39.370  52.520  31.360  1.00  0.00           O
ATOM    434  HH  TYR    39      38.810  52.560  32.140  1.00  0.00           H
ATOM    435  CE2 TYR    39      39.860  50.310  32.230  1.00  0.00           C
ATOM    436  HE2 TYR    39      39.030  50.430  32.910  1.00  0.00           H
ATOM    437  CD2 TYR    39      40.530  49.150  32.120  1.00  0.00           C
ATOM    438  HD2 TYR    39      40.250  48.300  32.730  1.00  0.00           H
ATOM    439  C   TYR    39      43.840  46.440  32.810  1.00  0.00           C
ATOM    440  O   TYR    39      44.310  45.430  32.310  1.00  0.00           O
ATOM    441  N   ILE    40      43.430  46.490  34.060  1.00  0.00           N
ATOM    442  H   ILE    40      42.880  47.300  34.330  1.00  0.00           H
ATOM    443  CA  ILE    40      43.380  45.390  35.050  1.00  0.00           C
ATOM    444  HA  ILE    40      44.300  44.810  34.950  1.00  0.00           H
ATOM    445  CB  ILE    40      43.410  45.990  36.490  1.00  0.00           C
ATOM    446  HB  ILE    40      42.530  46.590  36.750  1.00  0.00           H
ATOM    447  CG2 ILE    40      43.330  44.740  37.440  1.00  0.00           C
ATOM    448 1HG2 ILE    40      43.380  45.040  38.480  1.00  0.00           H
ATOM    449 2HG2 ILE    40      42.410  44.150  37.380  1.00  0.00           H
ATOM    450 3HG2 ILE    40      44.180  44.100  37.180  1.00  0.00           H
ATOM    451  CG1 ILE    40      44.660  46.820  36.730  1.00  0.00           C
ATOM    452 1HG1 ILE    40      44.590  47.790  36.230  1.00  0.00           H
ATOM    453 2HG1 ILE    40      45.490  46.390  36.170  1.00  0.00           H
ATOM    454  CD  ILE    40      45.150  46.890  38.140  1.00  0.00           C
ATOM    455  HD1 ILE    40      46.110  47.400  38.220  1.00  0.00           H
ATOM    456  HD2 ILE    40      44.510  47.490  38.780  1.00  0.00           H
ATOM    457  HD3 ILE    40      45.370  45.920  38.570  1.00  0.00           H
ATOM    458  C   ILE    40      42.170  44.540  34.760  1.00  0.00           C
ATOM    459  O   ILE    40      41.100  45.090  34.460  1.00  0.00           O
ATOM    460  N   MET    41      42.230  43.210  35.010  1.00  0.00           N
ATOM    461  H   MET    41      43.100  42.900  35.410  1.00  0.00           H
ATOM    462  CA  MET    41      41.170  42.200  34.550  1.00  0.00           C
ATOM    463  HA  MET    41      40.210  42.710  34.630  1.00  0.00           H
ATOM    464  CB  MET    41      41.420  41.630  33.140  1.00  0.00           C
ATOM    465  HB1 MET    41      40.490  41.070  33.080  1.00  0.00           H
ATOM    466  HB2 MET    41      42.260  40.940  33.210  1.00  0.00           H
ATOM    467  CG  MET    41      41.680  42.590  31.960  1.00  0.00           C
ATOM    468  HG1 MET    41      42.710  42.950  31.990  1.00  0.00           H
ATOM    469  HG2 MET    41      41.040  43.460  32.040  1.00  0.00           H
ATOM    470  SD  MET    41      41.390  41.830  30.350  1.00  0.00           S
ATOM    471  CE  MET    41      39.680  41.370  30.510  1.00  0.00           C
ATOM    472  HE1 MET    41      39.090  42.280  30.620  1.00  0.00           H
ATOM    473  HE2 MET    41      39.450  40.840  29.590  1.00  0.00           H
ATOM    474  HE3 MET    41      39.510  40.710  31.370  1.00  0.00           H
ATOM    475  C   MET    41      41.100  41.060  35.670  1.00  0.00           C
ATOM    476  O   MET    41      42.070  40.670  36.260  1.00  0.00           O
ATOM    477  N   GLY    42      39.920  40.550  36.040  1.00  0.00           N
ATOM    478  H   GLY    42      39.110  40.840  35.520  1.00  0.00           H
ATOM    479  CA  GLY    42      39.770  39.530  37.140  1.00  0.00           C
ATOM    480  HA1 GLY    42      39.610  40.000  38.110  1.00  0.00           H
ATOM    481  HA2 GLY    42      40.680  38.940  37.020  1.00  0.00           H
ATOM    482  C   GLY    42      38.550  38.580  36.820  1.00  0.00           C
ATOM    483  O   GLY    42      37.870  38.710  35.820  1.00  0.00           O
ATOM    484  N   TRP    43      38.390  37.620  37.720  1.00  0.00           N
ATOM    485  H   TRP    43      38.960  37.710  38.540  1.00  0.00           H
ATOM    486  CA  TRP    43      37.240  36.680  37.680  1.00  0.00           C
ATOM    487  HA  TRP    43      36.470  36.970  36.970  1.00  0.00           H
ATOM    488  CB  TRP    43      37.730  35.240  37.310  1.00  0.00           C
ATOM    489  HB1 TRP    43      37.020  34.460  37.580  1.00  0.00           H
ATOM    490  HB2 TRP    43      38.570  34.930  37.930  1.00  0.00           H
ATOM    491  CG  TRP    43      38.000  35.150  35.890  1.00  0.00           C
ATOM    492  CD1 TRP    43      39.160  35.480  35.370  1.00  0.00           C
ATOM    493  HD1 TRP    43      40.010  35.910  35.900  1.00  0.00           H
ATOM    494  NE1 TRP    43      39.120  35.110  34.040  1.00  0.00           N
ATOM    495  HE1 TRP    43      39.860  35.360  33.400  1.00  0.00           H
ATOM    496  CE2 TRP    43      37.880  34.640  33.610  1.00  0.00           C
ATOM    497  CZ2 TRP    43      37.320  34.280  32.320  1.00  0.00           C
ATOM    498  HZ2 TRP    43      37.880  34.280  31.400  1.00  0.00           H
ATOM    499  CH2 TRP    43      35.970  33.840  32.340  1.00  0.00           C
ATOM    500  HH2 TRP    43      35.620  33.330  31.460  1.00  0.00           H
ATOM    501  CZ3 TRP    43      35.230  33.810  33.530  1.00  0.00           C
ATOM    502  HZ3 TRP    43      34.270  33.330  33.570  1.00  0.00           H
ATOM    503  CE3 TRP    43      35.790  34.180  34.770  1.00  0.00           C
ATOM    504  HE3 TRP    43      35.200  34.140  35.670  1.00  0.00           H
ATOM    505  CD2 TRP    43      37.100  34.620  34.820  1.00  0.00           C
ATOM    506  C   TRP    43      36.530  36.650  39.040  1.00  0.00           C
ATOM    507  O   TRP    43      37.060  37.030  40.060  1.00  0.00           O
ATOM    508  N   PHE    44      35.210  36.390  38.880  1.00  0.00           N
ATOM    509  H   PHE    44      34.900  36.210  37.940  1.00  0.00           H
ATOM    510  CA  PHE    44      34.290  36.150  40.000  1.00  0.00           C
ATOM    511  HA  PHE    44      34.810  36.140  40.960  1.00  0.00           H
ATOM    512  CB  PHE    44      33.210  37.270  40.110  1.00  0.00           C
ATOM    513  HB1 PHE    44      32.410  37.070  40.830  1.00  0.00           H
ATOM    514  HB2 PHE    44      32.690  37.300  39.160  1.00  0.00           H
ATOM    515  CG  PHE    44      33.830  38.550  40.500  1.00  0.00           C
ATOM    516  CD1 PHE    44      34.340  39.370  39.480  1.00  0.00           C
ATOM    517  HD1 PHE    44      34.130  39.100  38.460  1.00  0.00           H
ATOM    518  CE1 PHE    44      34.790  40.660  39.850  1.00  0.00           C
ATOM    519  HE1 PHE    44      35.020  41.400  39.100  1.00  0.00           H
ATOM    520  CZ  PHE    44      34.960  41.010  41.190  1.00  0.00           C
ATOM    521  HZ  PHE    44      35.430  41.960  41.380  1.00  0.00           H
ATOM    522  CE2 PHE    44      34.570  40.160  42.210  1.00  0.00           C
ATOM    523  HE2 PHE    44      34.740  40.480  43.230  1.00  0.00           H
ATOM    524  CD2 PHE    44      33.950  38.930  41.850  1.00  0.00           C
ATOM    525  HD2 PHE    44      33.550  38.350  42.660  1.00  0.00           H
ATOM    526  C   PHE    44      33.660  34.710  39.780  1.00  0.00           C
ATOM    527  O   PHE    44      33.600  34.310  38.600  1.00  0.00           O
ATOM    528  N   ARG    45      33.040  34.040  40.730  1.00  0.00           N
ATOM    529  H   ARG    45      33.230  34.430  41.640  1.00  0.00           H
ATOM    530  CA  ARG    45      32.200  32.840  40.570  1.00  0.00           C
ATOM    531  HA  ARG    45      31.860  32.860  39.540  1.00  0.00           H
ATOM    532  CB  ARG    45      32.980  31.490  40.670  1.00  0.00           C
ATOM    533  HB1 ARG    45      33.880  31.600  40.050  1.00  0.00           H
ATOM    534  HB2 ARG    45      32.350  30.700  40.270  1.00  0.00           H
ATOM    535  CG  ARG    45      33.480  31.080  42.050  1.00  0.00           C
ATOM    536  HG1 ARG    45      32.710  30.670  42.710  1.00  0.00           H
ATOM    537  HG2 ARG    45      33.970  31.880  42.600  1.00  0.00           H
ATOM    538  CD  ARG    45      34.480  29.960  41.840  1.00  0.00           C
ATOM    539  HD1 ARG    45      35.360  30.340  41.310  1.00  0.00           H
ATOM    540  HD2 ARG    45      33.900  29.190  41.320  1.00  0.00           H
ATOM    541  NE  ARG    45      34.990  29.540  43.110  1.00  0.00           N
ATOM    542  HE  ARG    45      34.730  30.020  43.950  1.00  0.00           H
ATOM    543  CZ  ARG    45      35.670  28.420  43.380  1.00  0.00           C
ATOM    544  NH1 ARG    45      35.880  27.440  42.500  1.00  0.00           N
ATOM    545 1HH1 ARG    45      35.420  27.510  41.600  1.00  0.00           H
ATOM    546 2HH1 ARG    45      36.200  26.550  42.850  1.00  0.00           H
ATOM    547  NH2 ARG    45      36.110  28.320  44.590  1.00  0.00           N
ATOM    548 1HH2 ARG    45      35.660  28.880  45.290  1.00  0.00           H
ATOM    549 2HH2 ARG    45      36.530  27.460  44.910  1.00  0.00           H
ATOM    550  C   ARG    45      30.960  32.680  41.440  1.00  0.00           C
ATOM    551  O   ARG    45      30.920  33.280  42.530  1.00  0.00           O
ATOM    552  N   GLN    46      29.890  32.020  40.990  1.00  0.00           N
ATOM    553  H   GLN    46      29.860  31.570  40.080  1.00  0.00           H
ATOM    554  CA  GLN    46      28.630  31.890  41.730  1.00  0.00           C
ATOM    555  HA  GLN    46      28.970  31.990  42.760  1.00  0.00           H
ATOM    556  CB  GLN    46      27.610  33.020  41.470  1.00  0.00           C
ATOM    557  HB1 GLN    46      27.110  32.870  40.520  1.00  0.00           H
ATOM    558  HB2 GLN    46      28.220  33.920  41.580  1.00  0.00           H
ATOM    559  CG  GLN    46      26.550  32.970  42.540  1.00  0.00           C
ATOM    560  HG1 GLN    46      27.030  33.150  43.500  1.00  0.00           H
ATOM    561  HG2 GLN    46      26.030  32.010  42.490  1.00  0.00           H
ATOM    562  CD  GLN    46      25.470  34.040  42.260  1.00  0.00           C
ATOM    563  OE1 GLN    46      25.440  34.710  41.230  1.00  0.00           O
ATOM    564  NE2 GLN    46      24.490  34.280  43.030  1.00  0.00           N
ATOM    565 1HE2 GLN    46      24.470  33.940  43.980  1.00  0.00           H
ATOM    566 2HE2 GLN    46      23.800  34.980  42.780  1.00  0.00           H
ATOM    567  C   GLN    46      27.960  30.490  41.530  1.00  0.00           C
ATOM    568  O   GLN    46      27.620  30.170  40.400  1.00  0.00           O
ATOM    569  N   ALA    47      27.970  29.740  42.610  1.00  0.00           N
ATOM    570  H   ALA    47      28.210  30.110  43.520  1.00  0.00           H
ATOM    571  CA  ALA    47      27.440  28.380  42.650  1.00  0.00           C
ATOM    572  HA  ALA    47      27.690  27.890  41.710  1.00  0.00           H
ATOM    573  CB  ALA    47      28.120  27.560  43.800  1.00  0.00           C
ATOM    574  HB1 ALA    47      29.090  27.250  43.420  1.00  0.00           H
ATOM    575  HB2 ALA    47      28.260  28.210  44.670  1.00  0.00           H
ATOM    576  HB3 ALA    47      27.540  26.670  44.040  1.00  0.00           H
ATOM    577  C   ALA    47      25.860  28.510  42.710  1.00  0.00           C
ATOM    578  O   ALA    47      25.290  29.460  43.200  1.00  0.00           O
ATOM    579  N   PRO    48      25.110  27.460  42.230  1.00  0.00           N
ATOM    580  CD  PRO    48      25.660  26.230  41.700  1.00  0.00           C
ATOM    581  HD1 PRO    48      26.360  25.890  42.460  1.00  0.00           H
ATOM    582  HD2 PRO    48      26.070  26.520  40.730  1.00  0.00           H
ATOM    583  CG  PRO    48      24.480  25.300  41.620  1.00  0.00           C
ATOM    584  HG1 PRO    48      24.390  24.880  42.620  1.00  0.00           H
ATOM    585  HG2 PRO    48      24.580  24.650  40.750  1.00  0.00           H
ATOM    586  CB  PRO    48      23.290  26.120  41.360  1.00  0.00           C
ATOM    587  HB1 PRO    48      22.410  25.680  41.820  1.00  0.00           H
ATOM    588  HB2 PRO    48      23.080  26.330  40.310  1.00  0.00           H
ATOM    589  CA  PRO    48      23.660  27.400  42.100  1.00  0.00           C
ATOM    590  HA  PRO    48      23.240  28.140  41.420  1.00  0.00           H
ATOM    591  C   PRO    48      23.000  27.470  43.520  1.00  0.00           C
ATOM    592  O   PRO    48      23.240  26.590  44.440  1.00  0.00           O
ATOM    593  N   GLY    49      22.380  28.570  43.770  1.00  0.00           N
ATOM    594  H   GLY    49      22.470  29.360  43.140  1.00  0.00           H
ATOM    595  CA  GLY    49      21.700  28.750  45.010  1.00  0.00           C
ATOM    596  HA1 GLY    49      21.350  27.790  45.380  1.00  0.00           H
ATOM    597  HA2 GLY    49      20.850  29.410  44.790  1.00  0.00           H
ATOM    598  C   GLY    49      22.490  29.360  46.150  1.00  0.00           C
ATOM    599  O   GLY    49      22.090  29.270  47.310  1.00  0.00           O
ATOM    600  N   ARG    50      23.640  30.040  45.810  1.00  0.00           N
ATOM    601  H   ARG    50      23.950  30.020  44.850  1.00  0.00           H
ATOM    602  CA  ARG    50      24.560  30.620  46.810  1.00  0.00           C
ATOM    603  HA  ARG    50      23.910  30.880  47.650  1.00  0.00           H
ATOM    604  CB  ARG    50      25.720  29.610  47.190  1.00  0.00           C
ATOM    605  HB1 ARG    50      26.580  30.030  47.720  1.00  0.00           H
ATOM    606  HB2 ARG    50      26.110  29.170  46.270  1.00  0.00           H
ATOM    607  CG  ARG    50      25.160  28.480  48.110  1.00  0.00           C
ATOM    608  HG1 ARG    50      24.430  27.840  47.620  1.00  0.00           H
ATOM    609  HG2 ARG    50      24.650  28.950  48.950  1.00  0.00           H
ATOM    610  CD  ARG    50      26.250  27.660  48.880  1.00  0.00           C
ATOM    611  HD1 ARG    50      25.700  27.000  49.550  1.00  0.00           H
ATOM    612  HD2 ARG    50      26.770  28.280  49.600  1.00  0.00           H
ATOM    613  NE  ARG    50      27.150  27.000  47.990  1.00  0.00           N
ATOM    614  HE  ARG    50      28.050  27.470  47.980  1.00  0.00           H
ATOM    615  CZ  ARG    50      26.930  25.940  47.190  1.00  0.00           C
ATOM    616  NH1 ARG    50      25.720  25.410  47.080  1.00  0.00           N
ATOM    617 1HH1 ARG    50      24.990  25.750  47.700  1.00  0.00           H
ATOM    618 2HH1 ARG    50      25.550  24.640  46.450  1.00  0.00           H
ATOM    619  NH2 ARG    50      27.780  25.430  46.420  1.00  0.00           N
ATOM    620 1HH2 ARG    50      28.740  25.740  46.380  1.00  0.00           H
ATOM    621 2HH2 ARG    50      27.550  24.670  45.800  1.00  0.00           H
ATOM    622  C   ARG    50      25.220  31.930  46.390  1.00  0.00           C
ATOM    623  O   ARG    50      25.250  32.200  45.190  1.00  0.00           O
ATOM    624  N   GLU    51      25.800  32.730  47.300  1.00  0.00           N
ATOM    625  H   GLU    51      25.600  32.640  48.280  1.00  0.00           H
ATOM    626  CA  GLU    51      26.400  34.030  46.970  1.00  0.00           C
ATOM    627  HA  GLU    51      25.640  34.600  46.430  1.00  0.00           H
ATOM    628  CB  GLU    51      26.590  34.710  48.270  1.00  0.00           C
ATOM    629  HB1 GLU    51      27.510  34.320  48.710  1.00  0.00           H
ATOM    630  HB2 GLU    51      25.670  34.590  48.850  1.00  0.00           H
ATOM    631  CG  GLU    51      26.940  36.140  48.110  1.00  0.00           C
ATOM    632  HG1 GLU    51      26.120  36.620  47.590  1.00  0.00           H
ATOM    633  HG2 GLU    51      27.740  36.380  47.410  1.00  0.00           H
ATOM    634  CD  GLU    51      27.230  36.870  49.400  1.00  0.00           C
ATOM    635  OE1 GLU    51      26.400  37.650  49.880  1.00  0.00           O
ATOM    636  OE2 GLU    51      28.410  36.820  49.890  1.00  0.00           O
ATOM    637  C   GLU    51      27.630  33.970  46.040  1.00  0.00           C
ATOM    638  O   GLU    51      28.360  32.940  46.050  1.00  0.00           O
ATOM    639  N   ARG    52      27.750  34.980  45.230  1.00  0.00           N
ATOM    640  H   ARG    52      27.110  35.760  45.190  1.00  0.00           H
ATOM    641  CA  ARG    52      28.930  35.150  44.300  1.00  0.00           C
ATOM    642  HA  ARG    52      29.130  34.200  43.800  1.00  0.00           H
ATOM    643  CB  ARG    52      28.550  36.190  43.290  1.00  0.00           C
ATOM    644  HB1 ARG    52      28.290  37.120  43.790  1.00  0.00           H
ATOM    645  HB2 ARG    52      27.650  35.880  42.770  1.00  0.00           H
ATOM    646  CG  ARG    52      29.720  36.500  42.320  1.00  0.00           C
ATOM    647  HG1 ARG    52      30.060  35.560  41.890  1.00  0.00           H
ATOM    648  HG2 ARG    52      30.500  36.950  42.930  1.00  0.00           H
ATOM    649  CD  ARG    52      29.270  37.450  41.210  1.00  0.00           C
ATOM    650  HD1 ARG    52      28.370  37.080  40.710  1.00  0.00           H
ATOM    651  HD2 ARG    52      30.080  37.620  40.510  1.00  0.00           H
ATOM    652  NE  ARG    52      29.040  38.810  41.780  1.00  0.00           N
ATOM    653  HE  ARG    52      29.680  39.170  42.470  1.00  0.00           H
ATOM    654  CZ  ARG    52      27.970  39.580  41.600  1.00  0.00           C
ATOM    655  NH1 ARG    52      27.120  39.340  40.640  1.00  0.00           N
ATOM    656 1HH1 ARG    52      27.290  38.540  40.040  1.00  0.00           H
ATOM    657 2HH1 ARG    52      26.690  40.190  40.290  1.00  0.00           H
ATOM    658  NH2 ARG    52      27.760  40.630  42.280  1.00  0.00           N
ATOM    659 1HH2 ARG    52      28.460  40.780  43.000  1.00  0.00           H
ATOM    660 2HH2 ARG    52      26.980  41.270  42.230  1.00  0.00           H
ATOM    661  C   ARG    52      30.170  35.510  45.190  1.00  0.00           C
ATOM    662  O   ARG    52      30.110  36.120  46.220  1.00  0.00           O
ATOM    663  N   GLU    53      31.340  35.030  44.750  1.00  0.00           N
ATOM    664  H   GLU    53      31.500  34.540  43.880  1.00  0.00           H
ATOM    665  CA  GLU    53      32.700  35.340  45.370  1.00  0.00           C
ATOM    666  HA  GLU    53      32.670  36.070  46.180  1.00  0.00           H
ATOM    667  CB  GLU    53      33.280  34.040  46.070  1.00  0.00           C
ATOM    668  HB1 GLU    53      32.570  33.730  46.830  1.00  0.00           H
ATOM    669  HB2 GLU    53      34.200  34.210  46.620  1.00  0.00           H
ATOM    670  CG  GLU    53      33.580  32.980  45.040  1.00  0.00           C
ATOM    671  HG1 GLU    53      34.430  33.200  44.400  1.00  0.00           H
ATOM    672  HG2 GLU    53      32.680  32.950  44.430  1.00  0.00           H
ATOM    673  CD  GLU    53      33.740  31.560  45.790  1.00  0.00           C
ATOM    674  OE1 GLU    53      32.800  31.080  46.350  1.00  0.00           O
ATOM    675  OE2 GLU    53      34.810  30.920  45.640  1.00  0.00           O
ATOM    676  C   GLU    53      33.730  35.900  44.400  1.00  0.00           C
ATOM    677  O   GLU    53      33.650  35.660  43.200  1.00  0.00           O
ATOM    678  N   PHE    54      34.920  36.390  44.900  1.00  0.00           N
ATOM    679  H   PHE    54      35.120  36.440  45.880  1.00  0.00           H
ATOM    680  CA  PHE    54      36.070  36.770  44.090  1.00  0.00           C
ATOM    681  HA  PHE    54      35.820  37.150  43.100  1.00  0.00           H
ATOM    682  CB  PHE    54      36.970  37.830  44.800  1.00  0.00           C
ATOM    683  HB1 PHE    54      37.180  37.440  45.800  1.00  0.00           H
ATOM    684  HB2 PHE    54      36.340  38.710  44.910  1.00  0.00           H
ATOM    685  CG  PHE    54      38.200  38.140  44.020  1.00  0.00           C
ATOM    686  CD1 PHE    54      38.120  38.620  42.700  1.00  0.00           C
ATOM    687  HD1 PHE    54      37.150  38.700  42.250  1.00  0.00           H
ATOM    688  CE1 PHE    54      39.280  38.860  42.000  1.00  0.00           C
ATOM    689  HE1 PHE    54      39.260  38.990  40.920  1.00  0.00           H
ATOM    690  CZ  PHE    54      40.550  38.690  42.650  1.00  0.00           C
ATOM    691  HZ  PHE    54      41.470  38.650  42.090  1.00  0.00           H
ATOM    692  CE2 PHE    54      40.600  38.290  43.990  1.00  0.00           C
ATOM    693  HE2 PHE    54      41.580  38.160  44.430  1.00  0.00           H
ATOM    694  CD2 PHE    54      39.450  38.060  44.650  1.00  0.00           C
ATOM    695  HD2 PHE    54      39.420  37.790  45.690  1.00  0.00           H
ATOM    696  C   PHE    54      36.950  35.500  43.910  1.00  0.00           C
ATOM    697  O   PHE    54      37.100  34.680  44.800  1.00  0.00           O
ATOM    698  N   VAL    55      37.610  35.440  42.680  1.00  0.00           N
ATOM    699  H   VAL    55      37.480  36.270  42.120  1.00  0.00           H
ATOM    700  CA  VAL    55      38.420  34.400  42.150  1.00  0.00           C
ATOM    701  HA  VAL    55      38.450  33.680  42.970  1.00  0.00           H
ATOM    702  CB  VAL    55      37.820  33.640  40.960  1.00  0.00           C
ATOM    703  HB  VAL    55      37.720  34.320  40.110  1.00  0.00           H
ATOM    704  CG1 VAL    55      38.760  32.510  40.410  1.00  0.00           C
ATOM    705 1HG1 VAL    55      38.930  31.770  41.190  1.00  0.00           H
ATOM    706 2HG1 VAL    55      38.180  31.970  39.660  1.00  0.00           H
ATOM    707 3HG1 VAL    55      39.700  32.870  39.990  1.00  0.00           H
ATOM    708  CG2 VAL    55      36.480  33.070  41.390  1.00  0.00           C
ATOM    709 1HG2 VAL    55      35.910  32.490  40.660  1.00  0.00           H
ATOM    710 2HG2 VAL    55      36.650  32.400  42.230  1.00  0.00           H
ATOM    711 3HG2 VAL    55      35.810  33.790  41.850  1.00  0.00           H
ATOM    712  C   VAL    55      39.840  34.760  41.840  1.00  0.00           C
ATOM    713  O   VAL    55      40.770  34.310  42.520  1.00  0.00           O
ATOM    714  N   ALA    56      40.140  35.640  40.860  1.00  0.00           N
ATOM    715  H   ALA    56      39.490  35.990  40.170  1.00  0.00           H
ATOM    716  CA  ALA    56      41.560  36.020  40.630  1.00  0.00           C
ATOM    717  HA  ALA    56      42.010  36.280  41.580  1.00  0.00           H
ATOM    718  CB  ALA    56      42.290  34.840  39.870  1.00  0.00           C
ATOM    719  HB1 ALA    56      42.290  33.990  40.560  1.00  0.00           H
ATOM    720  HB2 ALA    56      41.930  34.460  38.910  1.00  0.00           H
ATOM    721  HB3 ALA    56      43.310  35.090  39.590  1.00  0.00           H
ATOM    722  C   ALA    56      41.690  37.270  39.720  1.00  0.00           C
ATOM    723  O   ALA    56      40.850  37.550  38.900  1.00  0.00           O
ATOM    724  N   SER    57      42.770  37.990  39.920  1.00  0.00           N
ATOM    725  H   SER    57      43.460  37.690  40.590  1.00  0.00           H
ATOM    726  CA  SER    57      43.030  39.230  39.200  1.00  0.00           C
ATOM    727  HA  SER    57      42.490  39.190  38.250  1.00  0.00           H
ATOM    728  CB  SER    57      42.420  40.360  39.930  1.00  0.00           C
ATOM    729  HB1 SER    57      41.350  40.120  39.930  1.00  0.00           H
ATOM    730  HB2 SER    57      42.430  41.290  39.370  1.00  0.00           H
ATOM    731  OG  SER    57      42.870  40.520  41.250  1.00  0.00           O
ATOM    732  HG  SER    57      42.150  41.000  41.650  1.00  0.00           H
ATOM    733  C   SER    57      44.510  39.370  38.710  1.00  0.00           C
ATOM    734  O   SER    57      45.460  38.830  39.240  1.00  0.00           O
ATOM    735  N   ILE    58      44.640  40.090  37.570  1.00  0.00           N
ATOM    736  H   ILE    58      43.780  40.420  37.140  1.00  0.00           H
ATOM    737  CA  ILE    58      45.910  40.230  36.840  1.00  0.00           C
ATOM    738  HA  ILE    58      46.690  39.940  37.540  1.00  0.00           H
ATOM    739  CB  ILE    58      46.010  39.290  35.570  1.00  0.00           C
ATOM    740  HB  ILE    58      45.810  38.270  35.900  1.00  0.00           H
ATOM    741  CG2 ILE    58      45.020  39.520  34.420  1.00  0.00           C
ATOM    742 1HG2 ILE    58      45.310  40.330  33.750  1.00  0.00           H
ATOM    743 2HG2 ILE    58      44.790  38.640  33.810  1.00  0.00           H
ATOM    744 3HG2 ILE    58      44.070  39.850  34.850  1.00  0.00           H
ATOM    745  CG1 ILE    58      47.480  39.340  35.100  1.00  0.00           C
ATOM    746 1HG1 ILE    58      48.020  39.360  36.050  1.00  0.00           H
ATOM    747 2HG1 ILE    58      47.690  40.240  34.530  1.00  0.00           H
ATOM    748  CD  ILE    58      47.830  38.100  34.270  1.00  0.00           C
ATOM    749  HD1 ILE    58      47.100  38.030  33.470  1.00  0.00           H
ATOM    750  HD2 ILE    58      48.830  38.220  33.840  1.00  0.00           H
ATOM    751  HD3 ILE    58      47.740  37.220  34.900  1.00  0.00           H
ATOM    752  C   ILE    58      46.090  41.680  36.410  1.00  0.00           C
ATOM    753  O   ILE    58      45.290  42.200  35.600  1.00  0.00           O
ATOM    754  N   LYS    59      47.240  42.170  36.790  1.00  0.00           N
ATOM    755  H   LYS    59      47.870  41.620  37.340  1.00  0.00           H
ATOM    756  CA  LYS    59      47.720  43.490  36.380  1.00  0.00           C
ATOM    757  HA  LYS    59      46.890  44.170  36.230  1.00  0.00           H
ATOM    758  CB  LYS    59      48.690  44.030  37.440  1.00  0.00           C
ATOM    759  HB1 LYS    59      49.350  44.840  37.120  1.00  0.00           H
ATOM    760  HB2 LYS    59      49.350  43.190  37.650  1.00  0.00           H
ATOM    761  CG  LYS    59      47.930  44.420  38.680  1.00  0.00           C
ATOM    762  HG1 LYS    59      47.100  43.730  38.810  1.00  0.00           H
ATOM    763  HG2 LYS    59      47.480  45.390  38.440  1.00  0.00           H
ATOM    764  CD  LYS    59      48.790  44.670  39.850  1.00  0.00           C
ATOM    765  HD1 LYS    59      49.440  45.530  39.710  1.00  0.00           H
ATOM    766  HD2 LYS    59      49.370  43.740  39.920  1.00  0.00           H
ATOM    767  CE  LYS    59      47.950  44.880  41.040  1.00  0.00           C
ATOM    768  HE1 LYS    59      47.300  44.010  41.130  1.00  0.00           H
ATOM    769  HE2 LYS    59      47.410  45.830  40.980  1.00  0.00           H
ATOM    770  NZ  LYS    59      48.900  45.030  42.200  1.00  0.00           N
ATOM    771  HZ1 LYS    59      48.440  45.360  43.030  1.00  0.00           H
ATOM    772  HZ2 LYS    59      49.400  44.180  42.440  1.00  0.00           H
ATOM    773  HZ3 LYS    59      49.590  45.680  41.870  1.00  0.00           H
ATOM    774  C   LYS    59      48.380  43.280  35.010  1.00  0.00           C
ATOM    775  O   LYS    59      48.830  42.200  34.610  1.00  0.00           O
ATOM    776  N   TRP    60      48.310  44.440  34.330  1.00  0.00           N
ATOM    777  H   TRP    60      47.960  45.220  34.850  1.00  0.00           H
ATOM    778  CA  TRP    60      48.390  44.540  32.920  1.00  0.00           C
ATOM    779  HA  TRP    60      47.740  43.750  32.540  1.00  0.00           H
ATOM    780  CB  TRP    60      47.940  45.910  32.430  1.00  0.00           C
ATOM    781  HB1 TRP    60      46.850  45.930  32.460  1.00  0.00           H
ATOM    782  HB2 TRP    60      48.370  46.000  31.430  1.00  0.00           H
ATOM    783  CG  TRP    60      48.400  47.130  33.200  1.00  0.00           C
ATOM    784  CD1 TRP    60      47.710  47.820  34.100  1.00  0.00           C
ATOM    785  HD1 TRP    60      46.670  47.700  34.390  1.00  0.00           H
ATOM    786  NE1 TRP    60      48.450  48.800  34.710  1.00  0.00           N
ATOM    787  HE1 TRP    60      48.040  49.480  35.330  1.00  0.00           H
ATOM    788  CE2 TRP    60      49.660  48.850  34.140  1.00  0.00           C
ATOM    789  CZ2 TRP    60      50.760  49.660  34.280  1.00  0.00           C
ATOM    790  HZ2 TRP    60      50.900  50.390  35.070  1.00  0.00           H
ATOM    791  CH2 TRP    60      51.970  49.350  33.580  1.00  0.00           C
ATOM    792  HH2 TRP    60      52.870  49.900  33.790  1.00  0.00           H
ATOM    793  CZ3 TRP    60      52.010  48.270  32.670  1.00  0.00           C
ATOM    794  HZ3 TRP    60      52.900  48.160  32.080  1.00  0.00           H
ATOM    795  CE3 TRP    60      50.870  47.470  32.450  1.00  0.00           C
ATOM    796  HE3 TRP    60      50.860  46.670  31.720  1.00  0.00           H
ATOM    797  CD2 TRP    60      49.680  47.760  33.150  1.00  0.00           C
ATOM    798  C   TRP    60      49.840  44.130  32.380  1.00  0.00           C
ATOM    799  O   TRP    60      49.890  43.790  31.190  1.00  0.00           O
ATOM    800  N   ALA    61      50.890  44.060  33.210  1.00  0.00           N
ATOM    801  H   ALA    61      50.790  44.450  34.140  1.00  0.00           H
ATOM    802  CA  ALA    61      52.230  43.620  32.840  1.00  0.00           C
ATOM    803  HA  ALA    61      52.200  43.470  31.760  1.00  0.00           H
ATOM    804  CB  ALA    61      53.300  44.680  33.240  1.00  0.00           C
ATOM    805  HB1 ALA    61      53.560  44.640  34.300  1.00  0.00           H
ATOM    806  HB2 ALA    61      54.140  44.500  32.570  1.00  0.00           H
ATOM    807  HB3 ALA    61      52.960  45.670  32.940  1.00  0.00           H
ATOM    808  C   ALA    61      52.540  42.210  33.460  1.00  0.00           C
ATOM    809  O   ALA    61      53.730  41.840  33.580  1.00  0.00           O
ATOM    810  N   GLY    65      51.490  41.480  33.840  1.00  0.00           N
ATOM    811  H   GLY    65      50.590  41.930  33.840  1.00  0.00           H
ATOM    812  CA  GLY    65      51.510  40.060  34.230  1.00  0.00           C
ATOM    813  HA1 GLY    65      52.180  39.530  33.550  1.00  0.00           H
ATOM    814  HA2 GLY    65      50.490  39.720  34.020  1.00  0.00           H
ATOM    815  C   GLY    65      51.720  39.710  35.640  1.00  0.00           C
ATOM    816  O   GLY    65      52.170  38.640  35.990  1.00  0.00           O
ATOM    817  N   ASP    66      51.300  40.510  36.560  1.00  0.00           N
ATOM    818  H   ASP    66      50.730  41.310  36.320  1.00  0.00           H
ATOM    819  CA  ASP    66      51.420  40.210  38.010  1.00  0.00           C
ATOM    820  HA  ASP    66      52.110  39.380  38.060  1.00  0.00           H
ATOM    821  CB  ASP    66      51.940  41.480  38.760  1.00  0.00           C
ATOM    822  HB1 ASP    66      51.190  42.270  38.780  1.00  0.00           H
ATOM    823  HB2 ASP    66      52.870  41.840  38.310  1.00  0.00           H
ATOM    824  CG  ASP    66      52.190  41.300  40.290  1.00  0.00           C
ATOM    825  OD1 ASP    66      51.990  42.250  41.100  1.00  0.00           O
ATOM    826  OD2 ASP    66      52.530  40.140  40.660  1.00  0.00           O
ATOM    827  C   ASP    66      50.070  39.770  38.560  1.00  0.00           C
ATOM    828  O   ASP    66      49.100  40.470  38.290  1.00  0.00           O
ATOM    829  N   ARG    67      50.030  38.700  39.370  1.00  0.00           N
ATOM    830  H   ARG    67      50.920  38.360  39.710  1.00  0.00           H
ATOM    831  CA  ARG    67      48.820  37.870  39.620  1.00  0.00           C
ATOM    832  HA  ARG    67      48.030  38.100  38.910  1.00  0.00           H
ATOM    833  CB  ARG    67      49.270  36.430  39.380  1.00  0.00           C
ATOM    834  HB1 ARG    67      48.690  35.730  39.990  1.00  0.00           H
ATOM    835  HB2 ARG    67      50.240  36.380  39.890  1.00  0.00           H
ATOM    836  CG  ARG    67      49.250  35.930  38.000  1.00  0.00           C
ATOM    837  HG1 ARG    67      48.340  35.970  37.410  1.00  0.00           H
ATOM    838  HG2 ARG    67      49.510  34.880  38.120  1.00  0.00           H
ATOM    839  CD  ARG    67      50.300  36.620  37.180  1.00  0.00           C
ATOM    840  HD1 ARG    67      51.070  37.090  37.800  1.00  0.00           H
ATOM    841  HD2 ARG    67      49.800  37.410  36.630  1.00  0.00           H
ATOM    842  NE  ARG    67      51.050  35.720  36.200  1.00  0.00           N
ATOM    843  HE  ARG    67      50.890  35.830  35.210  1.00  0.00           H
ATOM    844  CZ  ARG    67      51.950  34.840  36.550  1.00  0.00           C
ATOM    845  NH1 ARG    67      52.550  34.750  37.660  1.00  0.00           N
ATOM    846 1HH1 ARG    67      52.220  35.310  38.430  1.00  0.00           H
ATOM    847 2HH1 ARG    67      53.290  34.070  37.770  1.00  0.00           H
ATOM    848  NH2 ARG    67      52.400  34.070  35.620  1.00  0.00           N
ATOM    849 1HH2 ARG    67      52.140  34.070  34.640  1.00  0.00           H
ATOM    850 2HH2 ARG    67      53.250  33.610  35.900  1.00  0.00           H
ATOM    851  C   ARG    67      48.280  38.060  41.020  1.00  0.00           C
ATOM    852  O   ARG    67      49.010  38.390  41.920  1.00  0.00           O
ATOM    853  N   THR    68      46.980  37.790  41.260  1.00  0.00           N
ATOM    854  H   THR    68      46.400  37.630  40.450  1.00  0.00           H
ATOM    855  CA  THR    68      46.260  37.940  42.540  1.00  0.00           C
ATOM    856  HA  THR    68      46.970  37.900  43.370  1.00  0.00           H
ATOM    857  CB  THR    68      45.650  39.390  42.620  1.00  0.00           C
ATOM    858  HB  THR    68      45.150  39.630  41.680  1.00  0.00           H
ATOM    859  CG2 THR    68      44.820  39.710  43.870  1.00  0.00           C
ATOM    860 1HG2 THR    68      44.330  40.680  43.870  1.00  0.00           H
ATOM    861 2HG2 THR    68      44.020  38.980  44.000  1.00  0.00           H
ATOM    862 3HG2 THR    68      45.460  39.530  44.730  1.00  0.00           H
ATOM    863  OG1 THR    68      46.710  40.250  42.860  1.00  0.00           O
ATOM    864  HG1 THR    68      47.120  40.560  42.040  1.00  0.00           H
ATOM    865  C   THR    68      45.120  36.980  42.660  1.00  0.00           C
ATOM    866  O   THR    68      44.470  36.610  41.690  1.00  0.00           O
ATOM    867  N   TYR    69      44.900  36.320  43.850  1.00  0.00           N
ATOM    868  H   TYR    69      45.520  36.450  44.630  1.00  0.00           H
ATOM    869  CA  TYR    69      44.000  35.200  43.970  1.00  0.00           C
ATOM    870  HA  TYR    69      43.290  35.140  43.150  1.00  0.00           H
ATOM    871  CB  TYR    69      44.720  33.900  43.970  1.00  0.00           C
ATOM    872  HB1 TYR    69      44.010  33.110  44.220  1.00  0.00           H
ATOM    873  HB2 TYR    69      45.360  33.860  44.850  1.00  0.00           H
ATOM    874  CG  TYR    69      45.500  33.620  42.700  1.00  0.00           C
ATOM    875  CD1 TYR    69      46.890  33.870  42.720  1.00  0.00           C
ATOM    876  HD1 TYR    69      47.400  34.280  43.570  1.00  0.00           H
ATOM    877  CE1 TYR    69      47.670  33.650  41.580  1.00  0.00           C
ATOM    878  HE1 TYR    69      48.680  34.040  41.630  1.00  0.00           H
ATOM    879  CZ  TYR    69      47.090  33.210  40.350  1.00  0.00           C
ATOM    880  OH  TYR    69      47.850  33.030  39.240  1.00  0.00           O
ATOM    881  HH  TYR    69      48.790  33.120  39.390  1.00  0.00           H
ATOM    882  CE2 TYR    69      45.690  32.910  40.400  1.00  0.00           C
ATOM    883  HE2 TYR    69      45.170  32.610  39.500  1.00  0.00           H
ATOM    884  CD2 TYR    69      44.910  33.120  41.540  1.00  0.00           C
ATOM    885  HD2 TYR    69      43.860  32.850  41.550  1.00  0.00           H
ATOM    886  C   TYR    69      43.120  35.340  45.220  1.00  0.00           C
ATOM    887  O   TYR    69      43.520  35.980  46.170  1.00  0.00           O
ATOM    888  N   GLY    70      41.840  34.970  45.240  1.00  0.00           N
ATOM    889  H   GLY    70      41.520  34.490  44.400  1.00  0.00           H
ATOM    890  CA  GLY    70      40.790  34.980  46.280  1.00  0.00           C
ATOM    891  HA1 GLY    70      39.800  34.770  45.850  1.00  0.00           H
ATOM    892  HA2 GLY    70      40.700  35.980  46.680  1.00  0.00           H
ATOM    893  C   GLY    70      41.030  33.960  47.430  1.00  0.00           C
ATOM    894  O   GLY    70      42.020  34.160  48.190  1.00  0.00           O
ATOM    895  N   THR    71      40.090  33.010  47.710  1.00  0.00           N
ATOM    896  H   THR    71      39.310  33.060  47.060  1.00  0.00           H
ATOM    897  CA  THR    71      40.000  32.020  48.790  1.00  0.00           C
ATOM    898  HA  THR    71      40.120  32.570  49.730  1.00  0.00           H
ATOM    899  CB  THR    71      38.640  31.310  48.840  1.00  0.00           C
ATOM    900  HB  THR    71      38.760  30.530  49.590  1.00  0.00           H
ATOM    901  CG2 THR    71      37.460  32.290  49.030  1.00  0.00           C
ATOM    902 1HG2 THR    71      36.620  31.630  48.860  1.00  0.00           H
ATOM    903 2HG2 THR    71      37.440  32.750  50.020  1.00  0.00           H
ATOM    904 3HG2 THR    71      37.430  33.080  48.280  1.00  0.00           H
ATOM    905  OG1 THR    71      38.590  30.550  47.620  1.00  0.00           O
ATOM    906  HG1 THR    71      38.280  31.090  46.880  1.00  0.00           H
ATOM    907  C   THR    71      41.100  31.050  48.770  1.00  0.00           C
ATOM    908  O   THR    71      41.620  30.720  47.710  1.00  0.00           O
ATOM    909  N   ASP    72      41.640  30.640  49.960  1.00  0.00           N
ATOM    910  H   ASP    72      41.210  30.920  50.830  1.00  0.00           H
ATOM    911  CA  ASP    72      42.870  29.810  50.080  1.00  0.00           C
ATOM    912  HA  ASP    72      43.710  30.470  49.870  1.00  0.00           H
ATOM    913  CB  ASP    72      43.100  29.410  51.570  1.00  0.00           C
ATOM    914  HB1 ASP    72      42.490  28.560  51.850  1.00  0.00           H
ATOM    915  HB2 ASP    72      42.710  30.220  52.180  1.00  0.00           H
ATOM    916  CG  ASP    72      44.620  29.330  51.940  1.00  0.00           C
ATOM    917  OD1 ASP    72      45.330  30.340  51.880  1.00  0.00           O
ATOM    918  OD2 ASP    72      45.040  28.210  52.220  1.00  0.00           O
ATOM    919  C   ASP    72      43.040  28.710  49.050  1.00  0.00           C
ATOM    920  O   ASP    72      44.100  28.400  48.470  1.00  0.00           O
ATOM    921  N   SER    73      42.000  27.920  48.860  1.00  0.00           N
ATOM    922  H   SER    73      41.150  28.190  49.330  1.00  0.00           H
ATOM    923  CA  SER    73      42.060  26.710  48.000  1.00  0.00           C
ATOM    924  HA  SER    73      42.910  26.030  48.090  1.00  0.00           H
ATOM    925  CB  SER    73      40.890  25.900  48.480  1.00  0.00           C
ATOM    926  HB1 SER    73      41.080  25.630  49.520  1.00  0.00           H
ATOM    927  HB2 SER    73      40.990  24.930  47.980  1.00  0.00           H
ATOM    928  OG  SER    73      39.620  26.530  48.440  1.00  0.00           O
ATOM    929  HG  SER    73      39.030  25.810  48.710  1.00  0.00           H
ATOM    930  C   SER    73      41.950  27.070  46.530  1.00  0.00           C
ATOM    931  O   SER    73      42.440  26.280  45.750  1.00  0.00           O
ATOM    932  N   VAL    74      41.500  28.270  46.160  1.00  0.00           N
ATOM    933  H   VAL    74      41.270  28.920  46.890  1.00  0.00           H
ATOM    934  CA  VAL    74      41.640  28.820  44.830  1.00  0.00           C
ATOM    935  HA  VAL    74      41.420  28.050  44.090  1.00  0.00           H
ATOM    936  CB  VAL    74      40.650  30.020  44.550  1.00  0.00           C
ATOM    937  HB  VAL    74      40.620  30.670  45.420  1.00  0.00           H
ATOM    938  CG1 VAL    74      40.900  30.950  43.380  1.00  0.00           C
ATOM    939 1HG1 VAL    74      41.210  30.300  42.570  1.00  0.00           H
ATOM    940 2HG1 VAL    74      40.070  31.640  43.220  1.00  0.00           H
ATOM    941 3HG1 VAL    74      41.770  31.590  43.530  1.00  0.00           H
ATOM    942  CG2 VAL    74      39.230  29.480  44.510  1.00  0.00           C
ATOM    943 1HG2 VAL    74      38.480  30.200  44.180  1.00  0.00           H
ATOM    944 2HG2 VAL    74      39.190  28.670  43.780  1.00  0.00           H
ATOM    945 3HG2 VAL    74      38.970  29.150  45.520  1.00  0.00           H
ATOM    946  C   VAL    74      43.030  29.270  44.460  1.00  0.00           C
ATOM    947  O   VAL    74      43.430  28.940  43.320  1.00  0.00           O
ATOM    948  N   LYS    75      43.820  29.800  45.430  1.00  0.00           N
ATOM    949  H   LYS    75      43.420  29.990  46.340  1.00  0.00           H
ATOM    950  CA  LYS    75      45.280  30.000  45.260  1.00  0.00           C
ATOM    951  HA  LYS    75      45.380  30.610  44.360  1.00  0.00           H
ATOM    952  CB  LYS    75      45.910  30.690  46.540  1.00  0.00           C
ATOM    953  HB1 LYS    75      46.830  31.190  46.230  1.00  0.00           H
ATOM    954  HB2 LYS    75      46.200  29.820  47.130  1.00  0.00           H
ATOM    955  CG  LYS    75      44.990  31.830  47.150  1.00  0.00           C
ATOM    956  HG1 LYS    75      44.000  31.410  47.310  1.00  0.00           H
ATOM    957  HG2 LYS    75      44.890  32.700  46.490  1.00  0.00           H
ATOM    958  CD  LYS    75      45.460  32.350  48.490  1.00  0.00           C
ATOM    959  HD1 LYS    75      45.850  31.470  49.000  1.00  0.00           H
ATOM    960  HD2 LYS    75      44.650  32.800  49.060  1.00  0.00           H
ATOM    961  CE  LYS    75      46.680  33.300  48.290  1.00  0.00           C
ATOM    962  HE1 LYS    75      46.400  34.160  47.690  1.00  0.00           H
ATOM    963  HE2 LYS    75      47.530  32.770  47.850  1.00  0.00           H
ATOM    964  NZ  LYS    75      47.150  33.760  49.590  1.00  0.00           N
ATOM    965  HZ1 LYS    75      46.500  34.470  49.890  1.00  0.00           H
ATOM    966  HZ2 LYS    75      47.200  33.000  50.250  1.00  0.00           H
ATOM    967  HZ3 LYS    75      48.080  34.150  49.480  1.00  0.00           H
ATOM    968  C   LYS    75      46.080  28.730  44.990  1.00  0.00           C
ATOM    969  O   LYS    75      47.080  28.670  44.240  1.00  0.00           O
ATOM    970  N   GLY    76      45.600  27.650  45.490  1.00  0.00           N
ATOM    971  H   GLY    76      44.760  27.740  46.030  1.00  0.00           H
ATOM    972  CA  GLY    76      46.230  26.310  45.530  1.00  0.00           C
ATOM    973  HA1 GLY    76      45.740  25.750  46.320  1.00  0.00           H
ATOM    974  HA2 GLY    76      47.300  26.360  45.750  1.00  0.00           H
ATOM    975  C   GLY    76      46.100  25.540  44.260  1.00  0.00           C
ATOM    976  O   GLY    76      46.770  24.510  44.050  1.00  0.00           O
ATOM    977  N   ARG    77      45.070  25.890  43.410  1.00  0.00           N
ATOM    978  H   ARG    77      44.430  26.600  43.740  1.00  0.00           H
ATOM    979  CA  ARG    77      44.650  25.170  42.180  1.00  0.00           C
ATOM    980  HA  ARG    77      45.380  24.400  41.940  1.00  0.00           H
ATOM    981  CB  ARG    77      43.410  24.360  42.420  1.00  0.00           C
ATOM    982  HB1 ARG    77      43.150  23.880  41.470  1.00  0.00           H
ATOM    983  HB2 ARG    77      42.570  24.980  42.740  1.00  0.00           H
ATOM    984  CG  ARG    77      43.720  23.080  43.290  1.00  0.00           C
ATOM    985  HG1 ARG    77      43.780  23.340  44.340  1.00  0.00           H
ATOM    986  HG2 ARG    77      44.690  22.660  43.020  1.00  0.00           H
ATOM    987  CD  ARG    77      42.640  22.020  43.270  1.00  0.00           C
ATOM    988  HD1 ARG    77      43.060  21.140  43.760  1.00  0.00           H
ATOM    989  HD2 ARG    77      42.460  21.830  42.210  1.00  0.00           H
ATOM    990  NE  ARG    77      41.390  22.520  43.880  1.00  0.00           N
ATOM    991  HE  ARG    77      41.460  22.920  44.800  1.00  0.00           H
ATOM    992  CZ  ARG    77      40.140  22.560  43.380  1.00  0.00           C
ATOM    993  NH1 ARG    77      39.840  22.310  42.130  1.00  0.00           N
ATOM    994 1HH1 ARG    77      40.560  22.040  41.480  1.00  0.00           H
ATOM    995 2HH1 ARG    77      38.900  22.410  41.780  1.00  0.00           H
ATOM    996  NH2 ARG    77      39.090  22.870  44.100  1.00  0.00           N
ATOM    997 1HH2 ARG    77      39.220  23.260  45.020  1.00  0.00           H
ATOM    998 2HH2 ARG    77      38.230  22.970  43.580  1.00  0.00           H
ATOM    999  C   ARG    77      44.430  25.980  40.850  1.00  0.00           C
ATOM   1000  O   ARG    77      44.210  25.290  39.870  1.00  0.00           O
ATOM   1001  N   PHE    78      44.330  27.300  40.940  1.00  0.00           N
ATOM   1002  H   PHE    78      44.260  27.650  41.880  1.00  0.00           H
ATOM   1003  CA  PHE    78      43.960  28.210  39.780  1.00  0.00           C
ATOM   1004  HA  PHE    78      43.810  27.610  38.890  1.00  0.00           H
ATOM   1005  CB  PHE    78      42.750  29.080  40.030  1.00  0.00           C
ATOM   1006  HB1 PHE    78      42.680  29.860  39.270  1.00  0.00           H
ATOM   1007  HB2 PHE    78      43.020  29.460  41.020  1.00  0.00           H
ATOM   1008  CG  PHE    78      41.340  28.510  40.180  1.00  0.00           C
ATOM   1009  CD1 PHE    78      40.910  27.570  41.150  1.00  0.00           C
ATOM   1010  HD1 PHE    78      41.710  27.190  41.760  1.00  0.00           H
ATOM   1011  CE1 PHE    78      39.650  27.060  41.290  1.00  0.00           C
ATOM   1012  HE1 PHE    78      39.420  26.220  41.940  1.00  0.00           H
ATOM   1013  CZ  PHE    78      38.720  27.440  40.290  1.00  0.00           C
ATOM   1014  HZ  PHE    78      37.670  27.170  40.290  1.00  0.00           H
ATOM   1015  CE2 PHE    78      39.060  28.400  39.390  1.00  0.00           C
ATOM   1016  HE2 PHE    78      38.360  28.670  38.610  1.00  0.00           H
ATOM   1017  CD2 PHE    78      40.360  28.910  39.260  1.00  0.00           C
ATOM   1018  HD2 PHE    78      40.560  29.720  38.580  1.00  0.00           H
ATOM   1019  C   PHE    78      45.140  29.170  39.380  1.00  0.00           C
ATOM   1020  O   PHE    78      45.880  29.570  40.340  1.00  0.00           O
ATOM   1021  N   ALA    79      45.250  29.530  38.130  1.00  0.00           N
ATOM   1022  H   ALA    79      44.690  29.110  37.410  1.00  0.00           H
ATOM   1023  CA  ALA    79      46.370  30.420  37.690  1.00  0.00           C
ATOM   1024  HA  ALA    79      46.710  31.040  38.510  1.00  0.00           H
ATOM   1025  CB  ALA    79      47.580  29.600  37.210  1.00  0.00           C
ATOM   1026  HB1 ALA    79      47.900  29.000  38.050  1.00  0.00           H
ATOM   1027  HB2 ALA    79      47.330  28.870  36.440  1.00  0.00           H
ATOM   1028  HB3 ALA    79      48.430  30.210  36.910  1.00  0.00           H
ATOM   1029  C   ALA    79      45.830  31.400  36.590  1.00  0.00           C
ATOM   1030  O   ALA    79      45.190  30.910  35.650  1.00  0.00           O
ATOM   1031  N   ILE    80      46.000  32.760  36.670  1.00  0.00           N
ATOM   1032  H   ILE    80      46.510  33.120  37.460  1.00  0.00           H
ATOM   1033  CA  ILE    80      45.530  33.760  35.720  1.00  0.00           C
ATOM   1034  HA  ILE    80      44.830  33.210  35.100  1.00  0.00           H
ATOM   1035  CB  ILE    80      44.820  34.860  36.500  1.00  0.00           C
ATOM   1036  HB  ILE    80      44.090  34.380  37.150  1.00  0.00           H
ATOM   1037  CG2 ILE    80      45.760  35.690  37.390  1.00  0.00           C
ATOM   1038 1HG2 ILE    80      46.490  35.050  37.890  1.00  0.00           H
ATOM   1039 2HG2 ILE    80      46.320  36.470  36.870  1.00  0.00           H
ATOM   1040 3HG2 ILE    80      45.170  36.140  38.190  1.00  0.00           H
ATOM   1041  CG1 ILE    80      44.130  35.920  35.610  1.00  0.00           C
ATOM   1042 1HG1 ILE    80      43.500  35.250  35.020  1.00  0.00           H
ATOM   1043 2HG1 ILE    80      44.810  36.450  34.930  1.00  0.00           H
ATOM   1044  CD  ILE    80      43.190  36.930  36.340  1.00  0.00           C
ATOM   1045  HD1 ILE    80      42.480  36.400  36.980  1.00  0.00           H
ATOM   1046  HD2 ILE    80      43.770  37.580  36.990  1.00  0.00           H
ATOM   1047  HD3 ILE    80      42.560  37.540  35.690  1.00  0.00           H
ATOM   1048  C   ILE    80      46.670  34.290  34.940  1.00  0.00           C
ATOM   1049  O   ILE    80      47.840  34.320  35.440  1.00  0.00           O
ATOM   1050  N   SER    81      46.420  34.660  33.670  1.00  0.00           N
ATOM   1051  H   SER    81      45.450  34.530  33.440  1.00  0.00           H
ATOM   1052  CA  SER    81      47.470  35.010  32.640  1.00  0.00           C
ATOM   1053  HA  SER    81      48.300  35.550  33.100  1.00  0.00           H
ATOM   1054  CB  SER    81      47.960  33.740  31.890  1.00  0.00           C
ATOM   1055  HB1 SER    81      47.100  33.130  31.650  1.00  0.00           H
ATOM   1056  HB2 SER    81      48.580  33.240  32.640  1.00  0.00           H
ATOM   1057  OG  SER    81      48.930  34.050  30.890  1.00  0.00           O
ATOM   1058  HG  SER    81      49.130  33.200  30.480  1.00  0.00           H
ATOM   1059  C   SER    81      46.920  35.970  31.560  1.00  0.00           C
ATOM   1060  O   SER    81      45.680  36.180  31.470  1.00  0.00           O
ATOM   1061  N   ARG    82      47.690  36.470  30.610  1.00  0.00           N
ATOM   1062  H   ARG    82      48.680  36.330  30.760  1.00  0.00           H
ATOM   1063  CA  ARG    82      47.360  37.340  29.490  1.00  0.00           C
ATOM   1064  HA  ARG    82      46.270  37.340  29.400  1.00  0.00           H
ATOM   1065  CB  ARG    82      47.880  38.770  29.700  1.00  0.00           C
ATOM   1066  HB1 ARG    82      48.050  39.210  28.720  1.00  0.00           H
ATOM   1067  HB2 ARG    82      48.830  38.630  30.230  1.00  0.00           H
ATOM   1068  CG  ARG    82      46.910  39.660  30.510  1.00  0.00           C
ATOM   1069  HG1 ARG    82      46.480  38.980  31.240  1.00  0.00           H
ATOM   1070  HG2 ARG    82      46.090  39.990  29.870  1.00  0.00           H
ATOM   1071  CD  ARG    82      47.640  40.850  31.190  1.00  0.00           C
ATOM   1072  HD1 ARG    82      48.470  40.470  31.780  1.00  0.00           H
ATOM   1073  HD2 ARG    82      46.960  41.300  31.910  1.00  0.00           H
ATOM   1074  NE  ARG    82      47.960  41.720  30.070  1.00  0.00           N
ATOM   1075  HE  ARG    82      48.690  41.420  29.440  1.00  0.00           H
ATOM   1076  CZ  ARG    82      47.300  42.780  29.770  1.00  0.00           C
ATOM   1077  NH1 ARG    82      46.260  43.210  30.380  1.00  0.00           N
ATOM   1078 1HH1 ARG    82      46.120  42.990  31.360  1.00  0.00           H
ATOM   1079 2HH1 ARG    82      45.900  44.110  30.080  1.00  0.00           H
ATOM   1080  NH2 ARG    82      47.760  43.390  28.760  1.00  0.00           N
ATOM   1081 1HH2 ARG    82      48.540  43.110  28.180  1.00  0.00           H
ATOM   1082 2HH2 ARG    82      47.300  44.230  28.450  1.00  0.00           H
ATOM   1083  C   ARG    82      47.910  36.830  28.170  1.00  0.00           C
ATOM   1084  O   ARG    82      48.920  36.080  28.140  1.00  0.00           O
ATOM   1085  N   ASP    83      47.260  37.190  27.080  1.00  0.00           N
ATOM   1086  H   ASP    83      46.460  37.790  27.210  1.00  0.00           H
ATOM   1087  CA  ASP    83      47.740  37.020  25.720  1.00  0.00           C
ATOM   1088  HA  ASP    83      48.790  36.730  25.660  1.00  0.00           H
ATOM   1089  CB  ASP    83      46.990  35.940  24.980  1.00  0.00           C
ATOM   1090  HB1 ASP    83      45.990  36.280  24.710  1.00  0.00           H
ATOM   1091  HB2 ASP    83      46.920  35.050  25.600  1.00  0.00           H
ATOM   1092  CG  ASP    83      47.640  35.540  23.650  1.00  0.00           C
ATOM   1093  OD1 ASP    83      47.090  34.690  22.970  1.00  0.00           O
ATOM   1094  OD2 ASP    83      48.850  35.850  23.400  1.00  0.00           O
ATOM   1095  C   ASP    83      47.540  38.310  24.890  1.00  0.00           C
ATOM   1096  O   ASP    83      46.460  38.700  24.630  1.00  0.00           O
ATOM   1097  N   ASN    84      48.730  38.930  24.550  1.00  0.00           N
ATOM   1098  H   ASN    84      49.590  38.540  24.900  1.00  0.00           H
ATOM   1099  CA  ASN    84      48.780  40.110  23.660  1.00  0.00           C
ATOM   1100  HA  ASN    84      47.880  40.710  23.800  1.00  0.00           H
ATOM   1101  CB  ASN    84      49.950  40.980  23.930  1.00  0.00           C
ATOM   1102  HB1 ASN    84      50.800  40.370  23.620  1.00  0.00           H
ATOM   1103  HB2 ASN    84      50.110  41.290  24.960  1.00  0.00           H
ATOM   1104  CG  ASN    84      50.110  42.280  23.090  1.00  0.00           C
ATOM   1105  OD1 ASN    84      49.670  43.420  23.430  1.00  0.00           O
ATOM   1106  ND2 ASN    84      50.770  42.310  21.990  1.00  0.00           N
ATOM   1107 1HD2 ASN    84      51.310  41.500  21.720  1.00  0.00           H
ATOM   1108 2HD2 ASN    84      50.940  43.250  21.660  1.00  0.00           H
ATOM   1109  C   ASN    84      48.670  39.670  22.220  1.00  0.00           C
ATOM   1110  O   ASN    84      48.130  40.430  21.390  1.00  0.00           O
ATOM   1111  N   ALA    85      48.900  38.380  21.890  1.00  0.00           N
ATOM   1112  H   ALA    85      49.170  37.780  22.650  1.00  0.00           H
ATOM   1113  CA  ALA    85      48.540  37.910  20.560  1.00  0.00           C
ATOM   1114  HA  ALA    85      49.040  38.590  19.860  1.00  0.00           H
ATOM   1115  CB  ALA    85      49.160  36.490  20.380  1.00  0.00           C
ATOM   1116  HB1 ALA    85      49.170  36.210  19.320  1.00  0.00           H
ATOM   1117  HB2 ALA    85      50.200  36.580  20.690  1.00  0.00           H
ATOM   1118  HB3 ALA    85      48.630  35.730  20.950  1.00  0.00           H
ATOM   1119  C   ALA    85      47.010  37.850  20.310  1.00  0.00           C
ATOM   1120  O   ALA    85      46.600  37.710  19.150  1.00  0.00           O
ATOM   1121  N   LYS    86      46.150  37.950  21.320  1.00  0.00           N
ATOM   1122  H   LYS    86      46.560  38.130  22.220  1.00  0.00           H
ATOM   1123  CA  LYS    86      44.700  37.830  21.180  1.00  0.00           C
ATOM   1124  HA  LYS    86      44.370  37.910  20.150  1.00  0.00           H
ATOM   1125  CB  LYS    86      44.230  36.440  21.720  1.00  0.00           C
ATOM   1126  HB1 LYS    86      43.150  36.340  21.830  1.00  0.00           H
ATOM   1127  HB2 LYS    86      44.590  36.400  22.750  1.00  0.00           H
ATOM   1128  CG  LYS    86      44.670  35.320  20.780  1.00  0.00           C
ATOM   1129  HG1 LYS    86      45.730  35.490  20.610  1.00  0.00           H
ATOM   1130  HG2 LYS    86      44.020  35.450  19.910  1.00  0.00           H
ATOM   1131  CD  LYS    86      44.310  33.960  21.390  1.00  0.00           C
ATOM   1132  HD1 LYS    86      43.230  33.830  21.270  1.00  0.00           H
ATOM   1133  HD2 LYS    86      44.420  34.020  22.480  1.00  0.00           H
ATOM   1134  CE  LYS    86      44.930  32.650  20.980  1.00  0.00           C
ATOM   1135  HE1 LYS    86      45.090  32.680  19.900  1.00  0.00           H
ATOM   1136  HE2 LYS    86      44.310  31.820  21.290  1.00  0.00           H
ATOM   1137  NZ  LYS    86      46.270  32.550  21.650  1.00  0.00           N
ATOM   1138  HZ1 LYS    86      46.600  33.480  21.880  1.00  0.00           H
ATOM   1139  HZ2 LYS    86      46.290  32.020  22.520  1.00  0.00           H
ATOM   1140  HZ3 LYS    86      46.870  32.110  20.960  1.00  0.00           H
ATOM   1141  C   LYS    86      43.940  38.980  21.890  1.00  0.00           C
ATOM   1142  O   LYS    86      42.750  38.840  22.110  1.00  0.00           O
ATOM   1143  N   ASN    87      44.640  39.980  22.400  1.00  0.00           N
ATOM   1144  H   ASN    87      45.590  40.060  22.060  1.00  0.00           H
ATOM   1145  CA  ASN    87      44.180  40.850  23.470  1.00  0.00           C
ATOM   1146  HA  ASN    87      45.090  40.950  24.060  1.00  0.00           H
ATOM   1147  CB  ASN    87      43.870  42.290  22.920  1.00  0.00           C
ATOM   1148  HB1 ASN    87      43.490  42.860  23.760  1.00  0.00           H
ATOM   1149  HB2 ASN    87      43.110  42.250  22.140  1.00  0.00           H
ATOM   1150  CG  ASN    87      44.960  43.180  22.450  1.00  0.00           C
ATOM   1151  OD1 ASN    87      46.140  42.880  22.640  1.00  0.00           O
ATOM   1152  ND2 ASN    87      44.640  44.220  21.770  1.00  0.00           N
ATOM   1153 1HD2 ASN    87      43.670  44.430  21.570  1.00  0.00           H
ATOM   1154 2HD2 ASN    87      45.370  44.860  21.490  1.00  0.00           H
ATOM   1155  C   ASN    87      43.090  40.290  24.460  1.00  0.00           C
ATOM   1156  O   ASN    87      41.970  40.710  24.490  1.00  0.00           O
ATOM   1157  N   THR    88      43.470  39.280  25.220  1.00  0.00           N
ATOM   1158  H   THR    88      44.440  39.030  25.080  1.00  0.00           H
ATOM   1159  CA  THR    88      42.630  38.360  25.940  1.00  0.00           C
ATOM   1160  HA  THR    88      41.760  38.930  26.280  1.00  0.00           H
ATOM   1161  CB  THR    88      42.190  37.130  25.050  1.00  0.00           C
ATOM   1162  HB  THR    88      43.120  36.750  24.640  1.00  0.00           H
ATOM   1163  CG2 THR    88      41.500  35.990  25.770  1.00  0.00           C
ATOM   1164 1HG2 THR    88      41.520  35.100  25.130  1.00  0.00           H
ATOM   1165 2HG2 THR    88      41.980  35.780  26.730  1.00  0.00           H
ATOM   1166 3HG2 THR    88      40.430  36.140  25.820  1.00  0.00           H
ATOM   1167  OG1 THR    88      41.370  37.490  23.920  1.00  0.00           O
ATOM   1168  HG1 THR    88      41.890  37.880  23.210  1.00  0.00           H
ATOM   1169  C   THR    88      43.350  37.980  27.200  1.00  0.00           C
ATOM   1170  O   THR    88      44.600  37.930  27.330  1.00  0.00           O
ATOM   1171  N   MET    89      42.560  37.750  28.300  1.00  0.00           N
ATOM   1172  H   MET    89      41.570  37.610  28.130  1.00  0.00           H
ATOM   1173  CA  MET    89      42.980  37.240  29.590  1.00  0.00           C
ATOM   1174  HA  MET    89      44.050  37.070  29.690  1.00  0.00           H
ATOM   1175  CB  MET    89      42.580  38.360  30.620  1.00  0.00           C
ATOM   1176  HB1 MET    89      41.560  38.720  30.540  1.00  0.00           H
ATOM   1177  HB2 MET    89      43.240  39.210  30.430  1.00  0.00           H
ATOM   1178  CG  MET    89      42.760  37.830  32.110  1.00  0.00           C
ATOM   1179  HG1 MET    89      42.730  38.660  32.820  1.00  0.00           H
ATOM   1180  HG2 MET    89      43.750  37.410  32.300  1.00  0.00           H
ATOM   1181  SD  MET    89      41.440  36.790  32.880  1.00  0.00           S
ATOM   1182  CE  MET    89      40.310  38.140  33.370  1.00  0.00           C
ATOM   1183  HE1 MET    89      40.860  38.930  33.890  1.00  0.00           H
ATOM   1184  HE2 MET    89      39.720  38.530  32.540  1.00  0.00           H
ATOM   1185  HE3 MET    89      39.560  37.800  34.080  1.00  0.00           H
ATOM   1186  C   MET    89      42.430  35.850  29.860  1.00  0.00           C
ATOM   1187  O   MET    89      41.340  35.530  29.340  1.00  0.00           O
ATOM   1188  N   TYR    90      43.200  35.050  30.660  1.00  0.00           N
ATOM   1189  H   TYR    90      43.960  35.440  31.200  1.00  0.00           H
ATOM   1190  CA  TYR    90      42.920  33.550  30.840  1.00  0.00           C
ATOM   1191  HA  TYR    90      41.920  33.240  30.580  1.00  0.00           H
ATOM   1192  CB  TYR    90      43.920  32.790  29.910  1.00  0.00           C
ATOM   1193  HB1 TYR    90      44.030  31.780  30.300  1.00  0.00           H
ATOM   1194  HB2 TYR    90      44.890  33.300  29.860  1.00  0.00           H
ATOM   1195  CG  TYR    90      43.520  32.690  28.460  1.00  0.00           C
ATOM   1196  CD1 TYR    90      43.890  33.700  27.540  1.00  0.00           C
ATOM   1197  HD1 TYR    90      44.430  34.570  27.900  1.00  0.00           H
ATOM   1198  CE1 TYR    90      43.750  33.470  26.160  1.00  0.00           C
ATOM   1199  HE1 TYR    90      44.130  34.170  25.430  1.00  0.00           H
ATOM   1200  CZ  TYR    90      43.170  32.200  25.750  1.00  0.00           C
ATOM   1201  OH  TYR    90      43.010  31.900  24.410  1.00  0.00           O
ATOM   1202  HH  TYR    90      42.460  31.130  24.270  1.00  0.00           H
ATOM   1203  CE2 TYR    90      42.650  31.290  26.660  1.00  0.00           C
ATOM   1204  HE2 TYR    90      42.100  30.400  26.420  1.00  0.00           H
ATOM   1205  CD2 TYR    90      42.890  31.510  28.010  1.00  0.00           C
ATOM   1206  HD2 TYR    90      42.580  30.820  28.780  1.00  0.00           H
ATOM   1207  C   TYR    90      43.140  33.090  32.230  1.00  0.00           C
ATOM   1208  O   TYR    90      43.980  33.590  32.960  1.00  0.00           O
ATOM   1209  N   LEU    91      42.450  32.010  32.540  1.00  0.00           N
ATOM   1210  H   LEU    91      41.900  31.560  31.820  1.00  0.00           H
ATOM   1211  CA  LEU    91      42.370  31.320  33.800  1.00  0.00           C
ATOM   1212  HA  LEU    91      43.180  31.680  34.430  1.00  0.00           H
ATOM   1213  CB  LEU    91      41.010  31.600  34.470  1.00  0.00           C
ATOM   1214  HB1 LEU    91      40.180  31.280  33.840  1.00  0.00           H
ATOM   1215  HB2 LEU    91      40.950  32.680  34.430  1.00  0.00           H
ATOM   1216  CG  LEU    91      40.840  31.140  35.880  1.00  0.00           C
ATOM   1217  HG  LEU    91      41.200  30.120  35.840  1.00  0.00           H
ATOM   1218  CD1 LEU    91      41.810  31.780  36.940  1.00  0.00           C
ATOM   1219 1HD1 LEU    91      41.940  32.850  36.820  1.00  0.00           H
ATOM   1220 2HD1 LEU    91      41.470  31.680  37.970  1.00  0.00           H
ATOM   1221 3HD1 LEU    91      42.820  31.370  36.910  1.00  0.00           H
ATOM   1222  CD2 LEU    91      39.350  31.160  36.240  1.00  0.00           C
ATOM   1223 1HD2 LEU    91      38.920  32.160  36.180  1.00  0.00           H
ATOM   1224 2HD2 LEU    91      38.780  30.580  35.520  1.00  0.00           H
ATOM   1225 3HD2 LEU    91      39.120  30.720  37.210  1.00  0.00           H
ATOM   1226  C   LEU    91      42.510  29.750  33.740  1.00  0.00           C
ATOM   1227  O   LEU    91      41.510  29.060  33.380  1.00  0.00           O
ATOM   1228  N   GLN    92      43.650  29.130  34.080  1.00  0.00           N
ATOM   1229  H   GLN    92      44.400  29.690  34.470  1.00  0.00           H
ATOM   1230  CA  GLN    92      43.670  27.650  34.380  1.00  0.00           C
ATOM   1231  HA  GLN    92      43.130  27.180  33.560  1.00  0.00           H
ATOM   1232  CB  GLN    92      45.070  27.140  34.180  1.00  0.00           C
ATOM   1233  HB1 GLN    92      45.250  26.200  34.710  1.00  0.00           H
ATOM   1234  HB2 GLN    92      45.740  27.900  34.580  1.00  0.00           H
ATOM   1235  CG  GLN    92      45.500  26.730  32.740  1.00  0.00           C
ATOM   1236  HG1 GLN    92      45.440  27.660  32.160  1.00  0.00           H
ATOM   1237  HG2 GLN    92      44.830  25.930  32.440  1.00  0.00           H
ATOM   1238  CD  GLN    92      46.900  26.240  32.740  1.00  0.00           C
ATOM   1239  OE1 GLN    92      47.680  26.510  33.620  1.00  0.00           O
ATOM   1240  NE2 GLN    92      47.330  25.460  31.780  1.00  0.00           N
ATOM   1241 1HE2 GLN    92      46.660  25.070  31.130  1.00  0.00           H
ATOM   1242 2HE2 GLN    92      48.230  25.040  31.980  1.00  0.00           H
ATOM   1243  C   GLN    92      43.020  27.280  35.740  1.00  0.00           C
ATOM   1244  O   GLN    92      43.210  28.060  36.650  1.00  0.00           O
ATOM   1245  N   MET    93      42.410  26.090  35.820  1.00  0.00           N
ATOM   1246  H   MET    93      42.280  25.620  34.930  1.00  0.00           H
ATOM   1247  CA  MET    93      41.660  25.620  37.000  1.00  0.00           C
ATOM   1248  HA  MET    93      42.290  25.950  37.830  1.00  0.00           H
ATOM   1249  CB  MET    93      40.230  26.220  37.140  1.00  0.00           C
ATOM   1250  HB1 MET    93      40.380  27.280  37.330  1.00  0.00           H
ATOM   1251  HB2 MET    93      39.700  25.620  37.890  1.00  0.00           H
ATOM   1252  CG  MET    93      39.500  26.100  35.830  1.00  0.00           C
ATOM   1253  HG1 MET    93      39.410  25.080  35.450  1.00  0.00           H
ATOM   1254  HG2 MET    93      40.020  26.740  35.120  1.00  0.00           H
ATOM   1255  SD  MET    93      37.770  26.830  36.030  1.00  0.00           S
ATOM   1256  CE  MET    93      36.770  25.460  36.770  1.00  0.00           C
ATOM   1257  HE1 MET    93      37.220  25.250  37.740  1.00  0.00           H
ATOM   1258  HE2 MET    93      35.780  25.830  37.040  1.00  0.00           H
ATOM   1259  HE3 MET    93      36.790  24.630  36.070  1.00  0.00           H
ATOM   1260  C   MET    93      41.750  24.150  37.050  1.00  0.00           C
ATOM   1261  O   MET    93      41.260  23.460  36.110  1.00  0.00           O
ATOM   1262  N   ASN    94      42.250  23.560  38.100  1.00  0.00           N
ATOM   1263  H   ASN    94      42.520  24.180  38.850  1.00  0.00           H
ATOM   1264  CA  ASN    94      42.830  22.250  38.010  1.00  0.00           C
ATOM   1265  HA  ASN    94      42.680  21.780  37.050  1.00  0.00           H
ATOM   1266  CB  ASN    94      44.340  22.340  38.100  1.00  0.00           C
ATOM   1267  HB1 ASN    94      44.810  21.360  38.080  1.00  0.00           H
ATOM   1268  HB2 ASN    94      44.560  22.740  39.100  1.00  0.00           H
ATOM   1269  CG  ASN    94      45.010  23.250  37.080  1.00  0.00           C
ATOM   1270  OD1 ASN    94      45.270  22.820  35.970  1.00  0.00           O
ATOM   1271  ND2 ASN    94      45.590  24.330  37.470  1.00  0.00           N
ATOM   1272 1HD2 ASN    94      45.380  24.580  38.420  1.00  0.00           H
ATOM   1273 2HD2 ASN    94      46.240  24.800  36.860  1.00  0.00           H
ATOM   1274  C   ASN    94      42.310  21.300  39.100  1.00  0.00           C
ATOM   1275  O   ASN    94      41.740  21.690  40.080  1.00  0.00           O
ATOM   1276  N   SER    95      42.470  19.960  38.850  1.00  0.00           N
ATOM   1277  H   SER    95      42.950  19.630  38.020  1.00  0.00           H
ATOM   1278  CA  SER    95      42.270  18.960  39.870  1.00  0.00           C
ATOM   1279  HA  SER    95      42.240  18.070  39.240  1.00  0.00           H
ATOM   1280  CB  SER    95      43.410  18.800  40.930  1.00  0.00           C
ATOM   1281  HB1 SER    95      43.190  18.060  41.700  1.00  0.00           H
ATOM   1282  HB2 SER    95      43.470  19.790  41.380  1.00  0.00           H
ATOM   1283  OG  SER    95      44.610  18.500  40.310  1.00  0.00           O
ATOM   1284  HG  SER    95      45.210  19.240  40.430  1.00  0.00           H
ATOM   1285  C   SER    95      40.910  18.990  40.550  1.00  0.00           C
ATOM   1286  O   SER    95      40.830  19.250  41.740  1.00  0.00           O
ATOM   1287  N   LEU    96      39.920  19.020  39.600  1.00  0.00           N
ATOM   1288  H   LEU    96      40.220  18.820  38.650  1.00  0.00           H
ATOM   1289  CA  LEU    96      38.680  19.700  39.920  1.00  0.00           C
ATOM   1290  HA  LEU    96      38.960  20.640  40.410  1.00  0.00           H
ATOM   1291  CB  LEU    96      38.010  20.030  38.590  1.00  0.00           C
ATOM   1292  HB1 LEU    96      37.040  20.370  38.950  1.00  0.00           H
ATOM   1293  HB2 LEU    96      37.660  19.180  38.000  1.00  0.00           H
ATOM   1294  CG  LEU    96      38.590  21.160  37.720  1.00  0.00           C
ATOM   1295  HG  LEU    96      39.510  20.800  37.260  1.00  0.00           H
ATOM   1296  CD1 LEU    96      37.570  21.430  36.630  1.00  0.00           C
ATOM   1297 1HD1 LEU    96      37.420  20.540  36.010  1.00  0.00           H
ATOM   1298 2HD1 LEU    96      36.620  21.770  37.020  1.00  0.00           H
ATOM   1299 3HD1 LEU    96      37.930  22.180  35.930  1.00  0.00           H
ATOM   1300  CD2 LEU    96      38.720  22.450  38.490  1.00  0.00           C
ATOM   1301 1HD2 LEU    96      37.790  22.740  38.980  1.00  0.00           H
ATOM   1302 2HD2 LEU    96      39.520  22.260  39.210  1.00  0.00           H
ATOM   1303 3HD2 LEU    96      38.950  23.310  37.850  1.00  0.00           H
ATOM   1304  C   LEU    96      37.740  18.980  40.910  1.00  0.00           C
ATOM   1305  O   LEU    96      37.600  17.750  40.920  1.00  0.00           O
ATOM   1306  N   LYS    97      37.130  19.750  41.810  1.00  0.00           N
ATOM   1307  H   LYS    97      37.180  20.750  41.770  1.00  0.00           H
ATOM   1308  CA  LYS    97      36.230  19.300  42.870  1.00  0.00           C
ATOM   1309  HA  LYS    97      36.300  18.220  42.970  1.00  0.00           H
ATOM   1310  CB  LYS    97      36.610  20.050  44.110  1.00  0.00           C
ATOM   1311  HB1 LYS    97      35.840  19.710  44.800  1.00  0.00           H
ATOM   1312  HB2 LYS    97      36.520  21.130  44.040  1.00  0.00           H
ATOM   1313  CG  LYS    97      37.950  19.580  44.650  1.00  0.00           C
ATOM   1314  HG1 LYS    97      38.690  19.970  43.960  1.00  0.00           H
ATOM   1315  HG2 LYS    97      37.940  18.490  44.620  1.00  0.00           H
ATOM   1316  CD  LYS    97      38.170  20.080  46.060  1.00  0.00           C
ATOM   1317  HD1 LYS    97      37.510  19.500  46.710  1.00  0.00           H
ATOM   1318  HD2 LYS    97      38.030  21.160  46.090  1.00  0.00           H
ATOM   1319  CE  LYS    97      39.650  19.780  46.500  1.00  0.00           C
ATOM   1320  HE1 LYS    97      40.280  20.530  46.020  1.00  0.00           H
ATOM   1321  HE2 LYS    97      39.850  18.800  46.070  1.00  0.00           H
ATOM   1322  NZ  LYS    97      39.720  19.800  48.020  1.00  0.00           N
ATOM   1323  HZ1 LYS    97      39.620  20.730  48.410  1.00  0.00           H
ATOM   1324  HZ2 LYS    97      39.090  19.150  48.470  1.00  0.00           H
ATOM   1325  HZ3 LYS    97      40.640  19.440  48.220  1.00  0.00           H
ATOM   1326  C   LYS    97      34.800  19.720  42.530  1.00  0.00           C
ATOM   1327  O   LYS    97      34.610  20.760  41.920  1.00  0.00           O
ATOM   1328  N   PRO    98      33.740  18.910  42.860  1.00  0.00           N
ATOM   1329  CD  PRO    98      33.750  17.530  43.190  1.00  0.00           C
ATOM   1330  HD1 PRO    98      33.900  17.520  44.270  1.00  0.00           H
ATOM   1331  HD2 PRO    98      34.580  16.970  42.740  1.00  0.00           H
ATOM   1332  CG  PRO    98      32.470  16.920  42.630  1.00  0.00           C
ATOM   1333  HG1 PRO    98      32.100  16.110  43.260  1.00  0.00           H
ATOM   1334  HG2 PRO    98      32.680  16.770  41.580  1.00  0.00           H
ATOM   1335  CB  PRO    98      31.480  18.070  42.800  1.00  0.00           C
ATOM   1336  HB1 PRO    98      31.070  18.140  43.810  1.00  0.00           H
ATOM   1337  HB2 PRO    98      30.710  17.960  42.040  1.00  0.00           H
ATOM   1338  CA  PRO    98      32.370  19.320  42.580  1.00  0.00           C
ATOM   1339  HA  PRO    98      32.460  19.440  41.500  1.00  0.00           H
ATOM   1340  C   PRO    98      31.890  20.580  43.270  1.00  0.00           C
ATOM   1341  O   PRO    98      31.020  21.250  42.810  1.00  0.00           O
ATOM   1342  N   GLU    99      32.640  21.090  44.210  1.00  0.00           N
ATOM   1343  H   GLU    99      33.330  20.470  44.610  1.00  0.00           H
ATOM   1344  CA  GLU    99      32.440  22.440  44.790  1.00  0.00           C
ATOM   1345  HA  GLU    99      31.360  22.410  44.910  1.00  0.00           H
ATOM   1346  CB  GLU    99      33.160  22.670  46.110  1.00  0.00           C
ATOM   1347  HB1 GLU    99      33.010  21.850  46.810  1.00  0.00           H
ATOM   1348  HB2 GLU    99      32.890  23.590  46.630  1.00  0.00           H
ATOM   1349  CG  GLU    99      34.660  22.780  45.920  1.00  0.00           C
ATOM   1350  HG1 GLU    99      34.920  23.410  45.070  1.00  0.00           H
ATOM   1351  HG2 GLU    99      35.100  21.790  45.780  1.00  0.00           H
ATOM   1352  CD  GLU    99      35.140  23.430  47.160  1.00  0.00           C
ATOM   1353  OE1 GLU    99      35.340  24.670  47.210  1.00  0.00           O
ATOM   1354  OE2 GLU    99      35.330  22.640  48.160  1.00  0.00           O
ATOM   1355  C   GLU    99      32.760  23.620  43.780  1.00  0.00           C
ATOM   1356  O   GLU    99      32.160  24.730  43.920  1.00  0.00           O
ATOM   1357  N   ASP   100      33.660  23.350  42.790  1.00  0.00           N
ATOM   1358  H   ASP   100      34.180  22.490  42.850  1.00  0.00           H
ATOM   1359  CA  ASP   100      33.940  24.260  41.690  1.00  0.00           C
ATOM   1360  HA  ASP   100      33.980  25.260  42.120  1.00  0.00           H
ATOM   1361  CB  ASP   100      35.310  23.900  41.060  1.00  0.00           C
ATOM   1362  HB1 ASP   100      35.640  24.620  40.310  1.00  0.00           H
ATOM   1363  HB2 ASP   100      35.210  22.950  40.530  1.00  0.00           H
ATOM   1364  CG  ASP   100      36.470  23.760  42.050  1.00  0.00           C
ATOM   1365  OD1 ASP   100      36.640  24.740  42.810  1.00  0.00           O
ATOM   1366  OD2 ASP   100      37.130  22.690  41.990  1.00  0.00           O
ATOM   1367  C   ASP   100      32.850  24.360  40.540  1.00  0.00           C
ATOM   1368  O   ASP   100      33.150  24.890  39.450  1.00  0.00           O
ATOM   1369  N   THR   101      31.650  23.800  40.860  1.00  0.00           N
ATOM   1370  H   THR   101      31.480  23.330  41.730  1.00  0.00           H
ATOM   1371  CA  THR   101      30.490  23.950  39.990  1.00  0.00           C
ATOM   1372  HA  THR   101      30.810  23.900  38.950  1.00  0.00           H
ATOM   1373  CB  THR   101      29.500  22.790  40.250  1.00  0.00           C
ATOM   1374  HB  THR   101      29.270  22.530  41.280  1.00  0.00           H
ATOM   1375  CG2 THR   101      28.140  23.050  39.670  1.00  0.00           C
ATOM   1376 1HG2 THR   101      28.250  23.620  38.750  1.00  0.00           H
ATOM   1377 2HG2 THR   101      27.550  22.150  39.490  1.00  0.00           H
ATOM   1378 3HG2 THR   101      27.500  23.530  40.410  1.00  0.00           H
ATOM   1379  OG1 THR   101      29.990  21.680  39.480  1.00  0.00           O
ATOM   1380  HG1 THR   101      30.060  20.860  39.980  1.00  0.00           H
ATOM   1381  C   THR   101      29.950  25.350  40.170  1.00  0.00           C
ATOM   1382  O   THR   101      29.720  25.740  41.310  1.00  0.00           O
ATOM   1383  N   ALA   102      29.840  26.070  39.030  1.00  0.00           N
ATOM   1384  H   ALA   102      30.320  25.670  38.240  1.00  0.00           H
ATOM   1385  CA  ALA   102      29.270  27.500  39.060  1.00  0.00           C
ATOM   1386  HA  ALA   102      28.330  27.420  39.610  1.00  0.00           H
ATOM   1387  CB  ALA   102      30.250  28.450  39.740  1.00  0.00           C
ATOM   1388  HB1 ALA   102      31.280  28.400  39.400  1.00  0.00           H
ATOM   1389  HB2 ALA   102      30.000  29.510  39.630  1.00  0.00           H
ATOM   1390  HB3 ALA   102      30.280  28.180  40.790  1.00  0.00           H
ATOM   1391  C   ALA   102      29.100  28.080  37.680  1.00  0.00           C
ATOM   1392  O   ALA   102      29.640  27.470  36.730  1.00  0.00           O
ATOM   1393  N   VAL   103      28.530  29.270  37.530  1.00  0.00           N
ATOM   1394  H   VAL   103      28.120  29.560  38.410  1.00  0.00           H
ATOM   1395  CA  VAL   103      28.810  30.220  36.450  1.00  0.00           C
ATOM   1396  HA  VAL   103      29.120  29.730  35.530  1.00  0.00           H
ATOM   1397  CB  VAL   103      27.550  31.110  36.180  1.00  0.00           C
ATOM   1398  HB  VAL   103      27.190  31.530  37.120  1.00  0.00           H
ATOM   1399  CG1 VAL   103      27.760  32.190  35.170  1.00  0.00           C
ATOM   1400 1HG1 VAL   103      28.190  31.910  34.210  1.00  0.00           H
ATOM   1401 2HG1 VAL   103      26.850  32.780  35.000  1.00  0.00           H
ATOM   1402 3HG1 VAL   103      28.450  32.830  35.730  1.00  0.00           H
ATOM   1403  CG2 VAL   103      26.400  30.240  35.660  1.00  0.00           C
ATOM   1404 1HG2 VAL   103      25.560  30.930  35.690  1.00  0.00           H
ATOM   1405 2HG2 VAL   103      26.530  29.850  34.650  1.00  0.00           H
ATOM   1406 3HG2 VAL   103      26.280  29.430  36.380  1.00  0.00           H
ATOM   1407  C   VAL   103      29.910  31.040  36.990  1.00  0.00           C
ATOM   1408  O   VAL   103      29.950  31.470  38.160  1.00  0.00           O
ATOM   1409  N   TYR   104      30.940  31.280  36.160  1.00  0.00           N
ATOM   1410  H   TYR   104      30.820  30.960  35.200  1.00  0.00           H
ATOM   1411  CA  TYR   104      32.140  32.100  36.410  1.00  0.00           C
ATOM   1412  HA  TYR   104      32.250  32.380  37.460  1.00  0.00           H
ATOM   1413  CB  TYR   104      33.420  31.380  35.970  1.00  0.00           C
ATOM   1414  HB1 TYR   104      34.140  32.190  35.830  1.00  0.00           H
ATOM   1415  HB2 TYR   104      33.300  30.950  34.970  1.00  0.00           H
ATOM   1416  CG  TYR   104      33.870  30.220  36.930  1.00  0.00           C
ATOM   1417  CD1 TYR   104      33.100  29.020  36.910  1.00  0.00           C
ATOM   1418  HD1 TYR   104      32.340  28.930  36.150  1.00  0.00           H
ATOM   1419  CE1 TYR   104      33.500  28.000  37.830  1.00  0.00           C
ATOM   1420  HE1 TYR   104      32.970  27.060  37.840  1.00  0.00           H
ATOM   1421  CZ  TYR   104      34.650  28.180  38.700  1.00  0.00           C
ATOM   1422  OH  TYR   104      35.210  27.200  39.480  1.00  0.00           O
ATOM   1423  HH  TYR   104      34.790  26.420  39.100  1.00  0.00           H
ATOM   1424  CE2 TYR   104      35.360  29.420  38.710  1.00  0.00           C
ATOM   1425  HE2 TYR   104      36.300  29.610  39.200  1.00  0.00           H
ATOM   1426  CD2 TYR   104      34.980  30.430  37.790  1.00  0.00           C
ATOM   1427  HD2 TYR   104      35.570  31.330  37.840  1.00  0.00           H
ATOM   1428  C   TYR   104      32.020  33.360  35.530  1.00  0.00           C
ATOM   1429  O   TYR   104      31.540  33.250  34.410  1.00  0.00           O
ATOM   1430  N   TYR   105      32.420  34.560  35.970  1.00  0.00           N
ATOM   1431  H   TYR   105      32.860  34.620  36.880  1.00  0.00           H
ATOM   1432  CA  TYR   105      32.180  35.870  35.330  1.00  0.00           C
ATOM   1433  HA  TYR   105      31.810  35.700  34.320  1.00  0.00           H
ATOM   1434  CB  TYR   105      31.050  36.710  36.040  1.00  0.00           C
ATOM   1435  HB1 TYR   105      30.640  37.440  35.350  1.00  0.00           H
ATOM   1436  HB2 TYR   105      31.370  37.160  36.990  1.00  0.00           H
ATOM   1437  CG  TYR   105      29.860  35.880  36.440  1.00  0.00           C
ATOM   1438  CD1 TYR   105      29.800  35.180  37.680  1.00  0.00           C
ATOM   1439  HD1 TYR   105      30.630  35.250  38.360  1.00  0.00           H
ATOM   1440  CE1 TYR   105      28.570  34.580  38.060  1.00  0.00           C
ATOM   1441  HE1 TYR   105      28.490  34.070  39.010  1.00  0.00           H
ATOM   1442  CZ  TYR   105      27.430  34.580  37.250  1.00  0.00           C
ATOM   1443  OH  TYR   105      26.290  33.950  37.640  1.00  0.00           O
ATOM   1444  HH  TYR   105      25.540  33.940  37.040  1.00  0.00           H
ATOM   1445  CE2 TYR   105      27.510  35.370  36.100  1.00  0.00           C
ATOM   1446  HE2 TYR   105      26.710  35.490  35.380  1.00  0.00           H
ATOM   1447  CD2 TYR   105      28.710  35.870  35.670  1.00  0.00           C
ATOM   1448  HD2 TYR   105      28.670  36.580  34.860  1.00  0.00           H
ATOM   1449  C   TYR   105      33.420  36.800  35.230  1.00  0.00           C
ATOM   1450  O   TYR   105      34.070  37.060  36.240  1.00  0.00           O
ATOM   1451  N   CYS   106      33.710  37.390  34.050  1.00  0.00           N
ATOM   1452  H   CYS   106      33.120  37.240  33.240  1.00  0.00           H
ATOM   1453  CA  CYS   106      34.890  38.230  33.840  1.00  0.00           C
ATOM   1454  HA  CYS   106      35.680  37.870  34.490  1.00  0.00           H
ATOM   1455  CB  CYS   106      35.330  38.190  32.360  1.00  0.00           C
ATOM   1456  HB1 CYS   106      34.550  38.380  31.630  1.00  0.00           H
ATOM   1457  HB2 CYS   106      35.520  37.140  32.120  1.00  0.00           H
ATOM   1458  SG  CYS   106      36.810  39.100  31.910  1.00  0.00           S
ATOM   1459  C   CYS   106      34.640  39.720  34.160  1.00  0.00           C
ATOM   1460  O   CYS   106      33.530  40.250  34.010  1.00  0.00           O
ATOM   1461  N   ALA   107      35.600  40.450  34.650  1.00  0.00           N
ATOM   1462  H   ALA   107      36.510  40.070  34.880  1.00  0.00           H
ATOM   1463  CA  ALA   107      35.560  41.880  34.990  1.00  0.00           C
ATOM   1464  HA  ALA   107      34.700  42.360  34.540  1.00  0.00           H
ATOM   1465  CB  ALA   107      35.350  41.790  36.490  1.00  0.00           C
ATOM   1466  HB1 ALA   107      34.530  41.130  36.750  1.00  0.00           H
ATOM   1467  HB2 ALA   107      36.270  41.420  36.950  1.00  0.00           H
ATOM   1468  HB3 ALA   107      35.210  42.810  36.870  1.00  0.00           H
ATOM   1469  C   ALA   107      36.810  42.640  34.570  1.00  0.00           C
ATOM   1470  O   ALA   107      37.840  41.990  34.390  1.00  0.00           O
ATOM   1471  N   ALA   108      36.870  43.940  34.530  1.00  0.00           N
ATOM   1472  H   ALA   108      36.040  44.450  34.790  1.00  0.00           H
ATOM   1473  CA  ALA   108      38.000  44.750  33.960  1.00  0.00           C
ATOM   1474  HA  ALA   108      38.940  44.400  34.400  1.00  0.00           H
ATOM   1475  CB  ALA   108      37.960  44.630  32.440  1.00  0.00           C
ATOM   1476  HB1 ALA   108      38.790  45.190  32.000  1.00  0.00           H
ATOM   1477  HB2 ALA   108      38.030  43.590  32.140  1.00  0.00           H
ATOM   1478  HB3 ALA   108      37.040  45.010  32.000  1.00  0.00           H
ATOM   1479  C   ALA   108      37.960  46.230  34.480  1.00  0.00           C
ATOM   1480  O   ALA   108      36.840  46.680  34.770  1.00  0.00           O
ATOM   1481  N   ASP   109      39.050  46.860  34.800  1.00  0.00           N
ATOM   1482  H   ASP   109      39.910  46.330  34.870  1.00  0.00           H
ATOM   1483  CA  ASP   109      39.140  48.200  35.540  1.00  0.00           C
ATOM   1484  HA  ASP   109      38.420  48.850  35.060  1.00  0.00           H
ATOM   1485  CB  ASP   109      38.870  47.970  37.030  1.00  0.00           C
ATOM   1486  HB1 ASP   109      39.750  47.430  37.400  1.00  0.00           H
ATOM   1487  HB2 ASP   109      37.930  47.430  37.120  1.00  0.00           H
ATOM   1488  CG  ASP   109      38.660  49.290  37.800  1.00  0.00           C
ATOM   1489  OD1 ASP   109      37.560  49.880  37.730  1.00  0.00           O
ATOM   1490  OD2 ASP   109      39.640  49.820  38.480  1.00  0.00           O
ATOM   1491  C   ASP   109      40.530  48.760  35.340  1.00  0.00           C
ATOM   1492  O   ASP   109      41.410  48.060  34.920  1.00  0.00           O
ATOM   1493  N   ARG   110      40.820  50.020  35.720  1.00  0.00           N
ATOM   1494  H   ARG   110      40.030  50.520  36.090  1.00  0.00           H
ATOM   1495  CA  ARG   110      42.170  50.690  35.610  1.00  0.00           C
ATOM   1496  HA  ARG   110      42.660  50.200  34.770  1.00  0.00           H
ATOM   1497  CB  ARG   110      41.940  52.180  35.300  1.00  0.00           C
ATOM   1498  HB1 ARG   110      41.240  52.630  35.990  1.00  0.00           H
ATOM   1499  HB2 ARG   110      41.370  52.150  34.370  1.00  0.00           H
ATOM   1500  CG  ARG   110      43.140  53.140  35.100  1.00  0.00           C
ATOM   1501  HG1 ARG   110      43.700  53.170  36.040  1.00  0.00           H
ATOM   1502  HG2 ARG   110      42.680  54.090  34.850  1.00  0.00           H
ATOM   1503  CD  ARG   110      43.940  52.580  33.910  1.00  0.00           C
ATOM   1504  HD1 ARG   110      43.270  52.310  33.100  1.00  0.00           H
ATOM   1505  HD2 ARG   110      44.440  51.680  34.290  1.00  0.00           H
ATOM   1506  NE  ARG   110      44.900  53.490  33.350  1.00  0.00           N
ATOM   1507  HE  ARG   110      44.540  54.180  32.700  1.00  0.00           H
ATOM   1508  CZ  ARG   110      46.180  53.620  33.560  1.00  0.00           C
ATOM   1509  NH1 ARG   110      46.860  52.840  34.280  1.00  0.00           N
ATOM   1510 1HH1 ARG   110      46.420  52.040  34.720  1.00  0.00           H
ATOM   1511 2HH1 ARG   110      47.840  52.970  34.440  1.00  0.00           H
ATOM   1512  NH2 ARG   110      46.840  54.630  33.080  1.00  0.00           N
ATOM   1513 1HH2 ARG   110      46.390  55.430  32.660  1.00  0.00           H
ATOM   1514 2HH2 ARG   110      47.760  54.590  33.490  1.00  0.00           H
ATOM   1515  C   ARG   110      42.960  50.510  36.900  1.00  0.00           C
ATOM   1516  O   ARG   110      44.190  50.520  36.820  1.00  0.00           O
ATOM   1517  N   PHE   111      42.390  50.560  38.110  1.00  0.00           N
ATOM   1518  H   PHE   111      41.390  50.440  38.070  1.00  0.00           H
ATOM   1519  CA  PHE   111      43.120  50.340  39.410  1.00  0.00           C
ATOM   1520  HA  PHE   111      44.140  50.040  39.160  1.00  0.00           H
ATOM   1521  CB  PHE   111      43.200  51.650  40.150  1.00  0.00           C
ATOM   1522  HB1 PHE   111      43.740  51.480  41.080  1.00  0.00           H
ATOM   1523  HB2 PHE   111      42.230  52.090  40.390  1.00  0.00           H
ATOM   1524  CG  PHE   111      44.100  52.660  39.390  1.00  0.00           C
ATOM   1525  CD1 PHE   111      43.470  53.740  38.740  1.00  0.00           C
ATOM   1526  HD1 PHE   111      42.400  53.890  38.800  1.00  0.00           H
ATOM   1527  CE1 PHE   111      44.290  54.730  38.240  1.00  0.00           C
ATOM   1528  HE1 PHE   111      43.760  55.520  37.730  1.00  0.00           H
ATOM   1529  CZ  PHE   111      45.680  54.630  38.160  1.00  0.00           C
ATOM   1530  HZ  PHE   111      46.310  55.420  37.800  1.00  0.00           H
ATOM   1531  CE2 PHE   111      46.290  53.500  38.710  1.00  0.00           C
ATOM   1532  HE2 PHE   111      47.370  53.510  38.760  1.00  0.00           H
ATOM   1533  CD2 PHE   111      45.510  52.500  39.320  1.00  0.00           C
ATOM   1534  HD2 PHE   111      45.950  51.700  39.890  1.00  0.00           H
ATOM   1535  C   PHE   111      42.600  49.230  40.360  1.00  0.00           C
ATOM   1536  O   PHE   111      43.300  48.750  41.210  1.00  0.00           O
ATOM   1537  N   LEU   112      41.320  48.730  40.330  1.00  0.00           N
ATOM   1538  H   LEU   112      40.700  49.140  39.650  1.00  0.00           H
ATOM   1539  CA  LEU   112      40.730  47.790  41.280  1.00  0.00           C
ATOM   1540  HA  LEU   112      41.030  48.020  42.300  1.00  0.00           H
ATOM   1541  CB  LEU   112      39.150  47.870  41.190  1.00  0.00           C
ATOM   1542  HB1 LEU   112      38.730  47.000  41.700  1.00  0.00           H
ATOM   1543  HB2 LEU   112      38.810  47.850  40.160  1.00  0.00           H
ATOM   1544  CG  LEU   112      38.480  49.180  41.750  1.00  0.00           C
ATOM   1545  HG  LEU   112      38.870  50.090  41.300  1.00  0.00           H
ATOM   1546  CD1 LEU   112      36.920  49.200  41.520  1.00  0.00           C
ATOM   1547 1HD1 LEU   112      36.600  48.260  41.960  1.00  0.00           H
ATOM   1548 2HD1 LEU   112      36.490  50.130  41.900  1.00  0.00           H
ATOM   1549 3HD1 LEU   112      36.670  49.220  40.460  1.00  0.00           H
ATOM   1550  CD2 LEU   112      38.750  49.270  43.280  1.00  0.00           C
ATOM   1551 1HD2 LEU   112      39.780  49.560  43.430  1.00  0.00           H
ATOM   1552 2HD2 LEU   112      38.150  50.050  43.750  1.00  0.00           H
ATOM   1553 3HD2 LEU   112      38.520  48.290  43.710  1.00  0.00           H
ATOM   1554  C   LEU   112      41.190  46.300  40.980  1.00  0.00           C
ATOM   1555  O   LEU   112      41.330  45.920  39.820  1.00  0.00           O
ATOM   1556  N   THR   113      41.590  45.570  42.010  1.00  0.00           N
ATOM   1557  H   THR   113      41.940  46.100  42.800  1.00  0.00           H
ATOM   1558  CA  THR   113      41.920  44.110  41.920  1.00  0.00           C
ATOM   1559  HA  THR   113      41.780  43.820  40.880  1.00  0.00           H
ATOM   1560  CB  THR   113      43.400  43.890  42.250  1.00  0.00           C
ATOM   1561  HB  THR   113      43.670  42.830  42.230  1.00  0.00           H
ATOM   1562  CG2 THR   113      44.380  44.640  41.380  1.00  0.00           C
ATOM   1563 1HG2 THR   113      43.950  45.620  41.170  1.00  0.00           H
ATOM   1564 2HG2 THR   113      45.390  44.790  41.770  1.00  0.00           H
ATOM   1565 3HG2 THR   113      44.460  44.100  40.440  1.00  0.00           H
ATOM   1566  OG1 THR   113      43.650  44.310  43.560  1.00  0.00           O
ATOM   1567  HG1 THR   113      44.560  44.070  43.750  1.00  0.00           H
ATOM   1568  C   THR   113      41.040  43.200  42.750  1.00  0.00           C
ATOM   1569  O   THR   113      40.770  42.150  42.190  1.00  0.00           O
ATOM   1570  N   ARG   132      40.600  43.430  43.960  1.00  0.00           N
ATOM   1571  H   ARG   132      40.940  44.320  44.310  1.00  0.00           H
ATOM   1572  CA  ARG   132      39.880  42.450  44.840  1.00  0.00           C
ATOM   1573  HA  ARG   132      39.850  41.500  44.290  1.00  0.00           H
ATOM   1574  CB  ARG   132      40.770  42.280  46.160  1.00  0.00           C
ATOM   1575  HB1 ARG   132      40.260  41.650  46.890  1.00  0.00           H
ATOM   1576  HB2 ARG   132      40.810  43.290  46.570  1.00  0.00           H
ATOM   1577  CG  ARG   132      42.170  41.740  45.860  1.00  0.00           C
ATOM   1578  HG1 ARG   132      42.820  42.510  45.450  1.00  0.00           H
ATOM   1579  HG2 ARG   132      42.220  40.840  45.260  1.00  0.00           H
ATOM   1580  CD  ARG   132      42.820  41.410  47.240  1.00  0.00           C
ATOM   1581  HD1 ARG   132      42.070  40.920  47.860  1.00  0.00           H
ATOM   1582  HD2 ARG   132      43.120  42.350  47.710  1.00  0.00           H
ATOM   1583  NE  ARG   132      43.990  40.490  47.120  1.00  0.00           N
ATOM   1584  HE  ARG   132      44.890  40.880  47.350  1.00  0.00           H
ATOM   1585  CZ  ARG   132      43.900  39.200  47.200  1.00  0.00           C
ATOM   1586  NH1 ARG   132      42.750  38.590  47.260  1.00  0.00           N
ATOM   1587 1HH1 ARG   132      41.850  39.040  47.250  1.00  0.00           H
ATOM   1588 2HH1 ARG   132      42.880  37.620  47.500  1.00  0.00           H
ATOM   1589  NH2 ARG   132      44.950  38.520  47.290  1.00  0.00           N
ATOM   1590 1HH2 ARG   132      45.900  38.830  47.140  1.00  0.00           H
ATOM   1591 2HH2 ARG   132      44.930  37.520  47.240  1.00  0.00           H
ATOM   1592  C   ARG   132      38.480  42.990  45.030  1.00  0.00           C
ATOM   1593  O   ARG   132      37.710  42.220  45.470  1.00  0.00           O
ATOM   1594  N   SER   133      38.100  44.250  44.760  1.00  0.00           N
ATOM   1595  H   SER   133      38.850  44.900  44.570  1.00  0.00           H
ATOM   1596  CA  SER   133      36.770  44.810  45.010  1.00  0.00           C
ATOM   1597  HA  SER   133      36.500  44.550  46.040  1.00  0.00           H
ATOM   1598  CB  SER   133      36.730  46.330  44.890  1.00  0.00           C
ATOM   1599  HB1 SER   133      37.080  46.600  43.890  1.00  0.00           H
ATOM   1600  HB2 SER   133      37.450  46.840  45.530  1.00  0.00           H
ATOM   1601  OG  SER   133      35.450  46.830  45.220  1.00  0.00           O
ATOM   1602  HG  SER   133      35.380  46.980  46.170  1.00  0.00           H
ATOM   1603  C   SER   133      35.720  44.210  43.980  1.00  0.00           C
ATOM   1604  O   SER   133      36.060  44.030  42.810  1.00  0.00           O
ATOM   1605  N   VAL   134      34.440  44.230  44.460  1.00  0.00           N
ATOM   1606  H   VAL   134      34.300  44.440  45.440  1.00  0.00           H
ATOM   1607  CA  VAL   134      33.330  44.020  43.540  1.00  0.00           C
ATOM   1608  HA  VAL   134      33.690  43.130  43.030  1.00  0.00           H
ATOM   1609  CB  VAL   134      32.020  43.550  44.240  1.00  0.00           C
ATOM   1610  HB  VAL   134      31.290  43.410  43.440  1.00  0.00           H
ATOM   1611  CG1 VAL   134      32.220  42.350  45.140  1.00  0.00           C
ATOM   1612 1HG1 VAL   134      31.270  42.080  45.610  1.00  0.00           H
ATOM   1613 2HG1 VAL   134      32.430  41.540  44.440  1.00  0.00           H
ATOM   1614 3HG1 VAL   134      32.990  42.560  45.880  1.00  0.00           H
ATOM   1615  CG2 VAL   134      31.400  44.710  44.950  1.00  0.00           C
ATOM   1616 1HG2 VAL   134      32.110  45.080  45.690  1.00  0.00           H
ATOM   1617 2HG2 VAL   134      31.040  45.510  44.310  1.00  0.00           H
ATOM   1618 3HG2 VAL   134      30.460  44.310  45.350  1.00  0.00           H
ATOM   1619  C   VAL   134      33.220  45.160  42.430  1.00  0.00           C
ATOM   1620  O   VAL   134      32.330  45.020  41.540  1.00  0.00           O
ATOM   1621  N   LYS   135      33.920  46.270  42.480  1.00  0.00           N
ATOM   1622  H   LYS   135      34.490  46.420  43.290  1.00  0.00           H
ATOM   1623  CA  LYS   135      33.450  47.500  41.800  1.00  0.00           C
ATOM   1624  HA  LYS   135      32.370  47.410  41.680  1.00  0.00           H
ATOM   1625  CB  LYS   135      33.630  48.740  42.770  1.00  0.00           C
ATOM   1626  HB1 LYS   135      33.580  49.680  42.220  1.00  0.00           H
ATOM   1627  HB2 LYS   135      34.650  48.780  43.140  1.00  0.00           H
ATOM   1628  CG  LYS   135      32.580  48.780  43.900  1.00  0.00           C
ATOM   1629  HG1 LYS   135      32.890  48.060  44.650  1.00  0.00           H
ATOM   1630  HG2 LYS   135      31.620  48.390  43.570  1.00  0.00           H
ATOM   1631  CD  LYS   135      32.390  50.180  44.450  1.00  0.00           C
ATOM   1632  HD1 LYS   135      32.230  50.880  43.640  1.00  0.00           H
ATOM   1633  HD2 LYS   135      33.390  50.320  44.860  1.00  0.00           H
ATOM   1634  CE  LYS   135      31.460  50.440  45.600  1.00  0.00           C
ATOM   1635  HE1 LYS   135      31.700  51.460  45.880  1.00  0.00           H
ATOM   1636  HE2 LYS   135      31.640  49.710  46.390  1.00  0.00           H
ATOM   1637  NZ  LYS   135      30.080  50.310  45.150  1.00  0.00           N
ATOM   1638  HZ1 LYS   135      29.980  49.370  44.800  1.00  0.00           H
ATOM   1639  HZ2 LYS   135      29.460  50.420  45.940  1.00  0.00           H
ATOM   1640  HZ3 LYS   135      29.930  50.960  44.390  1.00  0.00           H
ATOM   1641  C   LYS   135      33.980  47.690  40.410  1.00  0.00           C
ATOM   1642  O   LYS   135      33.880  48.800  39.830  1.00  0.00           O
ATOM   1643  N   TYR   136      34.470  46.640  39.770  1.00  0.00           N
ATOM   1644  H   TYR   136      34.600  45.840  40.370  1.00  0.00           H
ATOM   1645  CA  TYR   136      35.090  46.690  38.460  1.00  0.00           C
ATOM   1646  HA  TYR   136      36.070  47.160  38.420  1.00  0.00           H
ATOM   1647  CB  TYR   136      35.320  45.260  38.030  1.00  0.00           C
ATOM   1648  HB1 TYR   136      35.370  45.260  36.940  1.00  0.00           H
ATOM   1649  HB2 TYR   136      34.480  44.680  38.420  1.00  0.00           H
ATOM   1650  CG  TYR   136      36.610  44.500  38.500  1.00  0.00           C
ATOM   1651  CD1 TYR   136      36.610  43.830  39.770  1.00  0.00           C
ATOM   1652  HD1 TYR   136      35.730  43.960  40.390  1.00  0.00           H
ATOM   1653  CE1 TYR   136      37.750  43.070  40.170  1.00  0.00           C
ATOM   1654  HE1 TYR   136      37.740  42.590  41.130  1.00  0.00           H
ATOM   1655  CZ  TYR   136      38.790  42.940  39.260  1.00  0.00           C
ATOM   1656  OH  TYR   136      39.800  42.080  39.540  1.00  0.00           O
ATOM   1657  HH  TYR   136      39.780  41.880  40.480  1.00  0.00           H
ATOM   1658  CE2 TYR   136      38.830  43.650  38.110  1.00  0.00           C
ATOM   1659  HE2 TYR   136      39.720  43.550  37.500  1.00  0.00           H
ATOM   1660  CD2 TYR   136      37.700  44.370  37.660  1.00  0.00           C
ATOM   1661  HD2 TYR   136      37.770  44.850  36.690  1.00  0.00           H
ATOM   1662  C   TYR   136      34.310  47.500  37.360  1.00  0.00           C
ATOM   1663  O   TYR   136      33.100  47.300  37.300  1.00  0.00           O
ATOM   1664  N   ASP   137      34.880  48.470  36.640  1.00  0.00           N
ATOM   1665  H   ASP   137      35.850  48.700  36.810  1.00  0.00           H
ATOM   1666  CA  ASP   137      34.170  49.400  35.650  1.00  0.00           C
ATOM   1667  HA  ASP   137      33.350  49.890  36.180  1.00  0.00           H
ATOM   1668  CB  ASP   137      35.230  50.400  35.050  1.00  0.00           C
ATOM   1669  HB1 ASP   137      35.740  50.090  34.140  1.00  0.00           H
ATOM   1670  HB2 ASP   137      36.060  50.470  35.760  1.00  0.00           H
ATOM   1671  CG  ASP   137      34.600  51.690  34.630  1.00  0.00           C
ATOM   1672  OD1 ASP   137      33.610  52.140  35.180  1.00  0.00           O
ATOM   1673  OD2 ASP   137      35.170  52.380  33.750  1.00  0.00           O
ATOM   1674  C   ASP   137      33.420  48.710  34.550  1.00  0.00           C
ATOM   1675  O   ASP   137      32.350  49.160  34.060  1.00  0.00           O
ATOM   1676  N   TYR   138      33.930  47.620  33.960  1.00  0.00           N
ATOM   1677  H   TYR   138      34.790  47.260  34.360  1.00  0.00           H
ATOM   1678  CA  TYR   138      33.410  46.880  32.850  1.00  0.00           C
ATOM   1679  HA  TYR   138      32.390  47.180  32.580  1.00  0.00           H
ATOM   1680  CB  TYR   138      34.200  47.040  31.570  1.00  0.00           C
ATOM   1681  HB1 TYR   138      33.790  46.590  30.670  1.00  0.00           H
ATOM   1682  HB2 TYR   138      35.140  46.510  31.680  1.00  0.00           H
ATOM   1683  CG  TYR   138      34.400  48.420  31.100  1.00  0.00           C
ATOM   1684  CD1 TYR   138      35.430  49.190  31.650  1.00  0.00           C
ATOM   1685  HD1 TYR   138      36.000  48.730  32.450  1.00  0.00           H
ATOM   1686  CE1 TYR   138      35.710  50.470  31.190  1.00  0.00           C
ATOM   1687  HE1 TYR   138      36.610  50.940  31.560  1.00  0.00           H
ATOM   1688  CZ  TYR   138      34.930  51.090  30.210  1.00  0.00           C
ATOM   1689  OH  TYR   138      35.150  52.380  29.870  1.00  0.00           O
ATOM   1690  HH  TYR   138      34.530  52.660  29.190  1.00  0.00           H
ATOM   1691  CE2 TYR   138      33.920  50.330  29.590  1.00  0.00           C
ATOM   1692  HE2 TYR   138      33.330  50.810  28.820  1.00  0.00           H
ATOM   1693  CD2 TYR   138      33.670  48.960  29.970  1.00  0.00           C
ATOM   1694  HD2 TYR   138      32.890  48.340  29.560  1.00  0.00           H
ATOM   1695  C   TYR   138      33.290  45.410  33.290  1.00  0.00           C
ATOM   1696  O   TYR   138      34.050  44.980  34.120  1.00  0.00           O
ATOM   1697  N   TRP   139      32.300  44.730  32.730  1.00  0.00           N
ATOM   1698  H   TRP   139      31.710  45.160  32.020  1.00  0.00           H
ATOM   1699  CA  TRP   139      32.100  43.330  33.030  1.00  0.00           C
ATOM   1700  HA  TRP   139      33.030  42.890  33.410  1.00  0.00           H
ATOM   1701  CB  TRP   139      30.960  43.180  34.050  1.00  0.00           C
ATOM   1702  HB1 TRP   139      30.540  42.180  33.930  1.00  0.00           H
ATOM   1703  HB2 TRP   139      30.160  43.860  33.780  1.00  0.00           H
ATOM   1704  CG  TRP   139      31.390  43.280  35.500  1.00  0.00           C
ATOM   1705  CD1 TRP   139      31.780  44.470  36.060  1.00  0.00           C
ATOM   1706  HD1 TRP   139      31.720  45.440  35.590  1.00  0.00           H
ATOM   1707  NE1 TRP   139      31.980  44.200  37.400  1.00  0.00           N
ATOM   1708  HE1 TRP   139      32.100  44.930  38.090  1.00  0.00           H
ATOM   1709  CE2 TRP   139      31.630  42.910  37.760  1.00  0.00           C
ATOM   1710  CZ2 TRP   139      31.480  42.340  39.030  1.00  0.00           C
ATOM   1711  HZ2 TRP   139      31.710  42.850  39.950  1.00  0.00           H
ATOM   1712  CH2 TRP   139      31.100  40.980  39.020  1.00  0.00           C
ATOM   1713  HH2 TRP   139      31.010  40.460  39.970  1.00  0.00           H
ATOM   1714  CZ3 TRP   139      30.750  40.280  37.870  1.00  0.00           C
ATOM   1715  HZ3 TRP   139      30.400  39.270  38.010  1.00  0.00           H
ATOM   1716  CE3 TRP   139      30.940  40.930  36.630  1.00  0.00           C
ATOM   1717  HE3 TRP   139      30.660  40.380  35.740  1.00  0.00           H
ATOM   1718  CD2 TRP   139      31.320  42.240  36.540  1.00  0.00           C
ATOM   1719  C   TRP   139      31.720  42.660  31.690  1.00  0.00           C
ATOM   1720  O   TRP   139      31.180  43.380  30.830  1.00  0.00           O
ATOM   1721  N   GLY   140      31.850  41.350  31.550  1.00  0.00           N
ATOM   1722  H   GLY   140      32.280  40.810  32.290  1.00  0.00           H
ATOM   1723  CA  GLY   140      31.290  40.550  30.420  1.00  0.00           C
ATOM   1724  HA1 GLY   140      31.840  39.610  30.390  1.00  0.00           H
ATOM   1725  HA2 GLY   140      31.310  41.020  29.440  1.00  0.00           H
ATOM   1726  C   GLY   140      29.840  40.040  30.710  1.00  0.00           C
ATOM   1727  O   GLY   140      28.970  40.800  31.250  1.00  0.00           O
ATOM   1728  N   GLN   141      29.580  38.730  30.500  1.00  0.00           N
ATOM   1729  H   GLN   141      30.360  38.140  30.250  1.00  0.00           H
ATOM   1730  CA  GLN   141      28.290  37.990  30.750  1.00  0.00           C
ATOM   1731  HA  GLN   141      27.730  38.500  31.540  1.00  0.00           H
ATOM   1732  CB  GLN   141      27.420  38.010  29.480  1.00  0.00           C
ATOM   1733  HB1 GLN   141      26.490  37.610  29.890  1.00  0.00           H
ATOM   1734  HB2 GLN   141      27.820  37.350  28.710  1.00  0.00           H
ATOM   1735  CG  GLN   141      27.200  39.470  28.920  1.00  0.00           C
ATOM   1736  HG1 GLN   141      28.150  39.840  28.520  1.00  0.00           H
ATOM   1737  HG2 GLN   141      26.940  40.090  29.780  1.00  0.00           H
ATOM   1738  CD  GLN   141      26.090  39.430  27.860  1.00  0.00           C
ATOM   1739  OE1 GLN   141      24.990  39.990  28.000  1.00  0.00           O
ATOM   1740  NE2 GLN   141      26.340  38.920  26.670  1.00  0.00           N
ATOM   1741 1HE2 GLN   141      27.280  38.610  26.490  1.00  0.00           H
ATOM   1742 2HE2 GLN   141      25.590  38.810  26.000  1.00  0.00           H
ATOM   1743  C   GLN   141      28.470  36.550  31.290  1.00  0.00           C
ATOM   1744  O   GLN   141      27.470  35.930  31.600  1.00  0.00           O
ATOM   1745  N   GLY   142      29.730  36.120  31.500  1.00  0.00           N
ATOM   1746  H   GLY   142      30.500  36.680  31.180  1.00  0.00           H
ATOM   1747  CA  GLY   142      30.120  34.890  32.170  1.00  0.00           C
ATOM   1748  HA1 GLY   142      29.550  34.780  33.090  1.00  0.00           H
ATOM   1749  HA2 GLY   142      31.190  34.920  32.370  1.00  0.00           H
ATOM   1750  C   GLY   142      29.940  33.620  31.260  1.00  0.00           C
ATOM   1751  O   GLY   142      29.720  33.650  30.020  1.00  0.00           O
ATOM   1752  N   THR   143      30.230  32.460  31.910  1.00  0.00           N
ATOM   1753  H   THR   143      30.370  32.560  32.900  1.00  0.00           H
ATOM   1754  CA  THR   143      30.320  31.080  31.350  1.00  0.00           C
ATOM   1755  HA  THR   143      29.550  30.970  30.590  1.00  0.00           H
ATOM   1756  CB  THR   143      31.670  31.020  30.600  1.00  0.00           C
ATOM   1757  HB  THR   143      31.830  31.870  29.930  1.00  0.00           H
ATOM   1758  CG2 THR   143      33.020  31.000  31.290  1.00  0.00           C
ATOM   1759 1HG2 THR   143      33.010  31.950  31.830  1.00  0.00           H
ATOM   1760 2HG2 THR   143      33.150  30.100  31.890  1.00  0.00           H
ATOM   1761 3HG2 THR   143      33.850  30.950  30.580  1.00  0.00           H
ATOM   1762  OG1 THR   143      31.680  29.880  29.730  1.00  0.00           O
ATOM   1763  HG1 THR   143      31.010  29.930  29.040  1.00  0.00           H
ATOM   1764  C   THR   143      30.110  30.000  32.480  1.00  0.00           C
ATOM   1765  O   THR   143      30.610  30.180  33.580  1.00  0.00           O
ATOM   1766  N   GLN   144      29.600  28.800  32.120  1.00  0.00           N
ATOM   1767  H   GLN   144      29.200  28.770  31.190  1.00  0.00           H
ATOM   1768  CA  GLN   144      29.050  27.800  33.070  1.00  0.00           C
ATOM   1769  HA  GLN   144      29.220  28.190  34.080  1.00  0.00           H
ATOM   1770  CB  GLN   144      27.550  27.590  32.770  1.00  0.00           C
ATOM   1771  HB1 GLN   144      27.400  27.150  31.780  1.00  0.00           H
ATOM   1772  HB2 GLN   144      27.000  28.530  32.760  1.00  0.00           H
ATOM   1773  CG  GLN   144      26.950  26.540  33.700  1.00  0.00           C
ATOM   1774  HG1 GLN   144      27.110  26.790  34.750  1.00  0.00           H
ATOM   1775  HG2 GLN   144      27.410  25.580  33.470  1.00  0.00           H
ATOM   1776  CD  GLN   144      25.420  26.300  33.520  1.00  0.00           C
ATOM   1777  OE1 GLN   144      24.830  26.950  32.710  1.00  0.00           O
ATOM   1778  NE2 GLN   144      24.820  25.420  34.300  1.00  0.00           N
ATOM   1779 1HE2 GLN   144      25.370  24.990  35.030  1.00  0.00           H
ATOM   1780 2HE2 GLN   144      24.090  24.910  33.830  1.00  0.00           H
ATOM   1781  C   GLN   144      29.900  26.530  32.980  1.00  0.00           C
ATOM   1782  O   GLN   144      29.980  25.920  31.910  1.00  0.00           O
ATOM   1783  N   VAL   145      30.150  26.040  34.200  1.00  0.00           N
ATOM   1784  H   VAL   145      29.860  26.680  34.930  1.00  0.00           H
ATOM   1785  CA  VAL   145      30.900  24.880  34.500  1.00  0.00           C
ATOM   1786  HA  VAL   145      31.040  24.370  33.550  1.00  0.00           H
ATOM   1787  CB  VAL   145      32.280  25.100  35.170  1.00  0.00           C
ATOM   1788  HB  VAL   145      32.130  25.560  36.140  1.00  0.00           H
ATOM   1789  CG1 VAL   145      33.080  23.860  35.490  1.00  0.00           C
ATOM   1790 1HG1 VAL   145      32.650  23.410  36.390  1.00  0.00           H
ATOM   1791 2HG1 VAL   145      32.940  23.120  34.700  1.00  0.00           H
ATOM   1792 3HG1 VAL   145      34.130  24.010  35.740  1.00  0.00           H
ATOM   1793  CG2 VAL   145      33.150  26.110  34.390  1.00  0.00           C
ATOM   1794 1HG2 VAL   145      32.690  27.060  34.150  1.00  0.00           H
ATOM   1795 2HG2 VAL   145      34.150  26.310  34.770  1.00  0.00           H
ATOM   1796 3HG2 VAL   145      33.250  25.740  33.360  1.00  0.00           H
ATOM   1797  C   VAL   145      30.060  23.930  35.400  1.00  0.00           C
ATOM   1798  O   VAL   145      29.480  24.330  36.430  1.00  0.00           O
ATOM   1799  N   THR   146      30.200  22.680  35.080  1.00  0.00           N
ATOM   1800  H   THR   146      30.830  22.440  34.330  1.00  0.00           H
ATOM   1801  CA  THR   146      29.590  21.540  35.860  1.00  0.00           C
ATOM   1802  HA  THR   146      29.270  21.880  36.850  1.00  0.00           H
ATOM   1803  CB  THR   146      28.290  20.940  35.280  1.00  0.00           C
ATOM   1804  HB  THR   146      28.390  20.430  34.320  1.00  0.00           H
ATOM   1805  CG2 THR   146      27.650  19.960  36.370  1.00  0.00           C
ATOM   1806 1HG2 THR   146      26.590  19.950  36.130  1.00  0.00           H
ATOM   1807 2HG2 THR   146      28.070  18.960  36.300  1.00  0.00           H
ATOM   1808 3HG2 THR   146      27.770  20.380  37.370  1.00  0.00           H
ATOM   1809  OG1 THR   146      27.280  21.940  35.090  1.00  0.00           O
ATOM   1810  HG1 THR   146      27.420  22.210  34.180  1.00  0.00           H
ATOM   1811  C   THR   146      30.670  20.500  36.230  1.00  0.00           C
ATOM   1812  O   THR   146      30.850  19.600  35.450  1.00  0.00           O
ATOM   1813  N   VAL   147      31.340  20.670  37.320  1.00  0.00           N
ATOM   1814  H   VAL   147      31.110  21.420  37.960  1.00  0.00           H
ATOM   1815  CA  VAL   147      32.070  19.550  37.960  1.00  0.00           C
ATOM   1816  HA  VAL   147      32.590  18.950  37.220  1.00  0.00           H
ATOM   1817  CB  VAL   147      33.200  19.950  38.930  1.00  0.00           C
ATOM   1818  HB  VAL   147      32.670  20.390  39.780  1.00  0.00           H
ATOM   1819  CG1 VAL   147      34.030  18.700  39.190  1.00  0.00           C
ATOM   1820 1HG1 VAL   147      34.910  19.010  39.750  1.00  0.00           H
ATOM   1821 2HG1 VAL   147      33.480  17.980  39.800  1.00  0.00           H
ATOM   1822 3HG1 VAL   147      34.310  18.240  38.240  1.00  0.00           H
ATOM   1823  CG2 VAL   147      34.070  21.020  38.290  1.00  0.00           C
ATOM   1824 1HG2 VAL   147      33.490  21.870  37.930  1.00  0.00           H
ATOM   1825 2HG2 VAL   147      34.850  21.380  38.970  1.00  0.00           H
ATOM   1826 3HG2 VAL   147      34.590  20.570  37.440  1.00  0.00           H
ATOM   1827  C   VAL   147      30.970  18.550  38.500  1.00  0.00           C
ATOM   1828  O   VAL   147      30.100  18.880  39.330  1.00  0.00           O
ATOM   1829  N   SER   148      30.990  17.260  38.040  1.00  0.00           N
ATOM   1830  H   SER   148      31.580  16.990  37.270  1.00  0.00           H
ATOM   1831  CA  SER   148      30.050  16.240  38.510  1.00  0.00           C
ATOM   1832  HA  SER   148      29.120  16.750  38.770  1.00  0.00           H
ATOM   1833  CB  SER   148      29.790  15.390  37.280  1.00  0.00           C
ATOM   1834  HB1 SER   148      29.000  14.680  37.510  1.00  0.00           H
ATOM   1835  HB2 SER   148      30.670  14.800  37.030  1.00  0.00           H
ATOM   1836  OG  SER   148      29.580  16.230  36.160  1.00  0.00           O
ATOM   1837  HG  SER   148      30.360  16.770  36.050  1.00  0.00           H
ATOM   1838  C   SER   148      30.410  15.500  39.770  1.00  0.00           C
ATOM   1839  O   SER   148      31.500  14.910  39.840  1.00  0.00           O
ATOM   1840  N   SER   149      29.440  15.520  40.670  1.00  0.00           N
ATOM   1841  H   SER   149      28.670  16.170  40.590  1.00  0.00           H
ATOM   1842  CA  SER   149      29.510  14.710  41.930  1.00  0.00           C
ATOM   1843  HA  SER   149      30.420  15.100  42.400  1.00  0.00           H
ATOM   1844  CB  SER   149      28.310  15.030  42.800  1.00  0.00           C
ATOM   1845  HB1 SER   149      28.320  14.470  43.730  1.00  0.00           H
ATOM   1846  HB2 SER   149      27.350  14.960  42.280  1.00  0.00           H
ATOM   1847  OG  SER   149      28.520  16.380  43.180  1.00  0.00           O
ATOM   1848  HG  SER   149      28.480  16.830  42.340  1.00  0.00           H
ATOM   1849  C   SER   149      29.710  13.240  41.870  1.00  0.00           C
ATOM   1850  OC1 SER   149      30.670  12.760  42.590  1.00  0.00           O
ATOM   1851  OC2 SER   149      28.990  12.520  41.110  1.00  0.00           O
TER
ENDMDL
