# Supplementary material for: Targeting Ras-binding domain of ELMO1 by computational nanobody design
Source: Commun Biol. 2023 Mar 17;6:284. doi: 10.1038/s42003-023-04657-w (PMC10023680; doi:10.1038/s42003-023-04657-w)
Supplement: Supplementary file 4 — Supplementary Data 2 [file 42003_2023_4657_MOESM4_ESM.zip › MD_input_output/Nb01_snapshot/snapshot_039000_CDR3.pdb]

ATOM   1461  N   ALA   107      30.880  38.770  27.880  1.00  0.00           N
ATOM   1462  H   ALA   107      31.870  38.710  28.090  1.00  0.00           H
ATOM   1463  CA  ALA   107      30.080  39.950  28.340  1.00  0.00           C
ATOM   1464  HA  ALA   107      29.240  40.060  27.650  1.00  0.00           H
ATOM   1465  CB  ALA   107      29.580  39.590  29.730  1.00  0.00           C
ATOM   1466  HB1 ALA   107      29.160  40.520  30.130  1.00  0.00           H
ATOM   1467  HB2 ALA   107      28.900  38.790  29.440  1.00  0.00           H
ATOM   1468  HB3 ALA   107      30.330  39.160  30.380  1.00  0.00           H
ATOM   1469  C   ALA   107      30.900  41.280  28.290  1.00  0.00           C
ATOM   1470  O   ALA   107      32.170  41.210  28.150  1.00  0.00           O
ATOM   1471  N   ALA   108      30.290  42.430  28.290  1.00  0.00           N
ATOM   1472  H   ALA   108      29.300  42.390  28.470  1.00  0.00           H
ATOM   1473  CA  ALA   108      30.990  43.720  28.400  1.00  0.00           C
ATOM   1474  HA  ALA   108      31.880  43.500  28.980  1.00  0.00           H
ATOM   1475  CB  ALA   108      31.420  44.270  26.990  1.00  0.00           C
ATOM   1476  HB1 ALA   108      32.120  45.100  27.060  1.00  0.00           H
ATOM   1477  HB2 ALA   108      31.770  43.430  26.400  1.00  0.00           H
ATOM   1478  HB3 ALA   108      30.510  44.670  26.540  1.00  0.00           H
ATOM   1479  C   ALA   108      30.220  44.810  29.200  1.00  0.00           C
ATOM   1480  O   ALA   108      29.000  44.800  29.150  1.00  0.00           O
ATOM   1481  N   ASP   109      30.940  45.740  29.890  1.00  0.00           N
ATOM   1482  H   ASP   109      31.930  45.820  29.700  1.00  0.00           H
ATOM   1483  CA  ASP   109      30.370  46.840  30.670  1.00  0.00           C
ATOM   1484  HA  ASP   109      29.540  47.300  30.150  1.00  0.00           H
ATOM   1485  CB  ASP   109      29.960  46.320  32.060  1.00  0.00           C
ATOM   1486  HB1 ASP   109      30.830  46.050  32.650  1.00  0.00           H
ATOM   1487  HB2 ASP   109      29.280  45.470  31.980  1.00  0.00           H
ATOM   1488  CG  ASP   109      29.160  47.320  32.770  1.00  0.00           C
ATOM   1489  OD1 ASP   109      27.890  47.230  32.720  1.00  0.00           O
ATOM   1490  OD2 ASP   109      29.690  48.160  33.520  1.00  0.00           O
ATOM   1491  C   ASP   109      31.470  48.020  30.780  1.00  0.00           C
ATOM   1492  O   ASP   109      32.650  47.790  30.560  1.00  0.00           O
ATOM   1493  N   ARG   110      31.040  49.300  31.030  1.00  0.00           N
ATOM   1494  H   ARG   110      30.040  49.350  31.160  1.00  0.00           H
ATOM   1495  CA  ARG   110      31.910  50.430  31.420  1.00  0.00           C
ATOM   1496  HA  ARG   110      32.690  50.370  30.660  1.00  0.00           H
ATOM   1497  CB  ARG   110      31.260  51.790  31.120  1.00  0.00           C
ATOM   1498  HB1 ARG   110      32.050  52.530  31.230  1.00  0.00           H
ATOM   1499  HB2 ARG   110      30.520  52.020  31.890  1.00  0.00           H
ATOM   1500  CG  ARG   110      30.660  52.010  29.680  1.00  0.00           C
ATOM   1501  HG1 ARG   110      29.710  51.490  29.560  1.00  0.00           H
ATOM   1502  HG2 ARG   110      31.310  51.690  28.860  1.00  0.00           H
ATOM   1503  CD  ARG   110      30.310  53.490  29.420  1.00  0.00           C
ATOM   1504  HD1 ARG   110      31.250  54.040  29.330  1.00  0.00           H
ATOM   1505  HD2 ARG   110      29.720  53.950  30.210  1.00  0.00           H
ATOM   1506  NE  ARG   110      29.590  53.760  28.140  1.00  0.00           N
ATOM   1507  HE  ARG   110      28.980  53.040  27.790  1.00  0.00           H
ATOM   1508  CZ  ARG   110      29.800  54.780  27.320  1.00  0.00           C
ATOM   1509  NH1 ARG   110      30.560  55.830  27.520  1.00  0.00           N
ATOM   1510 1HH1 ARG   110      30.870  56.120  28.430  1.00  0.00           H
ATOM   1511 2HH1 ARG   110      30.670  56.410  26.700  1.00  0.00           H
ATOM   1512  NH2 ARG   110      29.180  54.690  26.210  1.00  0.00           N
ATOM   1513 1HH2 ARG   110      28.580  53.890  26.080  1.00  0.00           H
ATOM   1514 2HH2 ARG   110      29.140  55.400  25.490  1.00  0.00           H
ATOM   1515  C   ARG   110      32.530  50.440  32.830  1.00  0.00           C
ATOM   1516  O   ARG   110      33.660  51.000  32.960  1.00  0.00           O
ATOM   1517  N   PHE   111      31.890  49.870  33.880  1.00  0.00           N
ATOM   1518  H   PHE   111      30.970  49.530  33.620  1.00  0.00           H
ATOM   1519  CA  PHE   111      32.210  50.020  35.300  1.00  0.00           C
ATOM   1520  HA  PHE   111      33.130  50.550  35.530  1.00  0.00           H
ATOM   1521  CB  PHE   111      31.090  50.710  36.070  1.00  0.00           C
ATOM   1522  HB1 PHE   111      31.340  50.720  37.130  1.00  0.00           H
ATOM   1523  HB2 PHE   111      30.250  50.020  35.930  1.00  0.00           H
ATOM   1524  CG  PHE   111      30.800  52.090  35.690  1.00  0.00           C
ATOM   1525  CD1 PHE   111      29.460  52.400  35.360  1.00  0.00           C
ATOM   1526  HD1 PHE   111      28.720  51.620  35.330  1.00  0.00           H
ATOM   1527  CE1 PHE   111      29.150  53.780  35.070  1.00  0.00           C
ATOM   1528  HE1 PHE   111      28.160  54.100  34.780  1.00  0.00           H
ATOM   1529  CZ  PHE   111      30.190  54.750  35.110  1.00  0.00           C
ATOM   1530  HZ  PHE   111      30.010  55.810  34.960  1.00  0.00           H
ATOM   1531  CE2 PHE   111      31.450  54.420  35.550  1.00  0.00           C
ATOM   1532  HE2 PHE   111      32.190  55.210  35.570  1.00  0.00           H
ATOM   1533  CD2 PHE   111      31.770  53.080  35.770  1.00  0.00           C
ATOM   1534  HD2 PHE   111      32.770  52.740  36.010  1.00  0.00           H
ATOM   1535  C   PHE   111      32.470  48.680  36.010  1.00  0.00           C
ATOM   1536  O   PHE   111      33.380  48.570  36.830  1.00  0.00           O
ATOM   1537  N   LEU   112      31.550  47.730  35.710  1.00  0.00           N
ATOM   1538  H   LEU   112      30.850  47.940  35.020  1.00  0.00           H
ATOM   1539  CA  LEU   112      31.620  46.490  36.510  1.00  0.00           C
ATOM   1540  HA  LEU   112      31.580  46.690  37.580  1.00  0.00           H
ATOM   1541  CB  LEU   112      30.430  45.520  36.220  1.00  0.00           C
ATOM   1542  HB1 LEU   112      30.530  44.590  36.780  1.00  0.00           H
ATOM   1543  HB2 LEU   112      30.230  45.420  35.160  1.00  0.00           H
ATOM   1544  CG  LEU   112      29.130  46.160  36.740  1.00  0.00           C
ATOM   1545  HG  LEU   112      28.970  47.060  36.140  1.00  0.00           H
ATOM   1546  CD1 LEU   112      27.980  45.280  36.420  1.00  0.00           C
ATOM   1547 1HD1 LEU   112      27.990  45.140  35.330  1.00  0.00           H
ATOM   1548 2HD1 LEU   112      27.950  44.300  36.880  1.00  0.00           H
ATOM   1549 3HD1 LEU   112      27.050  45.810  36.630  1.00  0.00           H
ATOM   1550  CD2 LEU   112      28.990  46.560  38.230  1.00  0.00           C
ATOM   1551 1HD2 LEU   112      29.500  47.510  38.340  1.00  0.00           H
ATOM   1552 2HD2 LEU   112      28.000  46.740  38.650  1.00  0.00           H
ATOM   1553 3HD2 LEU   112      29.510  45.860  38.890  1.00  0.00           H
ATOM   1554  C   LEU   112      32.820  45.480  36.330  1.00  0.00           C
ATOM   1555  O   LEU   112      33.140  45.120  35.180  1.00  0.00           O
ATOM   1556  N   THR   113      33.460  44.980  37.420  1.00  0.00           N
ATOM   1557  H   THR   113      33.260  45.410  38.310  1.00  0.00           H
ATOM   1558  CA  THR   113      34.530  43.900  37.320  1.00  0.00           C
ATOM   1559  HA  THR   113      34.930  43.870  36.310  1.00  0.00           H
ATOM   1560  CB  THR   113      35.780  44.180  38.250  1.00  0.00           C
ATOM   1561  HB  THR   113      36.310  43.240  38.440  1.00  0.00           H
ATOM   1562  CG2 THR   113      36.770  45.140  37.590  1.00  0.00           C
ATOM   1563 1HG2 THR   113      36.260  46.020  37.180  1.00  0.00           H
ATOM   1564 2HG2 THR   113      37.570  45.460  38.260  1.00  0.00           H
ATOM   1565 3HG2 THR   113      37.170  44.740  36.660  1.00  0.00           H
ATOM   1566  OG1 THR   113      35.330  44.660  39.480  1.00  0.00           O
ATOM   1567  HG1 THR   113      35.740  44.300  40.260  1.00  0.00           H
ATOM   1568  C   THR   113      33.940  42.560  37.660  1.00  0.00           C
ATOM   1569  O   THR   113      34.350  41.630  36.970  1.00  0.00           O
ATOM   1570  N   ARG   132      33.000  42.370  38.650  1.00  0.00           N
ATOM   1571  H   ARG   132      32.660  43.180  39.160  1.00  0.00           H
ATOM   1572  CA  ARG   132      32.590  41.020  39.110  1.00  0.00           C
ATOM   1573  HA  ARG   132      32.820  40.260  38.360  1.00  0.00           H
ATOM   1574  CB  ARG   132      33.480  40.700  40.310  1.00  0.00           C
ATOM   1575  HB1 ARG   132      33.220  39.660  40.550  1.00  0.00           H
ATOM   1576  HB2 ARG   132      33.250  41.360  41.150  1.00  0.00           H
ATOM   1577  CG  ARG   132      35.000  40.810  40.070  1.00  0.00           C
ATOM   1578  HG1 ARG   132      35.360  41.740  39.620  1.00  0.00           H
ATOM   1579  HG2 ARG   132      35.240  39.950  39.450  1.00  0.00           H
ATOM   1580  CD  ARG   132      35.800  40.590  41.370  1.00  0.00           C
ATOM   1581  HD1 ARG   132      35.570  41.350  42.110  1.00  0.00           H
ATOM   1582  HD2 ARG   132      36.850  40.570  41.080  1.00  0.00           H
ATOM   1583  NE  ARG   132      35.510  39.320  41.960  1.00  0.00           N
ATOM   1584  HE  ARG   132      34.820  38.710  41.550  1.00  0.00           H
ATOM   1585  CZ  ARG   132      36.040  38.760  43.070  1.00  0.00           C
ATOM   1586  NH1 ARG   132      36.980  39.320  43.770  1.00  0.00           N
ATOM   1587 1HH1 ARG   132      37.500  40.070  43.340  1.00  0.00           H
ATOM   1588 2HH1 ARG   132      37.210  38.920  44.670  1.00  0.00           H
ATOM   1589  NH2 ARG   132      35.550  37.610  43.510  1.00  0.00           N
ATOM   1590 1HH2 ARG   132      34.830  37.170  42.940  1.00  0.00           H
ATOM   1591 2HH2 ARG   132      36.060  37.060  44.190  1.00  0.00           H
ATOM   1592  C   ARG   132      31.150  40.880  39.580  1.00  0.00           C
ATOM   1593  O   ARG   132      30.740  39.760  39.880  1.00  0.00           O
ATOM   1594  N   SER   133      30.430  41.930  39.700  1.00  0.00           N
ATOM   1595  H   SER   133      30.880  42.830  39.740  1.00  0.00           H
ATOM   1596  CA  SER   133      28.970  41.820  39.810  1.00  0.00           C
ATOM   1597  HA  SER   133      28.840  41.040  40.560  1.00  0.00           H
ATOM   1598  CB  SER   133      28.410  43.120  40.390  1.00  0.00           C
ATOM   1599  HB1 SER   133      27.330  43.060  40.350  1.00  0.00           H
ATOM   1600  HB2 SER   133      28.660  43.920  39.680  1.00  0.00           H
ATOM   1601  OG  SER   133      28.840  43.310  41.730  1.00  0.00           O
ATOM   1602  HG  SER   133      28.040  43.190  42.250  1.00  0.00           H
ATOM   1603  C   SER   133      28.270  41.210  38.590  1.00  0.00           C
ATOM   1604  O   SER   133      28.830  41.280  37.470  1.00  0.00           O
ATOM   1605  N   VAL   134      27.110  40.570  38.730  1.00  0.00           N
ATOM   1606  H   VAL   134      26.720  40.530  39.660  1.00  0.00           H
ATOM   1607  CA  VAL   134      26.580  39.710  37.670  1.00  0.00           C
ATOM   1608  HA  VAL   134      27.410  39.340  37.060  1.00  0.00           H
ATOM   1609  CB  VAL   134      25.580  38.590  38.010  1.00  0.00           C
ATOM   1610  HB  VAL   134      25.290  38.010  37.130  1.00  0.00           H
ATOM   1611  CG1 VAL   134      26.260  37.670  38.980  1.00  0.00           C
ATOM   1612 1HG1 VAL   134      26.580  38.250  39.840  1.00  0.00           H
ATOM   1613 2HG1 VAL   134      25.550  36.880  39.260  1.00  0.00           H
ATOM   1614 3HG1 VAL   134      27.150  37.400  38.410  1.00  0.00           H
ATOM   1615  CG2 VAL   134      24.300  39.120  38.600  1.00  0.00           C
ATOM   1616 1HG2 VAL   134      23.780  39.710  37.840  1.00  0.00           H
ATOM   1617 2HG2 VAL   134      23.700  38.290  38.970  1.00  0.00           H
ATOM   1618 3HG2 VAL   134      24.370  39.750  39.480  1.00  0.00           H
ATOM   1619  C   VAL   134      25.890  40.520  36.500  1.00  0.00           C
ATOM   1620  O   VAL   134      25.670  40.010  35.410  1.00  0.00           O
ATOM   1621  N   LYS   135      25.700  41.860  36.670  1.00  0.00           N
ATOM   1622  H   LYS   135      26.140  42.350  37.440  1.00  0.00           H
ATOM   1623  CA  LYS   135      24.730  42.640  35.890  1.00  0.00           C
ATOM   1624  HA  LYS   135      24.020  41.940  35.450  1.00  0.00           H
ATOM   1625  CB  LYS   135      23.840  43.520  36.840  1.00  0.00           C
ATOM   1626  HB1 LYS   135      24.430  44.340  37.240  1.00  0.00           H
ATOM   1627  HB2 LYS   135      23.560  42.900  37.690  1.00  0.00           H
ATOM   1628  CG  LYS   135      22.570  44.180  36.240  1.00  0.00           C
ATOM   1629  HG1 LYS   135      21.860  43.470  35.830  1.00  0.00           H
ATOM   1630  HG2 LYS   135      22.820  44.870  35.430  1.00  0.00           H
ATOM   1631  CD  LYS   135      21.860  45.040  37.310  1.00  0.00           C
ATOM   1632  HD1 LYS   135      21.010  45.460  36.770  1.00  0.00           H
ATOM   1633  HD2 LYS   135      22.600  45.780  37.600  1.00  0.00           H
ATOM   1634  CE  LYS   135      21.360  44.250  38.460  1.00  0.00           C
ATOM   1635  HE1 LYS   135      21.020  44.980  39.190  1.00  0.00           H
ATOM   1636  HE2 LYS   135      22.150  43.660  38.940  1.00  0.00           H
ATOM   1637  NZ  LYS   135      20.240  43.340  38.120  1.00  0.00           N
ATOM   1638  HZ1 LYS   135      20.450  42.770  37.320  1.00  0.00           H
ATOM   1639  HZ2 LYS   135      20.040  42.750  38.910  1.00  0.00           H
ATOM   1640  HZ3 LYS   135      19.480  43.830  37.670  1.00  0.00           H
ATOM   1641  C   LYS   135      25.400  43.300  34.710  1.00  0.00           C
ATOM   1642  O   LYS   135      25.050  44.380  34.370  1.00  0.00           O
ATOM   1643  N   TYR   136      26.320  42.620  34.010  1.00  0.00           N
ATOM   1644  H   TYR   136      26.490  41.650  34.260  1.00  0.00           H
ATOM   1645  CA  TYR   136      27.000  43.120  32.810  1.00  0.00           C
ATOM   1646  HA  TYR   136      27.540  44.050  33.000  1.00  0.00           H
ATOM   1647  CB  TYR   136      28.040  42.180  32.250  1.00  0.00           C
ATOM   1648  HB1 TYR   136      28.240  42.440  31.220  1.00  0.00           H
ATOM   1649  HB2 TYR   136      27.620  41.170  32.320  1.00  0.00           H
ATOM   1650  CG  TYR   136      29.400  42.220  32.930  1.00  0.00           C
ATOM   1651  CD1 TYR   136      29.640  41.780  34.250  1.00  0.00           C
ATOM   1652  HD1 TYR   136      28.850  41.300  34.810  1.00  0.00           H
ATOM   1653  CE1 TYR   136      30.920  41.670  34.720  1.00  0.00           C
ATOM   1654  HE1 TYR   136      31.090  41.160  35.650  1.00  0.00           H
ATOM   1655  CZ  TYR   136      32.010  42.040  33.940  1.00  0.00           C
ATOM   1656  OH  TYR   136      33.240  41.900  34.430  1.00  0.00           O
ATOM   1657  HH  TYR   136      33.250  41.580  35.330  1.00  0.00           H
ATOM   1658  CE2 TYR   136      31.860  42.570  32.580  1.00  0.00           C
ATOM   1659  HE2 TYR   136      32.710  42.870  32.000  1.00  0.00           H
ATOM   1660  CD2 TYR   136      30.480  42.640  32.090  1.00  0.00           C
ATOM   1661  HD2 TYR   136      30.280  42.970  31.080  1.00  0.00           H
ATOM   1662  C   TYR   136      26.030  43.470  31.670  1.00  0.00           C
ATOM   1663  O   TYR   136      25.040  42.760  31.410  1.00  0.00           O
ATOM   1664  N   ASP   137      26.290  44.590  30.940  1.00  0.00           N
ATOM   1665  H   ASP   137      27.030  45.230  31.190  1.00  0.00           H
ATOM   1666  CA  ASP   137      25.310  45.240  30.030  1.00  0.00           C
ATOM   1667  HA  ASP   137      24.310  45.100  30.450  1.00  0.00           H
ATOM   1668  CB  ASP   137      25.580  46.690  30.000  1.00  0.00           C
ATOM   1669  HB1 ASP   137      26.550  46.770  29.520  1.00  0.00           H
ATOM   1670  HB2 ASP   137      25.670  46.940  31.050  1.00  0.00           H
ATOM   1671  CG  ASP   137      24.540  47.650  29.300  1.00  0.00           C
ATOM   1672  OD1 ASP   137      23.410  47.250  28.880  1.00  0.00           O
ATOM   1673  OD2 ASP   137      24.800  48.830  29.020  1.00  0.00           O
ATOM   1674  C   ASP   137      25.160  44.590  28.610  1.00  0.00           C
ATOM   1675  O   ASP   137      24.070  44.250  28.150  1.00  0.00           O
ATOM   1676  N   TYR   138      26.300  44.340  27.930  1.00  0.00           N
ATOM   1677  H   TYR   138      27.150  44.660  28.370  1.00  0.00           H
ATOM   1678  CA  TYR   138      26.490  43.480  26.790  1.00  0.00           C
ATOM   1679  HA  TYR   138      25.540  43.450  26.270  1.00  0.00           H
ATOM   1680  CB  TYR   138      27.530  44.090  25.840  1.00  0.00           C
ATOM   1681  HB1 TYR   138      27.740  43.470  24.970  1.00  0.00           H
ATOM   1682  HB2 TYR   138      28.410  44.030  26.480  1.00  0.00           H
ATOM   1683  CG  TYR   138      27.260  45.560  25.390  1.00  0.00           C
ATOM   1684  CD1 TYR   138      27.490  46.590  26.330  1.00  0.00           C
ATOM   1685  HD1 TYR   138      27.870  46.330  27.310  1.00  0.00           H
ATOM   1686  CE1 TYR   138      27.090  47.920  26.060  1.00  0.00           C
ATOM   1687  HE1 TYR   138      27.260  48.740  26.740  1.00  0.00           H
ATOM   1688  CZ  TYR   138      26.600  48.240  24.740  1.00  0.00           C
ATOM   1689  OH  TYR   138      26.340  49.510  24.380  1.00  0.00           O
ATOM   1690  HH  TYR   138      25.720  49.530  23.630  1.00  0.00           H
ATOM   1691  CE2 TYR   138      26.350  47.190  23.860  1.00  0.00           C
ATOM   1692  HE2 TYR   138      25.940  47.370  22.880  1.00  0.00           H
ATOM   1693  CD2 TYR   138      26.620  45.890  24.230  1.00  0.00           C
ATOM   1694  HD2 TYR   138      26.440  45.120  23.490  1.00  0.00           H
ATOM   1695  C   TYR   138      26.960  42.050  26.980  1.00  0.00           C
ATOM   1696  O   TYR   138      27.750  41.810  27.910  1.00  0.00           O
