# Supplementary material for: Targeting Ras-binding domain of ELMO1 by computational nanobody design
Source: Commun Biol. 2023 Mar 17;6:284. doi: 10.1038/s42003-023-04657-w (PMC10023680; doi:10.1038/s42003-023-04657-w)
Supplement: Supplementary file 4 — Supplementary Data 2 [file 42003_2023_4657_MOESM4_ESM.zip › MD_input_output/Nb01_snapshot/snapshot_025000_CDR2.pdb]

ATOM    724  N   SER    57      31.400  35.000  37.190  1.00  0.00           N
ATOM    725  H   SER    57      32.230  35.210  37.730  1.00  0.00           H
ATOM    726  CA  SER    57      30.720  36.080  36.510  1.00  0.00           C
ATOM    727  HA  SER    57      30.270  35.820  35.550  1.00  0.00           H
ATOM    728  CB  SER    57      29.610  36.720  37.330  1.00  0.00           C
ATOM    729  HB1 SER    57      28.820  36.000  37.550  1.00  0.00           H
ATOM    730  HB2 SER    57      29.080  37.510  36.800  1.00  0.00           H
ATOM    731  OG  SER    57      30.100  37.090  38.610  1.00  0.00           O
ATOM    732  HG  SER    57      29.330  37.470  39.030  1.00  0.00           H
ATOM    733  C   SER    57      31.770  37.150  36.090  1.00  0.00           C
ATOM    734  O   SER    57      32.890  37.270  36.640  1.00  0.00           O
ATOM    735  N   ILE    58      31.360  37.990  35.140  1.00  0.00           N
ATOM    736  H   ILE    58      30.430  37.930  34.750  1.00  0.00           H
ATOM    737  CA  ILE    58      32.250  38.890  34.440  1.00  0.00           C
ATOM    738  HA  ILE    58      32.950  39.200  35.210  1.00  0.00           H
ATOM    739  CB  ILE    58      32.960  38.300  33.240  1.00  0.00           C
ATOM    740  HB  ILE    58      33.260  37.300  33.570  1.00  0.00           H
ATOM    741  CG2 ILE    58      32.070  38.050  32.030  1.00  0.00           C
ATOM    742 1HG2 ILE    58      31.030  37.780  32.240  1.00  0.00           H
ATOM    743 2HG2 ILE    58      32.090  38.950  31.410  1.00  0.00           H
ATOM    744 3HG2 ILE    58      32.490  37.320  31.350  1.00  0.00           H
ATOM    745  CG1 ILE    58      34.290  39.020  32.900  1.00  0.00           C
ATOM    746 1HG1 ILE    58      34.890  38.910  33.810  1.00  0.00           H
ATOM    747 2HG1 ILE    58      34.240  40.100  32.750  1.00  0.00           H
ATOM    748  CD  ILE    58      35.140  38.420  31.720  1.00  0.00           C
ATOM    749  HD1 ILE    58      34.670  38.660  30.770  1.00  0.00           H
ATOM    750  HD2 ILE    58      36.120  38.890  31.670  1.00  0.00           H
ATOM    751  HD3 ILE    58      35.240  37.340  31.840  1.00  0.00           H
ATOM    752  C   ILE    58      31.520  40.210  34.040  1.00  0.00           C
ATOM    753  O   ILE    58      30.430  40.230  33.400  1.00  0.00           O
ATOM    754  N   LYS    59      32.240  41.250  34.240  1.00  0.00           N
ATOM    755  H   LYS    59      33.170  41.050  34.580  1.00  0.00           H
ATOM    756  CA  LYS    59      31.900  42.620  33.800  1.00  0.00           C
ATOM    757  HA  LYS    59      30.810  42.610  33.830  1.00  0.00           H
ATOM    758  CB  LYS    59      32.440  43.670  34.820  1.00  0.00           C
ATOM    759  HB1 LYS    59      31.990  44.630  34.560  1.00  0.00           H
ATOM    760  HB2 LYS    59      33.530  43.610  34.830  1.00  0.00           H
ATOM    761  CG  LYS    59      31.800  43.530  36.210  1.00  0.00           C
ATOM    762  HG1 LYS    59      32.240  42.670  36.710  1.00  0.00           H
ATOM    763  HG2 LYS    59      30.760  43.230  36.070  1.00  0.00           H
ATOM    764  CD  LYS    59      31.890  44.780  37.100  1.00  0.00           C
ATOM    765  HD1 LYS    59      31.350  44.510  38.010  1.00  0.00           H
ATOM    766  HD2 LYS    59      31.380  45.670  36.760  1.00  0.00           H
ATOM    767  CE  LYS    59      33.390  45.090  37.450  1.00  0.00           C
ATOM    768  HE1 LYS    59      33.920  45.350  36.540  1.00  0.00           H
ATOM    769  HE2 LYS    59      33.790  44.160  37.870  1.00  0.00           H
ATOM    770  NZ  LYS    59      33.530  46.120  38.480  1.00  0.00           N
ATOM    771  HZ1 LYS    59      34.460  46.480  38.650  1.00  0.00           H
ATOM    772  HZ2 LYS    59      32.910  46.920  38.470  1.00  0.00           H
ATOM    773  HZ3 LYS    59      33.210  45.710  39.350  1.00  0.00           H
ATOM    774  C   LYS    59      32.360  42.930  32.340  1.00  0.00           C
ATOM    775  O   LYS    59      33.200  42.220  31.860  1.00  0.00           O
ATOM    776  N   TRP    60      31.680  43.860  31.630  1.00  0.00           N
ATOM    777  H   TRP    60      31.120  44.480  32.200  1.00  0.00           H
ATOM    778  CA  TRP    60      31.540  43.980  30.200  1.00  0.00           C
ATOM    779  HA  TRP    60      31.470  42.990  29.750  1.00  0.00           H
ATOM    780  CB  TRP    60      30.260  44.740  29.850  1.00  0.00           C
ATOM    781  HB1 TRP    60      29.480  44.000  30.060  1.00  0.00           H
ATOM    782  HB2 TRP    60      30.090  44.990  28.800  1.00  0.00           H
ATOM    783  CG  TRP    60      29.960  45.930  30.700  1.00  0.00           C
ATOM    784  CD1 TRP    60      28.980  46.060  31.650  1.00  0.00           C
ATOM    785  HD1 TRP    60      28.360  45.240  31.980  1.00  0.00           H
ATOM    786  NE1 TRP    60      29.010  47.390  32.200  1.00  0.00           N
ATOM    787  HE1 TRP    60      28.330  47.740  32.860  1.00  0.00           H
ATOM    788  CE2 TRP    60      30.030  48.120  31.590  1.00  0.00           C
ATOM    789  CZ2 TRP    60      30.440  49.400  31.720  1.00  0.00           C
ATOM    790  HZ2 TRP    60      29.840  50.020  32.370  1.00  0.00           H
ATOM    791  CH2 TRP    60      31.490  49.980  30.960  1.00  0.00           C
ATOM    792  HH2 TRP    60      31.840  50.990  31.080  1.00  0.00           H
ATOM    793  CZ3 TRP    60      32.180  49.120  30.070  1.00  0.00           C
ATOM    794  HZ3 TRP    60      33.010  49.520  29.490  1.00  0.00           H
ATOM    795  CE3 TRP    60      31.750  47.770  29.920  1.00  0.00           C
ATOM    796  HE3 TRP    60      32.200  47.240  29.100  1.00  0.00           H
ATOM    797  CD2 TRP    60      30.640  47.260  30.620  1.00  0.00           C
ATOM    798  C   TRP    60      32.800  44.540  29.500  1.00  0.00           C
ATOM    799  O   TRP    60      32.670  44.980  28.350  1.00  0.00           O
ATOM    800  N   ALA    61      33.950  44.380  30.080  1.00  0.00           N
ATOM    801  H   ALA    61      33.910  43.900  30.960  1.00  0.00           H
ATOM    802  CA  ALA    61      35.250  44.940  29.720  1.00  0.00           C
ATOM    803  HA  ALA    61      35.280  45.200  28.660  1.00  0.00           H
ATOM    804  CB  ALA    61      35.480  46.330  30.320  1.00  0.00           C
ATOM    805  HB1 ALA    61      36.290  46.870  29.830  1.00  0.00           H
ATOM    806  HB2 ALA    61      34.570  46.920  30.180  1.00  0.00           H
ATOM    807  HB3 ALA    61      35.720  46.240  31.380  1.00  0.00           H
ATOM    808  C   ALA    61      36.350  43.970  29.950  1.00  0.00           C
ATOM    809  O   ALA    61      36.940  43.440  29.020  1.00  0.00           O
ATOM    810  N   GLY    65      36.520  43.540  31.250  1.00  0.00           N
ATOM    811  H   GLY    65      35.940  44.030  31.910  1.00  0.00           H
ATOM    812  CA  GLY    65      37.370  42.450  31.770  1.00  0.00           C
ATOM    813  HA1 GLY    65      38.410  42.540  31.460  1.00  0.00           H
ATOM    814  HA2 GLY    65      36.950  41.570  31.280  1.00  0.00           H
ATOM    815  C   GLY    65      37.320  42.020  33.230  1.00  0.00           C
ATOM    816  O   GLY    65      38.170  41.130  33.470  1.00  0.00           O
ATOM    817  N   ASP    66      36.570  42.620  34.150  1.00  0.00           N
ATOM    818  H   ASP    66      35.960  43.370  33.860  1.00  0.00           H
ATOM    819  CA  ASP    66      36.810  42.410  35.540  1.00  0.00           C
ATOM    820  HA  ASP    66      37.840  42.060  35.560  1.00  0.00           H
ATOM    821  CB  ASP    66      36.670  43.690  36.310  1.00  0.00           C
ATOM    822  HB1 ASP    66      36.980  43.560  37.350  1.00  0.00           H
ATOM    823  HB2 ASP    66      35.600  43.850  36.490  1.00  0.00           H
ATOM    824  CG  ASP    66      37.290  44.900  35.730  1.00  0.00           C
ATOM    825  OD1 ASP    66      38.440  45.240  36.200  1.00  0.00           O
ATOM    826  OD2 ASP    66      36.730  45.470  34.780  1.00  0.00           O
ATOM    827  C   ASP    66      35.970  41.200  36.020  1.00  0.00           C
ATOM    828  O   ASP    66      34.740  41.210  35.870  1.00  0.00           O
ATOM    829  N   ARG    67      36.600  40.150  36.690  1.00  0.00           N
ATOM    830  H   ARG    67      37.560  40.330  36.950  1.00  0.00           H
ATOM    831  CA  ARG    67      36.040  38.790  36.990  1.00  0.00           C
ATOM    832  HA  ARG    67      35.210  38.530  36.340  1.00  0.00           H
ATOM    833  CB  ARG    67      37.130  37.790  36.640  1.00  0.00           C
ATOM    834  HB1 ARG    67      36.720  36.800  36.830  1.00  0.00           H
ATOM    835  HB2 ARG    67      38.010  37.880  37.270  1.00  0.00           H
ATOM    836  CG  ARG    67      37.670  37.870  35.210  1.00  0.00           C
ATOM    837  HG1 ARG    67      38.110  38.870  35.100  1.00  0.00           H
ATOM    838  HG2 ARG    67      36.840  37.740  34.520  1.00  0.00           H
ATOM    839  CD  ARG    67      38.700  36.830  34.830  1.00  0.00           C
ATOM    840  HD1 ARG    67      38.480  35.940  35.420  1.00  0.00           H
ATOM    841  HD2 ARG    67      39.720  37.140  35.080  1.00  0.00           H
ATOM    842  NE  ARG    67      38.680  36.490  33.380  1.00  0.00           N
ATOM    843  HE  ARG    67      37.880  36.040  32.960  1.00  0.00           H
ATOM    844  CZ  ARG    67      39.620  36.580  32.420  1.00  0.00           C
ATOM    845  NH1 ARG    67      40.720  37.200  32.630  1.00  0.00           N
ATOM    846 1HH1 ARG    67      40.940  37.760  33.440  1.00  0.00           H
ATOM    847 2HH1 ARG    67      41.290  37.240  31.790  1.00  0.00           H
ATOM    848  NH2 ARG    67      39.320  36.000  31.280  1.00  0.00           N
ATOM    849 1HH2 ARG    67      38.520  35.380  31.270  1.00  0.00           H
ATOM    850 2HH2 ARG    67      39.870  36.170  30.450  1.00  0.00           H
ATOM    851  C   ARG    67      35.650  38.630  38.480  1.00  0.00           C
ATOM    852  O   ARG    67      36.450  39.000  39.350  1.00  0.00           O
ATOM    853  N   THR    68      34.650  37.820  38.770  1.00  0.00           N
ATOM    854  H   THR    68      33.990  37.630  38.030  1.00  0.00           H
ATOM    855  CA  THR    68      34.300  37.310  40.120  1.00  0.00           C
ATOM    856  HA  THR    68      35.110  37.480  40.830  1.00  0.00           H
ATOM    857  CB  THR    68      33.070  38.060  40.590  1.00  0.00           C
ATOM    858  HB  THR    68      32.200  37.920  39.950  1.00  0.00           H
ATOM    859  CG2 THR    68      32.550  37.780  42.030  1.00  0.00           C
ATOM    860 1HG2 THR    68      31.670  38.390  42.210  1.00  0.00           H
ATOM    861 2HG2 THR    68      32.460  36.710  42.210  1.00  0.00           H
ATOM    862 3HG2 THR    68      33.400  38.030  42.660  1.00  0.00           H
ATOM    863  OG1 THR    68      33.490  39.430  40.590  1.00  0.00           O
ATOM    864  HG1 THR    68      33.580  39.710  39.680  1.00  0.00           H
ATOM    865  C   THR    68      33.970  35.830  40.140  1.00  0.00           C
ATOM    866  O   THR    68      33.460  35.290  39.130  1.00  0.00           O
ATOM    867  N   TYR    69      34.400  35.070  41.180  1.00  0.00           N
ATOM    868  H   TYR    69      34.820  35.540  41.970  1.00  0.00           H
ATOM    869  CA  TYR    69      34.330  33.650  41.290  1.00  0.00           C
ATOM    870  HA  TYR    69      33.720  33.180  40.520  1.00  0.00           H
ATOM    871  CB  TYR    69      35.770  33.130  41.300  1.00  0.00           C
ATOM    872  HB1 TYR    69      35.910  32.120  41.680  1.00  0.00           H
ATOM    873  HB2 TYR    69      36.380  33.750  41.950  1.00  0.00           H
ATOM    874  CG  TYR    69      36.410  33.240  39.960  1.00  0.00           C
ATOM    875  CD1 TYR    69      37.440  34.150  39.710  1.00  0.00           C
ATOM    876  HD1 TYR    69      37.870  34.740  40.510  1.00  0.00           H
ATOM    877  CE1 TYR    69      37.980  34.260  38.410  1.00  0.00           C
ATOM    878  HE1 TYR    69      38.750  34.970  38.140  1.00  0.00           H
ATOM    879  CZ  TYR    69      37.460  33.480  37.340  1.00  0.00           C
ATOM    880  OH  TYR    69      38.040  33.570  36.110  1.00  0.00           O
ATOM    881  HH  TYR    69      38.940  33.860  36.260  1.00  0.00           H
ATOM    882  CE2 TYR    69      36.350  32.630  37.620  1.00  0.00           C
ATOM    883  HE2 TYR    69      35.960  32.060  36.790  1.00  0.00           H
ATOM    884  CD2 TYR    69      35.810  32.500  38.910  1.00  0.00           C
ATOM    885  HD2 TYR    69      35.060  31.760  39.140  1.00  0.00           H
ATOM    886  C   TYR    69      33.780  33.340  42.690  1.00  0.00           C
ATOM    887  O   TYR    69      33.840  34.140  43.610  1.00  0.00           O
