# Supplementary material for: Targeting Ras-binding domain of ELMO1 by computational nanobody design
Source: Commun Biol. 2023 Mar 17;6:284. doi: 10.1038/s42003-023-04657-w (PMC10023680; doi:10.1038/s42003-023-04657-w)
Supplement: Supplementary file 4 — Supplementary Data 2 [file 42003_2023_4657_MOESM4_ESM.zip › MD_input_output/Nb01_snapshot/snapshot_049000_CDR3.pdb]

ATOM   1461  N   ALA   107      29.770  34.550  29.420  1.00  0.00           N
ATOM   1462  H   ALA   107      30.770  34.560  29.600  1.00  0.00           H
ATOM   1463  CA  ALA   107      28.890  35.540  29.860  1.00  0.00           C
ATOM   1464  HA  ALA   107      27.920  35.510  29.360  1.00  0.00           H
ATOM   1465  CB  ALA   107      28.730  35.260  31.380  1.00  0.00           C
ATOM   1466  HB1 ALA   107      28.310  34.280  31.610  1.00  0.00           H
ATOM   1467  HB2 ALA   107      29.740  35.350  31.780  1.00  0.00           H
ATOM   1468  HB3 ALA   107      28.000  36.000  31.690  1.00  0.00           H
ATOM   1469  C   ALA   107      29.480  36.920  29.620  1.00  0.00           C
ATOM   1470  O   ALA   107      30.680  37.080  29.300  1.00  0.00           O
ATOM   1471  N   ALA   108      28.630  37.980  29.810  1.00  0.00           N
ATOM   1472  H   ALA   108      27.680  37.780  30.100  1.00  0.00           H
ATOM   1473  CA  ALA   108      28.970  39.380  29.810  1.00  0.00           C
ATOM   1474  HA  ALA   108      30.040  39.470  30.030  1.00  0.00           H
ATOM   1475  CB  ALA   108      28.860  39.960  28.410  1.00  0.00           C
ATOM   1476  HB1 ALA   108      27.960  40.550  28.240  1.00  0.00           H
ATOM   1477  HB2 ALA   108      29.490  40.850  28.410  1.00  0.00           H
ATOM   1478  HB3 ALA   108      29.270  39.300  27.640  1.00  0.00           H
ATOM   1479  C   ALA   108      28.190  40.270  30.890  1.00  0.00           C
ATOM   1480  O   ALA   108      26.930  40.180  31.010  1.00  0.00           O
ATOM   1481  N   ASP   109      28.910  41.130  31.560  1.00  0.00           N
ATOM   1482  H   ASP   109      29.920  41.070  31.480  1.00  0.00           H
ATOM   1483  CA  ASP   109      28.490  42.030  32.530  1.00  0.00           C
ATOM   1484  HA  ASP   109      27.450  42.260  32.280  1.00  0.00           H
ATOM   1485  CB  ASP   109      28.670  41.440  33.900  1.00  0.00           C
ATOM   1486  HB1 ASP   109      29.730  41.240  34.090  1.00  0.00           H
ATOM   1487  HB2 ASP   109      28.120  40.500  33.870  1.00  0.00           H
ATOM   1488  CG  ASP   109      28.040  42.350  34.910  1.00  0.00           C
ATOM   1489  OD1 ASP   109      26.850  42.260  35.110  1.00  0.00           O
ATOM   1490  OD2 ASP   109      28.750  43.190  35.460  1.00  0.00           O
ATOM   1491  C   ASP   109      29.270  43.400  32.320  1.00  0.00           C
ATOM   1492  O   ASP   109      30.240  43.410  31.600  1.00  0.00           O
ATOM   1493  N   ARG   110      28.770  44.540  32.820  1.00  0.00           N
ATOM   1494  H   ARG   110      27.850  44.540  33.230  1.00  0.00           H
ATOM   1495  CA  ARG   110      29.410  45.830  32.710  1.00  0.00           C
ATOM   1496  HA  ARG   110      29.870  45.810  31.720  1.00  0.00           H
ATOM   1497  CB  ARG   110      28.300  46.910  32.860  1.00  0.00           C
ATOM   1498  HB1 ARG   110      28.090  46.950  33.930  1.00  0.00           H
ATOM   1499  HB2 ARG   110      27.320  46.690  32.440  1.00  0.00           H
ATOM   1500  CG  ARG   110      28.700  48.360  32.320  1.00  0.00           C
ATOM   1501  HG1 ARG   110      29.750  48.480  32.600  1.00  0.00           H
ATOM   1502  HG2 ARG   110      28.200  49.130  32.900  1.00  0.00           H
ATOM   1503  CD  ARG   110      28.550  48.640  30.920  1.00  0.00           C
ATOM   1504  HD1 ARG   110      29.040  47.810  30.410  1.00  0.00           H
ATOM   1505  HD2 ARG   110      28.960  49.630  30.740  1.00  0.00           H
ATOM   1506  NE  ARG   110      27.110  48.560  30.640  1.00  0.00           N
ATOM   1507  HE  ARG   110      26.730  47.630  30.640  1.00  0.00           H
ATOM   1508  CZ  ARG   110      26.310  49.520  30.140  1.00  0.00           C
ATOM   1509  NH1 ARG   110      26.720  50.690  29.860  1.00  0.00           N
ATOM   1510 1HH1 ARG   110      27.700  50.910  29.900  1.00  0.00           H
ATOM   1511 2HH1 ARG   110      26.130  51.300  29.320  1.00  0.00           H
ATOM   1512  NH2 ARG   110      25.040  49.320  29.920  1.00  0.00           N
ATOM   1513 1HH2 ARG   110      24.580  48.460  30.200  1.00  0.00           H
ATOM   1514 2HH2 ARG   110      24.540  50.190  29.780  1.00  0.00           H
ATOM   1515  C   ARG   110      30.500  46.020  33.760  1.00  0.00           C
ATOM   1516  O   ARG   110      31.470  46.750  33.380  1.00  0.00           O
ATOM   1517  N   PHE   111      30.560  45.380  34.920  1.00  0.00           N
ATOM   1518  H   PHE   111      29.890  44.630  35.040  1.00  0.00           H
ATOM   1519  CA  PHE   111      31.640  45.570  35.980  1.00  0.00           C
ATOM   1520  HA  PHE   111      32.500  45.930  35.420  1.00  0.00           H
ATOM   1521  CB  PHE   111      31.280  46.630  37.000  1.00  0.00           C
ATOM   1522  HB1 PHE   111      32.200  46.800  37.570  1.00  0.00           H
ATOM   1523  HB2 PHE   111      30.530  46.270  37.710  1.00  0.00           H
ATOM   1524  CG  PHE   111      30.800  47.870  36.400  1.00  0.00           C
ATOM   1525  CD1 PHE   111      29.420  48.000  36.360  1.00  0.00           C
ATOM   1526  HD1 PHE   111      28.770  47.280  36.830  1.00  0.00           H
ATOM   1527  CE1 PHE   111      28.880  49.180  35.850  1.00  0.00           C
ATOM   1528  HE1 PHE   111      27.810  49.320  35.870  1.00  0.00           H
ATOM   1529  CZ  PHE   111      29.710  50.190  35.430  1.00  0.00           C
ATOM   1530  HZ  PHE   111      29.330  51.110  35.030  1.00  0.00           H
ATOM   1531  CE2 PHE   111      31.100  50.090  35.480  1.00  0.00           C
ATOM   1532  HE2 PHE   111      31.720  50.900  35.120  1.00  0.00           H
ATOM   1533  CD2 PHE   111      31.680  48.890  36.000  1.00  0.00           C
ATOM   1534  HD2 PHE   111      32.750  48.760  35.980  1.00  0.00           H
ATOM   1535  C   PHE   111      32.190  44.310  36.720  1.00  0.00           C
ATOM   1536  O   PHE   111      33.210  44.360  37.480  1.00  0.00           O
ATOM   1537  N   LEU   112      31.420  43.210  36.680  1.00  0.00           N
ATOM   1538  H   LEU   112      30.630  43.080  36.060  1.00  0.00           H
ATOM   1539  CA  LEU   112      31.730  42.050  37.520  1.00  0.00           C
ATOM   1540  HA  LEU   112      32.080  42.380  38.490  1.00  0.00           H
ATOM   1541  CB  LEU   112      30.550  41.020  37.660  1.00  0.00           C
ATOM   1542  HB1 LEU   112      31.000  40.150  38.150  1.00  0.00           H
ATOM   1543  HB2 LEU   112      30.310  40.730  36.640  1.00  0.00           H
ATOM   1544  CG  LEU   112      29.370  41.520  38.490  1.00  0.00           C
ATOM   1545  HG  LEU   112      28.810  42.280  37.950  1.00  0.00           H
ATOM   1546  CD1 LEU   112      28.420  40.340  38.640  1.00  0.00           C
ATOM   1547 1HD1 LEU   112      27.530  40.700  39.150  1.00  0.00           H
ATOM   1548 2HD1 LEU   112      28.220  40.040  37.610  1.00  0.00           H
ATOM   1549 3HD1 LEU   112      28.930  39.490  39.070  1.00  0.00           H
ATOM   1550  CD2 LEU   112      29.660  42.050  39.930  1.00  0.00           C
ATOM   1551 1HD2 LEU   112      28.780  42.350  40.500  1.00  0.00           H
ATOM   1552 2HD2 LEU   112      30.280  41.360  40.510  1.00  0.00           H
ATOM   1553 3HD2 LEU   112      30.180  43.000  39.810  1.00  0.00           H
ATOM   1554  C   LEU   112      32.920  41.320  36.790  1.00  0.00           C
ATOM   1555  O   LEU   112      33.020  41.260  35.560  1.00  0.00           O
ATOM   1556  N   THR   113      33.820  40.730  37.600  1.00  0.00           N
ATOM   1557  H   THR   113      33.710  40.850  38.590  1.00  0.00           H
ATOM   1558  CA  THR   113      35.030  39.990  37.250  1.00  0.00           C
ATOM   1559  HA  THR   113      35.110  39.980  36.160  1.00  0.00           H
ATOM   1560  CB  THR   113      36.260  40.800  37.680  1.00  0.00           C
ATOM   1561  HB  THR   113      37.020  40.360  37.040  1.00  0.00           H
ATOM   1562  CG2 THR   113      36.290  42.340  37.290  1.00  0.00           C
ATOM   1563 1HG2 THR   113      37.320  42.680  37.310  1.00  0.00           H
ATOM   1564 2HG2 THR   113      35.960  42.340  36.250  1.00  0.00           H
ATOM   1565 3HG2 THR   113      35.540  42.930  37.810  1.00  0.00           H
ATOM   1566  OG1 THR   113      36.620  40.670  39.040  1.00  0.00           O
ATOM   1567  HG1 THR   113      37.370  41.270  39.030  1.00  0.00           H
ATOM   1568  C   THR   113      35.160  38.510  37.570  1.00  0.00           C
ATOM   1569  O   THR   113      35.870  37.770  36.870  1.00  0.00           O
ATOM   1570  N   ARG   132      34.450  38.030  38.640  1.00  0.00           N
ATOM   1571  H   ARG   132      34.030  38.750  39.210  1.00  0.00           H
ATOM   1572  CA  ARG   132      34.440  36.650  38.970  1.00  0.00           C
ATOM   1573  HA  ARG   132      34.620  36.020  38.100  1.00  0.00           H
ATOM   1574  CB  ARG   132      35.590  36.370  39.950  1.00  0.00           C
ATOM   1575  HB1 ARG   132      36.530  36.380  39.390  1.00  0.00           H
ATOM   1576  HB2 ARG   132      35.540  35.350  40.340  1.00  0.00           H
ATOM   1577  CG  ARG   132      35.750  37.360  41.150  1.00  0.00           C
ATOM   1578  HG1 ARG   132      35.250  36.850  41.980  1.00  0.00           H
ATOM   1579  HG2 ARG   132      35.330  38.330  40.890  1.00  0.00           H
ATOM   1580  CD  ARG   132      37.210  37.380  41.640  1.00  0.00           C
ATOM   1581  HD1 ARG   132      37.670  36.440  41.330  1.00  0.00           H
ATOM   1582  HD2 ARG   132      37.200  37.380  42.730  1.00  0.00           H
ATOM   1583  NE  ARG   132      37.960  38.500  41.080  1.00  0.00           N
ATOM   1584  HE  ARG   132      37.890  39.370  41.590  1.00  0.00           H
ATOM   1585  CZ  ARG   132      39.150  38.430  40.440  1.00  0.00           C
ATOM   1586  NH1 ARG   132      39.730  37.320  40.180  1.00  0.00           N
ATOM   1587 1HH1 ARG   132      39.440  36.420  40.530  1.00  0.00           H
ATOM   1588 2HH1 ARG   132      40.450  37.420  39.480  1.00  0.00           H
ATOM   1589  NH2 ARG   132      39.660  39.560  40.050  1.00  0.00           N
ATOM   1590 1HH2 ARG   132      39.200  40.450  40.150  1.00  0.00           H
ATOM   1591 2HH2 ARG   132      40.480  39.560  39.460  1.00  0.00           H
ATOM   1592  C   ARG   132      33.110  36.110  39.540  1.00  0.00           C
ATOM   1593  O   ARG   132      32.900  34.920  39.560  1.00  0.00           O
ATOM   1594  N   SER   133      32.300  36.950  40.120  1.00  0.00           N
ATOM   1595  H   SER   133      32.540  37.930  40.120  1.00  0.00           H
ATOM   1596  CA  SER   133      31.060  36.520  40.780  1.00  0.00           C
ATOM   1597  HA  SER   133      31.330  35.630  41.340  1.00  0.00           H
ATOM   1598  CB  SER   133      30.690  37.570  41.860  1.00  0.00           C
ATOM   1599  HB1 SER   133      30.100  37.050  42.620  1.00  0.00           H
ATOM   1600  HB2 SER   133      30.020  38.360  41.520  1.00  0.00           H
ATOM   1601  OG  SER   133      31.740  38.270  42.500  1.00  0.00           O
ATOM   1602  HG  SER   133      31.220  38.750  43.150  1.00  0.00           H
ATOM   1603  C   SER   133      29.960  36.200  39.780  1.00  0.00           C
ATOM   1604  O   SER   133      29.930  36.800  38.720  1.00  0.00           O
ATOM   1605  N   VAL   134      29.030  35.300  40.080  1.00  0.00           N
ATOM   1606  H   VAL   134      29.080  35.010  41.050  1.00  0.00           H
ATOM   1607  CA  VAL   134      28.040  34.780  39.100  1.00  0.00           C
ATOM   1608  HA  VAL   134      28.570  34.490  38.190  1.00  0.00           H
ATOM   1609  CB  VAL   134      27.470  33.450  39.690  1.00  0.00           C
ATOM   1610  HB  VAL   134      26.860  33.080  38.860  1.00  0.00           H
ATOM   1611  CG1 VAL   134      28.590  32.430  39.930  1.00  0.00           C
ATOM   1612 1HG1 VAL   134      29.050  32.580  40.900  1.00  0.00           H
ATOM   1613 2HG1 VAL   134      28.050  31.490  39.920  1.00  0.00           H
ATOM   1614 3HG1 VAL   134      29.240  32.480  39.050  1.00  0.00           H
ATOM   1615  CG2 VAL   134      26.610  33.630  40.960  1.00  0.00           C
ATOM   1616 1HG2 VAL   134      26.310  32.630  41.270  1.00  0.00           H
ATOM   1617 2HG2 VAL   134      27.090  34.110  41.810  1.00  0.00           H
ATOM   1618 3HG2 VAL   134      25.670  34.120  40.670  1.00  0.00           H
ATOM   1619  C   VAL   134      26.860  35.700  38.670  1.00  0.00           C
ATOM   1620  O   VAL   134      26.140  35.430  37.740  1.00  0.00           O
ATOM   1621  N   LYS   135      26.720  36.840  39.340  1.00  0.00           N
ATOM   1622  H   LYS   135      27.290  36.940  40.170  1.00  0.00           H
ATOM   1623  CA  LYS   135      25.660  37.860  39.120  1.00  0.00           C
ATOM   1624  HA  LYS   135      24.760  37.240  39.110  1.00  0.00           H
ATOM   1625  CB  LYS   135      25.550  38.690  40.390  1.00  0.00           C
ATOM   1626  HB1 LYS   135      25.440  39.750  40.160  1.00  0.00           H
ATOM   1627  HB2 LYS   135      26.430  38.540  41.020  1.00  0.00           H
ATOM   1628  CG  LYS   135      24.330  38.280  41.200  1.00  0.00           C
ATOM   1629  HG1 LYS   135      24.320  37.210  41.390  1.00  0.00           H
ATOM   1630  HG2 LYS   135      23.400  38.430  40.640  1.00  0.00           H
ATOM   1631  CD  LYS   135      24.360  39.030  42.470  1.00  0.00           C
ATOM   1632  HD1 LYS   135      24.100  40.080  42.350  1.00  0.00           H
ATOM   1633  HD2 LYS   135      25.260  39.080  43.070  1.00  0.00           H
ATOM   1634  CE  LYS   135      23.190  38.460  43.380  1.00  0.00           C
ATOM   1635  HE1 LYS   135      23.240  37.410  43.700  1.00  0.00           H
ATOM   1636  HE2 LYS   135      22.240  38.670  42.900  1.00  0.00           H
ATOM   1637  NZ  LYS   135      23.230  39.080  44.690  1.00  0.00           N
ATOM   1638  HZ1 LYS   135      23.550  40.040  44.730  1.00  0.00           H
ATOM   1639  HZ2 LYS   135      22.320  39.090  45.120  1.00  0.00           H
ATOM   1640  HZ3 LYS   135      23.890  38.480  45.170  1.00  0.00           H
ATOM   1641  C   LYS   135      25.700  38.620  37.710  1.00  0.00           C
ATOM   1642  O   LYS   135      25.290  39.800  37.610  1.00  0.00           O
ATOM   1643  N   TYR   136      26.300  37.930  36.690  1.00  0.00           N
ATOM   1644  H   TYR   136      26.300  36.920  36.730  1.00  0.00           H
ATOM   1645  CA  TYR   136      26.500  38.450  35.320  1.00  0.00           C
ATOM   1646  HA  TYR   136      26.940  39.450  35.380  1.00  0.00           H
ATOM   1647  CB  TYR   136      27.410  37.490  34.520  1.00  0.00           C
ATOM   1648  HB1 TYR   136      27.030  37.500  33.500  1.00  0.00           H
ATOM   1649  HB2 TYR   136      27.410  36.490  34.960  1.00  0.00           H
ATOM   1650  CG  TYR   136      28.900  37.800  34.420  1.00  0.00           C
ATOM   1651  CD1 TYR   136      29.750  38.000  35.580  1.00  0.00           C
ATOM   1652  HD1 TYR   136      29.290  37.850  36.550  1.00  0.00           H
ATOM   1653  CE1 TYR   136      31.130  38.240  35.370  1.00  0.00           C
ATOM   1654  HE1 TYR   136      31.710  38.400  36.260  1.00  0.00           H
ATOM   1655  CZ  TYR   136      31.610  38.590  34.100  1.00  0.00           C
ATOM   1656  OH  TYR   136      32.720  39.310  33.890  1.00  0.00           O
ATOM   1657  HH  TYR   136      33.100  39.600  34.720  1.00  0.00           H
ATOM   1658  CE2 TYR   136      30.780  38.370  32.960  1.00  0.00           C
ATOM   1659  HE2 TYR   136      31.160  38.730  32.020  1.00  0.00           H
ATOM   1660  CD2 TYR   136      29.510  37.880  33.150  1.00  0.00           C
ATOM   1661  HD2 TYR   136      28.920  37.690  32.270  1.00  0.00           H
ATOM   1662  C   TYR   136      25.150  38.730  34.690  1.00  0.00           C
ATOM   1663  O   TYR   136      24.300  37.860  34.670  1.00  0.00           O
ATOM   1664  N   ASP   137      24.860  39.900  34.040  1.00  0.00           N
ATOM   1665  H   ASP   137      25.520  40.670  34.050  1.00  0.00           H
ATOM   1666  CA  ASP   137      23.610  40.270  33.440  1.00  0.00           C
ATOM   1667  HA  ASP   137      22.880  40.150  34.240  1.00  0.00           H
ATOM   1668  CB  ASP   137      23.730  41.770  33.100  1.00  0.00           C
ATOM   1669  HB1 ASP   137      24.250  41.910  32.160  1.00  0.00           H
ATOM   1670  HB2 ASP   137      24.290  42.220  33.930  1.00  0.00           H
ATOM   1671  CG  ASP   137      22.480  42.570  33.270  1.00  0.00           C
ATOM   1672  OD1 ASP   137      22.550  43.780  33.020  1.00  0.00           O
ATOM   1673  OD2 ASP   137      21.450  42.070  33.690  1.00  0.00           O
ATOM   1674  C   ASP   137      23.160  39.380  32.260  1.00  0.00           C
ATOM   1675  O   ASP   137      22.010  39.010  32.120  1.00  0.00           O
ATOM   1676  N   TYR   138      24.100  38.910  31.450  1.00  0.00           N
ATOM   1677  H   TYR   138      25.020  39.280  31.660  1.00  0.00           H
ATOM   1678  CA  TYR   138      23.870  38.260  30.160  1.00  0.00           C
ATOM   1679  HA  TYR   138      22.840  37.930  30.110  1.00  0.00           H
ATOM   1680  CB  TYR   138      23.900  39.240  28.950  1.00  0.00           C
ATOM   1681  HB1 TYR   138      23.280  38.800  28.170  1.00  0.00           H
ATOM   1682  HB2 TYR   138      24.940  39.340  28.650  1.00  0.00           H
ATOM   1683  CG  TYR   138      23.490  40.710  29.180  1.00  0.00           C
ATOM   1684  CD1 TYR   138      24.210  41.760  28.610  1.00  0.00           C
ATOM   1685  HD1 TYR   138      25.160  41.550  28.130  1.00  0.00           H
ATOM   1686  CE1 TYR   138      23.700  43.080  28.770  1.00  0.00           C
ATOM   1687  HE1 TYR   138      24.130  43.960  28.300  1.00  0.00           H
ATOM   1688  CZ  TYR   138      22.550  43.280  29.570  1.00  0.00           C
ATOM   1689  OH  TYR   138      22.160  44.600  29.810  1.00  0.00           O
ATOM   1690  HH  TYR   138      21.510  44.660  30.520  1.00  0.00           H
ATOM   1691  CE2 TYR   138      21.780  42.250  30.050  1.00  0.00           C
ATOM   1692  HE2 TYR   138      20.820  42.460  30.500  1.00  0.00           H
ATOM   1693  CD2 TYR   138      22.250  40.960  29.790  1.00  0.00           C
ATOM   1694  HD2 TYR   138      21.620  40.130  30.070  1.00  0.00           H
ATOM   1695  C   TYR   138      24.760  37.010  29.940  1.00  0.00           C
ATOM   1696  O   TYR   138      25.950  37.050  30.030  1.00  0.00           O
