# Supplementary material for: Targeting Ras-binding domain of ELMO1 by computational nanobody design
Source: Commun Biol. 2023 Mar 17;6:284. doi: 10.1038/s42003-023-04657-w (PMC10023680; doi:10.1038/s42003-023-04657-w)
Supplement: Supplementary file 4 — Supplementary Data 2 [file 42003_2023_4657_MOESM4_ESM.zip › MD_input_output/Nb01_snapshot/snapshot_055000_CDR2.pdb]

ATOM    724  N   SER    57      39.830  36.470  35.280  1.00  0.00           N
ATOM    725  H   SER    57      40.820  36.410  35.470  1.00  0.00           H
ATOM    726  CA  SER    57      39.350  37.640  34.480  1.00  0.00           C
ATOM    727  HA  SER    57      38.610  37.270  33.770  1.00  0.00           H
ATOM    728  CB  SER    57      38.590  38.690  35.350  1.00  0.00           C
ATOM    729  HB1 SER    57      37.600  38.250  35.500  1.00  0.00           H
ATOM    730  HB2 SER    57      38.400  39.630  34.840  1.00  0.00           H
ATOM    731  OG  SER    57      39.270  39.010  36.610  1.00  0.00           O
ATOM    732  HG  SER    57      38.640  39.000  37.330  1.00  0.00           H
ATOM    733  C   SER    57      40.430  38.440  33.780  1.00  0.00           C
ATOM    734  O   SER    57      41.640  38.330  34.140  1.00  0.00           O
ATOM    735  N   ILE    58      39.990  39.250  32.820  1.00  0.00           N
ATOM    736  H   ILE    58      39.010  39.170  32.610  1.00  0.00           H
ATOM    737  CA  ILE    58      40.860  39.950  31.910  1.00  0.00           C
ATOM    738  HA  ILE    58      41.880  40.040  32.280  1.00  0.00           H
ATOM    739  CB  ILE    58      41.020  39.130  30.640  1.00  0.00           C
ATOM    740  HB  ILE    58      41.500  38.190  30.910  1.00  0.00           H
ATOM    741  CG2 ILE    58      39.670  38.810  29.850  1.00  0.00           C
ATOM    742 1HG2 ILE    58      39.970  38.770  28.800  1.00  0.00           H
ATOM    743 2HG2 ILE    58      39.180  37.960  30.310  1.00  0.00           H
ATOM    744 3HG2 ILE    58      38.990  39.650  29.970  1.00  0.00           H
ATOM    745  CG1 ILE    58      42.000  39.830  29.640  1.00  0.00           C
ATOM    746 1HG1 ILE    58      42.920  40.160  30.120  1.00  0.00           H
ATOM    747 2HG1 ILE    58      41.480  40.670  29.170  1.00  0.00           H
ATOM    748  CD  ILE    58      42.560  39.020  28.470  1.00  0.00           C
ATOM    749  HD1 ILE    58      43.350  39.550  27.950  1.00  0.00           H
ATOM    750  HD2 ILE    58      42.920  38.030  28.730  1.00  0.00           H
ATOM    751  HD3 ILE    58      41.830  38.720  27.710  1.00  0.00           H
ATOM    752  C   ILE    58      40.260  41.410  31.740  1.00  0.00           C
ATOM    753  O   ILE    58      39.070  41.560  31.470  1.00  0.00           O
ATOM    754  N   LYS    59      41.130  42.400  31.770  1.00  0.00           N
ATOM    755  H   LYS    59      42.120  42.220  31.800  1.00  0.00           H
ATOM    756  CA  LYS    59      40.820  43.830  31.530  1.00  0.00           C
ATOM    757  HA  LYS    59      39.790  44.030  31.810  1.00  0.00           H
ATOM    758  CB  LYS    59      41.730  44.740  32.470  1.00  0.00           C
ATOM    759  HB1 LYS    59      41.430  45.780  32.290  1.00  0.00           H
ATOM    760  HB2 LYS    59      42.780  44.560  32.230  1.00  0.00           H
ATOM    761  CG  LYS    59      41.570  44.380  33.920  1.00  0.00           C
ATOM    762  HG1 LYS    59      42.130  43.470  34.150  1.00  0.00           H
ATOM    763  HG2 LYS    59      40.520  44.190  34.140  1.00  0.00           H
ATOM    764  CD  LYS    59      42.130  45.500  34.810  1.00  0.00           C
ATOM    765  HD1 LYS    59      41.770  46.470  34.460  1.00  0.00           H
ATOM    766  HD2 LYS    59      43.200  45.320  34.790  1.00  0.00           H
ATOM    767  CE  LYS    59      41.730  45.130  36.220  1.00  0.00           C
ATOM    768  HE1 LYS    59      41.930  44.080  36.440  1.00  0.00           H
ATOM    769  HE2 LYS    59      40.660  45.290  36.340  1.00  0.00           H
ATOM    770  NZ  LYS    59      42.500  45.890  37.270  1.00  0.00           N
ATOM    771  HZ1 LYS    59      42.110  45.740  38.190  1.00  0.00           H
ATOM    772  HZ2 LYS    59      43.480  45.620  37.260  1.00  0.00           H
ATOM    773  HZ3 LYS    59      42.540  46.890  37.150  1.00  0.00           H
ATOM    774  C   LYS    59      41.100  44.280  30.070  1.00  0.00           C
ATOM    775  O   LYS    59      41.660  43.560  29.280  1.00  0.00           O
ATOM    776  N   TRP    60      40.760  45.520  29.650  1.00  0.00           N
ATOM    777  H   TRP    60      40.280  46.060  30.350  1.00  0.00           H
ATOM    778  CA  TRP    60      40.770  45.940  28.200  1.00  0.00           C
ATOM    779  HA  TRP    60      40.150  45.250  27.610  1.00  0.00           H
ATOM    780  CB  TRP    60      40.030  47.290  28.030  1.00  0.00           C
ATOM    781  HB1 TRP    60      39.080  47.230  28.570  1.00  0.00           H
ATOM    782  HB2 TRP    60      39.860  47.280  26.960  1.00  0.00           H
ATOM    783  CG  TRP    60      40.920  48.500  28.260  1.00  0.00           C
ATOM    784  CD1 TRP    60      41.400  48.980  29.420  1.00  0.00           C
ATOM    785  HD1 TRP    60      41.180  48.520  30.370  1.00  0.00           H
ATOM    786  NE1 TRP    60      42.190  50.060  29.200  1.00  0.00           N
ATOM    787  HE1 TRP    60      42.820  50.440  29.890  1.00  0.00           H
ATOM    788  CE2 TRP    60      42.340  50.230  27.860  1.00  0.00           C
ATOM    789  CZ2 TRP    60      43.060  51.230  27.150  1.00  0.00           C
ATOM    790  HZ2 TRP    60      43.720  51.860  27.730  1.00  0.00           H
ATOM    791  CH2 TRP    60      42.900  51.250  25.790  1.00  0.00           C
ATOM    792  HH2 TRP    60      43.400  52.050  25.270  1.00  0.00           H
ATOM    793  CZ3 TRP    60      42.160  50.280  25.080  1.00  0.00           C
ATOM    794  HZ3 TRP    60      42.140  50.310  24.000  1.00  0.00           H
ATOM    795  CE3 TRP    60      41.490  49.220  25.790  1.00  0.00           C
ATOM    796  HE3 TRP    60      40.930  48.460  25.270  1.00  0.00           H
ATOM    797  CD2 TRP    60      41.450  49.320  27.220  1.00  0.00           C
ATOM    798  C   TRP    60      42.160  45.850  27.570  1.00  0.00           C
ATOM    799  O   TRP    60      42.280  45.220  26.520  1.00  0.00           O
ATOM    800  N   ALA    61      43.200  46.270  28.260  1.00  0.00           N
ATOM    801  H   ALA    61      43.040  46.730  29.150  1.00  0.00           H
ATOM    802  CA  ALA    61      44.620  46.120  27.800  1.00  0.00           C
ATOM    803  HA  ALA    61      44.680  46.210  26.710  1.00  0.00           H
ATOM    804  CB  ALA    61      45.360  47.390  28.220  1.00  0.00           C
ATOM    805  HB1 ALA    61      46.320  47.500  27.700  1.00  0.00           H
ATOM    806  HB2 ALA    61      44.800  48.280  27.910  1.00  0.00           H
ATOM    807  HB3 ALA    61      45.580  47.490  29.280  1.00  0.00           H
ATOM    808  C   ALA    61      45.340  44.840  28.250  1.00  0.00           C
ATOM    809  O   ALA    61      46.560  44.820  28.350  1.00  0.00           O
ATOM    810  N   GLY    65      44.540  43.770  28.560  1.00  0.00           N
ATOM    811  H   GLY    65      43.560  43.770  28.320  1.00  0.00           H
ATOM    812  CA  GLY    65      44.980  42.430  28.680  1.00  0.00           C
ATOM    813  HA1 GLY    65      45.770  42.190  27.970  1.00  0.00           H
ATOM    814  HA2 GLY    65      44.100  41.830  28.470  1.00  0.00           H
ATOM    815  C   GLY    65      45.430  41.980  30.120  1.00  0.00           C
ATOM    816  O   GLY    65      45.970  40.910  30.250  1.00  0.00           O
ATOM    817  N   ASP    66      45.320  42.800  31.180  1.00  0.00           N
ATOM    818  H   ASP    66      44.890  43.710  31.070  1.00  0.00           H
ATOM    819  CA  ASP    66      45.720  42.390  32.530  1.00  0.00           C
ATOM    820  HA  ASP    66      46.720  41.970  32.440  1.00  0.00           H
ATOM    821  CB  ASP    66      45.770  43.580  33.450  1.00  0.00           C
ATOM    822  HB1 ASP    66      44.760  44.000  33.470  1.00  0.00           H
ATOM    823  HB2 ASP    66      46.410  44.410  33.170  1.00  0.00           H
ATOM    824  CG  ASP    66      46.080  43.170  34.860  1.00  0.00           C
ATOM    825  OD1 ASP    66      47.260  43.180  35.320  1.00  0.00           O
ATOM    826  OD2 ASP    66      45.130  42.780  35.650  1.00  0.00           O
ATOM    827  C   ASP    66      44.900  41.210  33.000  1.00  0.00           C
ATOM    828  O   ASP    66      43.670  41.310  32.980  1.00  0.00           O
ATOM    829  N   ARG    67      45.550  40.140  33.440  1.00  0.00           N
ATOM    830  H   ARG    67      46.500  39.910  33.160  1.00  0.00           H
ATOM    831  CA  ARG    67      44.890  38.930  33.870  1.00  0.00           C
ATOM    832  HA  ARG    67      43.860  38.870  33.520  1.00  0.00           H
ATOM    833  CB  ARG    67      45.550  37.750  33.090  1.00  0.00           C
ATOM    834  HB1 ARG    67      44.930  36.900  33.350  1.00  0.00           H
ATOM    835  HB2 ARG    67      46.550  37.680  33.520  1.00  0.00           H
ATOM    836  CG  ARG    67      45.600  38.020  31.560  1.00  0.00           C
ATOM    837  HG1 ARG    67      46.290  38.850  31.410  1.00  0.00           H
ATOM    838  HG2 ARG    67      44.590  38.270  31.240  1.00  0.00           H
ATOM    839  CD  ARG    67      46.220  36.800  30.790  1.00  0.00           C
ATOM    840  HD1 ARG    67      45.950  35.900  31.330  1.00  0.00           H
ATOM    841  HD2 ARG    67      47.300  36.910  30.660  1.00  0.00           H
ATOM    842  NE  ARG    67      45.620  36.750  29.490  1.00  0.00           N
ATOM    843  HE  ARG    67      45.180  35.870  29.280  1.00  0.00           H
ATOM    844  CZ  ARG    67      45.800  37.580  28.460  1.00  0.00           C
ATOM    845  NH1 ARG    67      46.320  38.750  28.440  1.00  0.00           N
ATOM    846 1HH1 ARG    67      46.570  39.240  29.290  1.00  0.00           H
ATOM    847 2HH1 ARG    67      46.620  39.150  27.550  1.00  0.00           H
ATOM    848  NH2 ARG    67      45.500  37.110  27.320  1.00  0.00           N
ATOM    849 1HH2 ARG    67      45.390  36.120  27.130  1.00  0.00           H
ATOM    850 2HH2 ARG    67      45.780  37.650  26.520  1.00  0.00           H
ATOM    851  C   ARG    67      44.950  38.690  35.380  1.00  0.00           C
ATOM    852  O   ARG    67      46.000  39.000  36.000  1.00  0.00           O
ATOM    853  N   THR    68      44.000  38.020  35.980  1.00  0.00           N
ATOM    854  H   THR    68      43.130  37.810  35.500  1.00  0.00           H
ATOM    855  CA  THR    68      44.000  37.470  37.330  1.00  0.00           C
ATOM    856  HA  THR    68      45.030  37.210  37.570  1.00  0.00           H
ATOM    857  CB  THR    68      43.520  38.480  38.350  1.00  0.00           C
ATOM    858  HB  THR    68      44.070  39.410  38.190  1.00  0.00           H
ATOM    859  CG2 THR    68      41.980  38.850  38.280  1.00  0.00           C
ATOM    860 1HG2 THR    68      41.670  39.620  38.980  1.00  0.00           H
ATOM    861 2HG2 THR    68      41.690  39.070  37.250  1.00  0.00           H
ATOM    862 3HG2 THR    68      41.320  38.040  38.590  1.00  0.00           H
ATOM    863  OG1 THR    68      43.710  38.010  39.640  1.00  0.00           O
ATOM    864  HG1 THR    68      43.740  38.800  40.190  1.00  0.00           H
ATOM    865  C   THR    68      43.300  36.100  37.370  1.00  0.00           C
ATOM    866  O   THR    68      42.400  35.840  36.570  1.00  0.00           O
ATOM    867  N   TYR    69      43.790  35.230  38.250  1.00  0.00           N
ATOM    868  H   TYR    69      44.640  35.420  38.770  1.00  0.00           H
ATOM    869  CA  TYR    69      43.340  33.820  38.290  1.00  0.00           C
ATOM    870  HA  TYR    69      42.460  33.740  37.650  1.00  0.00           H
ATOM    871  CB  TYR    69      44.380  32.980  37.520  1.00  0.00           C
ATOM    872  HB1 TYR    69      44.060  31.940  37.550  1.00  0.00           H
ATOM    873  HB2 TYR    69      45.330  32.980  38.060  1.00  0.00           H
ATOM    874  CG  TYR    69      44.640  33.280  36.060  1.00  0.00           C
ATOM    875  CD1 TYR    69      45.590  34.240  35.620  1.00  0.00           C
ATOM    876  HD1 TYR    69      46.090  34.820  36.390  1.00  0.00           H
ATOM    877  CE1 TYR    69      46.060  34.160  34.310  1.00  0.00           C
ATOM    878  HE1 TYR    69      46.940  34.700  33.980  1.00  0.00           H
ATOM    879  CZ  TYR    69      45.510  33.280  33.390  1.00  0.00           C
ATOM    880  OH  TYR    69      45.970  33.220  32.090  1.00  0.00           O
ATOM    881  HH  TYR    69      46.870  33.560  32.120  1.00  0.00           H
ATOM    882  CE2 TYR    69      44.420  32.480  33.740  1.00  0.00           C
ATOM    883  HE2 TYR    69      43.960  31.720  33.120  1.00  0.00           H
ATOM    884  CD2 TYR    69      44.070  32.440  35.080  1.00  0.00           C
ATOM    885  HD2 TYR    69      43.360  31.700  35.390  1.00  0.00           H
ATOM    886  C   TYR    69      42.930  33.210  39.690  1.00  0.00           C
ATOM    887  O   TYR    69      43.220  33.820  40.660  1.00  0.00           O
