# Supplementary material for: Targeting Ras-binding domain of ELMO1 by computational nanobody design
Source: Commun Biol. 2023 Mar 17;6:284. doi: 10.1038/s42003-023-04657-w (PMC10023680; doi:10.1038/s42003-023-04657-w)
Supplement: Supplementary file 4 — Supplementary Data 2 [file 42003_2023_4657_MOESM4_ESM.zip › MD_input_output/Nb01_snapshot/snapshot_001000.pdb]

REMARK    GENERATED BY TRJCONV
TITLE     Protein in water t= 100.00000 step= 50000
REMARK    THIS IS A SIMULATION BOX
CRYST1   67.422   67.422   67.422  90.00  90.00  90.00 P 1           1
MODEL        1
ATOM      1  N   VAL     2      23.000  30.820  18.270  1.00  0.00           N
ATOM      2  H1  VAL     2      23.070  29.960  17.740  1.00  0.00           H
ATOM      3  H2  VAL     2      22.230  30.900  18.920  1.00  0.00           H
ATOM      4  H3  VAL     2      22.730  31.430  17.520  1.00  0.00           H
ATOM      5  CA  VAL     2      24.300  31.090  18.900  1.00  0.00           C
ATOM      6  HA  VAL     2      25.090  31.210  18.150  1.00  0.00           H
ATOM      7  CB  VAL     2      24.340  32.340  19.840  1.00  0.00           C
ATOM      8  HB  VAL     2      23.570  32.210  20.590  1.00  0.00           H
ATOM      9  CG1 VAL     2      25.760  32.320  20.560  1.00  0.00           C
ATOM     10 1HG1 VAL     2      25.880  31.580  21.350  1.00  0.00           H
ATOM     11 2HG1 VAL     2      26.570  32.300  19.830  1.00  0.00           H
ATOM     12 3HG1 VAL     2      25.830  33.260  21.110  1.00  0.00           H
ATOM     13  CG2 VAL     2      24.080  33.760  19.220  1.00  0.00           C
ATOM     14 1HG2 VAL     2      23.980  34.440  20.070  1.00  0.00           H
ATOM     15 2HG2 VAL     2      24.860  34.180  18.590  1.00  0.00           H
ATOM     16 3HG2 VAL     2      23.110  33.700  18.740  1.00  0.00           H
ATOM     17  C   VAL     2      24.570  29.740  19.610  1.00  0.00           C
ATOM     18  O   VAL     2      23.690  29.030  20.010  1.00  0.00           O
ATOM     19  N   GLN     3      25.840  29.420  19.810  1.00  0.00           N
ATOM     20  H   GLN     3      26.430  29.870  19.120  1.00  0.00           H
ATOM     21  CA  GLN     3      26.370  28.400  20.730  1.00  0.00           C
ATOM     22  HA  GLN     3      25.570  28.040  21.380  1.00  0.00           H
ATOM     23  CB  GLN     3      26.710  27.100  20.030  1.00  0.00           C
ATOM     24  HB1 GLN     3      27.350  27.330  19.170  1.00  0.00           H
ATOM     25  HB2 GLN     3      25.780  26.730  19.610  1.00  0.00           H
ATOM     26  CG  GLN     3      27.380  25.990  20.890  1.00  0.00           C
ATOM     27  HG1 GLN     3      26.790  25.720  21.760  1.00  0.00           H
ATOM     28  HG2 GLN     3      28.360  26.360  21.170  1.00  0.00           H
ATOM     29  CD  GLN     3      27.510  24.720  20.130  1.00  0.00           C
ATOM     30  OE1 GLN     3      26.720  23.850  20.090  1.00  0.00           O
ATOM     31  NE2 GLN     3      28.490  24.740  19.310  1.00  0.00           N
ATOM     32 1HE2 GLN     3      29.260  25.380  19.460  1.00  0.00           H
ATOM     33 2HE2 GLN     3      28.670  24.020  18.620  1.00  0.00           H
ATOM     34  C   GLN     3      27.500  28.920  21.660  1.00  0.00           C
ATOM     35  O   GLN     3      28.610  29.270  21.150  1.00  0.00           O
ATOM     36  N   LEU     4      27.230  28.890  22.920  1.00  0.00           N
ATOM     37  H   LEU     4      26.270  28.760  23.190  1.00  0.00           H
ATOM     38  CA  LEU     4      28.230  28.920  23.970  1.00  0.00           C
ATOM     39  HA  LEU     4      29.180  29.030  23.440  1.00  0.00           H
ATOM     40  CB  LEU     4      28.140  30.120  24.870  1.00  0.00           C
ATOM     41  HB1 LEU     4      29.040  30.170  25.490  1.00  0.00           H
ATOM     42  HB2 LEU     4      27.260  29.990  25.510  1.00  0.00           H
ATOM     43  CG  LEU     4      28.050  31.480  24.060  1.00  0.00           C
ATOM     44  HG  LEU     4      27.580  31.300  23.090  1.00  0.00           H
ATOM     45  CD1 LEU     4      27.310  32.480  24.980  1.00  0.00           C
ATOM     46 1HD1 LEU     4      26.330  32.080  25.250  1.00  0.00           H
ATOM     47 2HD1 LEU     4      27.840  32.620  25.920  1.00  0.00           H
ATOM     48 3HD1 LEU     4      27.240  33.470  24.540  1.00  0.00           H
ATOM     49  CD2 LEU     4      29.510  31.820  23.740  1.00  0.00           C
ATOM     50 1HD2 LEU     4      29.530  32.630  23.010  1.00  0.00           H
ATOM     51 2HD2 LEU     4      29.890  32.250  24.660  1.00  0.00           H
ATOM     52 3HD2 LEU     4      29.990  30.900  23.380  1.00  0.00           H
ATOM     53  C   LEU     4      28.340  27.570  24.750  1.00  0.00           C
ATOM     54  O   LEU     4      27.380  27.000  25.150  1.00  0.00           O
ATOM     55  N   VAL     5      29.570  27.040  24.890  1.00  0.00           N
ATOM     56  H   VAL     5      30.330  27.630  24.570  1.00  0.00           H
ATOM     57  CA  VAL     5      29.860  25.740  25.580  1.00  0.00           C
ATOM     58  HA  VAL     5      28.990  25.520  26.190  1.00  0.00           H
ATOM     59  CB  VAL     5      30.180  24.620  24.680  1.00  0.00           C
ATOM     60  HB  VAL     5      31.000  24.920  24.030  1.00  0.00           H
ATOM     61  CG1 VAL     5      30.540  23.340  25.410  1.00  0.00           C
ATOM     62 1HG1 VAL     5      29.690  23.200  26.080  1.00  0.00           H
ATOM     63 2HG1 VAL     5      30.530  22.510  24.700  1.00  0.00           H
ATOM     64 3HG1 VAL     5      31.460  23.500  25.970  1.00  0.00           H
ATOM     65  CG2 VAL     5      28.960  24.430  23.790  1.00  0.00           C
ATOM     66 1HG2 VAL     5      28.890  25.230  23.050  1.00  0.00           H
ATOM     67 2HG2 VAL     5      29.130  23.450  23.340  1.00  0.00           H
ATOM     68 3HG2 VAL     5      28.070  24.430  24.420  1.00  0.00           H
ATOM     69  C   VAL     5      31.010  25.860  26.640  1.00  0.00           C
ATOM     70  O   VAL     5      32.170  25.790  26.220  1.00  0.00           O
ATOM     71  N   GLU     6      30.660  25.890  27.920  1.00  0.00           N
ATOM     72  H   GLU     6      29.700  25.780  28.210  1.00  0.00           H
ATOM     73  CA  GLU     6      31.600  25.990  29.030  1.00  0.00           C
ATOM     74  HA  GLU     6      32.430  26.660  28.820  1.00  0.00           H
ATOM     75  CB  GLU     6      30.830  26.510  30.280  1.00  0.00           C
ATOM     76  HB1 GLU     6      31.490  26.600  31.140  1.00  0.00           H
ATOM     77  HB2 GLU     6      30.160  25.690  30.530  1.00  0.00           H
ATOM     78  CG  GLU     6      30.080  27.860  29.940  1.00  0.00           C
ATOM     79  HG1 GLU     6      30.510  28.200  29.000  1.00  0.00           H
ATOM     80  HG2 GLU     6      30.220  28.540  30.780  1.00  0.00           H
ATOM     81  CD  GLU     6      28.550  27.600  29.860  1.00  0.00           C
ATOM     82  OE1 GLU     6      28.110  26.620  29.200  1.00  0.00           O
ATOM     83  OE2 GLU     6      27.710  28.380  30.430  1.00  0.00           O
ATOM     84  C   GLU     6      32.080  24.560  29.370  1.00  0.00           C
ATOM     85  O   GLU     6      31.300  23.620  29.120  1.00  0.00           O
ATOM     86  N   SER     7      33.220  24.510  30.010  1.00  0.00           N
ATOM     87  H   SER     7      33.650  25.420  30.100  1.00  0.00           H
ATOM     88  CA  SER     7      33.740  23.290  30.590  1.00  0.00           C
ATOM     89  HA  SER     7      32.970  22.890  31.250  1.00  0.00           H
ATOM     90  CB  SER     7      34.250  22.250  29.540  1.00  0.00           C
ATOM     91  HB1 SER     7      33.400  21.870  28.960  1.00  0.00           H
ATOM     92  HB2 SER     7      34.680  21.370  30.030  1.00  0.00           H
ATOM     93  OG  SER     7      35.220  22.740  28.630  1.00  0.00           O
ATOM     94  HG  SER     7      34.820  23.480  28.150  1.00  0.00           H
ATOM     95  C   SER     7      34.950  23.600  31.480  1.00  0.00           C
ATOM     96  O   SER     7      35.540  24.680  31.390  1.00  0.00           O
ATOM     97  N   GLY     9      35.350  22.660  32.330  1.00  0.00           N
ATOM     98  H   GLY     9      34.800  21.820  32.230  1.00  0.00           H
ATOM     99  CA  GLY     9      36.310  22.870  33.470  1.00  0.00           C
ATOM    100  HA1 GLY     9      36.480  23.920  33.660  1.00  0.00           H
ATOM    101  HA2 GLY     9      37.210  22.310  33.220  1.00  0.00           H
ATOM    102  C   GLY     9      35.920  22.220  34.840  1.00  0.00           C
ATOM    103  O   GLY     9      36.800  22.010  35.680  1.00  0.00           O
ATOM    104  N   GLY    10      34.620  21.930  34.960  1.00  0.00           N
ATOM    105  H   GLY    10      33.990  22.090  34.190  1.00  0.00           H
ATOM    106  CA  GLY    10      34.050  21.690  36.230  1.00  0.00           C
ATOM    107  HA1 GLY    10      32.980  21.500  36.090  1.00  0.00           H
ATOM    108  HA2 GLY    10      34.060  22.630  36.790  1.00  0.00           H
ATOM    109  C   GLY    10      34.720  20.550  37.000  1.00  0.00           C
ATOM    110  O   GLY    10      35.210  19.590  36.440  1.00  0.00           O
ATOM    111  N   GLY    11      34.750  20.730  38.320  1.00  0.00           N
ATOM    112  H   GLY    11      34.370  21.620  38.630  1.00  0.00           H
ATOM    113  CA  GLY    11      35.390  19.820  39.220  1.00  0.00           C
ATOM    114  HA1 GLY    11      36.450  19.810  38.930  1.00  0.00           H
ATOM    115  HA2 GLY    11      34.980  18.820  39.080  1.00  0.00           H
ATOM    116  C   GLY    11      35.270  20.010  40.740  1.00  0.00           C
ATOM    117  O   GLY    11      34.890  21.070  41.250  1.00  0.00           O
ATOM    118  N   LEU    12      35.720  18.980  41.420  1.00  0.00           N
ATOM    119  H   LEU    12      36.030  18.180  40.870  1.00  0.00           H
ATOM    120  CA  LEU    12      35.870  18.830  42.860  1.00  0.00           C
ATOM    121  HA  LEU    12      35.100  19.460  43.300  1.00  0.00           H
ATOM    122  CB  LEU    12      35.490  17.440  43.250  1.00  0.00           C
ATOM    123  HB1 LEU    12      35.970  16.730  42.590  1.00  0.00           H
ATOM    124  HB2 LEU    12      34.430  17.320  43.030  1.00  0.00           H
ATOM    125  CG  LEU    12      35.700  17.050  44.780  1.00  0.00           C
ATOM    126  HG  LEU    12      36.740  17.010  45.110  1.00  0.00           H
ATOM    127  CD1 LEU    12      34.850  17.950  45.710  1.00  0.00           C
ATOM    128 1HD1 LEU    12      34.560  17.480  46.650  1.00  0.00           H
ATOM    129 2HD1 LEU    12      35.350  18.920  45.740  1.00  0.00           H
ATOM    130 3HD1 LEU    12      33.890  18.090  45.220  1.00  0.00           H
ATOM    131  CD2 LEU    12      35.050  15.700  45.010  1.00  0.00           C
ATOM    132 1HD2 LEU    12      33.980  15.710  44.830  1.00  0.00           H
ATOM    133 2HD2 LEU    12      35.490  14.990  44.300  1.00  0.00           H
ATOM    134 3HD2 LEU    12      35.350  15.220  45.940  1.00  0.00           H
ATOM    135  C   LEU    12      37.320  19.280  43.260  1.00  0.00           C
ATOM    136  O   LEU    12      38.290  18.680  42.790  1.00  0.00           O
ATOM    137  N   VAL    13      37.500  20.320  44.050  1.00  0.00           N
ATOM    138  H   VAL    13      36.660  20.700  44.470  1.00  0.00           H
ATOM    139  CA  VAL    13      38.820  20.800  44.590  1.00  0.00           C
ATOM    140  HA  VAL    13      39.630  20.180  44.210  1.00  0.00           H
ATOM    141  CB  VAL    13      39.020  22.190  43.960  1.00  0.00           C
ATOM    142  HB  VAL    13      39.900  22.610  44.450  1.00  0.00           H
ATOM    143  CG1 VAL    13      39.480  22.030  42.510  1.00  0.00           C
ATOM    144 1HG1 VAL    13      40.370  21.400  42.470  1.00  0.00           H
ATOM    145 2HG1 VAL    13      38.600  21.620  42.010  1.00  0.00           H
ATOM    146 3HG1 VAL    13      39.670  22.950  41.960  1.00  0.00           H
ATOM    147  CG2 VAL    13      37.870  23.200  43.950  1.00  0.00           C
ATOM    148 1HG2 VAL    13      38.190  24.140  43.500  1.00  0.00           H
ATOM    149 2HG2 VAL    13      37.080  22.760  43.340  1.00  0.00           H
ATOM    150 3HG2 VAL    13      37.480  23.430  44.950  1.00  0.00           H
ATOM    151  C   VAL    13      38.780  20.840  46.180  1.00  0.00           C
ATOM    152  O   VAL    13      37.730  20.570  46.670  1.00  0.00           O
ATOM    153  N   GLN    14      39.840  21.220  46.830  1.00  0.00           N
ATOM    154  H   GLN    14      40.700  21.350  46.310  1.00  0.00           H
ATOM    155  CA  GLN    14      39.940  21.620  48.280  1.00  0.00           C
ATOM    156  HA  GLN    14      39.090  21.260  48.860  1.00  0.00           H
ATOM    157  CB  GLN    14      41.230  20.900  48.840  1.00  0.00           C
ATOM    158  HB1 GLN    14      41.870  21.610  49.370  1.00  0.00           H
ATOM    159  HB2 GLN    14      41.800  20.470  48.020  1.00  0.00           H
ATOM    160  CG  GLN    14      40.830  19.840  49.890  1.00  0.00           C
ATOM    161  HG1 GLN    14      41.710  19.250  50.140  1.00  0.00           H
ATOM    162  HG2 GLN    14      40.020  19.310  49.370  1.00  0.00           H
ATOM    163  CD  GLN    14      40.220  20.420  51.160  1.00  0.00           C
ATOM    164  OE1 GLN    14      40.020  21.620  51.230  1.00  0.00           O
ATOM    165  NE2 GLN    14      39.970  19.650  52.190  1.00  0.00           N
ATOM    166 1HE2 GLN    14      40.130  18.680  51.970  1.00  0.00           H
ATOM    167 2HE2 GLN    14      39.730  19.880  53.140  1.00  0.00           H
ATOM    168  C   GLN    14      40.070  23.100  48.430  1.00  0.00           C
ATOM    169  O   GLN    14      40.470  23.750  47.450  1.00  0.00           O
ATOM    170  N   ALA    15      39.790  23.700  49.570  1.00  0.00           N
ATOM    171  H   ALA    15      39.550  23.150  50.390  1.00  0.00           H
ATOM    172  CA  ALA    15      40.130  25.140  49.820  1.00  0.00           C
ATOM    173  HA  ALA    15      39.510  25.670  49.100  1.00  0.00           H
ATOM    174  CB  ALA    15      39.670  25.420  51.260  1.00  0.00           C
ATOM    175  HB1 ALA    15      38.580  25.420  51.310  1.00  0.00           H
ATOM    176  HB2 ALA    15      40.050  24.640  51.920  1.00  0.00           H
ATOM    177  HB3 ALA    15      40.130  26.380  51.500  1.00  0.00           H
ATOM    178  C   ALA    15      41.600  25.460  49.620  1.00  0.00           C
ATOM    179  O   ALA    15      42.450  24.750  50.200  1.00  0.00           O
ATOM    180  N   GLY    16      41.870  26.600  49.010  1.00  0.00           N
ATOM    181  H   GLY    16      41.040  27.120  48.800  1.00  0.00           H
ATOM    182  CA  GLY    16      43.230  26.990  48.590  1.00  0.00           C
ATOM    183  HA1 GLY    16      43.970  26.580  49.280  1.00  0.00           H
ATOM    184  HA2 GLY    16      43.290  28.070  48.700  1.00  0.00           H
ATOM    185  C   GLY    16      43.760  26.570  47.190  1.00  0.00           C
ATOM    186  O   GLY    16      44.680  27.150  46.600  1.00  0.00           O
ATOM    187  N   ASP    17      43.130  25.530  46.630  1.00  0.00           N
ATOM    188  H   ASP    17      42.360  25.170  47.180  1.00  0.00           H
ATOM    189  CA  ASP    17      43.400  25.160  45.200  1.00  0.00           C
ATOM    190  HA  ASP    17      44.460  24.960  45.070  1.00  0.00           H
ATOM    191  CB  ASP    17      42.580  23.890  44.880  1.00  0.00           C
ATOM    192  HB1 ASP    17      42.770  23.600  43.840  1.00  0.00           H
ATOM    193  HB2 ASP    17      41.510  24.060  45.020  1.00  0.00           H
ATOM    194  CG  ASP    17      42.980  22.670  45.690  1.00  0.00           C
ATOM    195  OD1 ASP    17      43.660  22.770  46.740  1.00  0.00           O
ATOM    196  OD2 ASP    17      42.710  21.560  45.230  1.00  0.00           O
ATOM    197  C   ASP    17      43.060  26.260  44.140  1.00  0.00           C
ATOM    198  O   ASP    17      42.410  27.340  44.390  1.00  0.00           O
ATOM    199  N   SER    18      43.690  26.160  42.980  1.00  0.00           N
ATOM    200  H   SER    18      44.330  25.390  42.840  1.00  0.00           H
ATOM    201  CA  SER    18      43.270  26.870  41.760  1.00  0.00           C
ATOM    202  HA  SER    18      42.570  27.680  41.960  1.00  0.00           H
ATOM    203  CB  SER    18      44.530  27.360  41.140  1.00  0.00           C
ATOM    204  HB1 SER    18      44.360  27.990  40.270  1.00  0.00           H
ATOM    205  HB2 SER    18      45.220  26.540  40.910  1.00  0.00           H
ATOM    206  OG  SER    18      45.110  28.310  42.120  1.00  0.00           O
ATOM    207  HG  SER    18      45.870  28.690  41.670  1.00  0.00           H
ATOM    208  C   SER    18      42.510  25.960  40.740  1.00  0.00           C
ATOM    209  O   SER    18      42.490  24.750  40.980  1.00  0.00           O
ATOM    210  N   LEU    19      41.880  26.540  39.710  1.00  0.00           N
ATOM    211  H   LEU    19      41.660  27.510  39.860  1.00  0.00           H
ATOM    212  CA  LEU    19      41.020  25.800  38.790  1.00  0.00           C
ATOM    213  HA  LEU    19      41.650  24.920  38.670  1.00  0.00           H
ATOM    214  CB  LEU    19      39.610  25.460  39.420  1.00  0.00           C
ATOM    215  HB1 LEU    19      39.050  26.400  39.410  1.00  0.00           H
ATOM    216  HB2 LEU    19      39.800  25.000  40.390  1.00  0.00           H
ATOM    217  CG  LEU    19      38.860  24.410  38.570  1.00  0.00           C
ATOM    218  HG  LEU    19      38.520  24.940  37.690  1.00  0.00           H
ATOM    219  CD1 LEU    19      39.670  23.190  38.160  1.00  0.00           C
ATOM    220 1HD1 LEU    19      39.070  22.340  37.840  1.00  0.00           H
ATOM    221 2HD1 LEU    19      40.300  23.490  37.330  1.00  0.00           H
ATOM    222 3HD1 LEU    19      40.260  22.690  38.930  1.00  0.00           H
ATOM    223  CD2 LEU    19      37.670  23.840  39.360  1.00  0.00           C
ATOM    224 1HD2 LEU    19      37.180  23.150  38.670  1.00  0.00           H
ATOM    225 2HD2 LEU    19      38.000  23.330  40.270  1.00  0.00           H
ATOM    226 3HD2 LEU    19      37.080  24.720  39.620  1.00  0.00           H
ATOM    227  C   LEU    19      40.850  26.660  37.510  1.00  0.00           C
ATOM    228  O   LEU    19      40.500  27.790  37.600  1.00  0.00           O
ATOM    229  N   ARG    20      41.200  26.160  36.290  1.00  0.00           N
ATOM    230  H   ARG    20      41.680  25.270  36.320  1.00  0.00           H
ATOM    231  CA  ARG    20      41.030  26.780  34.970  1.00  0.00           C
ATOM    232  HA  ARG    20      40.960  27.830  35.250  1.00  0.00           H
ATOM    233  CB  ARG    20      42.240  26.560  34.050  1.00  0.00           C
ATOM    234  HB1 ARG    20      42.250  25.540  33.650  1.00  0.00           H
ATOM    235  HB2 ARG    20      43.180  26.660  34.590  1.00  0.00           H
ATOM    236  CG  ARG    20      42.190  27.550  32.890  1.00  0.00           C
ATOM    237  HG1 ARG    20      42.180  28.560  33.310  1.00  0.00           H
ATOM    238  HG2 ARG    20      41.220  27.430  32.400  1.00  0.00           H
ATOM    239  CD  ARG    20      43.170  27.260  31.770  1.00  0.00           C
ATOM    240  HD1 ARG    20      43.050  28.040  31.020  1.00  0.00           H
ATOM    241  HD2 ARG    20      42.870  26.310  31.330  1.00  0.00           H
ATOM    242  NE  ARG    20      44.590  27.260  32.240  1.00  0.00           N
ATOM    243  HE  ARG    20      44.770  27.260  33.230  1.00  0.00           H
ATOM    244  CZ  ARG    20      45.680  27.350  31.480  1.00  0.00           C
ATOM    245  NH1 ARG    20      45.700  27.410  30.180  1.00  0.00           N
ATOM    246 1HH1 ARG    20      44.880  27.360  29.600  1.00  0.00           H
ATOM    247 2HH1 ARG    20      46.580  27.380  29.680  1.00  0.00           H
ATOM    248  NH2 ARG    20      46.880  27.330  32.030  1.00  0.00           N
ATOM    249 1HH2 ARG    20      46.980  27.090  33.000  1.00  0.00           H
ATOM    250 2HH2 ARG    20      47.660  27.600  31.440  1.00  0.00           H
ATOM    251  C   ARG    20      39.740  26.330  34.310  1.00  0.00           C
ATOM    252  O   ARG    20      39.460  25.170  34.140  1.00  0.00           O
ATOM    253  N   LEU    21      38.870  27.330  33.940  1.00  0.00           N
ATOM    254  H   LEU    21      39.050  28.310  34.120  1.00  0.00           H
ATOM    255  CA  LEU    21      37.660  27.040  33.100  1.00  0.00           C
ATOM    256  HA  LEU    21      37.360  25.990  33.110  1.00  0.00           H
ATOM    257  CB  LEU    21      36.360  27.800  33.580  1.00  0.00           C
ATOM    258  HB1 LEU    21      35.580  27.300  32.990  1.00  0.00           H
ATOM    259  HB2 LEU    21      36.450  28.850  33.310  1.00  0.00           H
ATOM    260  CG  LEU    21      35.990  27.650  35.060  1.00  0.00           C
ATOM    261  HG  LEU    21      36.750  28.260  35.550  1.00  0.00           H
ATOM    262  CD1 LEU    21      34.630  28.330  35.240  1.00  0.00           C
ATOM    263 1HD1 LEU    21      34.610  29.310  34.760  1.00  0.00           H
ATOM    264 2HD1 LEU    21      33.950  27.790  34.580  1.00  0.00           H
ATOM    265 3HD1 LEU    21      34.370  28.490  36.280  1.00  0.00           H
ATOM    266  CD2 LEU    21      36.110  26.230  35.650  1.00  0.00           C
ATOM    267 1HD2 LEU    21      35.410  25.630  35.060  1.00  0.00           H
ATOM    268 2HD2 LEU    21      37.120  25.850  35.540  1.00  0.00           H
ATOM    269 3HD2 LEU    21      35.760  26.230  36.690  1.00  0.00           H
ATOM    270  C   LEU    21      37.850  27.540  31.640  1.00  0.00           C
ATOM    271  O   LEU    21      38.690  28.360  31.390  1.00  0.00           O
ATOM    272  N   SER    22      37.120  26.990  30.760  1.00  0.00           N
ATOM    273  H   SER    22      36.400  26.350  31.060  1.00  0.00           H
ATOM    274  CA  SER    22      37.020  27.230  29.250  1.00  0.00           C
ATOM    275  HA  SER    22      37.600  28.090  28.920  1.00  0.00           H
ATOM    276  CB  SER    22      37.460  25.980  28.490  1.00  0.00           C
ATOM    277  HB1 SER    22      37.550  26.130  27.410  1.00  0.00           H
ATOM    278  HB2 SER    22      36.760  25.160  28.640  1.00  0.00           H
ATOM    279  OG  SER    22      38.750  25.550  29.010  1.00  0.00           O
ATOM    280  HG  SER    22      38.990  24.910  28.340  1.00  0.00           H
ATOM    281  C   SER    22      35.550  27.430  28.860  1.00  0.00           C
ATOM    282  O   SER    22      34.670  26.830  29.430  1.00  0.00           O
ATOM    283  N   CYS    23      35.350  28.260  27.830  1.00  0.00           N
ATOM    284  H   CYS    23      36.180  28.740  27.490  1.00  0.00           H
ATOM    285  CA  CYS    23      34.130  28.520  27.130  1.00  0.00           C
ATOM    286  HA  CYS    23      33.410  27.760  27.420  1.00  0.00           H
ATOM    287  CB  CYS    23      33.590  29.870  27.500  1.00  0.00           C
ATOM    288  HB1 CYS    23      34.370  30.620  27.380  1.00  0.00           H
ATOM    289  HB2 CYS    23      33.410  29.860  28.580  1.00  0.00           H
ATOM    290  SG  CYS    23      31.950  30.260  26.760  1.00  0.00           S
ATOM    291  C   CYS    23      34.450  28.390  25.640  1.00  0.00           C
ATOM    292  O   CYS    23      35.510  28.920  25.200  1.00  0.00           O
ATOM    293  N   ALA    24      33.690  27.660  24.840  1.00  0.00           N
ATOM    294  H   ALA    24      33.020  27.110  25.350  1.00  0.00           H
ATOM    295  CA  ALA    24      33.860  27.680  23.370  1.00  0.00           C
ATOM    296  HA  ALA    24      34.760  28.210  23.060  1.00  0.00           H
ATOM    297  CB  ALA    24      34.080  26.270  22.950  1.00  0.00           C
ATOM    298  HB1 ALA    24      34.330  26.090  21.900  1.00  0.00           H
ATOM    299  HB2 ALA    24      34.870  25.960  23.630  1.00  0.00           H
ATOM    300  HB3 ALA    24      33.260  25.590  23.160  1.00  0.00           H
ATOM    301  C   ALA    24      32.650  28.370  22.650  1.00  0.00           C
ATOM    302  O   ALA    24      31.560  28.180  23.170  1.00  0.00           O
ATOM    303  N   ALA    25      32.800  29.090  21.580  1.00  0.00           N
ATOM    304  H   ALA    25      33.740  29.180  21.220  1.00  0.00           H
ATOM    305  CA  ALA    25      31.800  30.020  21.100  1.00  0.00           C
ATOM    306  HA  ALA    25      30.810  29.800  21.490  1.00  0.00           H
ATOM    307  CB  ALA    25      32.300  31.420  21.440  1.00  0.00           C
ATOM    308  HB1 ALA    25      33.330  31.540  21.090  1.00  0.00           H
ATOM    309  HB2 ALA    25      31.660  32.180  20.990  1.00  0.00           H
ATOM    310  HB3 ALA    25      32.090  31.520  22.500  1.00  0.00           H
ATOM    311  C   ALA    25      31.640  29.970  19.560  1.00  0.00           C
ATOM    312  O   ALA    25      32.610  30.010  18.770  1.00  0.00           O
ATOM    313  N   SER    26      30.380  30.030  19.110  1.00  0.00           N
ATOM    314  H   SER    26      29.670  30.020  19.830  1.00  0.00           H
ATOM    315  CA  SER    26      30.030  30.000  17.670  1.00  0.00           C
ATOM    316  HA  SER    26      30.850  30.610  17.290  1.00  0.00           H
ATOM    317  CB  SER    26      30.200  28.580  17.050  1.00  0.00           C
ATOM    318  HB1 SER    26      31.270  28.380  16.990  1.00  0.00           H
ATOM    319  HB2 SER    26      29.860  28.590  16.010  1.00  0.00           H
ATOM    320  OG  SER    26      29.530  27.520  17.730  1.00  0.00           O
ATOM    321  HG  SER    26      30.090  27.380  18.490  1.00  0.00           H
ATOM    322  C   SER    26      28.670  30.520  17.330  1.00  0.00           C
ATOM    323  O   SER    26      27.890  30.640  18.270  1.00  0.00           O
ATOM    324  N   GLY    27      28.400  30.880  16.070  1.00  0.00           N
ATOM    325  H   GLY    27      29.110  30.710  15.360  1.00  0.00           H
ATOM    326  CA  GLY    27      27.150  31.540  15.650  1.00  0.00           C
ATOM    327  HA1 GLY    27      26.420  30.890  16.130  1.00  0.00           H
ATOM    328  HA2 GLY    27      27.080  31.410  14.570  1.00  0.00           H
ATOM    329  C   GLY    27      26.950  33.030  16.080  1.00  0.00           C
ATOM    330  O   GLY    27      25.800  33.550  15.920  1.00  0.00           O
ATOM    331  N   LEU    28      28.010  33.690  16.590  1.00  0.00           N
ATOM    332  H   LEU    28      28.900  33.220  16.690  1.00  0.00           H
ATOM    333  CA  LEU    28      28.040  35.100  17.030  1.00  0.00           C
ATOM    334  HA  LEU    28      27.120  35.600  16.730  1.00  0.00           H
ATOM    335  CB  LEU    28      28.020  35.180  18.560  1.00  0.00           C
ATOM    336  HB1 LEU    28      27.350  34.420  18.970  1.00  0.00           H
ATOM    337  HB2 LEU    28      27.510  36.120  18.780  1.00  0.00           H
ATOM    338  CG  LEU    28      29.330  35.180  19.270  1.00  0.00           C
ATOM    339  HG  LEU    28      29.880  36.040  18.900  1.00  0.00           H
ATOM    340  CD1 LEU    28      29.180  35.430  20.790  1.00  0.00           C
ATOM    341 1HD1 LEU    28      28.590  36.300  21.050  1.00  0.00           H
ATOM    342 2HD1 LEU    28      28.620  34.620  21.270  1.00  0.00           H
ATOM    343 3HD1 LEU    28      30.130  35.650  21.280  1.00  0.00           H
ATOM    344  CD2 LEU    28      30.130  33.880  19.120  1.00  0.00           C
ATOM    345 1HD2 LEU    28      30.940  33.920  19.850  1.00  0.00           H
ATOM    346 2HD2 LEU    28      29.560  33.010  19.440  1.00  0.00           H
ATOM    347 3HD2 LEU    28      30.600  33.620  18.170  1.00  0.00           H
ATOM    348  C   LEU    28      29.130  35.910  16.360  1.00  0.00           C
ATOM    349  O   LEU    28      30.160  35.350  15.990  1.00  0.00           O
ATOM    350  N   LEU    29      29.010  37.270  16.350  1.00  0.00           N
ATOM    351  H   LEU    29      28.120  37.600  16.700  1.00  0.00           H
ATOM    352  CA  LEU    29      30.100  38.250  16.050  1.00  0.00           C
ATOM    353  HA  LEU    29      30.710  37.970  15.190  1.00  0.00           H
ATOM    354  CB  LEU    29      29.510  39.590  15.820  1.00  0.00           C
ATOM    355  HB1 LEU    29      30.290  40.320  15.610  1.00  0.00           H
ATOM    356  HB2 LEU    29      29.100  40.000  16.740  1.00  0.00           H
ATOM    357  CG  LEU    29      28.410  39.720  14.680  1.00  0.00           C
ATOM    358  HG  LEU    29      27.780  38.840  14.740  1.00  0.00           H
ATOM    359  CD1 LEU    29      27.690  41.080  14.770  1.00  0.00           C
ATOM    360 1HD1 LEU    29      28.490  41.820  14.790  1.00  0.00           H
ATOM    361 2HD1 LEU    29      27.070  41.200  13.880  1.00  0.00           H
ATOM    362 3HD1 LEU    29      27.150  41.040  15.710  1.00  0.00           H
ATOM    363  CD2 LEU    29      29.160  39.820  13.280  1.00  0.00           C
ATOM    364 1HD2 LEU    29      29.770  38.920  13.140  1.00  0.00           H
ATOM    365 2HD2 LEU    29      28.460  39.830  12.440  1.00  0.00           H
ATOM    366 3HD2 LEU    29      29.760  40.730  13.290  1.00  0.00           H
ATOM    367  C   LEU    29      31.200  38.340  17.190  1.00  0.00           C
ATOM    368  O   LEU    29      31.210  39.330  18.000  1.00  0.00           O
ATOM    369  N   PHE    30      32.120  37.360  17.300  1.00  0.00           N
ATOM    370  H   PHE    30      32.170  36.690  16.540  1.00  0.00           H
ATOM    371  CA  PHE    30      33.120  37.250  18.320  1.00  0.00           C
ATOM    372  HA  PHE    30      32.480  37.220  19.200  1.00  0.00           H
ATOM    373  CB  PHE    30      33.690  35.810  18.210  1.00  0.00           C
ATOM    374  HB1 PHE    30      34.080  35.600  17.210  1.00  0.00           H
ATOM    375  HB2 PHE    30      32.870  35.130  18.440  1.00  0.00           H
ATOM    376  CG  PHE    30      34.770  35.510  19.310  1.00  0.00           C
ATOM    377  CD1 PHE    30      34.430  35.030  20.560  1.00  0.00           C
ATOM    378  HD1 PHE    30      33.420  34.800  20.840  1.00  0.00           H
ATOM    379  CE1 PHE    30      35.410  34.640  21.500  1.00  0.00           C
ATOM    380  HE1 PHE    30      35.040  34.310  22.460  1.00  0.00           H
ATOM    381  CZ  PHE    30      36.810  34.890  21.230  1.00  0.00           C
ATOM    382  HZ  PHE    30      37.600  34.730  21.950  1.00  0.00           H
ATOM    383  CE2 PHE    30      37.120  35.400  19.990  1.00  0.00           C
ATOM    384  HE2 PHE    30      38.170  35.530  19.780  1.00  0.00           H
ATOM    385  CD2 PHE    30      36.170  35.700  18.990  1.00  0.00           C
ATOM    386  HD2 PHE    30      36.480  35.910  17.980  1.00  0.00           H
ATOM    387  C   PHE    30      34.110  38.390  18.350  1.00  0.00           C
ATOM    388  O   PHE    30      34.650  38.770  19.380  1.00  0.00           O
ATOM    389  N   SER    37      34.400  39.070  17.220  1.00  0.00           N
ATOM    390  H   SER    37      33.890  38.760  16.400  1.00  0.00           H
ATOM    391  CA  SER    37      35.250  40.270  17.130  1.00  0.00           C
ATOM    392  HA  SER    37      36.100  39.990  17.750  1.00  0.00           H
ATOM    393  CB  SER    37      35.850  40.520  15.780  1.00  0.00           C
ATOM    394  HB1 SER    37      36.570  39.720  15.610  1.00  0.00           H
ATOM    395  HB2 SER    37      36.470  41.410  15.750  1.00  0.00           H
ATOM    396  OG  SER    37      34.850  40.620  14.820  1.00  0.00           O
ATOM    397  HG  SER    37      35.400  40.820  14.050  1.00  0.00           H
ATOM    398  C   SER    37      34.580  41.650  17.540  1.00  0.00           C
ATOM    399  O   SER    37      35.250  42.700  17.380  1.00  0.00           O
ATOM    400  N   PHE    38      33.260  41.670  17.810  1.00  0.00           N
ATOM    401  H   PHE    38      32.840  40.760  17.920  1.00  0.00           H
ATOM    402  CA  PHE    38      32.510  42.860  18.210  1.00  0.00           C
ATOM    403  HA  PHE    38      33.270  43.620  18.380  1.00  0.00           H
ATOM    404  CB  PHE    38      31.540  43.290  17.120  1.00  0.00           C
ATOM    405  HB1 PHE    38      30.860  44.000  17.580  1.00  0.00           H
ATOM    406  HB2 PHE    38      30.950  42.420  16.790  1.00  0.00           H
ATOM    407  CG  PHE    38      32.220  43.840  15.880  1.00  0.00           C
ATOM    408  CD1 PHE    38      32.560  42.970  14.810  1.00  0.00           C
ATOM    409  HD1 PHE    38      32.410  41.900  14.880  1.00  0.00           H
ATOM    410  CE1 PHE    38      33.010  43.510  13.610  1.00  0.00           C
ATOM    411  HE1 PHE    38      33.180  42.810  12.810  1.00  0.00           H
ATOM    412  CZ  PHE    38      33.070  44.960  13.410  1.00  0.00           C
ATOM    413  HZ  PHE    38      33.400  45.310  12.440  1.00  0.00           H
ATOM    414  CE2 PHE    38      32.850  45.760  14.520  1.00  0.00           C
ATOM    415  HE2 PHE    38      33.080  46.820  14.480  1.00  0.00           H
ATOM    416  CD2 PHE    38      32.490  45.210  15.780  1.00  0.00           C
ATOM    417  HD2 PHE    38      32.340  45.790  16.670  1.00  0.00           H
ATOM    418  C   PHE    38      31.820  42.630  19.600  1.00  0.00           C
ATOM    419  O   PHE    38      31.530  43.590  20.320  1.00  0.00           O
ATOM    420  N   TYR    39      31.390  41.360  19.960  1.00  0.00           N
ATOM    421  H   TYR    39      31.580  40.630  19.290  1.00  0.00           H
ATOM    422  CA  TYR    39      30.660  41.100  21.250  1.00  0.00           C
ATOM    423  HA  TYR    39      29.920  41.880  21.410  1.00  0.00           H
ATOM    424  CB  TYR    39      29.940  39.730  21.200  1.00  0.00           C
ATOM    425  HB1 TYR    39      29.810  39.330  22.200  1.00  0.00           H
ATOM    426  HB2 TYR    39      30.580  39.030  20.650  1.00  0.00           H
ATOM    427  CG  TYR    39      28.520  39.900  20.620  1.00  0.00           C
ATOM    428  CD1 TYR    39      28.300  40.570  19.360  1.00  0.00           C
ATOM    429  HD1 TYR    39      29.100  41.080  18.850  1.00  0.00           H
ATOM    430  CE1 TYR    39      27.010  40.670  18.830  1.00  0.00           C
ATOM    431  HE1 TYR    39      26.850  41.270  17.950  1.00  0.00           H
ATOM    432  CZ  TYR    39      25.910  40.230  19.570  1.00  0.00           C
ATOM    433  OH  TYR    39      24.600  40.330  19.200  1.00  0.00           O
ATOM    434  HH  TYR    39      24.070  40.060  19.950  1.00  0.00           H
ATOM    435  CE2 TYR    39      26.090  39.650  20.810  1.00  0.00           C
ATOM    436  HE2 TYR    39      25.260  39.310  21.420  1.00  0.00           H
ATOM    437  CD2 TYR    39      27.410  39.450  21.350  1.00  0.00           C
ATOM    438  HD2 TYR    39      27.450  38.960  22.320  1.00  0.00           H
ATOM    439  C   TYR    39      31.600  41.270  22.400  1.00  0.00           C
ATOM    440  O   TYR    39      32.800  41.120  22.380  1.00  0.00           O
ATOM    441  N   ILE    40      30.950  41.510  23.520  1.00  0.00           N
ATOM    442  H   ILE    40      29.950  41.610  23.440  1.00  0.00           H
ATOM    443  CA  ILE    40      31.370  41.360  24.900  1.00  0.00           C
ATOM    444  HA  ILE    40      32.420  41.590  25.040  1.00  0.00           H
ATOM    445  CB  ILE    40      30.560  42.260  25.920  1.00  0.00           C
ATOM    446  HB  ILE    40      29.570  41.810  25.950  1.00  0.00           H
ATOM    447  CG2 ILE    40      31.270  42.080  27.300  1.00  0.00           C
ATOM    448 1HG2 ILE    40      30.980  41.070  27.600  1.00  0.00           H
ATOM    449 2HG2 ILE    40      32.340  42.280  27.280  1.00  0.00           H
ATOM    450 3HG2 ILE    40      30.860  42.780  28.020  1.00  0.00           H
ATOM    451  CG1 ILE    40      30.460  43.790  25.460  1.00  0.00           C
ATOM    452 1HG1 ILE    40      30.110  43.880  24.440  1.00  0.00           H
ATOM    453 2HG1 ILE    40      31.450  44.250  25.480  1.00  0.00           H
ATOM    454  CD  ILE    40      29.660  44.670  26.380  1.00  0.00           C
ATOM    455  HD1 ILE    40      29.560  45.680  25.990  1.00  0.00           H
ATOM    456  HD2 ILE    40      28.660  44.260  26.370  1.00  0.00           H
ATOM    457  HD3 ILE    40      30.120  44.720  27.370  1.00  0.00           H
ATOM    458  C   ILE    40      31.240  39.790  25.300  1.00  0.00           C
ATOM    459  O   ILE    40      30.110  39.340  25.050  1.00  0.00           O
ATOM    460  N   MET    41      32.170  39.160  25.960  1.00  0.00           N
ATOM    461  H   MET    41      32.960  39.720  26.250  1.00  0.00           H
ATOM    462  CA  MET    41      31.940  37.900  26.620  1.00  0.00           C
ATOM    463  HA  MET    41      30.870  37.680  26.610  1.00  0.00           H
ATOM    464  CB  MET    41      32.710  36.780  25.860  1.00  0.00           C
ATOM    465  HB1 MET    41      32.890  35.920  26.510  1.00  0.00           H
ATOM    466  HB2 MET    41      33.670  37.120  25.480  1.00  0.00           H
ATOM    467  CG  MET    41      31.820  36.290  24.640  1.00  0.00           C
ATOM    468  HG1 MET    41      31.610  37.120  23.970  1.00  0.00           H
ATOM    469  HG2 MET    41      30.880  35.930  25.050  1.00  0.00           H
ATOM    470  SD  MET    41      32.570  35.050  23.530  1.00  0.00           S
ATOM    471  CE  MET    41      33.050  33.700  24.630  1.00  0.00           C
ATOM    472  HE1 MET    41      33.220  32.830  24.000  1.00  0.00           H
ATOM    473  HE2 MET    41      33.950  34.020  25.160  1.00  0.00           H
ATOM    474  HE3 MET    41      32.240  33.470  25.320  1.00  0.00           H
ATOM    475  C   MET    41      32.410  38.020  28.080  1.00  0.00           C
ATOM    476  O   MET    41      33.370  38.720  28.430  1.00  0.00           O
ATOM    477  N   GLY    42      31.860  37.200  28.870  1.00  0.00           N
ATOM    478  H   GLY    42      31.160  36.560  28.510  1.00  0.00           H
ATOM    479  CA  GLY    42      32.180  37.150  30.330  1.00  0.00           C
ATOM    480  HA1 GLY    42      31.630  38.020  30.710  1.00  0.00           H
ATOM    481  HA2 GLY    42      33.230  37.160  30.630  1.00  0.00           H
ATOM    482  C   GLY    42      31.560  35.980  31.020  1.00  0.00           C
ATOM    483  O   GLY    42      31.010  35.120  30.300  1.00  0.00           O
ATOM    484  N   TRP    43      31.740  35.880  32.350  1.00  0.00           N
ATOM    485  H   TRP    43      32.390  36.540  32.760  1.00  0.00           H
ATOM    486  CA  TRP    43      31.320  34.840  33.250  1.00  0.00           C
ATOM    487  HA  TRP    43      30.690  34.130  32.730  1.00  0.00           H
ATOM    488  CB  TRP    43      32.550  34.070  33.660  1.00  0.00           C
ATOM    489  HB1 TRP    43      32.270  33.370  34.450  1.00  0.00           H
ATOM    490  HB2 TRP    43      33.260  34.750  34.130  1.00  0.00           H
ATOM    491  CG  TRP    43      33.280  33.120  32.710  1.00  0.00           C
ATOM    492  CD1 TRP    43      34.390  33.470  32.020  1.00  0.00           C
ATOM    493  HD1 TRP    43      34.770  34.480  32.010  1.00  0.00           H
ATOM    494  NE1 TRP    43      34.830  32.370  31.360  1.00  0.00           N
ATOM    495  HE1 TRP    43      35.640  32.460  30.770  1.00  0.00           H
ATOM    496  CE2 TRP    43      33.990  31.320  31.530  1.00  0.00           C
ATOM    497  CZ2 TRP    43      34.060  29.960  31.090  1.00  0.00           C
ATOM    498  HZ2 TRP    43      34.950  29.680  30.550  1.00  0.00           H
ATOM    499  CH2 TRP    43      33.130  29.030  31.540  1.00  0.00           C
ATOM    500  HH2 TRP    43      33.210  28.000  31.230  1.00  0.00           H
ATOM    501  CZ3 TRP    43      32.130  29.410  32.380  1.00  0.00           C
ATOM    502  HZ3 TRP    43      31.500  28.660  32.850  1.00  0.00           H
ATOM    503  CE3 TRP    43      32.020  30.780  32.790  1.00  0.00           C
ATOM    504  HE3 TRP    43      31.320  31.100  33.550  1.00  0.00           H
ATOM    505  CD2 TRP    43      32.980  31.710  32.420  1.00  0.00           C
ATOM    506  C   TRP    43      30.560  35.380  34.460  1.00  0.00           C
ATOM    507  O   TRP    43      30.810  36.460  35.030  1.00  0.00           O
ATOM    508  N   PHE    44      29.630  34.570  34.920  1.00  0.00           N
ATOM    509  H   PHE    44      29.480  33.690  34.460  1.00  0.00           H
ATOM    510  CA  PHE    44      28.710  34.670  36.130  1.00  0.00           C
ATOM    511  HA  PHE    44      29.200  35.290  36.880  1.00  0.00           H
ATOM    512  CB  PHE    44      27.320  35.120  35.660  1.00  0.00           C
ATOM    513  HB1 PHE    44      26.590  35.220  36.470  1.00  0.00           H
ATOM    514  HB2 PHE    44      26.820  34.340  35.080  1.00  0.00           H
ATOM    515  CG  PHE    44      27.250  36.420  34.870  1.00  0.00           C
ATOM    516  CD1 PHE    44      27.590  36.560  33.520  1.00  0.00           C
ATOM    517  HD1 PHE    44      27.840  35.680  32.940  1.00  0.00           H
ATOM    518  CE1 PHE    44      27.510  37.750  32.910  1.00  0.00           C
ATOM    519  HE1 PHE    44      27.660  37.770  31.840  1.00  0.00           H
ATOM    520  CZ  PHE    44      27.170  38.920  33.570  1.00  0.00           C
ATOM    521  HZ  PHE    44      27.160  39.870  33.050  1.00  0.00           H
ATOM    522  CE2 PHE    44      26.900  38.850  34.920  1.00  0.00           C
ATOM    523  HE2 PHE    44      26.760  39.740  35.510  1.00  0.00           H
ATOM    524  CD2 PHE    44      26.910  37.560  35.530  1.00  0.00           C
ATOM    525  HD2 PHE    44      26.590  37.530  36.560  1.00  0.00           H
ATOM    526  C   PHE    44      28.630  33.310  36.820  1.00  0.00           C
ATOM    527  O   PHE    44      28.970  32.300  36.190  1.00  0.00           O
ATOM    528  N   ARG    45      28.090  33.260  38.040  1.00  0.00           N
ATOM    529  H   ARG    45      27.850  34.160  38.450  1.00  0.00           H
ATOM    530  CA  ARG    45      27.730  31.990  38.850  1.00  0.00           C
ATOM    531  HA  ARG    45      27.540  31.210  38.110  1.00  0.00           H
ATOM    532  CB  ARG    45      29.040  31.650  39.660  1.00  0.00           C
ATOM    533  HB1 ARG    45      29.930  31.680  39.040  1.00  0.00           H
ATOM    534  HB2 ARG    45      28.970  30.590  39.910  1.00  0.00           H
ATOM    535  CG  ARG    45      29.220  32.530  40.880  1.00  0.00           C
ATOM    536  HG1 ARG    45      28.520  32.250  41.660  1.00  0.00           H
ATOM    537  HG2 ARG    45      29.110  33.600  40.730  1.00  0.00           H
ATOM    538  CD  ARG    45      30.630  32.410  41.530  1.00  0.00           C
ATOM    539  HD1 ARG    45      31.370  32.660  40.770  1.00  0.00           H
ATOM    540  HD2 ARG    45      30.840  31.400  41.870  1.00  0.00           H
ATOM    541  NE  ARG    45      30.810  33.410  42.640  1.00  0.00           N
ATOM    542  HE  ARG    45      29.970  33.890  42.930  1.00  0.00           H
ATOM    543  CZ  ARG    45      31.940  33.630  43.350  1.00  0.00           C
ATOM    544  NH1 ARG    45      32.930  32.800  43.280  1.00  0.00           N
ATOM    545 1HH1 ARG    45      32.890  31.970  42.700  1.00  0.00           H
ATOM    546 2HH1 ARG    45      33.590  32.840  44.040  1.00  0.00           H
ATOM    547  NH2 ARG    45      32.170  34.680  44.090  1.00  0.00           N
ATOM    548 1HH2 ARG    45      31.380  35.290  44.260  1.00  0.00           H
ATOM    549 2HH2 ARG    45      32.920  34.710  44.770  1.00  0.00           H
ATOM    550  C   ARG    45      26.500  32.080  39.780  1.00  0.00           C
ATOM    551  O   ARG    45      26.020  33.210  40.070  1.00  0.00           O
ATOM    552  N   GLN    46      26.130  30.910  40.320  1.00  0.00           N
ATOM    553  H   GLN    46      26.520  30.090  39.890  1.00  0.00           H
ATOM    554  CA  GLN    46      24.940  30.730  41.040  1.00  0.00           C
ATOM    555  HA  GLN    46      24.730  31.550  41.710  1.00  0.00           H
ATOM    556  CB  GLN    46      23.750  30.520  40.100  1.00  0.00           C
ATOM    557  HB1 GLN    46      23.800  29.480  39.790  1.00  0.00           H
ATOM    558  HB2 GLN    46      23.880  31.190  39.250  1.00  0.00           H
ATOM    559  CG  GLN    46      22.360  30.700  40.740  1.00  0.00           C
ATOM    560  HG1 GLN    46      22.360  31.650  41.270  1.00  0.00           H
ATOM    561  HG2 GLN    46      22.310  29.910  41.490  1.00  0.00           H
ATOM    562  CD  GLN    46      21.170  30.690  39.800  1.00  0.00           C
ATOM    563  OE1 GLN    46      21.140  31.120  38.610  1.00  0.00           O
ATOM    564  NE2 GLN    46      20.070  30.360  40.390  1.00  0.00           N
ATOM    565 1HE2 GLN    46      20.050  30.030  41.350  1.00  0.00           H
ATOM    566 2HE2 GLN    46      19.190  30.410  39.890  1.00  0.00           H
ATOM    567  C   GLN    46      25.070  29.470  41.920  1.00  0.00           C
ATOM    568  O   GLN    46      25.660  28.420  41.540  1.00  0.00           O
ATOM    569  N   ALA    47      24.460  29.540  43.090  1.00  0.00           N
ATOM    570  H   ALA    47      24.080  30.410  43.430  1.00  0.00           H
ATOM    571  CA  ALA    47      24.220  28.400  44.060  1.00  0.00           C
ATOM    572  HA  ALA    47      24.420  27.410  43.650  1.00  0.00           H
ATOM    573  CB  ALA    47      25.150  28.580  45.310  1.00  0.00           C
ATOM    574  HB1 ALA    47      26.230  28.590  45.170  1.00  0.00           H
ATOM    575  HB2 ALA    47      25.080  29.520  45.850  1.00  0.00           H
ATOM    576  HB3 ALA    47      24.930  27.810  46.040  1.00  0.00           H
ATOM    577  C   ALA    47      22.740  28.460  44.510  1.00  0.00           C
ATOM    578  O   ALA    47      22.130  29.560  44.700  1.00  0.00           O
ATOM    579  N   PRO    48      22.080  27.320  44.870  1.00  0.00           N
ATOM    580  CD  PRO    48      22.710  26.010  44.730  1.00  0.00           C
ATOM    581  HD1 PRO    48      23.420  25.940  45.560  1.00  0.00           H
ATOM    582  HD2 PRO    48      23.160  25.800  43.760  1.00  0.00           H
ATOM    583  CG  PRO    48      21.470  25.100  44.900  1.00  0.00           C
ATOM    584  HG1 PRO    48      21.780  24.140  45.290  1.00  0.00           H
ATOM    585  HG2 PRO    48      20.970  25.030  43.930  1.00  0.00           H
ATOM    586  CB  PRO    48      20.590  25.800  45.890  1.00  0.00           C
ATOM    587  HB1 PRO    48      20.940  25.590  46.900  1.00  0.00           H
ATOM    588  HB2 PRO    48      19.570  25.450  45.690  1.00  0.00           H
ATOM    589  CA  PRO    48      20.730  27.280  45.520  1.00  0.00           C
ATOM    590  HA  PRO    48      19.990  27.590  44.780  1.00  0.00           H
ATOM    591  C   PRO    48      20.650  28.180  46.710  1.00  0.00           C
ATOM    592  O   PRO    48      21.600  28.110  47.560  1.00  0.00           O
ATOM    593  N   GLY    49      19.560  28.960  46.820  1.00  0.00           N
ATOM    594  H   GLY    49      18.820  28.980  46.130  1.00  0.00           H
ATOM    595  CA  GLY    49      19.550  29.960  47.860  1.00  0.00           C
ATOM    596  HA1 GLY    49      20.000  29.740  48.830  1.00  0.00           H
ATOM    597  HA2 GLY    49      18.490  30.200  47.980  1.00  0.00           H
ATOM    598  C   GLY    49      20.180  31.350  47.430  1.00  0.00           C
ATOM    599  O   GLY    49      20.350  32.210  48.300  1.00  0.00           O
ATOM    600  N   ARG    50      20.520  31.680  46.160  1.00  0.00           N
ATOM    601  H   ARG    50      20.280  31.000  45.460  1.00  0.00           H
ATOM    602  CA  ARG    50      21.160  32.940  45.770  1.00  0.00           C
ATOM    603  HA  ARG    50      20.800  33.740  46.420  1.00  0.00           H
ATOM    604  CB  ARG    50      22.710  32.920  45.980  1.00  0.00           C
ATOM    605  HB1 ARG    50      23.150  33.790  45.500  1.00  0.00           H
ATOM    606  HB2 ARG    50      23.210  32.060  45.530  1.00  0.00           H
ATOM    607  CG  ARG    50      23.140  32.800  47.440  1.00  0.00           C
ATOM    608  HG1 ARG    50      22.920  31.770  47.720  1.00  0.00           H
ATOM    609  HG2 ARG    50      22.600  33.470  48.110  1.00  0.00           H
ATOM    610  CD  ARG    50      24.640  33.130  47.650  1.00  0.00           C
ATOM    611  HD1 ARG    50      25.130  32.410  46.990  1.00  0.00           H
ATOM    612  HD2 ARG    50      24.890  32.960  48.690  1.00  0.00           H
ATOM    613  NE  ARG    50      24.950  34.510  47.280  1.00  0.00           N
ATOM    614  HE  ARG    50      25.440  34.640  46.400  1.00  0.00           H
ATOM    615  CZ  ARG    50      24.750  35.620  47.860  1.00  0.00           C
ATOM    616  NH1 ARG    50      24.180  35.700  49.040  1.00  0.00           N
ATOM    617 1HH1 ARG    50      24.040  34.840  49.550  1.00  0.00           H
ATOM    618 2HH1 ARG    50      24.010  36.630  49.390  1.00  0.00           H
ATOM    619  NH2 ARG    50      25.090  36.720  47.330  1.00  0.00           N
ATOM    620 1HH2 ARG    50      25.570  36.780  46.440  1.00  0.00           H
ATOM    621 2HH2 ARG    50      24.840  37.590  47.770  1.00  0.00           H
ATOM    622  C   ARG    50      20.880  33.170  44.330  1.00  0.00           C
ATOM    623  O   ARG    50      20.760  32.260  43.540  1.00  0.00           O
ATOM    624  N   GLU    51      20.840  34.410  43.900  1.00  0.00           N
ATOM    625  H   GLU    51      21.180  35.160  44.490  1.00  0.00           H
ATOM    626  CA  GLU    51      20.620  34.800  42.540  1.00  0.00           C
ATOM    627  HA  GLU    51      19.870  34.090  42.180  1.00  0.00           H
ATOM    628  CB  GLU    51      19.940  36.190  42.570  1.00  0.00           C
ATOM    629  HB1 GLU    51      19.810  36.390  41.510  1.00  0.00           H
ATOM    630  HB2 GLU    51      20.580  37.000  42.940  1.00  0.00           H
ATOM    631  CG  GLU    51      18.530  36.190  43.180  1.00  0.00           C
ATOM    632  HG1 GLU    51      18.610  35.900  44.220  1.00  0.00           H
ATOM    633  HG2 GLU    51      17.870  35.400  42.830  1.00  0.00           H
ATOM    634  CD  GLU    51      17.910  37.520  43.000  1.00  0.00           C
ATOM    635  OE1 GLU    51      17.150  37.710  42.000  1.00  0.00           O
ATOM    636  OE2 GLU    51      18.160  38.330  43.880  1.00  0.00           O
ATOM    637  C   GLU    51      21.880  34.660  41.690  1.00  0.00           C
ATOM    638  O   GLU    51      23.010  34.520  42.260  1.00  0.00           O
ATOM    639  N   ARG    52      21.760  34.620  40.330  1.00  0.00           N
ATOM    640  H   ARG    52      20.890  34.900  39.900  1.00  0.00           H
ATOM    641  CA  ARG    52      22.970  34.620  39.480  1.00  0.00           C
ATOM    642  HA  ARG    52      23.590  33.840  39.910  1.00  0.00           H
ATOM    643  CB  ARG    52      22.620  34.390  38.040  1.00  0.00           C
ATOM    644  HB1 ARG    52      22.010  35.210  37.680  1.00  0.00           H
ATOM    645  HB2 ARG    52      22.040  33.460  37.970  1.00  0.00           H
ATOM    646  CG  ARG    52      23.840  34.250  37.190  1.00  0.00           C
ATOM    647  HG1 ARG    52      24.530  33.500  37.560  1.00  0.00           H
ATOM    648  HG2 ARG    52      24.360  35.200  37.310  1.00  0.00           H
ATOM    649  CD  ARG    52      23.460  33.880  35.770  1.00  0.00           C
ATOM    650  HD1 ARG    52      23.070  32.860  35.770  1.00  0.00           H
ATOM    651  HD2 ARG    52      24.410  33.910  35.220  1.00  0.00           H
ATOM    652  NE  ARG    52      22.460  34.770  35.190  1.00  0.00           N
ATOM    653  HE  ARG    52      22.120  35.580  35.680  1.00  0.00           H
ATOM    654  CZ  ARG    52      21.710  34.420  34.160  1.00  0.00           C
ATOM    655  NH1 ARG    52      21.790  33.390  33.430  1.00  0.00           N
ATOM    656 1HH1 ARG    52      22.310  32.620  33.820  1.00  0.00           H
ATOM    657 2HH1 ARG    52      21.040  33.070  32.830  1.00  0.00           H
ATOM    658  NH2 ARG    52      20.710  35.200  33.810  1.00  0.00           N
ATOM    659 1HH2 ARG    52      20.640  36.120  34.220  1.00  0.00           H
ATOM    660 2HH2 ARG    52      20.050  35.020  33.070  1.00  0.00           H
ATOM    661  C   ARG    52      23.710  35.910  39.800  1.00  0.00           C
ATOM    662  O   ARG    52      23.050  36.950  39.660  1.00  0.00           O
ATOM    663  N   GLU    53      25.020  35.870  40.090  1.00  0.00           N
ATOM    664  H   GLU    53      25.460  34.970  40.140  1.00  0.00           H
ATOM    665  CA  GLU    53      25.820  37.030  40.290  1.00  0.00           C
ATOM    666  HA  GLU    53      25.220  37.870  39.940  1.00  0.00           H
ATOM    667  CB  GLU    53      25.960  37.170  41.860  1.00  0.00           C
ATOM    668  HB1 GLU    53      25.000  37.190  42.370  1.00  0.00           H
ATOM    669  HB2 GLU    53      26.340  38.170  42.050  1.00  0.00           H
ATOM    670  CG  GLU    53      26.920  36.170  42.460  1.00  0.00           C
ATOM    671  HG1 GLU    53      27.840  36.240  41.880  1.00  0.00           H
ATOM    672  HG2 GLU    53      26.460  35.190  42.390  1.00  0.00           H
ATOM    673  CD  GLU    53      27.120  36.410  43.970  1.00  0.00           C
ATOM    674  OE1 GLU    53      26.380  35.780  44.800  1.00  0.00           O
ATOM    675  OE2 GLU    53      28.040  37.140  44.270  1.00  0.00           O
ATOM    676  C   GLU    53      27.170  37.060  39.540  1.00  0.00           C
ATOM    677  O   GLU    53      27.470  36.210  38.750  1.00  0.00           O
ATOM    678  N   PHE    54      27.910  38.140  39.730  1.00  0.00           N
ATOM    679  H   PHE    54      27.500  38.900  40.260  1.00  0.00           H
ATOM    680  CA  PHE    54      29.000  38.480  38.760  1.00  0.00           C
ATOM    681  HA  PHE    54      28.740  38.010  37.810  1.00  0.00           H
ATOM    682  CB  PHE    54      29.070  40.010  38.500  1.00  0.00           C
ATOM    683  HB1 PHE    54      29.250  40.400  39.500  1.00  0.00           H
ATOM    684  HB2 PHE    54      28.130  40.280  38.030  1.00  0.00           H
ATOM    685  CG  PHE    54      30.210  40.460  37.510  1.00  0.00           C
ATOM    686  CD1 PHE    54      30.130  40.300  36.100  1.00  0.00           C
ATOM    687  HD1 PHE    54      29.210  39.910  35.680  1.00  0.00           H
ATOM    688  CE1 PHE    54      31.160  40.660  35.310  1.00  0.00           C
ATOM    689  HE1 PHE    54      31.090  40.530  34.240  1.00  0.00           H
ATOM    690  CZ  PHE    54      32.300  41.250  35.810  1.00  0.00           C
ATOM    691  HZ  PHE    54      33.140  41.510  35.190  1.00  0.00           H
ATOM    692  CE2 PHE    54      32.420  41.450  37.240  1.00  0.00           C
ATOM    693  HE2 PHE    54      33.280  41.910  37.710  1.00  0.00           H
ATOM    694  CD2 PHE    54      31.290  41.070  38.030  1.00  0.00           C
ATOM    695  HD2 PHE    54      31.330  41.230  39.100  1.00  0.00           H
ATOM    696  C   PHE    54      30.430  37.940  39.170  1.00  0.00           C
ATOM    697  O   PHE    54      30.730  37.750  40.360  1.00  0.00           O
ATOM    698  N   VAL    55      31.390  37.830  38.230  1.00  0.00           N
ATOM    699  H   VAL    55      31.180  38.180  37.310  1.00  0.00           H
ATOM    700  CA  VAL    55      32.750  37.350  38.510  1.00  0.00           C
ATOM    701  HA  VAL    55      33.010  37.650  39.520  1.00  0.00           H
ATOM    702  CB  VAL    55      32.900  35.830  38.290  1.00  0.00           C
ATOM    703  HB  VAL    55      32.480  35.570  37.320  1.00  0.00           H
ATOM    704  CG1 VAL    55      34.320  35.310  38.450  1.00  0.00           C
ATOM    705 1HG1 VAL    55      34.640  34.810  37.530  1.00  0.00           H
ATOM    706 2HG1 VAL    55      35.020  36.060  38.810  1.00  0.00           H
ATOM    707 3HG1 VAL    55      34.240  34.540  39.210  1.00  0.00           H
ATOM    708  CG2 VAL    55      31.950  35.080  39.260  1.00  0.00           C
ATOM    709 1HG2 VAL    55      30.910  35.310  39.020  1.00  0.00           H
ATOM    710 2HG2 VAL    55      32.050  34.000  39.190  1.00  0.00           H
ATOM    711 3HG2 VAL    55      32.200  35.350  40.280  1.00  0.00           H
ATOM    712  C   VAL    55      33.860  38.040  37.750  1.00  0.00           C
ATOM    713  O   VAL    55      34.800  38.620  38.410  1.00  0.00           O
ATOM    714  N   ALA    56      33.740  38.050  36.440  1.00  0.00           N
ATOM    715  H   ALA    56      32.900  37.730  36.000  1.00  0.00           H
ATOM    716  CA  ALA    56      34.870  38.550  35.540  1.00  0.00           C
ATOM    717  HA  ALA    56      35.180  39.560  35.810  1.00  0.00           H
ATOM    718  CB  ALA    56      35.990  37.450  35.550  1.00  0.00           C
ATOM    719  HB1 ALA    56      36.110  37.090  36.570  1.00  0.00           H
ATOM    720  HB2 ALA    56      35.580  36.540  35.110  1.00  0.00           H
ATOM    721  HB3 ALA    56      36.880  37.860  35.080  1.00  0.00           H
ATOM    722  C   ALA    56      34.290  38.620  34.120  1.00  0.00           C
ATOM    723  O   ALA    56      33.340  37.820  33.780  1.00  0.00           O
ATOM    724  N   SER    57      34.590  39.580  33.250  1.00  0.00           N
ATOM    725  H   SER    57      35.250  40.230  33.650  1.00  0.00           H
ATOM    726  CA  SER    57      34.180  39.830  31.830  1.00  0.00           C
ATOM    727  HA  SER    57      34.050  38.890  31.310  1.00  0.00           H
ATOM    728  CB  SER    57      32.810  40.590  31.740  1.00  0.00           C
ATOM    729  HB1 SER    57      32.020  39.990  32.190  1.00  0.00           H
ATOM    730  HB2 SER    57      32.690  40.810  30.680  1.00  0.00           H
ATOM    731  OG  SER    57      32.940  41.780  32.560  1.00  0.00           O
ATOM    732  HG  SER    57      32.070  42.110  32.800  1.00  0.00           H
ATOM    733  C   SER    57      35.270  40.510  30.990  1.00  0.00           C
ATOM    734  O   SER    57      36.060  41.250  31.550  1.00  0.00           O
ATOM    735  N   ILE    58      35.240  40.420  29.670  1.00  0.00           N
ATOM    736  H   ILE    58      34.480  39.910  29.240  1.00  0.00           H
ATOM    737  CA  ILE    58      36.260  40.940  28.750  1.00  0.00           C
ATOM    738  HA  ILE    58      36.910  41.650  29.260  1.00  0.00           H
ATOM    739  CB  ILE    58      37.380  39.910  28.600  1.00  0.00           C
ATOM    740  HB  ILE    58      37.800  39.690  29.580  1.00  0.00           H
ATOM    741  CG2 ILE    58      36.860  38.580  28.030  1.00  0.00           C
ATOM    742 1HG2 ILE    58      36.660  38.680  26.960  1.00  0.00           H
ATOM    743 2HG2 ILE    58      37.500  37.730  28.270  1.00  0.00           H
ATOM    744 3HG2 ILE    58      35.850  38.360  28.360  1.00  0.00           H
ATOM    745  CG1 ILE    58      38.650  40.330  27.890  1.00  0.00           C
ATOM    746 1HG1 ILE    58      38.960  41.280  28.310  1.00  0.00           H
ATOM    747 2HG1 ILE    58      38.330  40.470  26.860  1.00  0.00           H
ATOM    748  CD  ILE    58      39.900  39.390  27.960  1.00  0.00           C
ATOM    749  HD1 ILE    58      39.640  38.410  27.560  1.00  0.00           H
ATOM    750  HD2 ILE    58      40.710  39.780  27.360  1.00  0.00           H
ATOM    751  HD3 ILE    58      40.100  39.280  29.030  1.00  0.00           H
ATOM    752  C   ILE    58      35.760  41.450  27.360  1.00  0.00           C
ATOM    753  O   ILE    58      35.060  40.720  26.580  1.00  0.00           O
ATOM    754  N   LYS    59      36.090  42.700  27.110  1.00  0.00           N
ATOM    755  H   LYS    59      36.690  43.150  27.790  1.00  0.00           H
ATOM    756  CA  LYS    59      35.890  43.410  25.860  1.00  0.00           C
ATOM    757  HA  LYS    59      34.850  43.290  25.560  1.00  0.00           H
ATOM    758  CB  LYS    59      36.200  44.880  26.080  1.00  0.00           C
ATOM    759  HB1 LYS    59      36.400  45.380  25.130  1.00  0.00           H
ATOM    760  HB2 LYS    59      37.090  45.090  26.670  1.00  0.00           H
ATOM    761  CG  LYS    59      35.000  45.540  26.830  1.00  0.00           C
ATOM    762  HG1 LYS    59      34.830  45.020  27.770  1.00  0.00           H
ATOM    763  HG2 LYS    59      34.060  45.520  26.270  1.00  0.00           H
ATOM    764  CD  LYS    59      35.430  46.950  27.260  1.00  0.00           C
ATOM    765  HD1 LYS    59      35.800  47.510  26.400  1.00  0.00           H
ATOM    766  HD2 LYS    59      36.210  46.790  28.000  1.00  0.00           H
ATOM    767  CE  LYS    59      34.260  47.690  27.980  1.00  0.00           C
ATOM    768  HE1 LYS    59      33.800  46.980  28.670  1.00  0.00           H
ATOM    769  HE2 LYS    59      33.540  48.080  27.260  1.00  0.00           H
ATOM    770  NZ  LYS    59      34.690  48.790  28.760  1.00  0.00           N
ATOM    771  HZ1 LYS    59      34.390  48.620  29.710  1.00  0.00           H
ATOM    772  HZ2 LYS    59      35.680  48.990  28.730  1.00  0.00           H
ATOM    773  HZ3 LYS    59      34.270  49.680  28.550  1.00  0.00           H
ATOM    774  C   LYS    59      36.720  42.860  24.710  1.00  0.00           C
ATOM    775  O   LYS    59      37.790  42.230  24.920  1.00  0.00           O
ATOM    776  N   TRP    60      36.240  43.050  23.440  1.00  0.00           N
ATOM    777  H   TRP    60      35.330  43.480  23.370  1.00  0.00           H
ATOM    778  CA  TRP    60      36.830  42.460  22.290  1.00  0.00           C
ATOM    779  HA  TRP    60      36.690  41.400  22.500  1.00  0.00           H
ATOM    780  CB  TRP    60      35.960  42.800  21.070  1.00  0.00           C
ATOM    781  HB1 TRP    60      34.980  42.370  21.280  1.00  0.00           H
ATOM    782  HB2 TRP    60      36.390  42.300  20.200  1.00  0.00           H
ATOM    783  CG  TRP    60      35.800  44.270  20.670  1.00  0.00           C
ATOM    784  CD1 TRP    60      34.920  45.170  21.090  1.00  0.00           C
ATOM    785  HD1 TRP    60      34.170  44.980  21.840  1.00  0.00           H
ATOM    786  NE1 TRP    60      35.130  46.380  20.510  1.00  0.00           N
ATOM    787  HE1 TRP    60      34.710  47.220  20.880  1.00  0.00           H
ATOM    788  CE2 TRP    60      36.330  46.390  19.790  1.00  0.00           C
ATOM    789  CZ2 TRP    60      37.120  47.370  19.150  1.00  0.00           C
ATOM    790  HZ2 TRP    60      36.730  48.380  19.080  1.00  0.00           H
ATOM    791  CH2 TRP    60      38.300  46.970  18.560  1.00  0.00           C
ATOM    792  HH2 TRP    60      38.840  47.730  18.010  1.00  0.00           H
ATOM    793  CZ3 TRP    60      38.620  45.590  18.550  1.00  0.00           C
ATOM    794  HZ3 TRP    60      39.480  45.290  17.960  1.00  0.00           H
ATOM    795  CE3 TRP    60      37.870  44.630  19.180  1.00  0.00           C
ATOM    796  HE3 TRP    60      38.020  43.590  18.940  1.00  0.00           H
ATOM    797  CD2 TRP    60      36.690  45.030  19.850  1.00  0.00           C
ATOM    798  C   TRP    60      38.330  42.810  22.060  1.00  0.00           C
ATOM    799  O   TRP    60      38.850  42.060  21.220  1.00  0.00           O
ATOM    800  N   ALA    61      39.050  43.690  22.760  1.00  0.00           N
ATOM    801  H   ALA    61      38.540  44.230  23.440  1.00  0.00           H
ATOM    802  CA  ALA    61      40.480  43.870  22.480  1.00  0.00           C
ATOM    803  HA  ALA    61      40.800  43.130  21.750  1.00  0.00           H
ATOM    804  CB  ALA    61      40.590  45.260  21.800  1.00  0.00           C
ATOM    805  HB1 ALA    61      40.550  46.080  22.520  1.00  0.00           H
ATOM    806  HB2 ALA    61      41.610  45.290  21.410  1.00  0.00           H
ATOM    807  HB3 ALA    61      39.920  45.490  20.980  1.00  0.00           H
ATOM    808  C   ALA    61      41.260  43.830  23.840  1.00  0.00           C
ATOM    809  O   ALA    61      42.410  44.280  23.910  1.00  0.00           O
ATOM    810  N   GLY    65      40.590  43.210  24.840  1.00  0.00           N
ATOM    811  H   GLY    65      39.590  43.060  24.800  1.00  0.00           H
ATOM    812  CA  GLY    65      41.190  42.670  26.040  1.00  0.00           C
ATOM    813  HA1 GLY    65      42.270  42.580  25.870  1.00  0.00           H
ATOM    814  HA2 GLY    65      40.770  41.680  26.240  1.00  0.00           H
ATOM    815  C   GLY    65      41.190  43.540  27.260  1.00  0.00           C
ATOM    816  O   GLY    65      41.900  43.300  28.240  1.00  0.00           O
ATOM    817  N   ASP    66      40.380  44.600  27.290  1.00  0.00           N
ATOM    818  H   ASP    66      39.870  44.960  26.490  1.00  0.00           H
ATOM    819  CA  ASP    66      40.010  45.260  28.560  1.00  0.00           C
ATOM    820  HA  ASP    66      40.960  45.310  29.090  1.00  0.00           H
ATOM    821  CB  ASP    66      39.510  46.670  28.470  1.00  0.00           C
ATOM    822  HB1 ASP    66      39.470  47.090  29.470  1.00  0.00           H
ATOM    823  HB2 ASP    66      38.540  46.710  27.970  1.00  0.00           H
ATOM    824  CG  ASP    66      40.420  47.600  27.690  1.00  0.00           C
ATOM    825  OD1 ASP    66      41.540  47.240  27.250  1.00  0.00           O
ATOM    826  OD2 ASP    66      39.970  48.700  27.430  1.00  0.00           O
ATOM    827  C   ASP    66      39.120  44.440  29.550  1.00  0.00           C
ATOM    828  O   ASP    66      38.140  43.820  29.100  1.00  0.00           O
ATOM    829  N   ARG    67      39.570  44.340  30.800  1.00  0.00           N
ATOM    830  H   ARG    67      40.360  44.920  31.040  1.00  0.00           H
ATOM    831  CA  ARG    67      39.170  43.280  31.790  1.00  0.00           C
ATOM    832  HA  ARG    67      38.400  42.690  31.290  1.00  0.00           H
ATOM    833  CB  ARG    67      40.340  42.340  32.140  1.00  0.00           C
ATOM    834  HB1 ARG    67      40.010  41.650  32.910  1.00  0.00           H
ATOM    835  HB2 ARG    67      41.230  42.840  32.520  1.00  0.00           H
ATOM    836  CG  ARG    67      40.700  41.450  30.930  1.00  0.00           C
ATOM    837  HG1 ARG    67      40.740  42.070  30.040  1.00  0.00           H
ATOM    838  HG2 ARG    67      40.010  40.610  30.840  1.00  0.00           H
ATOM    839  CD  ARG    67      42.100  40.860  31.140  1.00  0.00           C
ATOM    840  HD1 ARG    67      42.230  40.180  30.310  1.00  0.00           H
ATOM    841  HD2 ARG    67      42.090  40.350  32.100  1.00  0.00           H
ATOM    842  NE  ARG    67      43.140  41.850  31.020  1.00  0.00           N
ATOM    843  HE  ARG    67      42.880  42.600  30.400  1.00  0.00           H
ATOM    844  CZ  ARG    67      44.340  41.790  31.530  1.00  0.00           C
ATOM    845  NH1 ARG    67      44.840  40.740  32.180  1.00  0.00           N
ATOM    846 1HH1 ARG    67      44.350  39.860  32.130  1.00  0.00           H
ATOM    847 2HH1 ARG    67      45.810  40.540  32.350  1.00  0.00           H
ATOM    848  NH2 ARG    67      45.260  42.690  31.200  1.00  0.00           N
ATOM    849 1HH2 ARG    67      45.000  43.520  30.690  1.00  0.00           H
ATOM    850 2HH2 ARG    67      46.180  42.630  31.610  1.00  0.00           H
ATOM    851  C   ARG    67      38.510  43.910  33.060  1.00  0.00           C
ATOM    852  O   ARG    67      39.030  44.790  33.660  1.00  0.00           O
ATOM    853  N   THR    68      37.430  43.320  33.490  1.00  0.00           N
ATOM    854  H   THR    68      37.030  42.540  32.990  1.00  0.00           H
ATOM    855  CA  THR    68      36.620  43.730  34.600  1.00  0.00           C
ATOM    856  HA  THR    68      37.160  44.460  35.200  1.00  0.00           H
ATOM    857  CB  THR    68      35.240  44.270  34.110  1.00  0.00           C
ATOM    858  HB  THR    68      34.770  43.450  33.570  1.00  0.00           H
ATOM    859  CG2 THR    68      34.310  44.700  35.290  1.00  0.00           C
ATOM    860 1HG2 THR    68      34.840  45.300  36.020  1.00  0.00           H
ATOM    861 2HG2 THR    68      33.530  45.370  34.920  1.00  0.00           H
ATOM    862 3HG2 THR    68      33.910  43.820  35.790  1.00  0.00           H
ATOM    863  OG1 THR    68      35.430  45.370  33.240  1.00  0.00           O
ATOM    864  HG1 THR    68      35.720  44.910  32.450  1.00  0.00           H
ATOM    865  C   THR    68      36.350  42.440  35.440  1.00  0.00           C
ATOM    866  O   THR    68      36.210  41.330  34.890  1.00  0.00           O
ATOM    867  N   TYR    69      36.310  42.680  36.800  1.00  0.00           N
ATOM    868  H   TYR    69      36.290  43.650  37.070  1.00  0.00           H
ATOM    869  CA  TYR    69      36.420  41.690  37.850  1.00  0.00           C
ATOM    870  HA  TYR    69      36.130  40.700  37.510  1.00  0.00           H
ATOM    871  CB  TYR    69      37.830  41.510  38.370  1.00  0.00           C
ATOM    872  HB1 TYR    69      37.720  40.850  39.230  1.00  0.00           H
ATOM    873  HB2 TYR    69      38.190  42.440  38.810  1.00  0.00           H
ATOM    874  CG  TYR    69      38.790  41.010  37.350  1.00  0.00           C
ATOM    875  CD1 TYR    69      39.840  41.830  36.830  1.00  0.00           C
ATOM    876  HD1 TYR    69      39.830  42.860  37.180  1.00  0.00           H
ATOM    877  CE1 TYR    69      40.760  41.340  35.890  1.00  0.00           C
ATOM    878  HE1 TYR    69      41.480  42.020  35.460  1.00  0.00           H
ATOM    879  CZ  TYR    69      40.650  40.010  35.430  1.00  0.00           C
ATOM    880  OH  TYR    69      41.520  39.500  34.520  1.00  0.00           O
ATOM    881  HH  TYR    69      42.390  39.900  34.440  1.00  0.00           H
ATOM    882  CE2 TYR    69      39.550  39.200  35.850  1.00  0.00           C
ATOM    883  HE2 TYR    69      39.490  38.170  35.540  1.00  0.00           H
ATOM    884  CD2 TYR    69      38.680  39.730  36.820  1.00  0.00           C
ATOM    885  HD2 TYR    69      37.940  38.990  37.080  1.00  0.00           H
ATOM    886  C   TYR    69      35.490  42.120  38.970  1.00  0.00           C
ATOM    887  O   TYR    69      35.080  43.290  39.080  1.00  0.00           O
ATOM    888  N   GLY    70      34.990  41.120  39.760  1.00  0.00           N
ATOM    889  H   GLY    70      35.140  40.190  39.400  1.00  0.00           H
ATOM    890  CA  GLY    70      33.880  41.280  40.680  1.00  0.00           C
ATOM    891  HA1 GLY    70      33.620  40.280  41.020  1.00  0.00           H
ATOM    892  HA2 GLY    70      33.030  41.790  40.210  1.00  0.00           H
ATOM    893  C   GLY    70      34.150  42.070  41.960  1.00  0.00           C
ATOM    894  O   GLY    70      35.150  42.690  42.260  1.00  0.00           O
ATOM    895  N   THR    71      33.110  42.010  42.770  1.00  0.00           N
ATOM    896  H   THR    71      32.330  41.470  42.440  1.00  0.00           H
ATOM    897  CA  THR    71      32.990  42.830  44.030  1.00  0.00           C
ATOM    898  HA  THR    71      33.620  43.700  43.860  1.00  0.00           H
ATOM    899  CB  THR    71      31.570  43.250  44.310  1.00  0.00           C
ATOM    900  HB  THR    71      30.890  42.410  44.410  1.00  0.00           H
ATOM    901  CG2 THR    71      31.370  44.000  45.640  1.00  0.00           C
ATOM    902 1HG2 THR    71      32.240  44.600  45.900  1.00  0.00           H
ATOM    903 2HG2 THR    71      30.500  44.660  45.650  1.00  0.00           H
ATOM    904 3HG2 THR    71      31.290  43.310  46.480  1.00  0.00           H
ATOM    905  OG1 THR    71      30.970  44.150  43.420  1.00  0.00           O
ATOM    906  HG1 THR    71      30.020  44.010  43.500  1.00  0.00           H
ATOM    907  C   THR    71      33.610  42.080  45.180  1.00  0.00           C
ATOM    908  O   THR    71      33.310  40.860  45.250  1.00  0.00           O
ATOM    909  N   ASP    72      34.380  42.700  45.970  1.00  0.00           N
ATOM    910  H   ASP    72      34.600  43.670  45.760  1.00  0.00           H
ATOM    911  CA  ASP    72      35.060  42.170  47.150  1.00  0.00           C
ATOM    912  HA  ASP    72      35.790  42.930  47.460  1.00  0.00           H
ATOM    913  CB  ASP    72      34.100  41.960  48.350  1.00  0.00           C
ATOM    914  HB1 ASP    72      34.680  41.780  49.260  1.00  0.00           H
ATOM    915  HB2 ASP    72      33.540  41.050  48.180  1.00  0.00           H
ATOM    916  CG  ASP    72      33.140  43.110  48.570  1.00  0.00           C
ATOM    917  OD1 ASP    72      33.550  44.280  48.720  1.00  0.00           O
ATOM    918  OD2 ASP    72      31.920  42.780  48.730  1.00  0.00           O
ATOM    919  C   ASP    72      35.960  40.940  46.970  1.00  0.00           C
ATOM    920  O   ASP    72      37.210  40.990  47.180  1.00  0.00           O
ATOM    921  N   SER    73      35.380  39.740  46.710  1.00  0.00           N
ATOM    922  H   SER    73      34.370  39.790  46.600  1.00  0.00           H
ATOM    923  CA  SER    73      36.160  38.520  46.870  1.00  0.00           C
ATOM    924  HA  SER    73      36.880  38.640  47.680  1.00  0.00           H
ATOM    925  CB  SER    73      35.250  37.390  47.500  1.00  0.00           C
ATOM    926  HB1 SER    73      35.820  36.470  47.610  1.00  0.00           H
ATOM    927  HB2 SER    73      34.400  37.120  46.880  1.00  0.00           H
ATOM    928  OG  SER    73      34.810  37.790  48.780  1.00  0.00           O
ATOM    929  HG  SER    73      33.910  38.140  48.760  1.00  0.00           H
ATOM    930  C   SER    73      36.950  38.000  45.680  1.00  0.00           C
ATOM    931  O   SER    73      37.220  36.770  45.560  1.00  0.00           O
ATOM    932  N   VAL    74      37.150  38.870  44.640  1.00  0.00           N
ATOM    933  H   VAL    74      37.000  39.860  44.760  1.00  0.00           H
ATOM    934  CA  VAL    74      37.270  38.410  43.220  1.00  0.00           C
ATOM    935  HA  VAL    74      37.290  37.320  43.160  1.00  0.00           H
ATOM    936  CB  VAL    74      35.960  38.740  42.480  1.00  0.00           C
ATOM    937  HB  VAL    74      35.870  39.830  42.450  1.00  0.00           H
ATOM    938  CG1 VAL    74      35.810  38.180  41.040  1.00  0.00           C
ATOM    939 1HG1 VAL    74      36.580  38.580  40.380  1.00  0.00           H
ATOM    940 2HG1 VAL    74      35.930  37.110  41.160  1.00  0.00           H
ATOM    941 3HG1 VAL    74      34.780  38.350  40.700  1.00  0.00           H
ATOM    942  CG2 VAL    74      34.720  38.240  43.150  1.00  0.00           C
ATOM    943 1HG2 VAL    74      34.660  38.820  44.070  1.00  0.00           H
ATOM    944 2HG2 VAL    74      33.790  38.220  42.570  1.00  0.00           H
ATOM    945 3HG2 VAL    74      34.880  37.260  43.590  1.00  0.00           H
ATOM    946  C   VAL    74      38.460  38.960  42.490  1.00  0.00           C
ATOM    947  O   VAL    74      39.380  38.280  42.040  1.00  0.00           O
ATOM    948  N   LYS    75      38.630  40.290  42.560  1.00  0.00           N
ATOM    949  H   LYS    75      37.980  40.890  43.040  1.00  0.00           H
ATOM    950  CA  LYS    75      39.780  40.980  41.830  1.00  0.00           C
ATOM    951  HA  LYS    75      39.770  40.770  40.760  1.00  0.00           H
ATOM    952  CB  LYS    75      39.740  42.470  42.210  1.00  0.00           C
ATOM    953  HB1 LYS    75      40.740  42.880  42.090  1.00  0.00           H
ATOM    954  HB2 LYS    75      39.520  42.480  43.280  1.00  0.00           H
ATOM    955  CG  LYS    75      38.710  43.260  41.500  1.00  0.00           C
ATOM    956  HG1 LYS    75      37.680  42.910  41.510  1.00  0.00           H
ATOM    957  HG2 LYS    75      39.100  43.340  40.490  1.00  0.00           H
ATOM    958  CD  LYS    75      38.590  44.710  42.000  1.00  0.00           C
ATOM    959  HD1 LYS    75      39.550  45.210  42.050  1.00  0.00           H
ATOM    960  HD2 LYS    75      38.140  44.800  42.990  1.00  0.00           H
ATOM    961  CE  LYS    75      37.650  45.530  41.060  1.00  0.00           C
ATOM    962  HE1 LYS    75      36.650  45.520  41.490  1.00  0.00           H
ATOM    963  HE2 LYS    75      37.590  45.030  40.090  1.00  0.00           H
ATOM    964  NZ  LYS    75      38.180  46.900  40.870  1.00  0.00           N
ATOM    965  HZ1 LYS    75      39.090  46.970  40.430  1.00  0.00           H
ATOM    966  HZ2 LYS    75      37.470  47.410  40.360  1.00  0.00           H
ATOM    967  HZ3 LYS    75      38.190  47.390  41.750  1.00  0.00           H
ATOM    968  C   LYS    75      41.190  40.380  42.290  1.00  0.00           C
ATOM    969  O   LYS    75      42.120  40.350  41.430  1.00  0.00           O
ATOM    970  N   GLY    76      41.320  39.840  43.500  1.00  0.00           N
ATOM    971  H   GLY    76      40.480  39.720  44.050  1.00  0.00           H
ATOM    972  CA  GLY    76      42.490  39.200  44.010  1.00  0.00           C
ATOM    973  HA1 GLY    76      42.410  39.130  45.090  1.00  0.00           H
ATOM    974  HA2 GLY    76      43.330  39.880  43.860  1.00  0.00           H
ATOM    975  C   GLY    76      42.790  37.820  43.280  1.00  0.00           C
ATOM    976  O   GLY    76      43.970  37.450  43.240  1.00  0.00           O
ATOM    977  N   ARG    77      41.770  37.030  42.950  1.00  0.00           N
ATOM    978  H   ARG    77      40.850  37.430  42.920  1.00  0.00           H
ATOM    979  CA  ARG    77      41.780  35.530  42.760  1.00  0.00           C
ATOM    980  HA  ARG    77      42.790  35.130  42.830  1.00  0.00           H
ATOM    981  CB  ARG    77      41.000  34.800  43.860  1.00  0.00           C
ATOM    982  HB1 ARG    77      41.020  33.730  43.630  1.00  0.00           H
ATOM    983  HB2 ARG    77      39.950  35.100  43.890  1.00  0.00           H
ATOM    984  CG  ARG    77      41.620  34.920  45.280  1.00  0.00           C
ATOM    985  HG1 ARG    77      41.560  35.980  45.530  1.00  0.00           H
ATOM    986  HG2 ARG    77      42.660  34.600  45.210  1.00  0.00           H
ATOM    987  CD  ARG    77      40.850  34.130  46.380  1.00  0.00           C
ATOM    988  HD1 ARG    77      41.440  34.240  47.290  1.00  0.00           H
ATOM    989  HD2 ARG    77      40.980  33.070  46.170  1.00  0.00           H
ATOM    990  NE  ARG    77      39.460  34.490  46.540  1.00  0.00           N
ATOM    991  HE  ARG    77      39.260  35.470  46.610  1.00  0.00           H
ATOM    992  CZ  ARG    77      38.500  33.630  46.410  1.00  0.00           C
ATOM    993  NH1 ARG    77      38.650  32.300  46.500  1.00  0.00           N
ATOM    994 1HH1 ARG    77      39.580  31.910  46.460  1.00  0.00           H
ATOM    995 2HH1 ARG    77      37.890  31.670  46.270  1.00  0.00           H
ATOM    996  NH2 ARG    77      37.250  34.040  46.350  1.00  0.00           N
ATOM    997 1HH2 ARG    77      37.010  34.980  46.090  1.00  0.00           H
ATOM    998 2HH2 ARG    77      36.490  33.380  46.300  1.00  0.00           H
ATOM    999  C   ARG    77      41.300  35.110  41.390  1.00  0.00           C
ATOM   1000  O   ARG    77      41.380  33.940  41.090  1.00  0.00           O
ATOM   1001  N   PHE    78      40.870  36.060  40.520  1.00  0.00           N
ATOM   1002  H   PHE    78      40.740  37.000  40.870  1.00  0.00           H
ATOM   1003  CA  PHE    78      40.310  35.550  39.240  1.00  0.00           C
ATOM   1004  HA  PHE    78      40.530  34.500  39.050  1.00  0.00           H
ATOM   1005  CB  PHE    78      38.760  35.560  39.160  1.00  0.00           C
ATOM   1006  HB1 PHE    78      38.510  35.260  38.140  1.00  0.00           H
ATOM   1007  HB2 PHE    78      38.290  36.540  39.230  1.00  0.00           H
ATOM   1008  CG  PHE    78      38.030  34.680  40.220  1.00  0.00           C
ATOM   1009  CD1 PHE    78      38.180  34.930  41.550  1.00  0.00           C
ATOM   1010  HD1 PHE    78      38.830  35.690  41.950  1.00  0.00           H
ATOM   1011  CE1 PHE    78      37.490  34.140  42.520  1.00  0.00           C
ATOM   1012  HE1 PHE    78      37.540  34.320  43.590  1.00  0.00           H
ATOM   1013  CZ  PHE    78      36.640  33.160  42.090  1.00  0.00           C
ATOM   1014  HZ  PHE    78      36.160  32.580  42.870  1.00  0.00           H
ATOM   1015  CE2 PHE    78      36.550  32.760  40.780  1.00  0.00           C
ATOM   1016  HE2 PHE    78      35.860  32.010  40.440  1.00  0.00           H
ATOM   1017  CD2 PHE    78      37.210  33.640  39.840  1.00  0.00           C
ATOM   1018  HD2 PHE    78      37.110  33.470  38.780  1.00  0.00           H
ATOM   1019  C   PHE    78      40.920  36.400  38.100  1.00  0.00           C
ATOM   1020  O   PHE    78      41.080  37.610  38.180  1.00  0.00           O
ATOM   1021  N   ALA    79      41.290  35.730  37.040  1.00  0.00           N
ATOM   1022  H   ALA    79      41.110  34.730  37.060  1.00  0.00           H
ATOM   1023  CA  ALA    79      41.850  36.350  35.820  1.00  0.00           C
ATOM   1024  HA  ALA    79      41.580  37.400  35.720  1.00  0.00           H
ATOM   1025  CB  ALA    79      43.340  36.100  35.690  1.00  0.00           C
ATOM   1026  HB1 ALA    79      43.640  35.070  35.860  1.00  0.00           H
ATOM   1027  HB2 ALA    79      43.650  36.360  34.680  1.00  0.00           H
ATOM   1028  HB3 ALA    79      43.830  36.780  36.380  1.00  0.00           H
ATOM   1029  C   ALA    79      41.090  35.750  34.600  1.00  0.00           C
ATOM   1030  O   ALA    79      40.980  34.480  34.510  1.00  0.00           O
ATOM   1031  N   ILE    80      40.730  36.640  33.610  1.00  0.00           N
ATOM   1032  H   ILE    80      40.980  37.610  33.720  1.00  0.00           H
ATOM   1033  CA  ILE    80      40.020  36.210  32.350  1.00  0.00           C
ATOM   1034  HA  ILE    80      39.910  35.130  32.470  1.00  0.00           H
ATOM   1035  CB  ILE    80      38.620  36.770  32.400  1.00  0.00           C
ATOM   1036  HB  ILE    80      38.150  36.370  33.300  1.00  0.00           H
ATOM   1037  CG2 ILE    80      38.550  38.300  32.570  1.00  0.00           C
ATOM   1038 1HG2 ILE    80      39.100  38.650  33.440  1.00  0.00           H
ATOM   1039 2HG2 ILE    80      39.000  38.800  31.710  1.00  0.00           H
ATOM   1040 3HG2 ILE    80      37.570  38.710  32.800  1.00  0.00           H
ATOM   1041  CG1 ILE    80      37.790  36.160  31.310  1.00  0.00           C
ATOM   1042 1HG1 ILE    80      37.900  35.080  31.250  1.00  0.00           H
ATOM   1043 2HG1 ILE    80      38.080  36.570  30.340  1.00  0.00           H
ATOM   1044  CD  ILE    80      36.330  36.500  31.490  1.00  0.00           C
ATOM   1045  HD1 ILE    80      35.930  36.180  32.450  1.00  0.00           H
ATOM   1046  HD2 ILE    80      36.130  37.560  31.330  1.00  0.00           H
ATOM   1047  HD3 ILE    80      35.770  35.870  30.790  1.00  0.00           H
ATOM   1048  C   ILE    80      40.810  36.630  31.110  1.00  0.00           C
ATOM   1049  O   ILE    80      41.450  37.650  31.080  1.00  0.00           O
ATOM   1050  N   SER    81      40.720  35.860  30.070  1.00  0.00           N
ATOM   1051  H   SER    81      40.140  35.030  30.110  1.00  0.00           H
ATOM   1052  CA  SER    81      41.380  36.150  28.780  1.00  0.00           C
ATOM   1053  HA  SER    81      41.370  37.230  28.600  1.00  0.00           H
ATOM   1054  CB  SER    81      42.840  35.610  28.750  1.00  0.00           C
ATOM   1055  HB1 SER    81      43.480  36.170  29.420  1.00  0.00           H
ATOM   1056  HB2 SER    81      43.250  35.750  27.750  1.00  0.00           H
ATOM   1057  OG  SER    81      42.890  34.220  29.060  1.00  0.00           O
ATOM   1058  HG  SER    81      43.050  34.050  29.990  1.00  0.00           H
ATOM   1059  C   SER    81      40.530  35.550  27.570  1.00  0.00           C
ATOM   1060  O   SER    81      39.840  34.550  27.760  1.00  0.00           O
ATOM   1061  N   ARG    82      40.690  36.050  26.370  1.00  0.00           N
ATOM   1062  H   ARG    82      41.440  36.730  26.310  1.00  0.00           H
ATOM   1063  CA  ARG    82      40.010  35.640  25.150  1.00  0.00           C
ATOM   1064  HA  ARG    82      39.340  34.800  25.340  1.00  0.00           H
ATOM   1065  CB  ARG    82      39.000  36.720  24.690  1.00  0.00           C
ATOM   1066  HB1 ARG    82      38.260  36.900  25.470  1.00  0.00           H
ATOM   1067  HB2 ARG    82      38.420  36.370  23.830  1.00  0.00           H
ATOM   1068  CG  ARG    82      39.520  38.110  24.280  1.00  0.00           C
ATOM   1069  HG1 ARG    82      40.300  38.000  23.530  1.00  0.00           H
ATOM   1070  HG2 ARG    82      39.860  38.580  25.200  1.00  0.00           H
ATOM   1071  CD  ARG    82      38.370  38.940  23.750  1.00  0.00           C
ATOM   1072  HD1 ARG    82      38.410  39.950  24.150  1.00  0.00           H
ATOM   1073  HD2 ARG    82      37.410  38.490  24.000  1.00  0.00           H
ATOM   1074  NE  ARG    82      38.380  38.940  22.310  1.00  0.00           N
ATOM   1075  HE  ARG    82      39.270  39.190  21.910  1.00  0.00           H
ATOM   1076  CZ  ARG    82      37.450  38.680  21.400  1.00  0.00           C
ATOM   1077  NH1 ARG    82      36.160  38.810  21.680  1.00  0.00           N
ATOM   1078 1HH1 ARG    82      35.770  38.850  22.610  1.00  0.00           H
ATOM   1079 2HH1 ARG    82      35.550  38.800  20.870  1.00  0.00           H
ATOM   1080  NH2 ARG    82      37.730  38.320  20.170  1.00  0.00           N
ATOM   1081 1HH2 ARG    82      38.700  38.150  19.970  1.00  0.00           H
ATOM   1082 2HH2 ARG    82      36.970  38.110  19.540  1.00  0.00           H
ATOM   1083  C   ARG    82      41.040  35.320  24.100  1.00  0.00           C
ATOM   1084  O   ARG    82      42.120  35.910  24.140  1.00  0.00           O
ATOM   1085  N   ASP    83      40.710  34.400  23.240  1.00  0.00           N
ATOM   1086  H   ASP    83      39.850  33.910  23.430  1.00  0.00           H
ATOM   1087  CA  ASP    83      41.700  33.830  22.250  1.00  0.00           C
ATOM   1088  HA  ASP    83      42.590  34.450  22.240  1.00  0.00           H
ATOM   1089  CB  ASP    83      42.230  32.510  22.900  1.00  0.00           C
ATOM   1090  HB1 ASP    83      41.350  31.850  22.950  1.00  0.00           H
ATOM   1091  HB2 ASP    83      42.480  32.850  23.900  1.00  0.00           H
ATOM   1092  CG  ASP    83      43.320  31.710  22.330  1.00  0.00           C
ATOM   1093  OD1 ASP    83      43.870  31.990  21.260  1.00  0.00           O
ATOM   1094  OD2 ASP    83      43.720  30.760  23.040  1.00  0.00           O
ATOM   1095  C   ASP    83      41.150  33.750  20.870  1.00  0.00           C
ATOM   1096  O   ASP    83      40.700  32.710  20.540  1.00  0.00           O
ATOM   1097  N   ASN    84      41.260  34.770  20.080  1.00  0.00           N
ATOM   1098  H   ASN    84      41.560  35.640  20.490  1.00  0.00           H
ATOM   1099  CA  ASN    84      41.020  34.810  18.590  1.00  0.00           C
ATOM   1100  HA  ASN    84      39.960  35.000  18.420  1.00  0.00           H
ATOM   1101  CB  ASN    84      41.790  36.070  18.140  1.00  0.00           C
ATOM   1102  HB1 ASN    84      41.910  36.080  17.050  1.00  0.00           H
ATOM   1103  HB2 ASN    84      42.820  35.900  18.450  1.00  0.00           H
ATOM   1104  CG  ASN    84      41.180  37.390  18.610  1.00  0.00           C
ATOM   1105  OD1 ASN    84      40.100  37.520  19.140  1.00  0.00           O
ATOM   1106  ND2 ASN    84      41.940  38.440  18.460  1.00  0.00           N
ATOM   1107 1HD2 ASN    84      42.800  38.380  17.930  1.00  0.00           H
ATOM   1108 2HD2 ASN    84      41.510  39.360  18.460  1.00  0.00           H
ATOM   1109  C   ASN    84      41.510  33.600  17.830  1.00  0.00           C
ATOM   1110  O   ASN    84      40.730  33.110  16.990  1.00  0.00           O
ATOM   1111  N   ALA    85      42.650  33.030  18.100  1.00  0.00           N
ATOM   1112  H   ALA    85      43.230  33.250  18.900  1.00  0.00           H
ATOM   1113  CA  ALA    85      43.200  31.890  17.330  1.00  0.00           C
ATOM   1114  HA  ALA    85      43.180  32.280  16.310  1.00  0.00           H
ATOM   1115  CB  ALA    85      44.680  31.690  17.820  1.00  0.00           C
ATOM   1116  HB1 ALA    85      45.110  30.860  17.260  1.00  0.00           H
ATOM   1117  HB2 ALA    85      45.190  32.650  17.730  1.00  0.00           H
ATOM   1118  HB3 ALA    85      44.600  31.490  18.890  1.00  0.00           H
ATOM   1119  C   ALA    85      42.260  30.540  17.450  1.00  0.00           C
ATOM   1120  O   ALA    85      42.260  29.570  16.630  1.00  0.00           O
ATOM   1121  N   LYS    86      41.560  30.500  18.620  1.00  0.00           N
ATOM   1122  H   LYS    86      41.580  31.370  19.120  1.00  0.00           H
ATOM   1123  CA  LYS    86      40.580  29.450  19.030  1.00  0.00           C
ATOM   1124  HA  LYS    86      40.640  28.610  18.340  1.00  0.00           H
ATOM   1125  CB  LYS    86      40.940  28.930  20.430  1.00  0.00           C
ATOM   1126  HB1 LYS    86      40.100  28.360  20.840  1.00  0.00           H
ATOM   1127  HB2 LYS    86      40.970  29.760  21.140  1.00  0.00           H
ATOM   1128  CG  LYS    86      42.350  28.240  20.470  1.00  0.00           C
ATOM   1129  HG1 LYS    86      43.090  28.970  20.120  1.00  0.00           H
ATOM   1130  HG2 LYS    86      42.420  27.350  19.850  1.00  0.00           H
ATOM   1131  CD  LYS    86      42.650  27.870  21.900  1.00  0.00           C
ATOM   1132  HD1 LYS    86      41.870  27.150  22.130  1.00  0.00           H
ATOM   1133  HD2 LYS    86      42.420  28.710  22.560  1.00  0.00           H
ATOM   1134  CE  LYS    86      44.030  27.290  22.190  1.00  0.00           C
ATOM   1135  HE1 LYS    86      44.280  26.560  21.420  1.00  0.00           H
ATOM   1136  HE2 LYS    86      43.900  26.770  23.140  1.00  0.00           H
ATOM   1137  NZ  LYS    86      45.030  28.440  22.290  1.00  0.00           N
ATOM   1138  HZ1 LYS    86      45.320  28.820  21.400  1.00  0.00           H
ATOM   1139  HZ2 LYS    86      44.700  29.270  22.760  1.00  0.00           H
ATOM   1140  HZ3 LYS    86      45.880  28.120  22.720  1.00  0.00           H
ATOM   1141  C   LYS    86      39.120  29.910  19.050  1.00  0.00           C
ATOM   1142  O   LYS    86      38.170  29.090  19.120  1.00  0.00           O
ATOM   1143  N   ASN    87      38.950  31.180  19.100  1.00  0.00           N
ATOM   1144  H   ASN    87      39.820  31.700  19.040  1.00  0.00           H
ATOM   1145  CA  ASN    87      37.770  31.850  19.580  1.00  0.00           C
ATOM   1146  HA  ASN    87      38.040  32.860  19.890  1.00  0.00           H
ATOM   1147  CB  ASN    87      36.770  32.050  18.460  1.00  0.00           C
ATOM   1148  HB1 ASN    87      35.810  32.260  18.930  1.00  0.00           H
ATOM   1149  HB2 ASN    87      36.620  31.120  17.910  1.00  0.00           H
ATOM   1150  CG  ASN    87      37.000  33.130  17.490  1.00  0.00           C
ATOM   1151  OD1 ASN    87      38.090  33.660  17.430  1.00  0.00           O
ATOM   1152  ND2 ASN    87      36.070  33.350  16.640  1.00  0.00           N
ATOM   1153 1HD2 ASN    87      35.170  32.920  16.800  1.00  0.00           H
ATOM   1154 2HD2 ASN    87      36.250  33.940  15.830  1.00  0.00           H
ATOM   1155  C   ASN    87      37.260  31.140  20.830  1.00  0.00           C
ATOM   1156  O   ASN    87      36.110  30.700  20.890  1.00  0.00           O
ATOM   1157  N   THR    88      38.160  30.880  21.820  1.00  0.00           N
ATOM   1158  H   THR    88      38.980  31.460  21.660  1.00  0.00           H
ATOM   1159  CA  THR    88      37.830  30.370  23.140  1.00  0.00           C
ATOM   1160  HA  THR    88      36.780  30.110  23.070  1.00  0.00           H
ATOM   1161  CB  THR    88      38.450  29.080  23.670  1.00  0.00           C
ATOM   1162  HB  THR    88      38.090  28.960  24.690  1.00  0.00           H
ATOM   1163  CG2 THR    88      38.010  27.920  22.760  1.00  0.00           C
ATOM   1164 1HG2 THR    88      38.540  26.980  22.880  1.00  0.00           H
ATOM   1165 2HG2 THR    88      37.040  27.510  23.030  1.00  0.00           H
ATOM   1166 3HG2 THR    88      38.060  28.180  21.700  1.00  0.00           H
ATOM   1167  OG1 THR    88      39.890  29.130  23.610  1.00  0.00           O
ATOM   1168  HG1 THR    88      40.200  28.520  24.280  1.00  0.00           H
ATOM   1169  C   THR    88      37.970  31.530  24.170  1.00  0.00           C
ATOM   1170  O   THR    88      38.490  32.570  23.890  1.00  0.00           O
ATOM   1171  N   MET    89      37.530  31.290  25.390  1.00  0.00           N
ATOM   1172  H   MET    89      37.280  30.330  25.590  1.00  0.00           H
ATOM   1173  CA  MET    89      37.830  32.180  26.430  1.00  0.00           C
ATOM   1174  HA  MET    89      38.680  32.830  26.250  1.00  0.00           H
ATOM   1175  CB  MET    89      36.580  33.140  26.530  1.00  0.00           C
ATOM   1176  HB1 MET    89      35.670  32.580  26.700  1.00  0.00           H
ATOM   1177  HB2 MET    89      36.380  33.480  25.520  1.00  0.00           H
ATOM   1178  CG  MET    89      36.710  34.280  27.440  1.00  0.00           C
ATOM   1179  HG1 MET    89      37.410  35.010  27.030  1.00  0.00           H
ATOM   1180  HG2 MET    89      37.040  33.900  28.410  1.00  0.00           H
ATOM   1181  SD  MET    89      35.300  35.340  27.720  1.00  0.00           S
ATOM   1182  CE  MET    89      33.980  34.130  28.070  1.00  0.00           C
ATOM   1183  HE1 MET    89      33.600  33.580  27.210  1.00  0.00           H
ATOM   1184  HE2 MET    89      34.450  33.290  28.580  1.00  0.00           H
ATOM   1185  HE3 MET    89      33.150  34.670  28.530  1.00  0.00           H
ATOM   1186  C   MET    89      38.140  31.300  27.640  1.00  0.00           C
ATOM   1187  O   MET    89      37.440  30.300  27.920  1.00  0.00           O
ATOM   1188  N   TYR    90      39.230  31.670  28.360  1.00  0.00           N
ATOM   1189  H   TYR    90      39.510  32.620  28.150  1.00  0.00           H
ATOM   1190  CA  TYR    90      39.660  30.910  29.590  1.00  0.00           C
ATOM   1191  HA  TYR    90      38.890  30.150  29.740  1.00  0.00           H
ATOM   1192  CB  TYR    90      41.030  30.320  29.500  1.00  0.00           C
ATOM   1193  HB1 TYR    90      41.250  29.760  30.410  1.00  0.00           H
ATOM   1194  HB2 TYR    90      41.650  31.200  29.330  1.00  0.00           H
ATOM   1195  CG  TYR    90      41.190  29.440  28.310  1.00  0.00           C
ATOM   1196  CD1 TYR    90      41.850  29.820  27.150  1.00  0.00           C
ATOM   1197  HD1 TYR    90      42.310  30.800  27.130  1.00  0.00           H
ATOM   1198  CE1 TYR    90      41.850  29.010  26.020  1.00  0.00           C
ATOM   1199  HE1 TYR    90      42.090  29.440  25.050  1.00  0.00           H
ATOM   1200  CZ  TYR    90      41.350  27.710  26.080  1.00  0.00           C
ATOM   1201  OH  TYR    90      41.350  26.900  24.940  1.00  0.00           O
ATOM   1202  HH  TYR    90      41.240  25.990  25.200  1.00  0.00           H
ATOM   1203  CE2 TYR    90      40.870  27.280  27.310  1.00  0.00           C
ATOM   1204  HE2 TYR    90      40.580  26.240  27.360  1.00  0.00           H
ATOM   1205  CD2 TYR    90      40.760  28.140  28.410  1.00  0.00           C
ATOM   1206  HD2 TYR    90      40.210  27.770  29.260  1.00  0.00           H
ATOM   1207  C   TYR    90      39.540  31.770  30.870  1.00  0.00           C
ATOM   1208  O   TYR    90      39.890  32.950  30.870  1.00  0.00           O
ATOM   1209  N   LEU    91      39.140  31.160  31.990  1.00  0.00           N
ATOM   1210  H   LEU    91      39.030  30.160  31.990  1.00  0.00           H
ATOM   1211  CA  LEU    91      38.980  31.780  33.260  1.00  0.00           C
ATOM   1212  HA  LEU    91      39.390  32.790  33.170  1.00  0.00           H
ATOM   1213  CB  LEU    91      37.480  31.880  33.710  1.00  0.00           C
ATOM   1214  HB1 LEU    91      37.220  30.840  33.870  1.00  0.00           H
ATOM   1215  HB2 LEU    91      36.950  32.400  32.910  1.00  0.00           H
ATOM   1216  CG  LEU    91      37.170  32.750  34.990  1.00  0.00           C
ATOM   1217  HG  LEU    91      37.910  32.490  35.740  1.00  0.00           H
ATOM   1218  CD1 LEU    91      37.270  34.270  34.680  1.00  0.00           C
ATOM   1219 1HD1 LEU    91      36.520  34.520  33.930  1.00  0.00           H
ATOM   1220 2HD1 LEU    91      37.140  34.820  35.610  1.00  0.00           H
ATOM   1221 3HD1 LEU    91      38.310  34.450  34.440  1.00  0.00           H
ATOM   1222  CD2 LEU    91      35.780  32.610  35.640  1.00  0.00           C
ATOM   1223 1HD2 LEU    91      35.830  33.130  36.590  1.00  0.00           H
ATOM   1224 2HD2 LEU    91      34.980  33.040  35.030  1.00  0.00           H
ATOM   1225 3HD2 LEU    91      35.520  31.580  35.870  1.00  0.00           H
ATOM   1226  C   LEU    91      39.770  31.080  34.360  1.00  0.00           C
ATOM   1227  O   LEU    91      39.380  29.970  34.740  1.00  0.00           O
ATOM   1228  N   GLN    92      40.860  31.750  34.770  1.00  0.00           N
ATOM   1229  H   GLN    92      41.020  32.670  34.380  1.00  0.00           H
ATOM   1230  CA  GLN    92      41.750  31.260  35.850  1.00  0.00           C
ATOM   1231  HA  GLN    92      41.830  30.180  35.890  1.00  0.00           H
ATOM   1232  CB  GLN    92      43.170  31.890  35.740  1.00  0.00           C
ATOM   1233  HB1 GLN    92      43.130  32.890  36.170  1.00  0.00           H
ATOM   1234  HB2 GLN    92      43.320  31.970  34.670  1.00  0.00           H
ATOM   1235  CG  GLN    92      44.200  30.950  36.370  1.00  0.00           C
ATOM   1236  HG1 GLN    92      43.900  30.630  37.370  1.00  0.00           H
ATOM   1237  HG2 GLN    92      45.110  31.540  36.410  1.00  0.00           H
ATOM   1238  CD  GLN    92      44.500  29.670  35.600  1.00  0.00           C
ATOM   1239  OE1 GLN    92      44.240  29.510  34.380  1.00  0.00           O
ATOM   1240  NE2 GLN    92      45.110  28.690  36.260  1.00  0.00           N
ATOM   1241 1HE2 GLN    92      45.430  28.880  37.200  1.00  0.00           H
ATOM   1242 2HE2 GLN    92      45.460  27.930  35.690  1.00  0.00           H
ATOM   1243  C   GLN    92      41.040  31.610  37.150  1.00  0.00           C
ATOM   1244  O   GLN    92      40.630  32.770  37.360  1.00  0.00           O
ATOM   1245  N   MET    93      40.840  30.690  38.110  1.00  0.00           N
ATOM   1246  H   MET    93      41.090  29.740  37.880  1.00  0.00           H
ATOM   1247  CA  MET    93      40.240  30.870  39.530  1.00  0.00           C
ATOM   1248  HA  MET    93      40.090  31.940  39.610  1.00  0.00           H
ATOM   1249  CB  MET    93      38.830  30.190  39.640  1.00  0.00           C
ATOM   1250  HB1 MET    93      38.260  30.540  40.490  1.00  0.00           H
ATOM   1251  HB2 MET    93      38.920  29.100  39.680  1.00  0.00           H
ATOM   1252  CG  MET    93      37.970  30.520  38.420  1.00  0.00           C
ATOM   1253  HG1 MET    93      38.360  30.110  37.490  1.00  0.00           H
ATOM   1254  HG2 MET    93      38.000  31.610  38.370  1.00  0.00           H
ATOM   1255  SD  MET    93      36.190  30.070  38.540  1.00  0.00           S
ATOM   1256  CE  MET    93      36.380  28.290  38.870  1.00  0.00           C
ATOM   1257  HE1 MET    93      35.400  27.810  38.820  1.00  0.00           H
ATOM   1258  HE2 MET    93      36.940  27.710  38.140  1.00  0.00           H
ATOM   1259  HE3 MET    93      36.830  28.170  39.860  1.00  0.00           H
ATOM   1260  C   MET    93      41.230  30.350  40.570  1.00  0.00           C
ATOM   1261  O   MET    93      41.870  29.350  40.390  1.00  0.00           O
ATOM   1262  N   ASN    94      41.410  31.060  41.680  1.00  0.00           N
ATOM   1263  H   ASN    94      40.880  31.910  41.830  1.00  0.00           H
ATOM   1264  CA  ASN    94      42.470  30.760  42.630  1.00  0.00           C
ATOM   1265  HA  ASN    94      42.690  29.690  42.570  1.00  0.00           H
ATOM   1266  CB  ASN    94      43.630  31.710  42.340  1.00  0.00           C
ATOM   1267  HB1 ASN    94      44.400  31.570  43.100  1.00  0.00           H
ATOM   1268  HB2 ASN    94      43.270  32.710  42.560  1.00  0.00           H
ATOM   1269  CG  ASN    94      44.170  31.630  40.940  1.00  0.00           C
ATOM   1270  OD1 ASN    94      45.230  31.000  40.700  1.00  0.00           O
ATOM   1271  ND2 ASN    94      43.560  32.330  40.030  1.00  0.00           N
ATOM   1272 1HD2 ASN    94      42.710  32.840  40.210  1.00  0.00           H
ATOM   1273 2HD2 ASN    94      43.970  32.210  39.110  1.00  0.00           H
ATOM   1274  C   ASN    94      42.180  30.890  44.160  1.00  0.00           C
ATOM   1275  O   ASN    94      41.160  31.500  44.510  1.00  0.00           O
ATOM   1276  N   SER    95      43.110  30.380  45.020  1.00  0.00           N
ATOM   1277  H   SER    95      44.050  30.170  44.700  1.00  0.00           H
ATOM   1278  CA  SER    95      42.930  30.190  46.400  1.00  0.00           C
ATOM   1279  HA  SER    95      43.510  29.320  46.700  1.00  0.00           H
ATOM   1280  CB  SER    95      43.490  31.370  47.190  1.00  0.00           C
ATOM   1281  HB1 SER    95      43.340  31.170  48.250  1.00  0.00           H
ATOM   1282  HB2 SER    95      42.900  32.240  46.920  1.00  0.00           H
ATOM   1283  OG  SER    95      44.830  31.560  46.680  1.00  0.00           O
ATOM   1284  HG  SER    95      45.420  31.420  47.420  1.00  0.00           H
ATOM   1285  C   SER    95      41.480  29.940  46.830  1.00  0.00           C
ATOM   1286  O   SER    95      40.930  30.710  47.620  1.00  0.00           O
ATOM   1287  N   LEU    96      40.880  28.980  46.110  1.00  0.00           N
ATOM   1288  H   LEU    96      41.500  28.300  45.690  1.00  0.00           H
ATOM   1289  CA  LEU    96      39.440  28.820  46.140  1.00  0.00           C
ATOM   1290  HA  LEU    96      39.000  29.720  45.730  1.00  0.00           H
ATOM   1291  CB  LEU    96      39.030  27.640  45.230  1.00  0.00           C
ATOM   1292  HB1 LEU    96      37.960  27.450  45.320  1.00  0.00           H
ATOM   1293  HB2 LEU    96      39.630  26.790  45.550  1.00  0.00           H
ATOM   1294  CG  LEU    96      39.240  28.000  43.760  1.00  0.00           C
ATOM   1295  HG  LEU    96      40.180  28.540  43.630  1.00  0.00           H
ATOM   1296  CD1 LEU    96      39.240  26.760  42.880  1.00  0.00           C
ATOM   1297 1HD1 LEU    96      39.700  27.090  41.950  1.00  0.00           H
ATOM   1298 2HD1 LEU    96      40.110  26.150  43.130  1.00  0.00           H
ATOM   1299 3HD1 LEU    96      38.280  26.260  42.880  1.00  0.00           H
ATOM   1300  CD2 LEU    96      38.220  29.030  43.230  1.00  0.00           C
ATOM   1301 1HD2 LEU    96      38.330  28.880  42.160  1.00  0.00           H
ATOM   1302 2HD2 LEU    96      37.210  28.780  43.560  1.00  0.00           H
ATOM   1303 3HD2 LEU    96      38.490  30.050  43.510  1.00  0.00           H
ATOM   1304  C   LEU    96      38.820  28.620  47.530  1.00  0.00           C
ATOM   1305  O   LEU    96      39.360  27.930  48.350  1.00  0.00           O
ATOM   1306  N   LYS    97      37.740  29.300  47.800  1.00  0.00           N
ATOM   1307  H   LYS    97      37.350  29.920  47.100  1.00  0.00           H
ATOM   1308  CA  LYS    97      37.170  29.210  49.130  1.00  0.00           C
ATOM   1309  HA  LYS    97      37.750  28.550  49.780  1.00  0.00           H
ATOM   1310  CB  LYS    97      37.050  30.570  49.840  1.00  0.00           C
ATOM   1311  HB1 LYS    97      36.660  30.500  50.850  1.00  0.00           H
ATOM   1312  HB2 LYS    97      36.330  31.170  49.280  1.00  0.00           H
ATOM   1313  CG  LYS    97      38.430  31.250  50.020  1.00  0.00           C
ATOM   1314  HG1 LYS    97      38.340  32.330  50.130  1.00  0.00           H
ATOM   1315  HG2 LYS    97      39.080  31.160  49.150  1.00  0.00           H
ATOM   1316  CD  LYS    97      39.150  30.630  51.240  1.00  0.00           C
ATOM   1317  HD1 LYS    97      39.110  29.540  51.230  1.00  0.00           H
ATOM   1318  HD2 LYS    97      38.740  30.960  52.200  1.00  0.00           H
ATOM   1319  CE  LYS    97      40.640  30.980  51.120  1.00  0.00           C
ATOM   1320  HE1 LYS    97      40.940  30.750  50.090  1.00  0.00           H
ATOM   1321  HE2 LYS    97      41.220  30.340  51.780  1.00  0.00           H
ATOM   1322  NZ  LYS    97      40.910  32.360  51.560  1.00  0.00           N
ATOM   1323  HZ1 LYS    97      40.780  32.440  52.560  1.00  0.00           H
ATOM   1324  HZ2 LYS    97      41.810  32.730  51.290  1.00  0.00           H
ATOM   1325  HZ3 LYS    97      40.220  33.000  51.180  1.00  0.00           H
ATOM   1326  C   LYS    97      35.840  28.460  48.960  1.00  0.00           C
ATOM   1327  O   LYS    97      35.230  28.380  47.880  1.00  0.00           O
ATOM   1328  N   PRO    98      35.360  27.930  50.120  1.00  0.00           N
ATOM   1329  CD  PRO    98      36.070  27.680  51.350  1.00  0.00           C
ATOM   1330  HD1 PRO    98      36.220  28.620  51.880  1.00  0.00           H
ATOM   1331  HD2 PRO    98      36.960  27.110  51.090  1.00  0.00           H
ATOM   1332  CG  PRO    98      35.210  26.680  52.160  1.00  0.00           C
ATOM   1333  HG1 PRO    98      35.480  26.940  53.180  1.00  0.00           H
ATOM   1334  HG2 PRO    98      35.550  25.670  51.880  1.00  0.00           H
ATOM   1335  CB  PRO    98      33.760  26.930  51.710  1.00  0.00           C
ATOM   1336  HB1 PRO    98      33.380  27.830  52.190  1.00  0.00           H
ATOM   1337  HB2 PRO    98      33.130  26.040  51.770  1.00  0.00           H
ATOM   1338  CA  PRO    98      34.040  27.290  50.230  1.00  0.00           C
ATOM   1339  HA  PRO    98      34.030  26.420  49.570  1.00  0.00           H
ATOM   1340  C   PRO    98      32.920  28.190  49.720  1.00  0.00           C
ATOM   1341  O   PRO    98      31.940  27.670  49.170  1.00  0.00           O
ATOM   1342  N   GLU    99      32.960  29.500  49.770  1.00  0.00           N
ATOM   1343  H   GLU    99      33.690  29.890  50.350  1.00  0.00           H
ATOM   1344  CA  GLU    99      31.950  30.400  49.190  1.00  0.00           C
ATOM   1345  HA  GLU    99      30.980  30.060  49.570  1.00  0.00           H
ATOM   1346  CB  GLU    99      32.150  31.810  49.730  1.00  0.00           C
ATOM   1347  HB1 GLU    99      31.320  32.420  49.360  1.00  0.00           H
ATOM   1348  HB2 GLU    99      33.060  32.310  49.410  1.00  0.00           H
ATOM   1349  CG  GLU    99      32.010  31.880  51.280  1.00  0.00           C
ATOM   1350  HG1 GLU    99      32.910  31.380  51.640  1.00  0.00           H
ATOM   1351  HG2 GLU    99      31.200  31.250  51.660  1.00  0.00           H
ATOM   1352  CD  GLU    99      32.030  33.320  51.840  1.00  0.00           C
ATOM   1353  OE1 GLU    99      32.720  34.190  51.390  1.00  0.00           O
ATOM   1354  OE2 GLU    99      31.280  33.580  52.780  1.00  0.00           O
ATOM   1355  C   GLU    99      31.940  30.450  47.640  1.00  0.00           C
ATOM   1356  O   GLU    99      30.980  31.070  47.140  1.00  0.00           O
ATOM   1357  N   ASP   100      32.950  30.110  46.940  1.00  0.00           N
ATOM   1358  H   ASP   100      33.680  29.650  47.470  1.00  0.00           H
ATOM   1359  CA  ASP   100      32.990  30.040  45.490  1.00  0.00           C
ATOM   1360  HA  ASP   100      32.490  30.970  45.200  1.00  0.00           H
ATOM   1361  CB  ASP   100      34.450  30.130  45.050  1.00  0.00           C
ATOM   1362  HB1 ASP   100      34.460  30.300  43.980  1.00  0.00           H
ATOM   1363  HB2 ASP   100      35.060  29.320  45.440  1.00  0.00           H
ATOM   1364  CG  ASP   100      35.190  31.370  45.620  1.00  0.00           C
ATOM   1365  OD1 ASP   100      34.590  32.500  45.580  1.00  0.00           O
ATOM   1366  OD2 ASP   100      36.280  31.140  46.230  1.00  0.00           O
ATOM   1367  C   ASP   100      32.200  28.810  44.930  1.00  0.00           C
ATOM   1368  O   ASP   100      31.980  28.840  43.710  1.00  0.00           O
ATOM   1369  N   THR   101      31.720  27.930  45.750  1.00  0.00           N
ATOM   1370  H   THR   101      31.830  28.030  46.750  1.00  0.00           H
ATOM   1371  CA  THR   101      30.970  26.710  45.290  1.00  0.00           C
ATOM   1372  HA  THR   101      31.630  26.150  44.640  1.00  0.00           H
ATOM   1373  CB  THR   101      30.810  25.840  46.590  1.00  0.00           C
ATOM   1374  HB  THR   101      30.290  26.390  47.380  1.00  0.00           H
ATOM   1375  CG2 THR   101      30.100  24.510  46.320  1.00  0.00           C
ATOM   1376 1HG2 THR   101      29.030  24.710  46.350  1.00  0.00           H
ATOM   1377 2HG2 THR   101      30.240  24.210  45.280  1.00  0.00           H
ATOM   1378 3HG2 THR   101      30.230  23.700  47.050  1.00  0.00           H
ATOM   1379  OG1 THR   101      32.130  25.540  46.860  1.00  0.00           O
ATOM   1380  HG1 THR   101      32.130  25.130  47.730  1.00  0.00           H
ATOM   1381  C   THR   101      29.640  27.060  44.630  1.00  0.00           C
ATOM   1382  O   THR   101      28.730  27.580  45.250  1.00  0.00           O
ATOM   1383  N   ALA   102      29.650  26.890  43.340  1.00  0.00           N
ATOM   1384  H   ALA   102      30.490  26.570  42.880  1.00  0.00           H
ATOM   1385  CA  ALA   102      28.570  27.320  42.450  1.00  0.00           C
ATOM   1386  HA  ALA   102      27.600  27.200  42.930  1.00  0.00           H
ATOM   1387  CB  ALA   102      28.760  28.830  42.210  1.00  0.00           C
ATOM   1388  HB1 ALA   102      28.510  29.400  43.100  1.00  0.00           H
ATOM   1389  HB2 ALA   102      29.790  29.110  42.000  1.00  0.00           H
ATOM   1390  HB3 ALA   102      28.100  29.160  41.410  1.00  0.00           H
ATOM   1391  C   ALA   102      28.630  26.550  41.060  1.00  0.00           C
ATOM   1392  O   ALA   102      29.670  25.960  40.640  1.00  0.00           O
ATOM   1393  N   VAL   103      27.510  26.660  40.260  1.00  0.00           N
ATOM   1394  H   VAL   103      26.740  27.120  40.730  1.00  0.00           H
ATOM   1395  CA  VAL   103      27.440  26.560  38.790  1.00  0.00           C
ATOM   1396  HA  VAL   103      28.130  25.810  38.400  1.00  0.00           H
ATOM   1397  CB  VAL   103      26.060  26.300  38.230  1.00  0.00           C
ATOM   1398  HB  VAL   103      25.350  27.060  38.540  1.00  0.00           H
ATOM   1399  CG1 VAL   103      26.260  26.020  36.690  1.00  0.00           C
ATOM   1400 1HG1 VAL   103      25.360  25.580  36.260  1.00  0.00           H
ATOM   1401 2HG1 VAL   103      26.510  26.990  36.260  1.00  0.00           H
ATOM   1402 3HG1 VAL   103      27.150  25.440  36.440  1.00  0.00           H
ATOM   1403  CG2 VAL   103      25.490  25.020  38.860  1.00  0.00           C
ATOM   1404 1HG2 VAL   103      25.910  24.080  38.500  1.00  0.00           H
ATOM   1405 2HG2 VAL   103      25.450  25.050  39.940  1.00  0.00           H
ATOM   1406 3HG2 VAL   103      24.430  25.040  38.640  1.00  0.00           H
ATOM   1407  C   VAL   103      27.920  27.840  38.170  1.00  0.00           C
ATOM   1408  O   VAL   103      27.290  28.880  38.420  1.00  0.00           O
ATOM   1409  N   TYR   104      28.930  27.830  37.340  1.00  0.00           N
ATOM   1410  H   TYR   104      29.530  27.040  37.150  1.00  0.00           H
ATOM   1411  CA  TYR   104      29.370  29.040  36.600  1.00  0.00           C
ATOM   1412  HA  TYR   104      28.960  29.970  37.010  1.00  0.00           H
ATOM   1413  CB  TYR   104      30.920  29.160  36.540  1.00  0.00           C
ATOM   1414  HB1 TYR   104      31.040  30.030  35.910  1.00  0.00           H
ATOM   1415  HB2 TYR   104      31.360  28.260  36.110  1.00  0.00           H
ATOM   1416  CG  TYR   104      31.580  29.500  37.900  1.00  0.00           C
ATOM   1417  CD1 TYR   104      31.500  28.560  38.920  1.00  0.00           C
ATOM   1418  HD1 TYR   104      30.920  27.650  38.850  1.00  0.00           H
ATOM   1419  CE1 TYR   104      32.080  28.870  40.140  1.00  0.00           C
ATOM   1420  HE1 TYR   104      31.980  28.140  40.920  1.00  0.00           H
ATOM   1421  CZ  TYR   104      32.580  30.180  40.430  1.00  0.00           C
ATOM   1422  OH  TYR   104      33.060  30.430  41.680  1.00  0.00           O
ATOM   1423  HH  TYR   104      32.980  29.680  42.270  1.00  0.00           H
ATOM   1424  CE2 TYR   104      32.800  31.060  39.380  1.00  0.00           C
ATOM   1425  HE2 TYR   104      33.410  31.940  39.480  1.00  0.00           H
ATOM   1426  CD2 TYR   104      32.250  30.700  38.120  1.00  0.00           C
ATOM   1427  HD2 TYR   104      32.450  31.340  37.270  1.00  0.00           H
ATOM   1428  C   TYR   104      28.930  28.930  35.080  1.00  0.00           C
ATOM   1429  O   TYR   104      28.870  27.800  34.550  1.00  0.00           O
ATOM   1430  N   TYR   105      28.660  30.070  34.500  1.00  0.00           N
ATOM   1431  H   TYR   105      28.870  30.890  35.050  1.00  0.00           H
ATOM   1432  CA  TYR   105      27.970  30.170  33.230  1.00  0.00           C
ATOM   1433  HA  TYR   105      28.000  29.150  32.830  1.00  0.00           H
ATOM   1434  CB  TYR   105      26.570  30.690  33.390  1.00  0.00           C
ATOM   1435  HB1 TYR   105      26.090  30.650  32.420  1.00  0.00           H
ATOM   1436  HB2 TYR   105      26.550  31.740  33.700  1.00  0.00           H
ATOM   1437  CG  TYR   105      25.750  29.770  34.310  1.00  0.00           C
ATOM   1438  CD1 TYR   105      25.580  30.120  35.610  1.00  0.00           C
ATOM   1439  HD1 TYR   105      26.230  30.830  36.100  1.00  0.00           H
ATOM   1440  CE1 TYR   105      24.720  29.420  36.460  1.00  0.00           C
ATOM   1441  HE1 TYR   105      24.770  29.600  37.520  1.00  0.00           H
ATOM   1442  CZ  TYR   105      23.940  28.360  35.940  1.00  0.00           C
ATOM   1443  OH  TYR   105      23.160  27.740  36.830  1.00  0.00           O
ATOM   1444  HH  TYR   105      22.810  26.880  36.570  1.00  0.00           H
ATOM   1445  CE2 TYR   105      24.070  27.950  34.590  1.00  0.00           C
ATOM   1446  HE2 TYR   105      23.540  27.070  34.250  1.00  0.00           H
ATOM   1447  CD2 TYR   105      24.970  28.680  33.830  1.00  0.00           C
ATOM   1448  HD2 TYR   105      25.050  28.560  32.760  1.00  0.00           H
ATOM   1449  C   TYR   105      28.690  31.140  32.240  1.00  0.00           C
ATOM   1450  O   TYR   105      29.170  32.190  32.690  1.00  0.00           O
ATOM   1451  N   CYS   106      28.840  30.810  31.010  1.00  0.00           N
ATOM   1452  H   CYS   106      28.480  29.940  30.630  1.00  0.00           H
ATOM   1453  CA  CYS   106      29.420  31.700  30.010  1.00  0.00           C
ATOM   1454  HA  CYS   106      30.000  32.480  30.500  1.00  0.00           H
ATOM   1455  CB  CYS   106      30.340  30.990  29.120  1.00  0.00           C
ATOM   1456  HB1 CYS   106      29.700  30.230  28.670  1.00  0.00           H
ATOM   1457  HB2 CYS   106      31.140  30.580  29.730  1.00  0.00           H
ATOM   1458  SG  CYS   106      31.210  31.820  27.710  1.00  0.00           S
ATOM   1459  C   CYS   106      28.210  32.510  29.350  1.00  0.00           C
ATOM   1460  O   CYS   106      27.260  31.870  29.010  1.00  0.00           O
ATOM   1461  N   ALA   107      28.390  33.810  29.120  1.00  0.00           N
ATOM   1462  H   ALA   107      29.300  34.190  29.370  1.00  0.00           H
ATOM   1463  CA  ALA   107      27.440  34.610  28.350  1.00  0.00           C
ATOM   1464  HA  ALA   107      26.720  33.940  27.880  1.00  0.00           H
ATOM   1465  CB  ALA   107      26.670  35.530  29.280  1.00  0.00           C
ATOM   1466  HB1 ALA   107      25.730  35.800  28.780  1.00  0.00           H
ATOM   1467  HB2 ALA   107      26.540  35.030  30.240  1.00  0.00           H
ATOM   1468  HB3 ALA   107      27.330  36.380  29.460  1.00  0.00           H
ATOM   1469  C   ALA   107      28.120  35.430  27.210  1.00  0.00           C
ATOM   1470  O   ALA   107      29.300  35.680  27.230  1.00  0.00           O
ATOM   1471  N   ALA   108      27.310  35.910  26.250  1.00  0.00           N
ATOM   1472  H   ALA   108      26.340  35.740  26.480  1.00  0.00           H
ATOM   1473  CA  ALA   108      27.790  36.930  25.280  1.00  0.00           C
ATOM   1474  HA  ALA   108      28.590  37.450  25.800  1.00  0.00           H
ATOM   1475  CB  ALA   108      28.240  36.390  23.920  1.00  0.00           C
ATOM   1476  HB1 ALA   108      27.450  36.100  23.220  1.00  0.00           H
ATOM   1477  HB2 ALA   108      28.840  37.210  23.540  1.00  0.00           H
ATOM   1478  HB3 ALA   108      28.790  35.450  24.030  1.00  0.00           H
ATOM   1479  C   ALA   108      26.710  38.020  25.060  1.00  0.00           C
ATOM   1480  O   ALA   108      25.520  37.710  25.000  1.00  0.00           O
ATOM   1481  N   ASP   109      27.150  39.300  25.010  1.00  0.00           N
ATOM   1482  H   ASP   109      28.150  39.370  25.030  1.00  0.00           H
ATOM   1483  CA  ASP   109      26.320  40.510  24.860  1.00  0.00           C
ATOM   1484  HA  ASP   109      25.440  40.240  24.280  1.00  0.00           H
ATOM   1485  CB  ASP   109      25.860  40.870  26.290  1.00  0.00           C
ATOM   1486  HB1 ASP   109      26.710  41.250  26.860  1.00  0.00           H
ATOM   1487  HB2 ASP   109      25.510  39.960  26.790  1.00  0.00           H
ATOM   1488  CG  ASP   109      24.830  42.020  26.330  1.00  0.00           C
ATOM   1489  OD1 ASP   109      23.660  41.600  26.180  1.00  0.00           O
ATOM   1490  OD2 ASP   109      25.160  43.230  26.300  1.00  0.00           O
ATOM   1491  C   ASP   109      27.020  41.630  24.090  1.00  0.00           C
ATOM   1492  O   ASP   109      28.220  41.470  23.740  1.00  0.00           O
ATOM   1493  N   ARG   110      26.170  42.620  23.710  1.00  0.00           N
ATOM   1494  H   ARG   110      25.240  42.610  24.090  1.00  0.00           H
ATOM   1495  CA  ARG   110      26.570  43.820  22.960  1.00  0.00           C
ATOM   1496  HA  ARG   110      27.530  43.610  22.490  1.00  0.00           H
ATOM   1497  CB  ARG   110      25.490  44.290  21.930  1.00  0.00           C
ATOM   1498  HB1 ARG   110      25.870  45.220  21.510  1.00  0.00           H
ATOM   1499  HB2 ARG   110      24.520  44.440  22.390  1.00  0.00           H
ATOM   1500  CG  ARG   110      25.360  43.320  20.780  1.00  0.00           C
ATOM   1501  HG1 ARG   110      24.690  42.510  21.070  1.00  0.00           H
ATOM   1502  HG2 ARG   110      26.310  42.850  20.510  1.00  0.00           H
ATOM   1503  CD  ARG   110      24.920  44.040  19.530  1.00  0.00           C
ATOM   1504  HD1 ARG   110      23.960  44.420  19.860  1.00  0.00           H
ATOM   1505  HD2 ARG   110      24.690  43.290  18.770  1.00  0.00           H
ATOM   1506  NE  ARG   110      25.660  45.280  19.060  1.00  0.00           N
ATOM   1507  HE  ARG   110      26.660  45.190  18.970  1.00  0.00           H
ATOM   1508  CZ  ARG   110      25.170  46.310  18.490  1.00  0.00           C
ATOM   1509  NH1 ARG   110      23.970  46.500  18.090  1.00  0.00           N
ATOM   1510 1HH1 ARG   110      23.350  45.720  18.230  1.00  0.00           H
ATOM   1511 2HH1 ARG   110      23.690  47.300  17.540  1.00  0.00           H
ATOM   1512  NH2 ARG   110      25.960  47.280  18.270  1.00  0.00           N
ATOM   1513 1HH2 ARG   110      26.950  47.250  18.430  1.00  0.00           H
ATOM   1514 2HH2 ARG   110      25.590  48.040  17.710  1.00  0.00           H
ATOM   1515  C   ARG   110      26.890  45.080  23.790  1.00  0.00           C
ATOM   1516  O   ARG   110      27.600  45.930  23.190  1.00  0.00           O
ATOM   1517  N   PHE   111      26.360  45.200  25.000  1.00  0.00           N
ATOM   1518  H   PHE   111      25.810  44.450  25.390  1.00  0.00           H
ATOM   1519  CA  PHE   111      26.460  46.500  25.690  1.00  0.00           C
ATOM   1520  HA  PHE   111      27.250  47.080  25.210  1.00  0.00           H
ATOM   1521  CB  PHE   111      25.140  47.100  25.430  1.00  0.00           C
ATOM   1522  HB1 PHE   111      25.090  48.030  26.010  1.00  0.00           H
ATOM   1523  HB2 PHE   111      24.350  46.400  25.720  1.00  0.00           H
ATOM   1524  CG  PHE   111      24.790  47.610  24.080  1.00  0.00           C
ATOM   1525  CD1 PHE   111      23.800  47.000  23.300  1.00  0.00           C
ATOM   1526  HD1 PHE   111      23.020  46.340  23.660  1.00  0.00           H
ATOM   1527  CE1 PHE   111      23.710  47.370  21.940  1.00  0.00           C
ATOM   1528  HE1 PHE   111      22.880  46.920  21.420  1.00  0.00           H
ATOM   1529  CZ  PHE   111      24.430  48.400  21.420  1.00  0.00           C
ATOM   1530  HZ  PHE   111      24.300  48.700  20.400  1.00  0.00           H
ATOM   1531  CE2 PHE   111      25.360  49.090  22.270  1.00  0.00           C
ATOM   1532  HE2 PHE   111      26.000  49.880  21.900  1.00  0.00           H
ATOM   1533  CD2 PHE   111      25.620  48.650  23.590  1.00  0.00           C
ATOM   1534  HD2 PHE   111      26.530  48.960  24.090  1.00  0.00           H
ATOM   1535  C   PHE   111      26.840  46.480  27.210  1.00  0.00           C
ATOM   1536  O   PHE   111      27.240  47.510  27.740  1.00  0.00           O
ATOM   1537  N   LEU   112      26.780  45.380  27.870  1.00  0.00           N
ATOM   1538  H   LEU   112      26.450  44.500  27.500  1.00  0.00           H
ATOM   1539  CA  LEU   112      26.910  45.310  29.340  1.00  0.00           C
ATOM   1540  HA  LEU   112      27.110  46.320  29.710  1.00  0.00           H
ATOM   1541  CB  LEU   112      25.570  44.810  29.940  1.00  0.00           C
ATOM   1542  HB1 LEU   112      25.560  44.690  31.020  1.00  0.00           H
ATOM   1543  HB2 LEU   112      25.350  43.840  29.490  1.00  0.00           H
ATOM   1544  CG  LEU   112      24.390  45.700  29.640  1.00  0.00           C
ATOM   1545  HG  LEU   112      24.320  45.880  28.570  1.00  0.00           H
ATOM   1546  CD1 LEU   112      23.120  45.020  30.140  1.00  0.00           C
ATOM   1547 1HD1 LEU   112      22.250  45.670  30.060  1.00  0.00           H
ATOM   1548 2HD1 LEU   112      22.900  44.240  29.410  1.00  0.00           H
ATOM   1549 3HD1 LEU   112      23.210  44.640  31.160  1.00  0.00           H
ATOM   1550  CD2 LEU   112      24.440  47.020  30.380  1.00  0.00           C
ATOM   1551 1HD2 LEU   112      25.430  47.470  30.400  1.00  0.00           H
ATOM   1552 2HD2 LEU   112      23.860  47.720  29.780  1.00  0.00           H
ATOM   1553 3HD2 LEU   112      23.930  46.970  31.340  1.00  0.00           H
ATOM   1554  C   LEU   112      28.070  44.480  29.690  1.00  0.00           C
ATOM   1555  O   LEU   112      28.200  43.350  29.120  1.00  0.00           O
ATOM   1556  N   THR   113      28.880  44.850  30.710  1.00  0.00           N
ATOM   1557  H   THR   113      28.750  45.800  31.050  1.00  0.00           H
ATOM   1558  CA  THR   113      30.070  44.120  31.190  1.00  0.00           C
ATOM   1559  HA  THR   113      30.320  43.270  30.560  1.00  0.00           H
ATOM   1560  CB  THR   113      31.280  44.980  31.260  1.00  0.00           C
ATOM   1561  HB  THR   113      32.140  44.400  31.600  1.00  0.00           H
ATOM   1562  CG2 THR   113      31.630  45.690  29.950  1.00  0.00           C
ATOM   1563 1HG2 THR   113      32.590  46.200  30.080  1.00  0.00           H
ATOM   1564 2HG2 THR   113      31.780  45.010  29.120  1.00  0.00           H
ATOM   1565 3HG2 THR   113      30.880  46.440  29.710  1.00  0.00           H
ATOM   1566  OG1 THR   113      31.070  46.010  32.190  1.00  0.00           O
ATOM   1567  HG1 THR   113      31.000  46.800  31.650  1.00  0.00           H
ATOM   1568  C   THR   113      29.860  43.440  32.510  1.00  0.00           C
ATOM   1569  O   THR   113      30.340  42.350  32.720  1.00  0.00           O
ATOM   1570  N   ARG   132      29.130  44.120  33.430  1.00  0.00           N
ATOM   1571  H   ARG   132      28.760  45.040  33.280  1.00  0.00           H
ATOM   1572  CA  ARG   132      28.990  43.660  34.830  1.00  0.00           C
ATOM   1573  HA  ARG   132      29.190  42.590  34.920  1.00  0.00           H
ATOM   1574  CB  ARG   132      30.060  44.340  35.760  1.00  0.00           C
ATOM   1575  HB1 ARG   132      31.080  44.060  35.500  1.00  0.00           H
ATOM   1576  HB2 ARG   132      29.960  44.130  36.830  1.00  0.00           H
ATOM   1577  CG  ARG   132      29.970  45.890  35.620  1.00  0.00           C
ATOM   1578  HG1 ARG   132      28.990  46.070  36.050  1.00  0.00           H
ATOM   1579  HG2 ARG   132      30.120  46.200  34.590  1.00  0.00           H
ATOM   1580  CD  ARG   132      31.150  46.460  36.470  1.00  0.00           C
ATOM   1581  HD1 ARG   132      32.150  46.100  36.210  1.00  0.00           H
ATOM   1582  HD2 ARG   132      31.090  46.060  37.480  1.00  0.00           H
ATOM   1583  NE  ARG   132      31.120  47.890  36.500  1.00  0.00           N
ATOM   1584  HE  ARG   132      30.260  48.290  36.160  1.00  0.00           H
ATOM   1585  CZ  ARG   132      32.140  48.600  36.990  1.00  0.00           C
ATOM   1586  NH1 ARG   132      33.280  48.090  37.350  1.00  0.00           N
ATOM   1587 1HH1 ARG   132      33.290  47.090  37.540  1.00  0.00           H
ATOM   1588 2HH1 ARG   132      33.860  48.820  37.720  1.00  0.00           H
ATOM   1589  NH2 ARG   132      32.060  49.910  36.910  1.00  0.00           N
ATOM   1590 1HH2 ARG   132      31.160  50.320  36.720  1.00  0.00           H
ATOM   1591 2HH2 ARG   132      32.820  50.550  37.120  1.00  0.00           H
ATOM   1592  C   ARG   132      27.620  43.740  35.520  1.00  0.00           C
ATOM   1593  O   ARG   132      27.410  43.120  36.530  1.00  0.00           O
ATOM   1594  N   SER   133      26.660  44.410  34.880  1.00  0.00           N
ATOM   1595  H   SER   133      26.890  44.880  34.020  1.00  0.00           H
ATOM   1596  CA  SER   133      25.250  44.110  35.110  1.00  0.00           C
ATOM   1597  HA  SER   133      25.050  44.110  36.180  1.00  0.00           H
ATOM   1598  CB  SER   133      24.220  44.990  34.450  1.00  0.00           C
ATOM   1599  HB1 SER   133      24.230  44.900  33.370  1.00  0.00           H
ATOM   1600  HB2 SER   133      24.370  46.020  34.780  1.00  0.00           H
ATOM   1601  OG  SER   133      22.870  44.650  34.860  1.00  0.00           O
ATOM   1602  HG  SER   133      22.450  45.490  35.060  1.00  0.00           H
ATOM   1603  C   SER   133      24.940  42.620  34.700  1.00  0.00           C
ATOM   1604  O   SER   133      25.450  42.120  33.700  1.00  0.00           O
ATOM   1605  N   VAL   134      24.030  41.930  35.410  1.00  0.00           N
ATOM   1606  H   VAL   134      23.630  42.400  36.220  1.00  0.00           H
ATOM   1607  CA  VAL   134      23.580  40.500  35.280  1.00  0.00           C
ATOM   1608  HA  VAL   134      24.490  39.950  35.040  1.00  0.00           H
ATOM   1609  CB  VAL   134      23.060  39.840  36.590  1.00  0.00           C
ATOM   1610  HB  VAL   134      22.750  38.820  36.400  1.00  0.00           H
ATOM   1611  CG1 VAL   134      24.150  40.000  37.700  1.00  0.00           C
ATOM   1612 1HG1 VAL   134      24.390  41.050  37.860  1.00  0.00           H
ATOM   1613 2HG1 VAL   134      23.680  39.560  38.580  1.00  0.00           H
ATOM   1614 3HG1 VAL   134      25.040  39.440  37.420  1.00  0.00           H
ATOM   1615  CG2 VAL   134      21.800  40.600  37.150  1.00  0.00           C
ATOM   1616 1HG2 VAL   134      21.480  40.150  38.090  1.00  0.00           H
ATOM   1617 2HG2 VAL   134      22.120  41.630  37.300  1.00  0.00           H
ATOM   1618 3HG2 VAL   134      20.980  40.510  36.430  1.00  0.00           H
ATOM   1619  C   VAL   134      22.670  40.240  34.110  1.00  0.00           C
ATOM   1620  O   VAL   134      21.900  39.270  34.170  1.00  0.00           O
ATOM   1621  N   LYS   135      22.740  41.060  33.060  1.00  0.00           N
ATOM   1622  H   LYS   135      23.510  41.700  33.140  1.00  0.00           H
ATOM   1623  CA  LYS   135      21.750  41.150  32.000  1.00  0.00           C
ATOM   1624  HA  LYS   135      21.100  40.290  32.110  1.00  0.00           H
ATOM   1625  CB  LYS   135      20.930  42.440  32.130  1.00  0.00           C
ATOM   1626  HB1 LYS   135      20.160  42.370  31.360  1.00  0.00           H
ATOM   1627  HB2 LYS   135      21.490  43.330  31.830  1.00  0.00           H
ATOM   1628  CG  LYS   135      20.380  42.760  33.560  1.00  0.00           C
ATOM   1629  HG1 LYS   135      20.070  43.810  33.510  1.00  0.00           H
ATOM   1630  HG2 LYS   135      21.160  42.550  34.290  1.00  0.00           H
ATOM   1631  CD  LYS   135      19.140  41.920  33.830  1.00  0.00           C
ATOM   1632  HD1 LYS   135      19.470  40.970  34.260  1.00  0.00           H
ATOM   1633  HD2 LYS   135      18.470  41.870  32.970  1.00  0.00           H
ATOM   1634  CE  LYS   135      18.230  42.650  34.820  1.00  0.00           C
ATOM   1635  HE1 LYS   135      17.890  43.640  34.550  1.00  0.00           H
ATOM   1636  HE2 LYS   135      18.780  42.850  35.740  1.00  0.00           H
ATOM   1637  NZ  LYS   135      17.040  41.860  35.230  1.00  0.00           N
ATOM   1638  HZ1 LYS   135      16.630  42.160  36.100  1.00  0.00           H
ATOM   1639  HZ2 LYS   135      16.300  42.060  34.570  1.00  0.00           H
ATOM   1640  HZ3 LYS   135      17.320  40.890  35.270  1.00  0.00           H
ATOM   1641  C   LYS   135      22.280  40.930  30.580  1.00  0.00           C
ATOM   1642  O   LYS   135      21.980  41.710  29.680  1.00  0.00           O
ATOM   1643  N   TYR   136      23.200  39.950  30.430  1.00  0.00           N
ATOM   1644  H   TYR   136      23.440  39.390  31.230  1.00  0.00           H
ATOM   1645  CA  TYR   136      23.720  39.540  29.130  1.00  0.00           C
ATOM   1646  HA  TYR   136      24.150  40.380  28.600  1.00  0.00           H
ATOM   1647  CB  TYR   136      24.830  38.530  29.290  1.00  0.00           C
ATOM   1648  HB1 TYR   136      24.850  37.950  28.360  1.00  0.00           H
ATOM   1649  HB2 TYR   136      24.550  37.790  30.040  1.00  0.00           H
ATOM   1650  CG  TYR   136      26.230  39.200  29.440  1.00  0.00           C
ATOM   1651  CD1 TYR   136      26.630  40.050  30.520  1.00  0.00           C
ATOM   1652  HD1 TYR   136      25.930  40.270  31.310  1.00  0.00           H
ATOM   1653  CE1 TYR   136      27.990  40.450  30.680  1.00  0.00           C
ATOM   1654  HE1 TYR   136      28.230  41.080  31.520  1.00  0.00           H
ATOM   1655  CZ  TYR   136      28.960  39.980  29.750  1.00  0.00           C
ATOM   1656  OH  TYR   136      30.290  40.290  29.920  1.00  0.00           O
ATOM   1657  HH  TYR   136      30.430  40.490  30.850  1.00  0.00           H
ATOM   1658  CE2 TYR   136      28.560  39.230  28.640  1.00  0.00           C
ATOM   1659  HE2 TYR   136      29.300  38.890  27.920  1.00  0.00           H
ATOM   1660  CD2 TYR   136      27.220  38.880  28.440  1.00  0.00           C
ATOM   1661  HD2 TYR   136      26.910  38.350  27.540  1.00  0.00           H
ATOM   1662  C   TYR   136      22.590  38.890  28.240  1.00  0.00           C
ATOM   1663  O   TYR   136      21.560  38.470  28.780  1.00  0.00           O
ATOM   1664  N   ASP   137      22.660  38.870  26.920  1.00  0.00           N
ATOM   1665  H   ASP   137      23.510  39.190  26.480  1.00  0.00           H
ATOM   1666  CA  ASP   137      21.520  38.380  26.110  1.00  0.00           C
ATOM   1667  HA  ASP   137      20.550  38.450  26.600  1.00  0.00           H
ATOM   1668  CB  ASP   137      21.460  39.140  24.780  1.00  0.00           C
ATOM   1669  HB1 ASP   137      22.280  38.880  24.110  1.00  0.00           H
ATOM   1670  HB2 ASP   137      21.630  40.200  24.960  1.00  0.00           H
ATOM   1671  CG  ASP   137      20.230  39.040  23.940  1.00  0.00           C
ATOM   1672  OD1 ASP   137      19.170  38.600  24.480  1.00  0.00           O
ATOM   1673  OD2 ASP   137      20.350  39.390  22.770  1.00  0.00           O
ATOM   1674  C   ASP   137      21.640  36.970  25.640  1.00  0.00           C
ATOM   1675  O   ASP   137      20.650  36.310  25.580  1.00  0.00           O
ATOM   1676  N   TYR   138      22.830  36.460  25.480  1.00  0.00           N
ATOM   1677  H   TYR   138      23.670  36.970  25.740  1.00  0.00           H
ATOM   1678  CA  TYR   138      23.030  35.030  25.150  1.00  0.00           C
ATOM   1679  HA  TYR   138      22.030  34.630  25.010  1.00  0.00           H
ATOM   1680  CB  TYR   138      23.800  34.940  23.910  1.00  0.00           C
ATOM   1681  HB1 TYR   138      24.060  33.900  23.730  1.00  0.00           H
ATOM   1682  HB2 TYR   138      24.720  35.530  23.940  1.00  0.00           H
ATOM   1683  CG  TYR   138      23.000  35.300  22.680  1.00  0.00           C
ATOM   1684  CD1 TYR   138      23.260  36.480  21.950  1.00  0.00           C
ATOM   1685  HD1 TYR   138      24.140  37.080  22.110  1.00  0.00           H
ATOM   1686  CE1 TYR   138      22.520  36.790  20.860  1.00  0.00           C
ATOM   1687  HE1 TYR   138      22.760  37.690  20.300  1.00  0.00           H
ATOM   1688  CZ  TYR   138      21.430  36.020  20.460  1.00  0.00           C
ATOM   1689  OH  TYR   138      20.640  36.410  19.440  1.00  0.00           O
ATOM   1690  HH  TYR   138      20.010  35.730  19.180  1.00  0.00           H
ATOM   1691  CE2 TYR   138      21.120  34.800  21.140  1.00  0.00           C
ATOM   1692  HE2 TYR   138      20.280  34.200  20.820  1.00  0.00           H
ATOM   1693  CD2 TYR   138      21.920  34.450  22.290  1.00  0.00           C
ATOM   1694  HD2 TYR   138      21.660  33.510  22.770  1.00  0.00           H
ATOM   1695  C   TYR   138      23.860  34.350  26.250  1.00  0.00           C
ATOM   1696  O   TYR   138      24.750  35.000  26.710  1.00  0.00           O
ATOM   1697  N   TRP   139      23.550  33.150  26.650  1.00  0.00           N
ATOM   1698  H   TRP   139      22.890  32.580  26.120  1.00  0.00           H
ATOM   1699  CA  TRP   139      23.960  32.400  27.860  1.00  0.00           C
ATOM   1700  HA  TRP   139      24.860  32.840  28.290  1.00  0.00           H
ATOM   1701  CB  TRP   139      22.820  32.590  28.810  1.00  0.00           C
ATOM   1702  HB1 TRP   139      22.990  31.880  29.620  1.00  0.00           H
ATOM   1703  HB2 TRP   139      21.850  32.260  28.420  1.00  0.00           H
ATOM   1704  CG  TRP   139      22.660  33.900  29.560  1.00  0.00           C
ATOM   1705  CD1 TRP   139      21.780  34.840  29.240  1.00  0.00           C
ATOM   1706  HD1 TRP   139      21.140  34.790  28.380  1.00  0.00           H
ATOM   1707  NE1 TRP   139      22.040  35.920  30.010  1.00  0.00           N
ATOM   1708  HE1 TRP   139      21.570  36.810  29.910  1.00  0.00           H
ATOM   1709  CE2 TRP   139      22.940  35.730  30.990  1.00  0.00           C
ATOM   1710  CZ2 TRP   139      23.360  36.520  32.030  1.00  0.00           C
ATOM   1711  HZ2 TRP   139      22.950  37.500  32.240  1.00  0.00           H
ATOM   1712  CH2 TRP   139      24.380  36.020  32.890  1.00  0.00           C
ATOM   1713  HH2 TRP   139      24.750  36.730  33.620  1.00  0.00           H
ATOM   1714  CZ3 TRP   139      24.880  34.740  32.610  1.00  0.00           C
ATOM   1715  HZ3 TRP   139      25.660  34.310  33.220  1.00  0.00           H
ATOM   1716  CE3 TRP   139      24.470  33.970  31.500  1.00  0.00           C
ATOM   1717  HE3 TRP   139      24.620  32.900  31.470  1.00  0.00           H
ATOM   1718  CD2 TRP   139      23.490  34.440  30.660  1.00  0.00           C
ATOM   1719  C   TRP   139      24.230  30.900  27.450  1.00  0.00           C
ATOM   1720  O   TRP   139      23.620  30.400  26.500  1.00  0.00           O
ATOM   1721  N   GLY   140      25.100  30.210  28.170  1.00  0.00           N
ATOM   1722  H   GLY   140      25.490  30.640  29.000  1.00  0.00           H
ATOM   1723  CA  GLY   140      25.270  28.770  28.130  1.00  0.00           C
ATOM   1724  HA1 GLY   140      26.320  28.540  28.260  1.00  0.00           H
ATOM   1725  HA2 GLY   140      24.960  28.370  27.160  1.00  0.00           H
ATOM   1726  C   GLY   140      24.540  28.010  29.170  1.00  0.00           C
ATOM   1727  O   GLY   140      23.920  28.570  30.040  1.00  0.00           O
ATOM   1728  N   GLN   141      24.660  26.680  29.100  1.00  0.00           N
ATOM   1729  H   GLN   141      25.060  26.410  28.210  1.00  0.00           H
ATOM   1730  CA  GLN   141      24.090  25.690  30.030  1.00  0.00           C
ATOM   1731  HA  GLN   141      23.080  25.970  30.320  1.00  0.00           H
ATOM   1732  CB  GLN   141      23.870  24.310  29.280  1.00  0.00           C
ATOM   1733  HB1 GLN   141      23.320  23.640  29.940  1.00  0.00           H
ATOM   1734  HB2 GLN   141      24.820  23.800  29.100  1.00  0.00           H
ATOM   1735  CG  GLN   141      23.170  24.310  27.890  1.00  0.00           C
ATOM   1736  HG1 GLN   141      22.930  23.280  27.620  1.00  0.00           H
ATOM   1737  HG2 GLN   141      23.780  24.810  27.130  1.00  0.00           H
ATOM   1738  CD  GLN   141      21.790  24.990  27.900  1.00  0.00           C
ATOM   1739  OE1 GLN   141      21.600  26.090  27.450  1.00  0.00           O
ATOM   1740  NE2 GLN   141      20.770  24.330  28.340  1.00  0.00           N
ATOM   1741 1HE2 GLN   141      20.870  23.350  28.560  1.00  0.00           H
ATOM   1742 2HE2 GLN   141      19.920  24.880  28.420  1.00  0.00           H
ATOM   1743  C   GLN   141      24.850  25.490  31.280  1.00  0.00           C
ATOM   1744  O   GLN   141      24.270  25.030  32.260  1.00  0.00           O
ATOM   1745  N   GLY   142      26.050  26.140  31.400  1.00  0.00           N
ATOM   1746  H   GLY   142      26.500  26.610  30.630  1.00  0.00           H
ATOM   1747  CA  GLY   142      26.870  26.190  32.710  1.00  0.00           C
ATOM   1748  HA1 GLY   142      26.190  26.260  33.560  1.00  0.00           H
ATOM   1749  HA2 GLY   142      27.430  27.120  32.840  1.00  0.00           H
ATOM   1750  C   GLY   142      27.850  25.050  32.950  1.00  0.00           C
ATOM   1751  O   GLY   142      27.480  23.900  32.640  1.00  0.00           O
ATOM   1752  N   THR   143      28.950  25.320  33.650  1.00  0.00           N
ATOM   1753  H   THR   143      29.200  26.290  33.800  1.00  0.00           H
ATOM   1754  CA  THR   143      29.830  24.280  34.260  1.00  0.00           C
ATOM   1755  HA  THR   143      29.380  23.310  34.030  1.00  0.00           H
ATOM   1756  CB  THR   143      31.200  24.250  33.560  1.00  0.00           C
ATOM   1757  HB  THR   143      30.920  24.110  32.520  1.00  0.00           H
ATOM   1758  CG2 THR   143      32.110  25.460  33.750  1.00  0.00           C
ATOM   1759 1HG2 THR   143      32.710  25.440  34.660  1.00  0.00           H
ATOM   1760 2HG2 THR   143      32.710  25.470  32.830  1.00  0.00           H
ATOM   1761 3HG2 THR   143      31.530  26.380  33.670  1.00  0.00           H
ATOM   1762  OG1 THR   143      31.790  23.040  33.920  1.00  0.00           O
ATOM   1763  HG1 THR   143      31.320  22.380  33.400  1.00  0.00           H
ATOM   1764  C   THR   143      29.980  24.390  35.820  1.00  0.00           C
ATOM   1765  O   THR   143      30.200  25.500  36.300  1.00  0.00           O
ATOM   1766  N   GLN   144      29.830  23.360  36.600  1.00  0.00           N
ATOM   1767  H   GLN   144      29.670  22.410  36.290  1.00  0.00           H
ATOM   1768  CA  GLN   144      29.770  23.420  38.100  1.00  0.00           C
ATOM   1769  HA  GLN   144      29.370  24.350  38.510  1.00  0.00           H
ATOM   1770  CB  GLN   144      28.760  22.350  38.590  1.00  0.00           C
ATOM   1771  HB1 GLN   144      29.090  21.350  38.330  1.00  0.00           H
ATOM   1772  HB2 GLN   144      27.780  22.560  38.150  1.00  0.00           H
ATOM   1773  CG  GLN   144      28.560  22.270  40.090  1.00  0.00           C
ATOM   1774  HG1 GLN   144      28.390  23.320  40.330  1.00  0.00           H
ATOM   1775  HG2 GLN   144      29.430  21.800  40.550  1.00  0.00           H
ATOM   1776  CD  GLN   144      27.360  21.350  40.490  1.00  0.00           C
ATOM   1777  OE1 GLN   144      26.240  21.530  39.990  1.00  0.00           O
ATOM   1778  NE2 GLN   144      27.540  20.400  41.370  1.00  0.00           N
ATOM   1779 1HE2 GLN   144      28.450  20.250  41.790  1.00  0.00           H
ATOM   1780 2HE2 GLN   144      26.760  19.810  41.620  1.00  0.00           H
ATOM   1781  C   GLN   144      31.100  23.250  38.810  1.00  0.00           C
ATOM   1782  O   GLN   144      31.940  22.640  38.200  1.00  0.00           O
ATOM   1783  N   VAL   145      31.380  23.800  40.030  1.00  0.00           N
ATOM   1784  H   VAL   145      30.770  24.550  40.310  1.00  0.00           H
ATOM   1785  CA  VAL   145      32.640  23.570  40.840  1.00  0.00           C
ATOM   1786  HA  VAL   145      33.060  22.580  40.640  1.00  0.00           H
ATOM   1787  CB  VAL   145      33.600  24.780  40.500  1.00  0.00           C
ATOM   1788  HB  VAL   145      33.150  25.700  40.870  1.00  0.00           H
ATOM   1789  CG1 VAL   145      34.900  24.440  41.280  1.00  0.00           C
ATOM   1790 1HG1 VAL   145      35.560  25.310  41.210  1.00  0.00           H
ATOM   1791 2HG1 VAL   145      34.830  24.200  42.340  1.00  0.00           H
ATOM   1792 3HG1 VAL   145      35.430  23.570  40.900  1.00  0.00           H
ATOM   1793  CG2 VAL   145      34.070  24.900  39.040  1.00  0.00           C
ATOM   1794 1HG2 VAL   145      34.680  25.760  38.780  1.00  0.00           H
ATOM   1795 2HG2 VAL   145      34.540  23.950  38.760  1.00  0.00           H
ATOM   1796 3HG2 VAL   145      33.200  24.950  38.390  1.00  0.00           H
ATOM   1797  C   VAL   145      32.290  23.510  42.370  1.00  0.00           C
ATOM   1798  O   VAL   145      31.370  24.160  42.860  1.00  0.00           O
ATOM   1799  N   THR   146      32.970  22.610  43.120  1.00  0.00           N
ATOM   1800  H   THR   146      33.790  22.130  42.780  1.00  0.00           H
ATOM   1801  CA  THR   146      32.790  22.500  44.580  1.00  0.00           C
ATOM   1802  HA  THR   146      32.330  23.380  45.040  1.00  0.00           H
ATOM   1803  CB  THR   146      31.950  21.240  44.930  1.00  0.00           C
ATOM   1804  HB  THR   146      32.340  20.420  44.330  1.00  0.00           H
ATOM   1805  CG2 THR   146      32.030  20.930  46.440  1.00  0.00           C
ATOM   1806 1HG2 THR   146      31.290  20.180  46.730  1.00  0.00           H
ATOM   1807 2HG2 THR   146      32.990  20.430  46.580  1.00  0.00           H
ATOM   1808 3HG2 THR   146      31.910  21.840  47.020  1.00  0.00           H
ATOM   1809  OG1 THR   146      30.580  21.430  44.580  1.00  0.00           O
ATOM   1810  HG1 THR   146      30.070  20.660  44.850  1.00  0.00           H
ATOM   1811  C   THR   146      34.180  22.480  45.320  1.00  0.00           C
ATOM   1812  O   THR   146      34.940  21.600  44.970  1.00  0.00           O
ATOM   1813  N   VAL   147      34.340  23.260  46.430  1.00  0.00           N
ATOM   1814  H   VAL   147      33.650  23.970  46.630  1.00  0.00           H
ATOM   1815  CA  VAL   147      35.210  22.870  47.460  1.00  0.00           C
ATOM   1816  HA  VAL   147      36.120  22.420  47.070  1.00  0.00           H
ATOM   1817  CB  VAL   147      35.740  24.200  48.100  1.00  0.00           C
ATOM   1818  HB  VAL   147      34.870  24.860  48.160  1.00  0.00           H
ATOM   1819  CG1 VAL   147      36.370  24.030  49.490  1.00  0.00           C
ATOM   1820 1HG1 VAL   147      36.800  24.990  49.770  1.00  0.00           H
ATOM   1821 2HG1 VAL   147      35.610  23.840  50.250  1.00  0.00           H
ATOM   1822 3HG1 VAL   147      37.150  23.270  49.470  1.00  0.00           H
ATOM   1823  CG2 VAL   147      36.870  24.760  47.240  1.00  0.00           C
ATOM   1824 1HG2 VAL   147      37.180  25.720  47.640  1.00  0.00           H
ATOM   1825 2HG2 VAL   147      37.720  24.070  47.160  1.00  0.00           H
ATOM   1826 3HG2 VAL   147      36.430  24.910  46.260  1.00  0.00           H
ATOM   1827  C   VAL   147      34.660  21.890  48.420  1.00  0.00           C
ATOM   1828  O   VAL   147      33.640  22.150  49.090  1.00  0.00           O
ATOM   1829  N   SER   148      35.260  20.660  48.510  1.00  0.00           N
ATOM   1830  H   SER   148      36.060  20.430  47.930  1.00  0.00           H
ATOM   1831  CA  SER   148      35.040  19.560  49.560  1.00  0.00           C
ATOM   1832  HA  SER   148      34.160  18.930  49.460  1.00  0.00           H
ATOM   1833  CB  SER   148      36.210  18.540  49.610  1.00  0.00           C
ATOM   1834  HB1 SER   148      35.900  17.750  50.290  1.00  0.00           H
ATOM   1835  HB2 SER   148      37.140  18.960  49.980  1.00  0.00           H
ATOM   1836  OG  SER   148      36.510  17.840  48.370  1.00  0.00           O
ATOM   1837  HG  SER   148      36.890  18.380  47.670  1.00  0.00           H
ATOM   1838  C   SER   148      35.020  20.210  50.950  1.00  0.00           C
ATOM   1839  O   SER   148      35.860  21.010  51.260  1.00  0.00           O
ATOM   1840  N   SER   149      34.070  19.810  51.730  1.00  0.00           N
ATOM   1841  H   SER   149      33.490  18.990  51.550  1.00  0.00           H
ATOM   1842  CA  SER   149      33.720  20.320  53.030  1.00  0.00           C
ATOM   1843  HA  SER   149      34.090  21.350  53.060  1.00  0.00           H
ATOM   1844  CB  SER   149      32.120  20.410  53.140  1.00  0.00           C
ATOM   1845  HB1 SER   149      31.650  20.380  54.120  1.00  0.00           H
ATOM   1846  HB2 SER   149      31.670  19.580  52.600  1.00  0.00           H
ATOM   1847  OG  SER   149      31.730  21.630  52.580  1.00  0.00           O
ATOM   1848  HG  SER   149      31.190  22.050  53.240  1.00  0.00           H
ATOM   1849  C   SER   149      34.390  19.410  54.030  1.00  0.00           C
ATOM   1850  OC1 SER   149      34.900  20.020  54.970  1.00  0.00           O
ATOM   1851  OC2 SER   149      34.160  18.170  54.010  1.00  0.00           O
TER
ENDMDL
