# Supplementary material for: Targeting Ras-binding domain of ELMO1 by computational nanobody design
Source: Commun Biol. 2023 Mar 17;6:284. doi: 10.1038/s42003-023-04657-w (PMC10023680; doi:10.1038/s42003-023-04657-w)
Supplement: Supplementary file 4 — Supplementary Data 2 [file 42003_2023_4657_MOESM4_ESM.zip › MD_input_output/Nb01_snapshot/snapshot_030000_CDR2.pdb]

ATOM    724  N   SER    57      35.770  33.560  34.780  1.00  0.00           N
ATOM    725  H   SER    57      36.670  33.760  35.190  1.00  0.00           H
ATOM    726  CA  SER    57      35.230  34.620  33.880  1.00  0.00           C
ATOM    727  HA  SER    57      34.700  34.210  33.020  1.00  0.00           H
ATOM    728  CB  SER    57      34.180  35.430  34.610  1.00  0.00           C
ATOM    729  HB1 SER    57      33.470  34.810  35.140  1.00  0.00           H
ATOM    730  HB2 SER    57      33.560  35.960  33.890  1.00  0.00           H
ATOM    731  OG  SER    57      34.790  36.370  35.450  1.00  0.00           O
ATOM    732  HG  SER    57      34.280  36.380  36.260  1.00  0.00           H
ATOM    733  C   SER    57      36.320  35.600  33.300  1.00  0.00           C
ATOM    734  O   SER    57      37.400  35.760  33.870  1.00  0.00           O
ATOM    735  N   ILE    58      36.050  36.080  32.070  1.00  0.00           N
ATOM    736  H   ILE    58      35.160  35.980  31.600  1.00  0.00           H
ATOM    737  CA  ILE    58      36.950  37.060  31.480  1.00  0.00           C
ATOM    738  HA  ILE    58      37.590  37.560  32.210  1.00  0.00           H
ATOM    739  CB  ILE    58      37.890  36.370  30.530  1.00  0.00           C
ATOM    740  HB  ILE    58      38.440  35.660  31.150  1.00  0.00           H
ATOM    741  CG2 ILE    58      37.190  35.510  29.500  1.00  0.00           C
ATOM    742 1HG2 ILE    58      37.880  34.750  29.150  1.00  0.00           H
ATOM    743 2HG2 ILE    58      36.330  35.030  29.980  1.00  0.00           H
ATOM    744 3HG2 ILE    58      36.890  36.180  28.700  1.00  0.00           H
ATOM    745  CG1 ILE    58      38.990  37.300  30.030  1.00  0.00           C
ATOM    746 1HG1 ILE    58      39.390  37.920  30.840  1.00  0.00           H
ATOM    747 2HG1 ILE    58      38.680  37.960  29.210  1.00  0.00           H
ATOM    748  CD  ILE    58      40.110  36.450  29.370  1.00  0.00           C
ATOM    749  HD1 ILE    58      39.950  36.160  28.330  1.00  0.00           H
ATOM    750  HD2 ILE    58      41.050  37.000  29.280  1.00  0.00           H
ATOM    751  HD3 ILE    58      40.330  35.540  29.930  1.00  0.00           H
ATOM    752  C   ILE    58      36.180  38.250  30.960  1.00  0.00           C
ATOM    753  O   ILE    58      35.260  38.100  30.180  1.00  0.00           O
ATOM    754  N   LYS    59      36.590  39.460  31.400  1.00  0.00           N
ATOM    755  H   LYS    59      37.400  39.500  32.000  1.00  0.00           H
ATOM    756  CA  LYS    59      36.130  40.790  31.010  1.00  0.00           C
ATOM    757  HA  LYS    59      35.050  40.870  30.880  1.00  0.00           H
ATOM    758  CB  LYS    59      36.700  41.850  32.010  1.00  0.00           C
ATOM    759  HB1 LYS    59      36.640  42.810  31.500  1.00  0.00           H
ATOM    760  HB2 LYS    59      37.770  41.650  32.060  1.00  0.00           H
ATOM    761  CG  LYS    59      36.020  41.900  33.400  1.00  0.00           C
ATOM    762  HG1 LYS    59      36.260  41.010  33.980  1.00  0.00           H
ATOM    763  HG2 LYS    59      34.930  41.960  33.390  1.00  0.00           H
ATOM    764  CD  LYS    59      36.560  43.120  34.170  1.00  0.00           C
ATOM    765  HD1 LYS    59      36.590  43.930  33.440  1.00  0.00           H
ATOM    766  HD2 LYS    59      37.580  42.970  34.530  1.00  0.00           H
ATOM    767  CE  LYS    59      35.670  43.560  35.340  1.00  0.00           C
ATOM    768  HE1 LYS    59      35.590  42.640  35.920  1.00  0.00           H
ATOM    769  HE2 LYS    59      34.630  43.640  35.040  1.00  0.00           H
ATOM    770  NZ  LYS    59      36.230  44.650  36.090  1.00  0.00           N
ATOM    771  HZ1 LYS    59      36.160  45.530  35.610  1.00  0.00           H
ATOM    772  HZ2 LYS    59      35.700  44.730  36.950  1.00  0.00           H
ATOM    773  HZ3 LYS    59      37.220  44.580  36.310  1.00  0.00           H
ATOM    774  C   LYS    59      36.690  41.080  29.630  1.00  0.00           C
ATOM    775  O   LYS    59      37.710  40.460  29.260  1.00  0.00           O
ATOM    776  N   TRP    60      36.040  42.010  28.930  1.00  0.00           N
ATOM    777  H   TRP    60      35.170  42.410  29.250  1.00  0.00           H
ATOM    778  CA  TRP    60      36.400  42.240  27.520  1.00  0.00           C
ATOM    779  HA  TRP    60      36.220  41.340  26.940  1.00  0.00           H
ATOM    780  CB  TRP    60      35.500  43.350  26.930  1.00  0.00           C
ATOM    781  HB1 TRP    60      34.420  43.240  27.070  1.00  0.00           H
ATOM    782  HB2 TRP    60      35.590  43.250  25.850  1.00  0.00           H
ATOM    783  CG  TRP    60      35.910  44.830  27.170  1.00  0.00           C
ATOM    784  CD1 TRP    60      35.340  45.670  27.990  1.00  0.00           C
ATOM    785  HD1 TRP    60      34.460  45.490  28.600  1.00  0.00           H
ATOM    786  NE1 TRP    60      36.090  46.820  28.160  1.00  0.00           N
ATOM    787  HE1 TRP    60      35.860  47.470  28.900  1.00  0.00           H
ATOM    788  CE2 TRP    60      37.230  46.770  27.420  1.00  0.00           C
ATOM    789  CZ2 TRP    60      38.390  47.620  27.450  1.00  0.00           C
ATOM    790  HZ2 TRP    60      38.560  48.520  28.010  1.00  0.00           H
ATOM    791  CH2 TRP    60      39.360  47.340  26.440  1.00  0.00           C
ATOM    792  HH2 TRP    60      40.150  48.050  26.280  1.00  0.00           H
ATOM    793  CZ3 TRP    60      39.240  46.120  25.680  1.00  0.00           C
ATOM    794  HZ3 TRP    60      39.940  45.950  24.880  1.00  0.00           H
ATOM    795  CE3 TRP    60      38.110  45.280  25.730  1.00  0.00           C
ATOM    796  HE3 TRP    60      38.000  44.410  25.090  1.00  0.00           H
ATOM    797  CD2 TRP    60      37.080  45.580  26.680  1.00  0.00           C
ATOM    798  C   TRP    60      37.930  42.550  27.350  1.00  0.00           C
ATOM    799  O   TRP    60      38.590  42.060  26.440  1.00  0.00           O
ATOM    800  N   ALA    61      38.490  43.290  28.340  1.00  0.00           N
ATOM    801  H   ALA    61      37.850  43.750  28.980  1.00  0.00           H
ATOM    802  CA  ALA    61      39.900  43.680  28.200  1.00  0.00           C
ATOM    803  HA  ALA    61      40.040  44.180  27.240  1.00  0.00           H
ATOM    804  CB  ALA    61      40.130  44.520  29.410  1.00  0.00           C
ATOM    805  HB1 ALA    61      39.790  44.030  30.320  1.00  0.00           H
ATOM    806  HB2 ALA    61      41.080  45.060  29.380  1.00  0.00           H
ATOM    807  HB3 ALA    61      39.440  45.360  29.380  1.00  0.00           H
ATOM    808  C   ALA    61      40.900  42.460  28.240  1.00  0.00           C
ATOM    809  O   ALA    61      42.060  42.460  27.760  1.00  0.00           O
ATOM    810  N   GLY    65      40.370  41.340  28.780  1.00  0.00           N
ATOM    811  H   GLY    65      39.380  41.430  28.970  1.00  0.00           H
ATOM    812  CA  GLY    65      41.020  40.080  29.210  1.00  0.00           C
ATOM    813  HA1 GLY    65      41.980  39.920  28.720  1.00  0.00           H
ATOM    814  HA2 GLY    65      40.440  39.230  28.860  1.00  0.00           H
ATOM    815  C   GLY    65      41.340  39.840  30.730  1.00  0.00           C
ATOM    816  O   GLY    65      42.130  38.880  30.990  1.00  0.00           O
ATOM    817  N   ASP    66      40.810  40.600  31.680  1.00  0.00           N
ATOM    818  H   ASP    66      39.980  41.130  31.460  1.00  0.00           H
ATOM    819  CA  ASP    66      40.990  40.500  33.180  1.00  0.00           C
ATOM    820  HA  ASP    66      42.050  40.390  33.410  1.00  0.00           H
ATOM    821  CB  ASP    66      40.450  41.730  33.980  1.00  0.00           C
ATOM    822  HB1 ASP    66      40.960  41.620  34.930  1.00  0.00           H
ATOM    823  HB2 ASP    66      39.360  41.640  33.990  1.00  0.00           H
ATOM    824  CG  ASP    66      40.910  42.970  33.360  1.00  0.00           C
ATOM    825  OD1 ASP    66      42.120  43.290  33.190  1.00  0.00           O
ATOM    826  OD2 ASP    66      40.030  43.790  33.040  1.00  0.00           O
ATOM    827  C   ASP    66      40.250  39.220  33.630  1.00  0.00           C
ATOM    828  O   ASP    66      38.990  39.190  33.690  1.00  0.00           O
ATOM    829  N   ARG    67      41.030  38.190  34.000  1.00  0.00           N
ATOM    830  H   ARG    67      42.000  38.460  34.070  1.00  0.00           H
ATOM    831  CA  ARG    67      40.590  36.870  34.430  1.00  0.00           C
ATOM    832  HA  ARG    67      39.670  36.580  33.920  1.00  0.00           H
ATOM    833  CB  ARG    67      41.790  35.870  34.100  1.00  0.00           C
ATOM    834  HB1 ARG    67      41.490  34.940  34.570  1.00  0.00           H
ATOM    835  HB2 ARG    67      42.710  36.290  34.490  1.00  0.00           H
ATOM    836  CG  ARG    67      41.900  35.590  32.590  1.00  0.00           C
ATOM    837  HG1 ARG    67      41.930  36.520  32.030  1.00  0.00           H
ATOM    838  HG2 ARG    67      41.020  35.050  32.240  1.00  0.00           H
ATOM    839  CD  ARG    67      43.240  34.940  32.160  1.00  0.00           C
ATOM    840  HD1 ARG    67      43.270  34.040  32.770  1.00  0.00           H
ATOM    841  HD2 ARG    67      44.130  35.520  32.400  1.00  0.00           H
ATOM    842  NE  ARG    67      43.130  34.490  30.780  1.00  0.00           N
ATOM    843  HE  ARG    67      42.530  33.710  30.560  1.00  0.00           H
ATOM    844  CZ  ARG    67      43.570  35.130  29.700  1.00  0.00           C
ATOM    845  NH1 ARG    67      44.260  36.230  29.720  1.00  0.00           N
ATOM    846 1HH1 ARG    67      44.580  36.730  30.540  1.00  0.00           H
ATOM    847 2HH1 ARG    67      44.420  36.670  28.820  1.00  0.00           H
ATOM    848  NH2 ARG    67      43.380  34.540  28.570  1.00  0.00           N
ATOM    849 1HH2 ARG    67      42.930  33.640  28.560  1.00  0.00           H
ATOM    850 2HH2 ARG    67      43.830  34.820  27.700  1.00  0.00           H
ATOM    851  C   ARG    67      40.280  36.850  35.900  1.00  0.00           C
ATOM    852  O   ARG    67      41.090  37.260  36.720  1.00  0.00           O
ATOM    853  N   THR    68      39.120  36.340  36.290  1.00  0.00           N
ATOM    854  H   THR    68      38.440  36.180  35.560  1.00  0.00           H
ATOM    855  CA  THR    68      38.840  35.740  37.660  1.00  0.00           C
ATOM    856  HA  THR    68      39.740  35.930  38.250  1.00  0.00           H
ATOM    857  CB  THR    68      37.650  36.490  38.330  1.00  0.00           C
ATOM    858  HB  THR    68      36.720  36.500  37.760  1.00  0.00           H
ATOM    859  CG2 THR    68      37.340  35.950  39.730  1.00  0.00           C
ATOM    860 1HG2 THR    68      38.170  36.170  40.410  1.00  0.00           H
ATOM    861 2HG2 THR    68      36.550  36.610  40.090  1.00  0.00           H
ATOM    862 3HG2 THR    68      37.020  34.910  39.830  1.00  0.00           H
ATOM    863  OG1 THR    68      37.960  37.860  38.460  1.00  0.00           O
ATOM    864  HG1 THR    68      38.120  38.190  37.570  1.00  0.00           H
ATOM    865  C   THR    68      38.490  34.250  37.690  1.00  0.00           C
ATOM    866  O   THR    68      37.790  33.780  36.740  1.00  0.00           O
ATOM    867  N   TYR    69      38.950  33.480  38.710  1.00  0.00           N
ATOM    868  H   TYR    69      39.380  33.960  39.500  1.00  0.00           H
ATOM    869  CA  TYR    69      39.030  32.030  38.730  1.00  0.00           C
ATOM    870  HA  TYR    69      38.540  31.680  37.830  1.00  0.00           H
ATOM    871  CB  TYR    69      40.570  31.660  38.570  1.00  0.00           C
ATOM    872  HB1 TYR    69      40.670  30.640  38.950  1.00  0.00           H
ATOM    873  HB2 TYR    69      41.240  32.290  39.140  1.00  0.00           H
ATOM    874  CG  TYR    69      41.110  31.690  37.150  1.00  0.00           C
ATOM    875  CD1 TYR    69      41.930  32.740  36.860  1.00  0.00           C
ATOM    876  HD1 TYR    69      42.250  33.460  37.600  1.00  0.00           H
ATOM    877  CE1 TYR    69      42.510  32.830  35.530  1.00  0.00           C
ATOM    878  HE1 TYR    69      43.180  33.650  35.290  1.00  0.00           H
ATOM    879  CZ  TYR    69      42.360  31.790  34.630  1.00  0.00           C
ATOM    880  OH  TYR    69      43.050  31.840  33.460  1.00  0.00           O
ATOM    881  HH  TYR    69      43.800  32.390  33.680  1.00  0.00           H
ATOM    882  CE2 TYR    69      41.500  30.740  34.960  1.00  0.00           C
ATOM    883  HE2 TYR    69      41.460  29.940  34.230  1.00  0.00           H
ATOM    884  CD2 TYR    69      40.790  30.730  36.190  1.00  0.00           C
ATOM    885  HD2 TYR    69      40.170  29.860  36.390  1.00  0.00           H
ATOM    886  C   TYR    69      38.370  31.440  40.030  1.00  0.00           C
ATOM    887  O   TYR    69      38.090  32.140  41.030  1.00  0.00           O
