# Supplementary material for: Targeting Ras-binding domain of ELMO1 by computational nanobody design
Source: Commun Biol. 2023 Mar 17;6:284. doi: 10.1038/s42003-023-04657-w (PMC10023680; doi:10.1038/s42003-023-04657-w)
Supplement: Supplementary file 4 — Supplementary Data 2 [file 42003_2023_4657_MOESM4_ESM.zip › MD_input_output/Nb01_snapshot/snapshot_040000_CDR2.pdb]

ATOM    724  N   SER    57      38.280  36.000  34.310  1.00  0.00           N
ATOM    725  H   SER    57      39.180  36.030  34.780  1.00  0.00           H
ATOM    726  CA  SER    57      37.860  37.250  33.570  1.00  0.00           C
ATOM    727  HA  SER    57      37.340  36.920  32.670  1.00  0.00           H
ATOM    728  CB  SER    57      36.850  38.030  34.360  1.00  0.00           C
ATOM    729  HB1 SER    57      36.020  37.350  34.500  1.00  0.00           H
ATOM    730  HB2 SER    57      36.500  38.870  33.750  1.00  0.00           H
ATOM    731  OG  SER    57      37.540  38.350  35.530  1.00  0.00           O
ATOM    732  HG  SER    57      36.880  38.760  36.090  1.00  0.00           H
ATOM    733  C   SER    57      39.150  37.990  33.160  1.00  0.00           C
ATOM    734  O   SER    57      40.210  37.630  33.650  1.00  0.00           O
ATOM    735  N   ILE    58      39.000  38.950  32.220  1.00  0.00           N
ATOM    736  H   ILE    58      38.170  38.910  31.660  1.00  0.00           H
ATOM    737  CA  ILE    58      40.060  39.870  31.780  1.00  0.00           C
ATOM    738  HA  ILE    58      40.710  40.130  32.610  1.00  0.00           H
ATOM    739  CB  ILE    58      40.800  39.140  30.610  1.00  0.00           C
ATOM    740  HB  ILE    58      41.200  38.230  31.060  1.00  0.00           H
ATOM    741  CG2 ILE    58      40.000  38.760  29.370  1.00  0.00           C
ATOM    742 1HG2 ILE    58      39.480  39.610  28.940  1.00  0.00           H
ATOM    743 2HG2 ILE    58      40.680  38.360  28.620  1.00  0.00           H
ATOM    744 3HG2 ILE    58      39.240  37.990  29.540  1.00  0.00           H
ATOM    745  CG1 ILE    58      42.070  39.990  30.290  1.00  0.00           C
ATOM    746 1HG1 ILE    58      42.550  40.420  31.170  1.00  0.00           H
ATOM    747 2HG1 ILE    58      41.790  40.890  29.760  1.00  0.00           H
ATOM    748  CD  ILE    58      43.270  39.280  29.490  1.00  0.00           C
ATOM    749  HD1 ILE    58      42.890  38.870  28.550  1.00  0.00           H
ATOM    750  HD2 ILE    58      44.090  39.990  29.400  1.00  0.00           H
ATOM    751  HD3 ILE    58      43.700  38.450  30.050  1.00  0.00           H
ATOM    752  C   ILE    58      39.570  41.210  31.370  1.00  0.00           C
ATOM    753  O   ILE    58      38.510  41.390  30.740  1.00  0.00           O
ATOM    754  N   LYS    59      40.400  42.210  31.660  1.00  0.00           N
ATOM    755  H   LYS    59      41.240  41.960  32.150  1.00  0.00           H
ATOM    756  CA  LYS    59      40.100  43.610  31.340  1.00  0.00           C
ATOM    757  HA  LYS    59      39.070  43.820  31.600  1.00  0.00           H
ATOM    758  CB  LYS    59      40.930  44.480  32.270  1.00  0.00           C
ATOM    759  HB1 LYS    59      41.210  45.390  31.750  1.00  0.00           H
ATOM    760  HB2 LYS    59      41.930  44.080  32.410  1.00  0.00           H
ATOM    761  CG  LYS    59      40.250  44.720  33.650  1.00  0.00           C
ATOM    762  HG1 LYS    59      40.060  43.710  34.020  1.00  0.00           H
ATOM    763  HG2 LYS    59      39.260  45.180  33.580  1.00  0.00           H
ATOM    764  CD  LYS    59      41.090  45.620  34.610  1.00  0.00           C
ATOM    765  HD1 LYS    59      41.070  46.650  34.250  1.00  0.00           H
ATOM    766  HD2 LYS    59      42.130  45.310  34.530  1.00  0.00           H
ATOM    767  CE  LYS    59      40.730  45.530  36.150  1.00  0.00           C
ATOM    768  HE1 LYS    59      39.660  45.670  36.290  1.00  0.00           H
ATOM    769  HE2 LYS    59      41.220  46.380  36.630  1.00  0.00           H
ATOM    770  NZ  LYS    59      41.240  44.310  36.870  1.00  0.00           N
ATOM    771  HZ1 LYS    59      40.640  43.510  36.750  1.00  0.00           H
ATOM    772  HZ2 LYS    59      42.190  44.110  36.580  1.00  0.00           H
ATOM    773  HZ3 LYS    59      41.230  44.480  37.870  1.00  0.00           H
ATOM    774  C   LYS    59      40.390  44.090  29.930  1.00  0.00           C
ATOM    775  O   LYS    59      41.130  43.490  29.180  1.00  0.00           O
ATOM    776  N   TRP    60      39.710  45.190  29.540  1.00  0.00           N
ATOM    777  H   TRP    60      38.960  45.520  30.130  1.00  0.00           H
ATOM    778  CA  TRP    60      39.910  45.950  28.320  1.00  0.00           C
ATOM    779  HA  TRP    60      39.430  45.410  27.500  1.00  0.00           H
ATOM    780  CB  TRP    60      39.130  47.260  28.630  1.00  0.00           C
ATOM    781  HB1 TRP    60      38.120  47.150  28.210  1.00  0.00           H
ATOM    782  HB2 TRP    60      39.500  48.060  27.990  1.00  0.00           H
ATOM    783  CG  TRP    60      38.910  47.790  30.070  1.00  0.00           C
ATOM    784  CD1 TRP    60      37.770  47.550  30.770  1.00  0.00           C
ATOM    785  HD1 TRP    60      36.910  47.000  30.410  1.00  0.00           H
ATOM    786  NE1 TRP    60      37.910  48.240  31.960  1.00  0.00           N
ATOM    787  HE1 TRP    60      37.270  48.240  32.750  1.00  0.00           H
ATOM    788  CE2 TRP    60      39.160  48.850  32.010  1.00  0.00           C
ATOM    789  CZ2 TRP    60      39.700  49.700  33.030  1.00  0.00           C
ATOM    790  HZ2 TRP    60      39.080  49.930  33.880  1.00  0.00           H
ATOM    791  CH2 TRP    60      41.010  50.150  32.910  1.00  0.00           C
ATOM    792  HH2 TRP    60      41.460  50.760  33.680  1.00  0.00           H
ATOM    793  CZ3 TRP    60      41.790  49.690  31.820  1.00  0.00           C
ATOM    794  HZ3 TRP    60      42.800  50.070  31.790  1.00  0.00           H
ATOM    795  CE3 TRP    60      41.220  48.990  30.760  1.00  0.00           C
ATOM    796  HE3 TRP    60      41.860  48.730  29.930  1.00  0.00           H
ATOM    797  CD2 TRP    60      39.860  48.500  30.850  1.00  0.00           C
ATOM    798  C   TRP    60      41.380  46.230  27.800  1.00  0.00           C
ATOM    799  O   TRP    60      41.470  46.330  26.550  1.00  0.00           O
ATOM    800  N   ALA    61      42.420  46.230  28.650  1.00  0.00           N
ATOM    801  H   ALA    61      42.240  46.200  29.640  1.00  0.00           H
ATOM    802  CA  ALA    61      43.790  46.220  28.260  1.00  0.00           C
ATOM    803  HA  ALA    61      43.800  45.900  27.220  1.00  0.00           H
ATOM    804  CB  ALA    61      44.320  47.650  28.390  1.00  0.00           C
ATOM    805  HB1 ALA    61      43.590  48.340  27.970  1.00  0.00           H
ATOM    806  HB2 ALA    61      44.600  47.760  29.440  1.00  0.00           H
ATOM    807  HB3 ALA    61      45.160  47.820  27.710  1.00  0.00           H
ATOM    808  C   ALA    61      44.710  45.140  28.860  1.00  0.00           C
ATOM    809  O   ALA    61      45.920  45.250  28.730  1.00  0.00           O
ATOM    810  N   GLY    65      44.170  44.040  29.410  1.00  0.00           N
ATOM    811  H   GLY    65      43.160  43.990  29.420  1.00  0.00           H
ATOM    812  CA  GLY    65      44.840  42.690  29.570  1.00  0.00           C
ATOM    813  HA1 GLY    65      45.760  42.710  28.980  1.00  0.00           H
ATOM    814  HA2 GLY    65      44.130  42.030  29.070  1.00  0.00           H
ATOM    815  C   GLY    65      45.180  42.230  30.970  1.00  0.00           C
ATOM    816  O   GLY    65      46.000  41.330  31.120  1.00  0.00           O
ATOM    817  N   ASP    66      44.640  42.910  31.980  1.00  0.00           N
ATOM    818  H   ASP    66      44.230  43.800  31.740  1.00  0.00           H
ATOM    819  CA  ASP    66      44.740  42.520  33.430  1.00  0.00           C
ATOM    820  HA  ASP    66      45.610  41.880  33.540  1.00  0.00           H
ATOM    821  CB  ASP    66      44.890  43.800  34.290  1.00  0.00           C
ATOM    822  HB1 ASP    66      44.110  44.500  33.980  1.00  0.00           H
ATOM    823  HB2 ASP    66      45.850  44.230  34.000  1.00  0.00           H
ATOM    824  CG  ASP    66      44.900  43.410  35.820  1.00  0.00           C
ATOM    825  OD1 ASP    66      43.910  43.650  36.460  1.00  0.00           O
ATOM    826  OD2 ASP    66      45.860  42.740  36.300  1.00  0.00           O
ATOM    827  C   ASP    66      43.590  41.490  33.900  1.00  0.00           C
ATOM    828  O   ASP    66      42.440  41.610  33.460  1.00  0.00           O
ATOM    829  N   ARG    67      43.910  40.400  34.610  1.00  0.00           N
ATOM    830  H   ARG    67      44.810  40.470  35.060  1.00  0.00           H
ATOM    831  CA  ARG    67      43.110  39.210  34.830  1.00  0.00           C
ATOM    832  HA  ARG    67      42.210  39.290  34.220  1.00  0.00           H
ATOM    833  CB  ARG    67      43.900  37.990  34.390  1.00  0.00           C
ATOM    834  HB1 ARG    67      43.230  37.140  34.520  1.00  0.00           H
ATOM    835  HB2 ARG    67      44.810  37.790  34.960  1.00  0.00           H
ATOM    836  CG  ARG    67      44.230  38.050  32.860  1.00  0.00           C
ATOM    837  HG1 ARG    67      44.830  38.930  32.640  1.00  0.00           H
ATOM    838  HG2 ARG    67      43.280  38.150  32.340  1.00  0.00           H
ATOM    839  CD  ARG    67      45.030  36.750  32.590  1.00  0.00           C
ATOM    840  HD1 ARG    67      44.230  36.000  32.590  1.00  0.00           H
ATOM    841  HD2 ARG    67      45.810  36.570  33.320  1.00  0.00           H
ATOM    842  NE  ARG    67      45.510  36.760  31.230  1.00  0.00           N
ATOM    843  HE  ARG    67      44.870  36.270  30.620  1.00  0.00           H
ATOM    844  CZ  ARG    67      46.550  37.340  30.770  1.00  0.00           C
ATOM    845  NH1 ARG    67      47.320  38.100  31.490  1.00  0.00           N
ATOM    846 1HH1 ARG    67      47.200  38.150  32.490  1.00  0.00           H
ATOM    847 2HH1 ARG    67      48.160  38.500  31.100  1.00  0.00           H
ATOM    848  NH2 ARG    67      46.910  37.200  29.490  1.00  0.00           N
ATOM    849 1HH2 ARG    67      46.450  36.470  28.960  1.00  0.00           H
ATOM    850 2HH2 ARG    67      47.860  37.420  29.250  1.00  0.00           H
ATOM    851  C   ARG    67      42.700  39.070  36.260  1.00  0.00           C
ATOM    852  O   ARG    67      43.270  39.700  37.230  1.00  0.00           O
ATOM    853  N   THR    68      41.630  38.260  36.390  1.00  0.00           N
ATOM    854  H   THR    68      41.160  37.970  35.540  1.00  0.00           H
ATOM    855  CA  THR    68      41.140  37.660  37.630  1.00  0.00           C
ATOM    856  HA  THR    68      41.870  37.550  38.430  1.00  0.00           H
ATOM    857  CB  THR    68      40.150  38.690  38.210  1.00  0.00           C
ATOM    858  HB  THR    68      39.410  38.140  38.790  1.00  0.00           H
ATOM    859  CG2 THR    68      40.770  39.700  39.150  1.00  0.00           C
ATOM    860 1HG2 THR    68      41.300  39.120  39.900  1.00  0.00           H
ATOM    861 2HG2 THR    68      41.520  40.180  38.520  1.00  0.00           H
ATOM    862 3HG2 THR    68      40.090  40.420  39.600  1.00  0.00           H
ATOM    863  OG1 THR    68      39.370  39.430  37.300  1.00  0.00           O
ATOM    864  HG1 THR    68      38.730  38.950  36.770  1.00  0.00           H
ATOM    865  C   THR    68      40.510  36.220  37.540  1.00  0.00           C
ATOM    866  O   THR    68      40.040  35.810  36.480  1.00  0.00           O
ATOM    867  N   TYR    69      40.590  35.440  38.680  1.00  0.00           N
ATOM    868  H   TYR    69      41.090  35.840  39.450  1.00  0.00           H
ATOM    869  CA  TYR    69      40.180  34.050  38.680  1.00  0.00           C
ATOM    870  HA  TYR    69      39.700  33.830  37.720  1.00  0.00           H
ATOM    871  CB  TYR    69      41.430  33.180  38.750  1.00  0.00           C
ATOM    872  HB1 TYR    69      41.160  32.120  38.820  1.00  0.00           H
ATOM    873  HB2 TYR    69      41.970  33.490  39.640  1.00  0.00           H
ATOM    874  CG  TYR    69      42.340  33.320  37.530  1.00  0.00           C
ATOM    875  CD1 TYR    69      43.280  34.390  37.490  1.00  0.00           C
ATOM    876  HD1 TYR    69      43.190  35.200  38.200  1.00  0.00           H
ATOM    877  CE1 TYR    69      44.170  34.570  36.390  1.00  0.00           C
ATOM    878  HE1 TYR    69      44.780  35.460  36.380  1.00  0.00           H
ATOM    879  CZ  TYR    69      44.190  33.660  35.360  1.00  0.00           C
ATOM    880  OH  TYR    69      45.060  33.760  34.350  1.00  0.00           O
ATOM    881  HH  TYR    69      45.790  34.330  34.630  1.00  0.00           H
ATOM    882  CE2 TYR    69      43.240  32.620  35.360  1.00  0.00           C
ATOM    883  HE2 TYR    69      43.310  31.920  34.540  1.00  0.00           H
ATOM    884  CD2 TYR    69      42.390  32.460  36.460  1.00  0.00           C
ATOM    885  HD2 TYR    69      41.810  31.550  36.500  1.00  0.00           H
ATOM    886  C   TYR    69      39.210  33.740  39.900  1.00  0.00           C
ATOM    887  O   TYR    69      39.370  34.350  40.910  1.00  0.00           O
