# Supplementary material for: Targeting Ras-binding domain of ELMO1 by computational nanobody design
Source: Commun Biol. 2023 Mar 17;6:284. doi: 10.1038/s42003-023-04657-w (PMC10023680; doi:10.1038/s42003-023-04657-w)
Supplement: Supplementary file 4 — Supplementary Data 2 [file 42003_2023_4657_MOESM4_ESM.zip › MD_input_output/Nb01_snapshot/snapshot_002000_CDR3.pdb]

ATOM   1461  N   ALA   107      29.450  31.570  27.180  1.00  0.00           N
ATOM   1462  H   ALA   107      30.410  31.880  27.250  1.00  0.00           H
ATOM   1463  CA  ALA   107      28.460  32.620  27.050  1.00  0.00           C
ATOM   1464  HA  ALA   107      27.570  32.130  26.660  1.00  0.00           H
ATOM   1465  CB  ALA   107      28.200  33.070  28.480  1.00  0.00           C
ATOM   1466  HB1 ALA   107      27.310  33.700  28.430  1.00  0.00           H
ATOM   1467  HB2 ALA   107      27.970  32.200  29.100  1.00  0.00           H
ATOM   1468  HB3 ALA   107      29.040  33.660  28.840  1.00  0.00           H
ATOM   1469  C   ALA   107      28.840  33.750  26.050  1.00  0.00           C
ATOM   1470  O   ALA   107      30.010  33.960  25.740  1.00  0.00           O
ATOM   1471  N   ALA   108      27.830  34.520  25.720  1.00  0.00           N
ATOM   1472  H   ALA   108      26.910  34.290  26.040  1.00  0.00           H
ATOM   1473  CA  ALA   108      27.910  35.700  24.850  1.00  0.00           C
ATOM   1474  HA  ALA   108      28.800  36.220  25.190  1.00  0.00           H
ATOM   1475  CB  ALA   108      28.120  35.260  23.390  1.00  0.00           C
ATOM   1476  HB1 ALA   108      27.220  34.800  22.990  1.00  0.00           H
ATOM   1477  HB2 ALA   108      28.500  36.080  22.790  1.00  0.00           H
ATOM   1478  HB3 ALA   108      28.890  34.490  23.470  1.00  0.00           H
ATOM   1479  C   ALA   108      26.730  36.650  24.850  1.00  0.00           C
ATOM   1480  O   ALA   108      25.560  36.370  24.790  1.00  0.00           O
ATOM   1481  N   ASP   109      27.070  37.930  24.850  1.00  0.00           N
ATOM   1482  H   ASP   109      28.030  38.170  24.700  1.00  0.00           H
ATOM   1483  CA  ASP   109      26.090  39.080  24.740  1.00  0.00           C
ATOM   1484  HA  ASP   109      25.160  38.770  24.270  1.00  0.00           H
ATOM   1485  CB  ASP   109      25.850  39.580  26.160  1.00  0.00           C
ATOM   1486  HB1 ASP   109      26.720  40.110  26.550  1.00  0.00           H
ATOM   1487  HB2 ASP   109      25.750  38.790  26.890  1.00  0.00           H
ATOM   1488  CG  ASP   109      24.740  40.510  26.260  1.00  0.00           C
ATOM   1489  OD1 ASP   109      23.540  40.060  26.280  1.00  0.00           O
ATOM   1490  OD2 ASP   109      25.030  41.680  26.270  1.00  0.00           O
ATOM   1491  C   ASP   109      26.600  40.240  23.820  1.00  0.00           C
ATOM   1492  O   ASP   109      27.810  40.360  23.630  1.00  0.00           O
ATOM   1493  N   ARG   110      25.730  41.130  23.300  1.00  0.00           N
ATOM   1494  H   ARG   110      24.740  40.960  23.410  1.00  0.00           H
ATOM   1495  CA  ARG   110      26.210  42.270  22.470  1.00  0.00           C
ATOM   1496  HA  ARG   110      26.950  41.960  21.740  1.00  0.00           H
ATOM   1497  CB  ARG   110      25.090  42.750  21.570  1.00  0.00           C
ATOM   1498  HB1 ARG   110      25.510  43.570  20.970  1.00  0.00           H
ATOM   1499  HB2 ARG   110      24.260  43.050  22.200  1.00  0.00           H
ATOM   1500  CG  ARG   110      24.610  41.640  20.630  1.00  0.00           C
ATOM   1501  HG1 ARG   110      24.400  40.720  21.180  1.00  0.00           H
ATOM   1502  HG2 ARG   110      25.360  41.510  19.850  1.00  0.00           H
ATOM   1503  CD  ARG   110      23.280  42.020  20.140  1.00  0.00           C
ATOM   1504  HD1 ARG   110      22.500  42.120  20.890  1.00  0.00           H
ATOM   1505  HD2 ARG   110      22.860  41.130  19.670  1.00  0.00           H
ATOM   1506  NE  ARG   110      23.240  43.220  19.180  1.00  0.00           N
ATOM   1507  HE  ARG   110      23.650  43.120  18.260  1.00  0.00           H
ATOM   1508  CZ  ARG   110      22.600  44.400  19.340  1.00  0.00           C
ATOM   1509  NH1 ARG   110      21.960  44.680  20.400  1.00  0.00           N
ATOM   1510 1HH1 ARG   110      22.040  44.160  21.260  1.00  0.00           H
ATOM   1511 2HH1 ARG   110      21.380  45.510  20.460  1.00  0.00           H
ATOM   1512  NH2 ARG   110      22.640  45.240  18.330  1.00  0.00           N
ATOM   1513 1HH2 ARG   110      23.290  45.110  17.580  1.00  0.00           H
ATOM   1514 2HH2 ARG   110      22.270  46.170  18.440  1.00  0.00           H
ATOM   1515  C   ARG   110      26.860  43.380  23.260  1.00  0.00           C
ATOM   1516  O   ARG   110      27.650  44.110  22.650  1.00  0.00           O
ATOM   1517  N   PHE   111      26.660  43.450  24.610  1.00  0.00           N
ATOM   1518  H   PHE   111      26.120  42.680  24.980  1.00  0.00           H
ATOM   1519  CA  PHE   111      27.000  44.670  25.390  1.00  0.00           C
ATOM   1520  HA  PHE   111      27.920  45.070  24.950  1.00  0.00           H
ATOM   1521  CB  PHE   111      25.880  45.760  25.390  1.00  0.00           C
ATOM   1522  HB1 PHE   111      26.070  46.450  26.210  1.00  0.00           H
ATOM   1523  HB2 PHE   111      24.940  45.250  25.580  1.00  0.00           H
ATOM   1524  CG  PHE   111      25.750  46.600  24.120  1.00  0.00           C
ATOM   1525  CD1 PHE   111      24.970  46.070  23.080  1.00  0.00           C
ATOM   1526  HD1 PHE   111      24.420  45.140  23.130  1.00  0.00           H
ATOM   1527  CE1 PHE   111      24.700  46.910  21.960  1.00  0.00           C
ATOM   1528  HE1 PHE   111      24.040  46.540  21.190  1.00  0.00           H
ATOM   1529  CZ  PHE   111      25.300  48.230  21.940  1.00  0.00           C
ATOM   1530  HZ  PHE   111      24.980  48.860  21.120  1.00  0.00           H
ATOM   1531  CE2 PHE   111      26.230  48.560  22.860  1.00  0.00           C
ATOM   1532  HE2 PHE   111      26.610  49.570  22.880  1.00  0.00           H
ATOM   1533  CD2 PHE   111      26.450  47.830  24.010  1.00  0.00           C
ATOM   1534  HD2 PHE   111      27.090  48.180  24.810  1.00  0.00           H
ATOM   1535  C   PHE   111      27.480  44.320  26.810  1.00  0.00           C
ATOM   1536  O   PHE   111      28.490  44.930  27.260  1.00  0.00           O
ATOM   1537  N   LEU   112      26.870  43.350  27.540  1.00  0.00           N
ATOM   1538  H   LEU   112      26.130  42.840  27.080  1.00  0.00           H
ATOM   1539  CA  LEU   112      27.170  43.070  28.910  1.00  0.00           C
ATOM   1540  HA  LEU   112      27.130  44.000  29.480  1.00  0.00           H
ATOM   1541  CB  LEU   112      26.060  42.240  29.630  1.00  0.00           C
ATOM   1542  HB1 LEU   112      26.490  42.010  30.600  1.00  0.00           H
ATOM   1543  HB2 LEU   112      25.930  41.270  29.140  1.00  0.00           H
ATOM   1544  CG  LEU   112      24.810  43.130  29.770  1.00  0.00           C
ATOM   1545  HG  LEU   112      24.460  43.440  28.780  1.00  0.00           H
ATOM   1546  CD1 LEU   112      23.710  42.210  30.370  1.00  0.00           C
ATOM   1547 1HD1 LEU   112      22.730  42.680  30.450  1.00  0.00           H
ATOM   1548 2HD1 LEU   112      23.620  41.330  29.720  1.00  0.00           H
ATOM   1549 3HD1 LEU   112      23.990  41.830  31.350  1.00  0.00           H
ATOM   1550  CD2 LEU   112      25.000  44.440  30.580  1.00  0.00           C
ATOM   1551 1HD2 LEU   112      24.060  44.930  30.850  1.00  0.00           H
ATOM   1552 2HD2 LEU   112      25.570  44.330  31.490  1.00  0.00           H
ATOM   1553 3HD2 LEU   112      25.540  45.160  29.950  1.00  0.00           H
ATOM   1554  C   LEU   112      28.650  42.560  29.070  1.00  0.00           C
ATOM   1555  O   LEU   112      29.230  41.700  28.390  1.00  0.00           O
ATOM   1556  N   THR   113      29.300  43.150  30.090  1.00  0.00           N
ATOM   1557  H   THR   113      28.970  44.000  30.520  1.00  0.00           H
ATOM   1558  CA  THR   113      30.700  42.980  30.480  1.00  0.00           C
ATOM   1559  HA  THR   113      31.010  42.320  29.670  1.00  0.00           H
ATOM   1560  CB  THR   113      31.560  44.300  30.480  1.00  0.00           C
ATOM   1561  HB  THR   113      32.500  44.080  30.980  1.00  0.00           H
ATOM   1562  CG2 THR   113      31.740  44.880  29.080  1.00  0.00           C
ATOM   1563 1HG2 THR   113      30.790  45.230  28.690  1.00  0.00           H
ATOM   1564 2HG2 THR   113      32.270  45.820  29.210  1.00  0.00           H
ATOM   1565 3HG2 THR   113      32.380  44.190  28.520  1.00  0.00           H
ATOM   1566  OG1 THR   113      30.810  45.220  31.260  1.00  0.00           O
ATOM   1567  HG1 THR   113      31.420  45.940  31.460  1.00  0.00           H
ATOM   1568  C   THR   113      30.960  42.340  31.900  1.00  0.00           C
ATOM   1569  O   THR   113      31.980  41.710  32.070  1.00  0.00           O
ATOM   1570  N   ARG   132      29.950  42.440  32.850  1.00  0.00           N
ATOM   1571  H   ARG   132      29.130  43.010  32.680  1.00  0.00           H
ATOM   1572  CA  ARG   132      29.970  41.780  34.160  1.00  0.00           C
ATOM   1573  HA  ARG   132      30.540  40.860  34.040  1.00  0.00           H
ATOM   1574  CB  ARG   132      30.690  42.580  35.290  1.00  0.00           C
ATOM   1575  HB1 ARG   132      31.590  42.920  34.780  1.00  0.00           H
ATOM   1576  HB2 ARG   132      31.020  41.890  36.070  1.00  0.00           H
ATOM   1577  CG  ARG   132      29.890  43.780  35.770  1.00  0.00           C
ATOM   1578  HG1 ARG   132      28.980  43.340  36.170  1.00  0.00           H
ATOM   1579  HG2 ARG   132      29.780  44.390  34.870  1.00  0.00           H
ATOM   1580  CD  ARG   132      30.560  44.660  36.820  1.00  0.00           C
ATOM   1581  HD1 ARG   132      30.930  43.920  37.520  1.00  0.00           H
ATOM   1582  HD2 ARG   132      29.830  45.330  37.270  1.00  0.00           H
ATOM   1583  NE  ARG   132      31.690  45.390  36.230  1.00  0.00           N
ATOM   1584  HE  ARG   132      31.540  45.710  35.280  1.00  0.00           H
ATOM   1585  CZ  ARG   132      32.850  45.740  36.820  1.00  0.00           C
ATOM   1586  NH1 ARG   132      33.220  45.400  38.010  1.00  0.00           N
ATOM   1587 1HH1 ARG   132      32.550  45.100  38.710  1.00  0.00           H
ATOM   1588 2HH1 ARG   132      34.110  45.750  38.340  1.00  0.00           H
ATOM   1589  NH2 ARG   132      33.750  46.380  36.160  1.00  0.00           N
ATOM   1590 1HH2 ARG   132      33.640  46.520  35.160  1.00  0.00           H
ATOM   1591 2HH2 ARG   132      34.520  46.780  36.660  1.00  0.00           H
ATOM   1592  C   ARG   132      28.590  41.260  34.590  1.00  0.00           C
ATOM   1593  O   ARG   132      28.570  40.530  35.540  1.00  0.00           O
ATOM   1594  N   SER   133      27.430  41.620  33.940  1.00  0.00           N
ATOM   1595  H   SER   133      27.520  42.310  33.210  1.00  0.00           H
ATOM   1596  CA  SER   133      26.070  41.390  34.520  1.00  0.00           C
ATOM   1597  HA  SER   133      26.070  41.570  35.590  1.00  0.00           H
ATOM   1598  CB  SER   133      25.130  42.500  34.020  1.00  0.00           C
ATOM   1599  HB1 SER   133      25.330  42.650  32.960  1.00  0.00           H
ATOM   1600  HB2 SER   133      25.410  43.460  34.470  1.00  0.00           H
ATOM   1601  OG  SER   133      23.750  42.110  34.220  1.00  0.00           O
ATOM   1602  HG  SER   133      23.260  42.920  34.080  1.00  0.00           H
ATOM   1603  C   SER   133      25.550  39.970  34.330  1.00  0.00           C
ATOM   1604  O   SER   133      25.790  39.390  33.300  1.00  0.00           O
ATOM   1605  N   VAL   134      24.750  39.410  35.260  1.00  0.00           N
ATOM   1606  H   VAL   134      24.510  39.970  36.070  1.00  0.00           H
ATOM   1607  CA  VAL   134      24.200  38.040  35.060  1.00  0.00           C
ATOM   1608  HA  VAL   134      24.990  37.380  34.700  1.00  0.00           H
ATOM   1609  CB  VAL   134      23.690  37.520  36.380  1.00  0.00           C
ATOM   1610  HB  VAL   134      23.370  36.500  36.150  1.00  0.00           H
ATOM   1611  CG1 VAL   134      24.760  37.510  37.440  1.00  0.00           C
ATOM   1612 1HG1 VAL   134      25.110  38.540  37.590  1.00  0.00           H
ATOM   1613 2HG1 VAL   134      24.330  37.130  38.360  1.00  0.00           H
ATOM   1614 3HG1 VAL   134      25.520  36.830  37.060  1.00  0.00           H
ATOM   1615  CG2 VAL   134      22.390  38.230  36.940  1.00  0.00           C
ATOM   1616 1HG2 VAL   134      22.220  37.790  37.920  1.00  0.00           H
ATOM   1617 2HG2 VAL   134      22.440  39.320  36.930  1.00  0.00           H
ATOM   1618 3HG2 VAL   134      21.570  37.990  36.270  1.00  0.00           H
ATOM   1619  C   VAL   134      23.160  37.880  33.910  1.00  0.00           C
ATOM   1620  O   VAL   134      22.730  36.790  33.680  1.00  0.00           O
ATOM   1621  N   LYS   135      22.810  39.020  33.210  1.00  0.00           N
ATOM   1622  H   LYS   135      23.310  39.890  33.310  1.00  0.00           H
ATOM   1623  CA  LYS   135      21.730  39.160  32.230  1.00  0.00           C
ATOM   1624  HA  LYS   135      20.970  38.390  32.390  1.00  0.00           H
ATOM   1625  CB  LYS   135      20.990  40.540  32.340  1.00  0.00           C
ATOM   1626  HB1 LYS   135      20.210  40.600  31.590  1.00  0.00           H
ATOM   1627  HB2 LYS   135      21.680  41.380  32.280  1.00  0.00           H
ATOM   1628  CG  LYS   135      20.310  40.630  33.700  1.00  0.00           C
ATOM   1629  HG1 LYS   135      21.050  40.710  34.500  1.00  0.00           H
ATOM   1630  HG2 LYS   135      19.800  39.690  33.920  1.00  0.00           H
ATOM   1631  CD  LYS   135      19.320  41.770  33.870  1.00  0.00           C
ATOM   1632  HD1 LYS   135      19.190  42.260  32.910  1.00  0.00           H
ATOM   1633  HD2 LYS   135      19.810  42.540  34.470  1.00  0.00           H
ATOM   1634  CE  LYS   135      18.020  41.340  34.460  1.00  0.00           C
ATOM   1635  HE1 LYS   135      18.110  40.980  35.480  1.00  0.00           H
ATOM   1636  HE2 LYS   135      17.660  40.500  33.870  1.00  0.00           H
ATOM   1637  NZ  LYS   135      17.150  42.510  34.310  1.00  0.00           N
ATOM   1638  HZ1 LYS   135      17.660  43.360  34.520  1.00  0.00           H
ATOM   1639  HZ2 LYS   135      16.870  42.620  33.350  1.00  0.00           H
ATOM   1640  HZ3 LYS   135      16.280  42.470  34.820  1.00  0.00           H
ATOM   1641  C   LYS   135      22.150  38.860  30.850  1.00  0.00           C
ATOM   1642  O   LYS   135      21.460  39.180  29.930  1.00  0.00           O
ATOM   1643  N   TYR   136      23.210  38.120  30.700  1.00  0.00           N
ATOM   1644  H   TYR   136      23.750  37.840  31.510  1.00  0.00           H
ATOM   1645  CA  TYR   136      23.690  37.590  29.480  1.00  0.00           C
ATOM   1646  HA  TYR   136      24.000  38.390  28.800  1.00  0.00           H
ATOM   1647  CB  TYR   136      24.950  36.770  29.740  1.00  0.00           C
ATOM   1648  HB1 TYR   136      24.830  35.800  29.270  1.00  0.00           H
ATOM   1649  HB2 TYR   136      25.240  36.670  30.780  1.00  0.00           H
ATOM   1650  CG  TYR   136      26.150  37.410  29.220  1.00  0.00           C
ATOM   1651  CD1 TYR   136      26.570  38.640  29.800  1.00  0.00           C
ATOM   1652  HD1 TYR   136      26.050  39.050  30.640  1.00  0.00           H
ATOM   1653  CE1 TYR   136      27.810  39.270  29.490  1.00  0.00           C
ATOM   1654  HE1 TYR   136      28.180  40.120  30.040  1.00  0.00           H
ATOM   1655  CZ  TYR   136      28.740  38.580  28.640  1.00  0.00           C
ATOM   1656  OH  TYR   136      29.920  39.150  28.370  1.00  0.00           O
ATOM   1657  HH  TYR   136      29.810  40.100  28.530  1.00  0.00           H
ATOM   1658  CE2 TYR   136      28.300  37.380  28.070  1.00  0.00           C
ATOM   1659  HE2 TYR   136      28.910  37.030  27.250  1.00  0.00           H
ATOM   1660  CD2 TYR   136      27.060  36.770  28.360  1.00  0.00           C
ATOM   1661  HD2 TYR   136      26.820  35.880  27.790  1.00  0.00           H
ATOM   1662  C   TYR   136      22.700  36.750  28.670  1.00  0.00           C
ATOM   1663  O   TYR   136      21.690  36.350  29.200  1.00  0.00           O
ATOM   1664  N   ASP   137      22.980  36.640  27.380  1.00  0.00           N
ATOM   1665  H   ASP   137      23.800  37.060  26.970  1.00  0.00           H
ATOM   1666  CA  ASP   137      21.930  36.280  26.370  1.00  0.00           C
ATOM   1667  HA  ASP   137      20.980  36.260  26.900  1.00  0.00           H
ATOM   1668  CB  ASP   137      21.930  37.240  25.240  1.00  0.00           C
ATOM   1669  HB1 ASP   137      22.840  37.110  24.650  1.00  0.00           H
ATOM   1670  HB2 ASP   137      21.960  38.260  25.630  1.00  0.00           H
ATOM   1671  CG  ASP   137      20.720  37.070  24.370  1.00  0.00           C
ATOM   1672  OD1 ASP   137      19.650  37.370  24.840  1.00  0.00           O
ATOM   1673  OD2 ASP   137      20.960  36.870  23.140  1.00  0.00           O
ATOM   1674  C   ASP   137      22.100  34.870  25.650  1.00  0.00           C
ATOM   1675  O   ASP   137      21.200  33.990  25.710  1.00  0.00           O
ATOM   1676  N   TYR   138      23.340  34.440  25.310  1.00  0.00           N
ATOM   1677  H   TYR   138      24.150  34.990  25.550  1.00  0.00           H
ATOM   1678  CA  TYR   138      23.630  33.110  24.730  1.00  0.00           C
ATOM   1679  HA  TYR   138      22.700  32.540  24.680  1.00  0.00           H
ATOM   1680  CB  TYR   138      24.360  33.180  23.370  1.00  0.00           C
ATOM   1681  HB1 TYR   138      24.830  32.220  23.160  1.00  0.00           H
ATOM   1682  HB2 TYR   138      25.150  33.930  23.440  1.00  0.00           H
ATOM   1683  CG  TYR   138      23.410  33.520  22.210  1.00  0.00           C
ATOM   1684  CD1 TYR   138      23.680  34.640  21.440  1.00  0.00           C
ATOM   1685  HD1 TYR   138      24.390  35.360  21.800  1.00  0.00           H
ATOM   1686  CE1 TYR   138      22.870  34.980  20.300  1.00  0.00           C
ATOM   1687  HE1 TYR   138      22.970  35.850  19.660  1.00  0.00           H
ATOM   1688  CZ  TYR   138      21.850  34.060  19.910  1.00  0.00           C
ATOM   1689  OH  TYR   138      21.090  34.280  18.820  1.00  0.00           O
ATOM   1690  HH  TYR   138      20.470  33.550  18.730  1.00  0.00           H
ATOM   1691  CE2 TYR   138      21.580  32.930  20.750  1.00  0.00           C
ATOM   1692  HE2 TYR   138      20.750  32.270  20.560  1.00  0.00           H
ATOM   1693  CD2 TYR   138      22.400  32.650  21.810  1.00  0.00           C
ATOM   1694  HD2 TYR   138      22.080  31.860  22.480  1.00  0.00           H
ATOM   1695  C   TYR   138      24.490  32.310  25.790  1.00  0.00           C
ATOM   1696  O   TYR   138      25.290  32.810  26.550  1.00  0.00           O
