# Supplementary material for: Targeting Ras-binding domain of ELMO1 by computational nanobody design
Source: Commun Biol. 2023 Mar 17;6:284. doi: 10.1038/s42003-023-04657-w (PMC10023680; doi:10.1038/s42003-023-04657-w)
Supplement: Supplementary file 4 — Supplementary Data 2 [file 42003_2023_4657_MOESM4_ESM.zip › MD_input_output/Nb01_snapshot/snapshot_072000_CDR3.pdb]

ATOM   1461  N   ALA   107      30.990  40.940  37.960  1.00  0.00           N
ATOM   1462  H   ALA   107      31.980  40.790  38.060  1.00  0.00           H
ATOM   1463  CA  ALA   107      30.410  42.200  38.330  1.00  0.00           C
ATOM   1464  HA  ALA   107      29.450  42.280  37.820  1.00  0.00           H
ATOM   1465  CB  ALA   107      29.990  42.190  39.810  1.00  0.00           C
ATOM   1466  HB1 ALA   107      29.320  43.040  39.900  1.00  0.00           H
ATOM   1467  HB2 ALA   107      29.500  41.230  40.000  1.00  0.00           H
ATOM   1468  HB3 ALA   107      30.790  42.270  40.540  1.00  0.00           H
ATOM   1469  C   ALA   107      31.300  43.390  38.030  1.00  0.00           C
ATOM   1470  O   ALA   107      32.490  43.210  37.800  1.00  0.00           O
ATOM   1471  N   ALA   108      30.670  44.610  37.980  1.00  0.00           N
ATOM   1472  H   ALA   108      29.660  44.630  38.040  1.00  0.00           H
ATOM   1473  CA  ALA   108      31.380  45.910  37.980  1.00  0.00           C
ATOM   1474  HA  ALA   108      32.410  45.690  38.260  1.00  0.00           H
ATOM   1475  CB  ALA   108      31.390  46.430  36.550  1.00  0.00           C
ATOM   1476  HB1 ALA   108      31.890  47.390  36.500  1.00  0.00           H
ATOM   1477  HB2 ALA   108      31.870  45.670  35.920  1.00  0.00           H
ATOM   1478  HB3 ALA   108      30.380  46.510  36.140  1.00  0.00           H
ATOM   1479  C   ALA   108      30.830  46.920  38.990  1.00  0.00           C
ATOM   1480  O   ALA   108      29.680  46.940  39.320  1.00  0.00           O
ATOM   1481  N   ASP   109      31.740  47.710  39.530  1.00  0.00           N
ATOM   1482  H   ASP   109      32.680  47.640  39.170  1.00  0.00           H
ATOM   1483  CA  ASP   109      31.430  48.920  40.380  1.00  0.00           C
ATOM   1484  HA  ASP   109      30.380  49.170  40.200  1.00  0.00           H
ATOM   1485  CB  ASP   109      31.800  48.550  41.810  1.00  0.00           C
ATOM   1486  HB1 ASP   109      32.880  48.590  41.900  1.00  0.00           H
ATOM   1487  HB2 ASP   109      31.460  47.550  42.070  1.00  0.00           H
ATOM   1488  CG  ASP   109      31.140  49.460  42.860  1.00  0.00           C
ATOM   1489  OD1 ASP   109      29.880  49.500  42.810  1.00  0.00           O
ATOM   1490  OD2 ASP   109      31.860  50.230  43.500  1.00  0.00           O
ATOM   1491  C   ASP   109      32.400  50.110  40.070  1.00  0.00           C
ATOM   1492  O   ASP   109      33.180  49.980  39.110  1.00  0.00           O
ATOM   1493  N   ARG   110      32.430  51.190  40.810  1.00  0.00           N
ATOM   1494  H   ARG   110      31.860  51.230  41.650  1.00  0.00           H
ATOM   1495  CA  ARG   110      33.310  52.290  40.640  1.00  0.00           C
ATOM   1496  HA  ARG   110      33.890  52.100  39.740  1.00  0.00           H
ATOM   1497  CB  ARG   110      32.410  53.590  40.520  1.00  0.00           C
ATOM   1498  HB1 ARG   110      31.850  53.660  41.460  1.00  0.00           H
ATOM   1499  HB2 ARG   110      31.700  53.300  39.750  1.00  0.00           H
ATOM   1500  CG  ARG   110      33.020  55.000  40.110  1.00  0.00           C
ATOM   1501  HG1 ARG   110      33.700  55.390  40.870  1.00  0.00           H
ATOM   1502  HG2 ARG   110      32.220  55.740  40.150  1.00  0.00           H
ATOM   1503  CD  ARG   110      33.640  54.930  38.700  1.00  0.00           C
ATOM   1504  HD1 ARG   110      32.860  54.670  37.990  1.00  0.00           H
ATOM   1505  HD2 ARG   110      34.380  54.130  38.620  1.00  0.00           H
ATOM   1506  NE  ARG   110      34.180  56.230  38.230  1.00  0.00           N
ATOM   1507  HE  ARG   110      33.560  57.020  38.110  1.00  0.00           H
ATOM   1508  CZ  ARG   110      35.360  56.650  38.560  1.00  0.00           C
ATOM   1509  NH1 ARG   110      36.350  55.840  38.490  1.00  0.00           N
ATOM   1510 1HH1 ARG   110      36.160  54.920  38.120  1.00  0.00           H
ATOM   1511 2HH1 ARG   110      37.300  56.130  38.670  1.00  0.00           H
ATOM   1512  NH2 ARG   110      35.630  57.860  38.930  1.00  0.00           N
ATOM   1513 1HH2 ARG   110      34.890  58.530  38.720  1.00  0.00           H
ATOM   1514 2HH2 ARG   110      36.550  58.100  39.260  1.00  0.00           H
ATOM   1515  C   ARG   110      34.380  52.470  41.630  1.00  0.00           C
ATOM   1516  O   ARG   110      35.460  52.950  41.210  1.00  0.00           O
ATOM   1517  N   PHE   111      34.150  52.060  42.870  1.00  0.00           N
ATOM   1518  H   PHE   111      33.300  51.530  43.020  1.00  0.00           H
ATOM   1519  CA  PHE   111      35.190  52.150  43.900  1.00  0.00           C
ATOM   1520  HA  PHE   111      36.170  52.420  43.510  1.00  0.00           H
ATOM   1521  CB  PHE   111      34.880  53.360  44.830  1.00  0.00           C
ATOM   1522  HB1 PHE   111      35.700  53.540  45.530  1.00  0.00           H
ATOM   1523  HB2 PHE   111      34.030  53.010  45.410  1.00  0.00           H
ATOM   1524  CG  PHE   111      34.620  54.710  44.150  1.00  0.00           C
ATOM   1525  CD1 PHE   111      33.290  55.250  44.100  1.00  0.00           C
ATOM   1526  HD1 PHE   111      32.420  54.710  44.450  1.00  0.00           H
ATOM   1527  CE1 PHE   111      33.080  56.550  43.550  1.00  0.00           C
ATOM   1528  HE1 PHE   111      32.080  56.930  43.440  1.00  0.00           H
ATOM   1529  CZ  PHE   111      34.180  57.350  43.150  1.00  0.00           C
ATOM   1530  HZ  PHE   111      34.050  58.350  42.770  1.00  0.00           H
ATOM   1531  CE2 PHE   111      35.470  56.810  43.300  1.00  0.00           C
ATOM   1532  HE2 PHE   111      36.320  57.350  42.920  1.00  0.00           H
ATOM   1533  CD2 PHE   111      35.710  55.450  43.690  1.00  0.00           C
ATOM   1534  HD2 PHE   111      36.710  55.040  43.740  1.00  0.00           H
ATOM   1535  C   PHE   111      35.420  50.830  44.750  1.00  0.00           C
ATOM   1536  O   PHE   111      36.540  50.650  45.350  1.00  0.00           O
ATOM   1537  N   LEU   112      34.440  49.900  44.810  1.00  0.00           N
ATOM   1538  H   LEU   112      33.540  50.090  44.420  1.00  0.00           H
ATOM   1539  CA  LEU   112      34.550  48.630  45.480  1.00  0.00           C
ATOM   1540  HA  LEU   112      35.020  48.840  46.440  1.00  0.00           H
ATOM   1541  CB  LEU   112      33.150  48.040  45.700  1.00  0.00           C
ATOM   1542  HB1 LEU   112      33.310  47.100  46.220  1.00  0.00           H
ATOM   1543  HB2 LEU   112      32.740  47.720  44.750  1.00  0.00           H
ATOM   1544  CG  LEU   112      32.080  48.810  46.490  1.00  0.00           C
ATOM   1545  HG  LEU   112      31.860  49.610  45.790  1.00  0.00           H
ATOM   1546  CD1 LEU   112      30.800  48.020  46.750  1.00  0.00           C
ATOM   1547 1HD1 LEU   112      31.010  47.140  47.360  1.00  0.00           H
ATOM   1548 2HD1 LEU   112      30.160  48.750  47.240  1.00  0.00           H
ATOM   1549 3HD1 LEU   112      30.360  47.730  45.790  1.00  0.00           H
ATOM   1550  CD2 LEU   112      32.530  49.390  47.830  1.00  0.00           C
ATOM   1551 1HD2 LEU   112      33.430  50.000  47.760  1.00  0.00           H
ATOM   1552 2HD2 LEU   112      31.780  50.120  48.140  1.00  0.00           H
ATOM   1553 3HD2 LEU   112      32.650  48.640  48.610  1.00  0.00           H
ATOM   1554  C   LEU   112      35.350  47.570  44.710  1.00  0.00           C
ATOM   1555  O   LEU   112      35.230  47.440  43.480  1.00  0.00           O
ATOM   1556  N   THR   113      36.190  46.830  45.410  1.00  0.00           N
ATOM   1557  H   THR   113      36.320  47.110  46.370  1.00  0.00           H
ATOM   1558  CA  THR   113      36.960  45.620  44.990  1.00  0.00           C
ATOM   1559  HA  THR   113      36.800  45.420  43.930  1.00  0.00           H
ATOM   1560  CB  THR   113      38.480  45.880  45.210  1.00  0.00           C
ATOM   1561  HB  THR   113      38.930  44.900  45.070  1.00  0.00           H
ATOM   1562  CG2 THR   113      39.060  46.780  44.150  1.00  0.00           C
ATOM   1563 1HG2 THR   113      38.780  46.320  43.210  1.00  0.00           H
ATOM   1564 2HG2 THR   113      38.780  47.830  44.240  1.00  0.00           H
ATOM   1565 3HG2 THR   113      40.130  46.660  44.290  1.00  0.00           H
ATOM   1566  OG1 THR   113      38.880  46.500  46.390  1.00  0.00           O
ATOM   1567  HG1 THR   113      38.440  47.330  46.570  1.00  0.00           H
ATOM   1568  C   THR   113      36.570  44.340  45.710  1.00  0.00           C
ATOM   1569  O   THR   113      36.570  43.320  45.040  1.00  0.00           O
ATOM   1570  N   ARG   132      36.300  44.330  47.020  1.00  0.00           N
ATOM   1571  H   ARG   132      36.280  45.240  47.470  1.00  0.00           H
ATOM   1572  CA  ARG   132      36.070  43.000  47.730  1.00  0.00           C
ATOM   1573  HA  ARG   132      36.210  42.210  47.000  1.00  0.00           H
ATOM   1574  CB  ARG   132      37.140  42.780  48.840  1.00  0.00           C
ATOM   1575  HB1 ARG   132      37.060  41.910  49.480  1.00  0.00           H
ATOM   1576  HB2 ARG   132      37.200  43.700  49.430  1.00  0.00           H
ATOM   1577  CG  ARG   132      38.520  42.630  48.120  1.00  0.00           C
ATOM   1578  HG1 ARG   132      38.720  43.520  47.540  1.00  0.00           H
ATOM   1579  HG2 ARG   132      38.560  41.730  47.510  1.00  0.00           H
ATOM   1580  CD  ARG   132      39.590  42.520  49.240  1.00  0.00           C
ATOM   1581  HD1 ARG   132      39.350  41.790  50.010  1.00  0.00           H
ATOM   1582  HD2 ARG   132      39.570  43.410  49.860  1.00  0.00           H
ATOM   1583  NE  ARG   132      40.990  42.230  48.710  1.00  0.00           N
ATOM   1584  HE  ARG   132      41.600  43.020  48.590  1.00  0.00           H
ATOM   1585  CZ  ARG   132      41.510  41.060  48.490  1.00  0.00           C
ATOM   1586  NH1 ARG   132      40.890  39.980  48.770  1.00  0.00           N
ATOM   1587 1HH1 ARG   132      39.920  39.990  49.050  1.00  0.00           H
ATOM   1588 2HH1 ARG   132      41.360  39.090  48.750  1.00  0.00           H
ATOM   1589  NH2 ARG   132      42.680  40.820  47.940  1.00  0.00           N
ATOM   1590 1HH2 ARG   132      43.380  41.530  48.090  1.00  0.00           H
ATOM   1591 2HH2 ARG   132      42.940  39.870  47.750  1.00  0.00           H
ATOM   1592  C   ARG   132      34.690  42.810  48.380  1.00  0.00           C
ATOM   1593  O   ARG   132      34.240  41.680  48.540  1.00  0.00           O
ATOM   1594  N   SER   133      34.060  43.950  48.740  1.00  0.00           N
ATOM   1595  H   SER   133      34.500  44.830  48.530  1.00  0.00           H
ATOM   1596  CA  SER   133      32.770  44.020  49.390  1.00  0.00           C
ATOM   1597  HA  SER   133      32.760  43.340  50.240  1.00  0.00           H
ATOM   1598  CB  SER   133      32.470  45.490  49.730  1.00  0.00           C
ATOM   1599  HB1 SER   133      32.610  46.130  48.860  1.00  0.00           H
ATOM   1600  HB2 SER   133      33.110  45.850  50.540  1.00  0.00           H
ATOM   1601  OG  SER   133      31.140  45.520  50.160  1.00  0.00           O
ATOM   1602  HG  SER   133      31.020  46.400  50.520  1.00  0.00           H
ATOM   1603  C   SER   133      31.720  43.610  48.350  1.00  0.00           C
ATOM   1604  O   SER   133      31.700  44.110  47.220  1.00  0.00           O
ATOM   1605  N   VAL   134      30.780  42.740  48.680  1.00  0.00           N
ATOM   1606  H   VAL   134      30.720  42.580  49.670  1.00  0.00           H
ATOM   1607  CA  VAL   134      29.910  42.060  47.750  1.00  0.00           C
ATOM   1608  HA  VAL   134      30.540  41.650  46.960  1.00  0.00           H
ATOM   1609  CB  VAL   134      29.210  40.840  48.350  1.00  0.00           C
ATOM   1610  HB  VAL   134      28.600  40.300  47.630  1.00  0.00           H
ATOM   1611  CG1 VAL   134      30.200  39.840  48.890  1.00  0.00           C
ATOM   1612 1HG1 VAL   134      30.720  40.120  49.810  1.00  0.00           H
ATOM   1613 2HG1 VAL   134      29.690  38.930  49.200  1.00  0.00           H
ATOM   1614 3HG1 VAL   134      30.960  39.670  48.130  1.00  0.00           H
ATOM   1615  CG2 VAL   134      28.230  41.310  49.420  1.00  0.00           C
ATOM   1616 1HG2 VAL   134      27.760  40.470  49.930  1.00  0.00           H
ATOM   1617 2HG2 VAL   134      28.710  41.900  50.210  1.00  0.00           H
ATOM   1618 3HG2 VAL   134      27.450  41.920  48.950  1.00  0.00           H
ATOM   1619  C   VAL   134      28.920  42.960  47.020  1.00  0.00           C
ATOM   1620  O   VAL   134      28.040  42.490  46.310  1.00  0.00           O
ATOM   1621  N   LYS   135      28.870  44.250  47.350  1.00  0.00           N
ATOM   1622  H   LYS   135      29.590  44.520  48.000  1.00  0.00           H
ATOM   1623  CA  LYS   135      27.780  45.160  46.970  1.00  0.00           C
ATOM   1624  HA  LYS   135      26.840  44.640  46.790  1.00  0.00           H
ATOM   1625  CB  LYS   135      27.500  46.030  48.140  1.00  0.00           C
ATOM   1626  HB1 LYS   135      26.570  46.570  47.970  1.00  0.00           H
ATOM   1627  HB2 LYS   135      28.240  46.830  48.250  1.00  0.00           H
ATOM   1628  CG  LYS   135      27.270  45.280  49.550  1.00  0.00           C
ATOM   1629  HG1 LYS   135      28.160  44.880  50.030  1.00  0.00           H
ATOM   1630  HG2 LYS   135      26.670  44.370  49.430  1.00  0.00           H
ATOM   1631  CD  LYS   135      26.570  46.270  50.410  1.00  0.00           C
ATOM   1632  HD1 LYS   135      25.620  46.540  49.940  1.00  0.00           H
ATOM   1633  HD2 LYS   135      27.100  47.210  50.550  1.00  0.00           H
ATOM   1634  CE  LYS   135      26.320  45.630  51.790  1.00  0.00           C
ATOM   1635  HE1 LYS   135      27.290  45.410  52.240  1.00  0.00           H
ATOM   1636  HE2 LYS   135      25.880  44.660  51.550  1.00  0.00           H
ATOM   1637  NZ  LYS   135      25.550  46.530  52.730  1.00  0.00           N
ATOM   1638  HZ1 LYS   135      24.630  46.700  52.350  1.00  0.00           H
ATOM   1639  HZ2 LYS   135      25.490  46.090  53.640  1.00  0.00           H
ATOM   1640  HZ3 LYS   135      25.970  47.450  52.790  1.00  0.00           H
ATOM   1641  C   LYS   135      27.890  45.870  45.600  1.00  0.00           C
ATOM   1642  O   LYS   135      27.440  47.020  45.510  1.00  0.00           O
ATOM   1643  N   TYR   136      28.630  45.280  44.650  1.00  0.00           N
ATOM   1644  H   TYR   136      28.790  44.280  44.690  1.00  0.00           H
ATOM   1645  CA  TYR   136      28.930  45.870  43.300  1.00  0.00           C
ATOM   1646  HA  TYR   136      29.560  46.730  43.540  1.00  0.00           H
ATOM   1647  CB  TYR   136      29.780  44.940  42.390  1.00  0.00           C
ATOM   1648  HB1 TYR   136      29.700  45.350  41.380  1.00  0.00           H
ATOM   1649  HB2 TYR   136      29.310  43.960  42.310  1.00  0.00           H
ATOM   1650  CG  TYR   136      31.310  44.930  42.590  1.00  0.00           C
ATOM   1651  CD1 TYR   136      31.870  44.600  43.840  1.00  0.00           C
ATOM   1652  HD1 TYR   136      31.340  44.720  44.770  1.00  0.00           H
ATOM   1653  CE1 TYR   136      33.260  44.320  43.840  1.00  0.00           C
ATOM   1654  HE1 TYR   136      33.680  44.050  44.800  1.00  0.00           H
ATOM   1655  CZ  TYR   136      34.060  44.200  42.640  1.00  0.00           C
ATOM   1656  OH  TYR   136      35.370  43.940  42.610  1.00  0.00           O
ATOM   1657  HH  TYR   136      35.770  43.840  43.470  1.00  0.00           H
ATOM   1658  CE2 TYR   136      33.430  44.410  41.410  1.00  0.00           C
ATOM   1659  HE2 TYR   136      34.050  44.310  40.530  1.00  0.00           H
ATOM   1660  CD2 TYR   136      32.100  44.730  41.430  1.00  0.00           C
ATOM   1661  HD2 TYR   136      31.660  44.820  40.450  1.00  0.00           H
ATOM   1662  C   TYR   136      27.660  46.340  42.570  1.00  0.00           C
ATOM   1663  O   TYR   136      26.660  45.630  42.600  1.00  0.00           O
ATOM   1664  N   ASP   137      27.720  47.440  41.810  1.00  0.00           N
ATOM   1665  H   ASP   137      28.630  47.870  41.800  1.00  0.00           H
ATOM   1666  CA  ASP   137      26.550  48.100  41.150  1.00  0.00           C
ATOM   1667  HA  ASP   137      25.810  48.200  41.950  1.00  0.00           H
ATOM   1668  CB  ASP   137      26.960  49.600  40.840  1.00  0.00           C
ATOM   1669  HB1 ASP   137      27.640  49.480  39.990  1.00  0.00           H
ATOM   1670  HB2 ASP   137      27.510  50.040  41.670  1.00  0.00           H
ATOM   1671  CG  ASP   137      25.740  50.550  40.540  1.00  0.00           C
ATOM   1672  OD1 ASP   137      25.990  51.700  40.160  1.00  0.00           O
ATOM   1673  OD2 ASP   137      24.580  50.240  40.800  1.00  0.00           O
ATOM   1674  C   ASP   137      25.940  47.390  39.980  1.00  0.00           C
ATOM   1675  O   ASP   137      24.710  47.340  39.910  1.00  0.00           O
ATOM   1676  N   TYR   138      26.730  46.910  38.990  1.00  0.00           N
ATOM   1677  H   TYR   138      27.710  46.900  39.230  1.00  0.00           H
ATOM   1678  CA  TYR   138      26.230  46.240  37.810  1.00  0.00           C
ATOM   1679  HA  TYR   138      25.140  46.330  37.800  1.00  0.00           H
ATOM   1680  CB  TYR   138      26.600  46.980  36.550  1.00  0.00           C
ATOM   1681  HB1 TYR   138      26.180  46.340  35.770  1.00  0.00           H
ATOM   1682  HB2 TYR   138      27.690  47.030  36.500  1.00  0.00           H
ATOM   1683  CG  TYR   138      26.130  48.410  36.600  1.00  0.00           C
ATOM   1684  CD1 TYR   138      26.860  49.470  37.160  1.00  0.00           C
ATOM   1685  HD1 TYR   138      27.820  49.290  37.620  1.00  0.00           H
ATOM   1686  CE1 TYR   138      26.460  50.840  37.050  1.00  0.00           C
ATOM   1687  HE1 TYR   138      26.980  51.700  37.450  1.00  0.00           H
ATOM   1688  CZ  TYR   138      25.230  51.040  36.440  1.00  0.00           C
ATOM   1689  OH  TYR   138      24.830  52.300  36.260  1.00  0.00           O
ATOM   1690  HH  TYR   138      24.160  52.280  35.580  1.00  0.00           H
ATOM   1691  CE2 TYR   138      24.470  50.020  35.890  1.00  0.00           C
ATOM   1692  HE2 TYR   138      23.510  50.330  35.480  1.00  0.00           H
ATOM   1693  CD2 TYR   138      24.950  48.730  35.940  1.00  0.00           C
ATOM   1694  HD2 TYR   138      24.350  47.980  35.440  1.00  0.00           H
ATOM   1695  C   TYR   138      26.720  44.760  37.900  1.00  0.00           C
ATOM   1696  O   TYR   138      27.920  44.540  38.070  1.00  0.00           O
