# Supplementary material for: Targeting Ras-binding domain of ELMO1 by computational nanobody design
Source: Commun Biol. 2023 Mar 17;6:284. doi: 10.1038/s42003-023-04657-w (PMC10023680; doi:10.1038/s42003-023-04657-w)
Supplement: Supplementary file 4 — Supplementary Data 2 [file 42003_2023_4657_MOESM4_ESM.zip › MD_input_output/Nb01_snapshot/snapshot_093000_CDR2.pdb]

ATOM    724  N   SER    57      37.930  27.040  45.820  1.00  0.00           N
ATOM    725  H   SER    57      38.830  26.910  46.260  1.00  0.00           H
ATOM    726  CA  SER    57      37.660  28.320  45.150  1.00  0.00           C
ATOM    727  HA  SER    57      36.840  28.120  44.460  1.00  0.00           H
ATOM    728  CB  SER    57      37.070  29.380  46.020  1.00  0.00           C
ATOM    729  HB1 SER    57      36.120  29.010  46.420  1.00  0.00           H
ATOM    730  HB2 SER    57      36.880  30.350  45.560  1.00  0.00           H
ATOM    731  OG  SER    57      37.980  29.540  47.110  1.00  0.00           O
ATOM    732  HG  SER    57      37.420  29.520  47.880  1.00  0.00           H
ATOM    733  C   SER    57      38.830  28.820  44.260  1.00  0.00           C
ATOM    734  O   SER    57      39.920  28.480  44.600  1.00  0.00           O
ATOM    735  N   ILE    58      38.610  29.590  43.190  1.00  0.00           N
ATOM    736  H   ILE    58      37.660  29.920  43.100  1.00  0.00           H
ATOM    737  CA  ILE    58      39.650  30.220  42.250  1.00  0.00           C
ATOM    738  HA  ILE    58      40.580  30.230  42.830  1.00  0.00           H
ATOM    739  CB  ILE    58      39.900  29.330  41.070  1.00  0.00           C
ATOM    740  HB  ILE    58      40.010  28.280  41.350  1.00  0.00           H
ATOM    741  CG2 ILE    58      38.620  29.390  40.170  1.00  0.00           C
ATOM    742 1HG2 ILE    58      37.720  29.460  40.790  1.00  0.00           H
ATOM    743 2HG2 ILE    58      38.650  30.240  39.500  1.00  0.00           H
ATOM    744 3HG2 ILE    58      38.590  28.450  39.620  1.00  0.00           H
ATOM    745  CG1 ILE    58      41.060  29.800  40.140  1.00  0.00           C
ATOM    746 1HG1 ILE    58      41.850  30.120  40.820  1.00  0.00           H
ATOM    747 2HG1 ILE    58      40.810  30.720  39.620  1.00  0.00           H
ATOM    748  CD  ILE    58      41.620  28.760  39.170  1.00  0.00           C
ATOM    749  HD1 ILE    58      42.580  29.160  38.820  1.00  0.00           H
ATOM    750  HD2 ILE    58      41.660  27.800  39.670  1.00  0.00           H
ATOM    751  HD3 ILE    58      41.040  28.540  38.280  1.00  0.00           H
ATOM    752  C   ILE    58      39.420  31.710  42.010  1.00  0.00           C
ATOM    753  O   ILE    58      38.330  32.170  41.610  1.00  0.00           O
ATOM    754  N   LYS    59      40.490  32.480  42.200  1.00  0.00           N
ATOM    755  H   LYS    59      41.390  32.140  42.490  1.00  0.00           H
ATOM    756  CA  LYS    59      40.550  33.940  41.880  1.00  0.00           C
ATOM    757  HA  LYS    59      39.670  34.520  42.150  1.00  0.00           H
ATOM    758  CB  LYS    59      41.690  34.570  42.760  1.00  0.00           C
ATOM    759  HB1 LYS    59      42.000  35.510  42.310  1.00  0.00           H
ATOM    760  HB2 LYS    59      42.590  33.990  42.610  1.00  0.00           H
ATOM    761  CG  LYS    59      41.250  34.670  44.250  1.00  0.00           C
ATOM    762  HG1 LYS    59      41.060  33.660  44.600  1.00  0.00           H
ATOM    763  HG2 LYS    59      40.350  35.280  44.370  1.00  0.00           H
ATOM    764  CD  LYS    59      42.400  35.160  45.160  1.00  0.00           C
ATOM    765  HD1 LYS    59      42.730  36.170  44.920  1.00  0.00           H
ATOM    766  HD2 LYS    59      43.190  34.430  45.010  1.00  0.00           H
ATOM    767  CE  LYS    59      41.870  35.220  46.560  1.00  0.00           C
ATOM    768  HE1 LYS    59      41.260  34.320  46.660  1.00  0.00           H
ATOM    769  HE2 LYS    59      41.320  36.140  46.720  1.00  0.00           H
ATOM    770  NZ  LYS    59      42.960  35.120  47.570  1.00  0.00           N
ATOM    771  HZ1 LYS    59      43.630  34.370  47.470  1.00  0.00           H
ATOM    772  HZ2 LYS    59      43.450  36.000  47.560  1.00  0.00           H
ATOM    773  HZ3 LYS    59      42.580  34.960  48.490  1.00  0.00           H
ATOM    774  C   LYS    59      40.600  34.240  40.410  1.00  0.00           C
ATOM    775  O   LYS    59      40.900  33.350  39.620  1.00  0.00           O
ATOM    776  N   TRP    60      40.240  35.370  39.940  1.00  0.00           N
ATOM    777  H   TRP    60      40.090  36.130  40.590  1.00  0.00           H
ATOM    778  CA  TRP    60      40.170  35.780  38.550  1.00  0.00           C
ATOM    779  HA  TRP    60      39.640  34.990  38.000  1.00  0.00           H
ATOM    780  CB  TRP    60      39.210  37.000  38.250  1.00  0.00           C
ATOM    781  HB1 TRP    60      38.180  36.640  38.260  1.00  0.00           H
ATOM    782  HB2 TRP    60      39.300  37.290  37.200  1.00  0.00           H
ATOM    783  CG  TRP    60      39.330  38.180  39.190  1.00  0.00           C
ATOM    784  CD1 TRP    60      38.690  38.420  40.410  1.00  0.00           C
ATOM    785  HD1 TRP    60      37.920  37.820  40.860  1.00  0.00           H
ATOM    786  NE1 TRP    60      39.050  39.570  40.930  1.00  0.00           N
ATOM    787  HE1 TRP    60      38.700  39.860  41.830  1.00  0.00           H
ATOM    788  CE2 TRP    60      40.150  40.100  40.270  1.00  0.00           C
ATOM    789  CZ2 TRP    60      40.890  41.250  40.570  1.00  0.00           C
ATOM    790  HZ2 TRP    60      40.500  41.810  41.410  1.00  0.00           H
ATOM    791  CH2 TRP    60      41.830  41.600  39.590  1.00  0.00           C
ATOM    792  HH2 TRP    60      42.410  42.500  39.720  1.00  0.00           H
ATOM    793  CZ3 TRP    60      42.180  40.660  38.610  1.00  0.00           C
ATOM    794  HZ3 TRP    60      42.950  40.830  37.870  1.00  0.00           H
ATOM    795  CE3 TRP    60      41.340  39.560  38.310  1.00  0.00           C
ATOM    796  HE3 TRP    60      41.500  39.010  37.400  1.00  0.00           H
ATOM    797  CD2 TRP    60      40.360  39.190  39.210  1.00  0.00           C
ATOM    798  C   TRP    60      41.570  36.030  37.850  1.00  0.00           C
ATOM    799  O   TRP    60      41.720  35.950  36.660  1.00  0.00           O
ATOM    800  N   ALA    61      42.620  36.130  38.660  1.00  0.00           N
ATOM    801  H   ALA    61      42.390  36.070  39.640  1.00  0.00           H
ATOM    802  CA  ALA    61      44.030  36.080  38.380  1.00  0.00           C
ATOM    803  HA  ALA    61      44.150  36.020  37.300  1.00  0.00           H
ATOM    804  CB  ALA    61      44.700  37.350  38.900  1.00  0.00           C
ATOM    805  HB1 ALA    61      44.760  37.270  39.980  1.00  0.00           H
ATOM    806  HB2 ALA    61      45.620  37.560  38.350  1.00  0.00           H
ATOM    807  HB3 ALA    61      44.180  38.260  38.590  1.00  0.00           H
ATOM    808  C   ALA    61      44.690  34.770  38.920  1.00  0.00           C
ATOM    809  O   ALA    61      45.930  34.780  39.200  1.00  0.00           O
ATOM    810  N   GLY    65      43.910  33.660  39.110  1.00  0.00           N
ATOM    811  H   GLY    65      42.920  33.570  38.920  1.00  0.00           H
ATOM    812  CA  GLY    65      44.500  32.290  39.100  1.00  0.00           C
ATOM    813  HA1 GLY    65      45.320  32.260  38.380  1.00  0.00           H
ATOM    814  HA2 GLY    65      43.630  31.720  38.790  1.00  0.00           H
ATOM    815  C   GLY    65      44.970  31.630  40.450  1.00  0.00           C
ATOM    816  O   GLY    65      45.210  30.410  40.530  1.00  0.00           O
ATOM    817  N   ASP    66      45.100  32.410  41.520  1.00  0.00           N
ATOM    818  H   ASP    66      45.240  33.410  41.420  1.00  0.00           H
ATOM    819  CA  ASP    66      45.300  31.820  42.860  1.00  0.00           C
ATOM    820  HA  ASP    66      46.210  31.220  42.800  1.00  0.00           H
ATOM    821  CB  ASP    66      45.610  32.880  43.940  1.00  0.00           C
ATOM    822  HB1 ASP    66      44.900  33.700  43.950  1.00  0.00           H
ATOM    823  HB2 ASP    66      46.560  33.340  43.650  1.00  0.00           H
ATOM    824  CG  ASP    66      45.740  32.360  45.340  1.00  0.00           C
ATOM    825  OD1 ASP    66      44.970  32.870  46.230  1.00  0.00           O
ATOM    826  OD2 ASP    66      46.560  31.380  45.530  1.00  0.00           O
ATOM    827  C   ASP    66      44.110  31.030  43.390  1.00  0.00           C
ATOM    828  O   ASP    66      42.980  31.410  43.230  1.00  0.00           O
ATOM    829  N   ARG    67      44.400  29.860  43.950  1.00  0.00           N
ATOM    830  H   ARG    67      45.360  29.560  44.050  1.00  0.00           H
ATOM    831  CA  ARG    67      43.340  28.830  44.270  1.00  0.00           C
ATOM    832  HA  ARG    67      42.350  29.220  44.080  1.00  0.00           H
ATOM    833  CB  ARG    67      43.710  27.560  43.570  1.00  0.00           C
ATOM    834  HB1 ARG    67      42.970  26.800  43.830  1.00  0.00           H
ATOM    835  HB2 ARG    67      44.710  27.300  43.910  1.00  0.00           H
ATOM    836  CG  ARG    67      43.720  27.680  42.010  1.00  0.00           C
ATOM    837  HG1 ARG    67      44.200  28.580  41.630  1.00  0.00           H
ATOM    838  HG2 ARG    67      42.670  27.840  41.750  1.00  0.00           H
ATOM    839  CD  ARG    67      44.450  26.400  41.450  1.00  0.00           C
ATOM    840  HD1 ARG    67      44.170  25.510  42.010  1.00  0.00           H
ATOM    841  HD2 ARG    67      45.530  26.500  41.440  1.00  0.00           H
ATOM    842  NE  ARG    67      44.020  26.050  40.050  1.00  0.00           N
ATOM    843  HE  ARG    67      43.170  25.510  40.020  1.00  0.00           H
ATOM    844  CZ  ARG    67      44.520  26.410  38.840  1.00  0.00           C
ATOM    845  NH1 ARG    67      45.610  27.080  38.630  1.00  0.00           N
ATOM    846 1HH1 ARG    67      46.210  27.430  39.360  1.00  0.00           H
ATOM    847 2HH1 ARG    67      45.910  27.100  37.670  1.00  0.00           H
ATOM    848  NH2 ARG    67      43.930  26.000  37.780  1.00  0.00           N
ATOM    849 1HH2 ARG    67      43.060  25.550  38.010  1.00  0.00           H
ATOM    850 2HH2 ARG    67      44.060  26.480  36.900  1.00  0.00           H
ATOM    851  C   ARG    67      43.270  28.540  45.800  1.00  0.00           C
ATOM    852  O   ARG    67      44.340  28.440  46.420  1.00  0.00           O
ATOM    853  N   THR    68      42.100  28.380  46.420  1.00  0.00           N
ATOM    854  H   THR    68      41.290  28.200  45.840  1.00  0.00           H
ATOM    855  CA  THR    68      41.940  28.130  47.860  1.00  0.00           C
ATOM    856  HA  THR    68      42.900  27.990  48.360  1.00  0.00           H
ATOM    857  CB  THR    68      41.060  29.220  48.420  1.00  0.00           C
ATOM    858  HB  THR    68      40.220  29.330  47.740  1.00  0.00           H
ATOM    859  CG2 THR    68      40.550  29.060  49.850  1.00  0.00           C
ATOM    860 1HG2 THR    68      41.390  28.910  50.520  1.00  0.00           H
ATOM    861 2HG2 THR    68      40.090  30.040  49.970  1.00  0.00           H
ATOM    862 3HG2 THR    68      39.870  28.210  49.890  1.00  0.00           H
ATOM    863  OG1 THR    68      41.790  30.460  48.350  1.00  0.00           O
ATOM    864  HG1 THR    68      42.130  30.550  47.460  1.00  0.00           H
ATOM    865  C   THR    68      41.220  26.820  48.080  1.00  0.00           C
ATOM    866  O   THR    68      40.230  26.490  47.460  1.00  0.00           O
ATOM    867  N   TYR    69      41.480  26.140  49.160  1.00  0.00           N
ATOM    868  H   TYR    69      42.180  26.440  49.820  1.00  0.00           H
ATOM    869  CA  TYR    69      40.930  24.770  49.450  1.00  0.00           C
ATOM    870  HA  TYR    69      40.130  24.490  48.760  1.00  0.00           H
ATOM    871  CB  TYR    69      41.940  23.640  49.230  1.00  0.00           C
ATOM    872  HB1 TYR    69      41.500  22.670  49.450  1.00  0.00           H
ATOM    873  HB2 TYR    69      42.850  23.780  49.820  1.00  0.00           H
ATOM    874  CG  TYR    69      42.490  23.520  47.810  1.00  0.00           C
ATOM    875  CD1 TYR    69      43.720  24.160  47.510  1.00  0.00           C
ATOM    876  HD1 TYR    69      44.250  24.710  48.270  1.00  0.00           H
ATOM    877  CE1 TYR    69      44.290  24.080  46.190  1.00  0.00           C
ATOM    878  HE1 TYR    69      45.130  24.710  45.930  1.00  0.00           H
ATOM    879  CZ  TYR    69      43.490  23.510  45.200  1.00  0.00           C
ATOM    880  OH  TYR    69      43.830  23.610  43.910  1.00  0.00           O
ATOM    881  HH  TYR    69      44.680  24.000  43.700  1.00  0.00           H
ATOM    882  CE2 TYR    69      42.260  22.920  45.450  1.00  0.00           C
ATOM    883  HE2 TYR    69      41.700  22.410  44.670  1.00  0.00           H
ATOM    884  CD2 TYR    69      41.780  22.900  46.740  1.00  0.00           C
ATOM    885  HD2 TYR    69      40.880  22.300  46.880  1.00  0.00           H
ATOM    886  C   TYR    69      40.310  24.620  50.870  1.00  0.00           C
ATOM    887  O   TYR    69      40.670  25.350  51.820  1.00  0.00           O
