# Supplementary material for: Targeting Ras-binding domain of ELMO1 by computational nanobody design
Source: Commun Biol. 2023 Mar 17;6:284. doi: 10.1038/s42003-023-04657-w (PMC10023680; doi:10.1038/s42003-023-04657-w)
Supplement: Supplementary file 4 — Supplementary Data 2 [file 42003_2023_4657_MOESM4_ESM.zip › MD_input_output/Nb01_snapshot/snapshot_093000_CDR3.pdb]

ATOM   1461  N   ALA   107      29.130  28.320  43.360  1.00  0.00           N
ATOM   1462  H   ALA   107      30.070  27.980  43.250  1.00  0.00           H
ATOM   1463  CA  ALA   107      28.930  29.640  43.920  1.00  0.00           C
ATOM   1464  HA  ALA   107      27.930  30.000  43.660  1.00  0.00           H
ATOM   1465  CB  ALA   107      29.100  29.400  45.440  1.00  0.00           C
ATOM   1466  HB1 ALA   107      30.130  29.100  45.660  1.00  0.00           H
ATOM   1467  HB2 ALA   107      28.970  30.380  45.910  1.00  0.00           H
ATOM   1468  HB3 ALA   107      28.370  28.620  45.660  1.00  0.00           H
ATOM   1469  C   ALA   107      29.910  30.660  43.400  1.00  0.00           C
ATOM   1470  O   ALA   107      31.010  30.300  43.020  1.00  0.00           O
ATOM   1471  N   ALA   108      29.570  31.940  43.510  1.00  0.00           N
ATOM   1472  H   ALA   108      28.610  32.060  43.810  1.00  0.00           H
ATOM   1473  CA  ALA   108      30.360  33.100  43.080  1.00  0.00           C
ATOM   1474  HA  ALA   108      31.440  32.960  43.120  1.00  0.00           H
ATOM   1475  CB  ALA   108      30.040  33.380  41.590  1.00  0.00           C
ATOM   1476  HB1 ALA   108      30.520  34.280  41.190  1.00  0.00           H
ATOM   1477  HB2 ALA   108      30.200  32.470  41.010  1.00  0.00           H
ATOM   1478  HB3 ALA   108      29.010  33.670  41.400  1.00  0.00           H
ATOM   1479  C   ALA   108      30.250  34.370  44.020  1.00  0.00           C
ATOM   1480  O   ALA   108      29.190  34.800  44.350  1.00  0.00           O
ATOM   1481  N   ASP   109      31.370  35.060  44.320  1.00  0.00           N
ATOM   1482  H   ASP   109      32.240  34.610  44.080  1.00  0.00           H
ATOM   1483  CA  ASP   109      31.480  36.160  45.260  1.00  0.00           C
ATOM   1484  HA  ASP   109      30.520  36.660  45.340  1.00  0.00           H
ATOM   1485  CB  ASP   109      31.890  35.560  46.630  1.00  0.00           C
ATOM   1486  HB1 ASP   109      32.970  35.420  46.600  1.00  0.00           H
ATOM   1487  HB2 ASP   109      31.440  34.610  46.890  1.00  0.00           H
ATOM   1488  CG  ASP   109      31.650  36.660  47.650  1.00  0.00           C
ATOM   1489  OD1 ASP   109      30.540  36.760  48.160  1.00  0.00           O
ATOM   1490  OD2 ASP   109      32.520  37.510  47.910  1.00  0.00           O
ATOM   1491  C   ASP   109      32.630  37.180  44.860  1.00  0.00           C
ATOM   1492  O   ASP   109      33.590  36.870  44.190  1.00  0.00           O
ATOM   1493  N   ARG   110      32.490  38.470  45.210  1.00  0.00           N
ATOM   1494  H   ARG   110      31.640  38.740  45.680  1.00  0.00           H
ATOM   1495  CA  ARG   110      33.420  39.480  44.750  1.00  0.00           C
ATOM   1496  HA  ARG   110      33.570  39.260  43.690  1.00  0.00           H
ATOM   1497  CB  ARG   110      32.880  40.870  44.860  1.00  0.00           C
ATOM   1498  HB1 ARG   110      32.970  41.250  45.880  1.00  0.00           H
ATOM   1499  HB2 ARG   110      31.800  40.880  44.720  1.00  0.00           H
ATOM   1500  CG  ARG   110      33.600  41.890  43.990  1.00  0.00           C
ATOM   1501  HG1 ARG   110      34.550  42.120  44.470  1.00  0.00           H
ATOM   1502  HG2 ARG   110      33.030  42.810  44.160  1.00  0.00           H
ATOM   1503  CD  ARG   110      33.620  41.680  42.460  1.00  0.00           C
ATOM   1504  HD1 ARG   110      32.580  41.450  42.230  1.00  0.00           H
ATOM   1505  HD2 ARG   110      34.240  40.830  42.210  1.00  0.00           H
ATOM   1506  NE  ARG   110      34.170  42.790  41.660  1.00  0.00           N
ATOM   1507  HE  ARG   110      33.460  43.290  41.150  1.00  0.00           H
ATOM   1508  CZ  ARG   110      35.370  43.320  41.760  1.00  0.00           C
ATOM   1509  NH1 ARG   110      36.390  42.670  42.280  1.00  0.00           N
ATOM   1510 1HH1 ARG   110      36.160  41.780  42.710  1.00  0.00           H
ATOM   1511 2HH1 ARG   110      37.240  43.200  42.390  1.00  0.00           H
ATOM   1512  NH2 ARG   110      35.600  44.480  41.160  1.00  0.00           N
ATOM   1513 1HH2 ARG   110      34.770  44.870  40.740  1.00  0.00           H
ATOM   1514 2HH2 ARG   110      36.540  44.840  41.040  1.00  0.00           H
ATOM   1515  C   ARG   110      34.720  39.400  45.490  1.00  0.00           C
ATOM   1516  O   ARG   110      35.730  39.730  44.850  1.00  0.00           O
ATOM   1517  N   PHE   111      34.770  39.060  46.820  1.00  0.00           N
ATOM   1518  H   PHE   111      33.950  38.770  47.320  1.00  0.00           H
ATOM   1519  CA  PHE   111      36.050  38.920  47.620  1.00  0.00           C
ATOM   1520  HA  PHE   111      36.840  38.990  46.880  1.00  0.00           H
ATOM   1521  CB  PHE   111      36.250  40.130  48.540  1.00  0.00           C
ATOM   1522  HB1 PHE   111      37.240  40.140  48.990  1.00  0.00           H
ATOM   1523  HB2 PHE   111      35.580  39.970  49.380  1.00  0.00           H
ATOM   1524  CG  PHE   111      36.120  41.570  47.820  1.00  0.00           C
ATOM   1525  CD1 PHE   111      34.870  42.240  47.720  1.00  0.00           C
ATOM   1526  HD1 PHE   111      34.000  41.950  48.290  1.00  0.00           H
ATOM   1527  CE1 PHE   111      34.780  43.350  46.880  1.00  0.00           C
ATOM   1528  HE1 PHE   111      33.850  43.850  46.630  1.00  0.00           H
ATOM   1529  CZ  PHE   111      35.970  43.940  46.360  1.00  0.00           C
ATOM   1530  HZ  PHE   111      35.900  44.760  45.660  1.00  0.00           H
ATOM   1531  CE2 PHE   111      37.170  43.320  46.540  1.00  0.00           C
ATOM   1532  HE2 PHE   111      38.110  43.720  46.170  1.00  0.00           H
ATOM   1533  CD2 PHE   111      37.220  42.140  47.240  1.00  0.00           C
ATOM   1534  HD2 PHE   111      38.180  41.680  47.440  1.00  0.00           H
ATOM   1535  C   PHE   111      36.270  37.640  48.460  1.00  0.00           C
ATOM   1536  O   PHE   111      37.390  37.350  48.840  1.00  0.00           O
ATOM   1537  N   LEU   112      35.230  36.880  48.770  1.00  0.00           N
ATOM   1538  H   LEU   112      34.310  37.220  48.530  1.00  0.00           H
ATOM   1539  CA  LEU   112      35.320  35.700  49.600  1.00  0.00           C
ATOM   1540  HA  LEU   112      35.860  36.040  50.480  1.00  0.00           H
ATOM   1541  CB  LEU   112      33.880  35.350  50.110  1.00  0.00           C
ATOM   1542  HB1 LEU   112      34.070  34.520  50.800  1.00  0.00           H
ATOM   1543  HB2 LEU   112      33.230  35.090  49.270  1.00  0.00           H
ATOM   1544  CG  LEU   112      33.200  36.490  50.860  1.00  0.00           C
ATOM   1545  HG  LEU   112      33.170  37.360  50.200  1.00  0.00           H
ATOM   1546  CD1 LEU   112      31.780  36.040  51.310  1.00  0.00           C
ATOM   1547 1HD1 LEU   112      31.200  35.970  50.390  1.00  0.00           H
ATOM   1548 2HD1 LEU   112      31.840  35.100  51.860  1.00  0.00           H
ATOM   1549 3HD1 LEU   112      31.240  36.670  52.010  1.00  0.00           H
ATOM   1550  CD2 LEU   112      33.850  36.840  52.200  1.00  0.00           C
ATOM   1551 1HD2 LEU   112      34.010  35.970  52.850  1.00  0.00           H
ATOM   1552 2HD2 LEU   112      34.850  37.250  52.030  1.00  0.00           H
ATOM   1553 3HD2 LEU   112      33.240  37.600  52.670  1.00  0.00           H
ATOM   1554  C   LEU   112      35.930  34.460  48.960  1.00  0.00           C
ATOM   1555  O   LEU   112      35.890  34.190  47.700  1.00  0.00           O
ATOM   1556  N   THR   113      36.520  33.600  49.800  1.00  0.00           N
ATOM   1557  H   THR   113      36.650  33.950  50.740  1.00  0.00           H
ATOM   1558  CA  THR   113      37.290  32.440  49.450  1.00  0.00           C
ATOM   1559  HA  THR   113      37.070  32.020  48.470  1.00  0.00           H
ATOM   1560  CB  THR   113      38.860  32.780  49.350  1.00  0.00           C
ATOM   1561  HB  THR   113      39.370  31.850  49.110  1.00  0.00           H
ATOM   1562  CG2 THR   113      39.110  33.970  48.410  1.00  0.00           C
ATOM   1563 1HG2 THR   113      40.160  34.250  48.480  1.00  0.00           H
ATOM   1564 2HG2 THR   113      38.780  33.750  47.400  1.00  0.00           H
ATOM   1565 3HG2 THR   113      38.540  34.850  48.690  1.00  0.00           H
ATOM   1566  OG1 THR   113      39.270  33.300  50.600  1.00  0.00           O
ATOM   1567  HG1 THR   113      40.150  33.680  50.550  1.00  0.00           H
ATOM   1568  C   THR   113      36.910  31.150  50.250  1.00  0.00           C
ATOM   1569  O   THR   113      36.820  30.090  49.610  1.00  0.00           O
ATOM   1570  N   ARG   132      36.690  31.250  51.550  1.00  0.00           N
ATOM   1571  H   ARG   132      36.830  32.210  51.850  1.00  0.00           H
ATOM   1572  CA  ARG   132      36.220  30.150  52.420  1.00  0.00           C
ATOM   1573  HA  ARG   132      35.890  29.440  51.670  1.00  0.00           H
ATOM   1574  CB  ARG   132      37.350  29.620  53.350  1.00  0.00           C
ATOM   1575  HB1 ARG   132      37.060  28.720  53.900  1.00  0.00           H
ATOM   1576  HB2 ARG   132      37.500  30.410  54.080  1.00  0.00           H
ATOM   1577  CG  ARG   132      38.630  29.180  52.670  1.00  0.00           C
ATOM   1578  HG1 ARG   132      39.210  30.040  52.340  1.00  0.00           H
ATOM   1579  HG2 ARG   132      38.480  28.630  51.740  1.00  0.00           H
ATOM   1580  CD  ARG   132      39.610  28.360  53.530  1.00  0.00           C
ATOM   1581  HD1 ARG   132      40.560  28.170  53.030  1.00  0.00           H
ATOM   1582  HD2 ARG   132      39.100  27.430  53.800  1.00  0.00           H
ATOM   1583  NE  ARG   132      39.980  28.980  54.850  1.00  0.00           N
ATOM   1584  HE  ARG   132      40.280  29.940  54.860  1.00  0.00           H
ATOM   1585  CZ  ARG   132      39.920  28.470  56.050  1.00  0.00           C
ATOM   1586  NH1 ARG   132      39.590  27.250  56.430  1.00  0.00           N
ATOM   1587 1HH1 ARG   132      39.470  26.560  55.710  1.00  0.00           H
ATOM   1588 2HH1 ARG   132      39.500  27.090  57.430  1.00  0.00           H
ATOM   1589  NH2 ARG   132      40.400  29.180  57.010  1.00  0.00           N
ATOM   1590 1HH2 ARG   132      40.450  30.180  56.860  1.00  0.00           H
ATOM   1591 2HH2 ARG   132      40.550  28.770  57.920  1.00  0.00           H
ATOM   1592  C   ARG   132      34.910  30.470  53.140  1.00  0.00           C
ATOM   1593  O   ARG   132      34.240  29.520  53.440  1.00  0.00           O
ATOM   1594  N   SER   133      34.520  31.720  53.320  1.00  0.00           N
ATOM   1595  H   SER   133      35.160  32.470  53.100  1.00  0.00           H
ATOM   1596  CA  SER   133      33.310  31.980  54.090  1.00  0.00           C
ATOM   1597  HA  SER   133      33.450  31.490  55.050  1.00  0.00           H
ATOM   1598  CB  SER   133      33.070  33.480  54.270  1.00  0.00           C
ATOM   1599  HB1 SER   133      32.740  33.870  53.310  1.00  0.00           H
ATOM   1600  HB2 SER   133      34.020  33.960  54.520  1.00  0.00           H
ATOM   1601  OG  SER   133      32.120  33.700  55.260  1.00  0.00           O
ATOM   1602  HG  SER   133      32.650  34.030  55.990  1.00  0.00           H
ATOM   1603  C   SER   133      31.990  31.420  53.480  1.00  0.00           C
ATOM   1604  O   SER   133      31.820  31.480  52.270  1.00  0.00           O
ATOM   1605  N   VAL   134      30.930  30.990  54.240  1.00  0.00           N
ATOM   1606  H   VAL   134      31.070  30.990  55.240  1.00  0.00           H
ATOM   1607  CA  VAL   134      29.710  30.330  53.740  1.00  0.00           C
ATOM   1608  HA  VAL   134      30.030  29.700  52.910  1.00  0.00           H
ATOM   1609  CB  VAL   134      29.140  29.480  54.830  1.00  0.00           C
ATOM   1610  HB  VAL   134      28.230  28.990  54.470  1.00  0.00           H
ATOM   1611  CG1 VAL   134      30.170  28.380  55.120  1.00  0.00           C
ATOM   1612 1HG1 VAL   134      29.610  27.780  55.820  1.00  0.00           H
ATOM   1613 2HG1 VAL   134      30.430  27.720  54.290  1.00  0.00           H
ATOM   1614 3HG1 VAL   134      31.020  28.800  55.660  1.00  0.00           H
ATOM   1615  CG2 VAL   134      28.860  30.270  56.110  1.00  0.00           C
ATOM   1616 1HG2 VAL   134      28.570  29.500  56.820  1.00  0.00           H
ATOM   1617 2HG2 VAL   134      29.820  30.600  56.520  1.00  0.00           H
ATOM   1618 3HG2 VAL   134      28.140  31.080  56.050  1.00  0.00           H
ATOM   1619  C   VAL   134      28.600  31.230  53.180  1.00  0.00           C
ATOM   1620  O   VAL   134      27.490  30.770  52.910  1.00  0.00           O
ATOM   1621  N   LYS   135      28.920  32.500  52.930  1.00  0.00           N
ATOM   1622  H   LYS   135      29.910  32.700  53.030  1.00  0.00           H
ATOM   1623  CA  LYS   135      28.010  33.630  52.600  1.00  0.00           C
ATOM   1624  HA  LYS   135      26.990  33.240  52.580  1.00  0.00           H
ATOM   1625  CB  LYS   135      27.900  34.710  53.720  1.00  0.00           C
ATOM   1626  HB1 LYS   135      27.470  34.250  54.600  1.00  0.00           H
ATOM   1627  HB2 LYS   135      27.310  35.570  53.390  1.00  0.00           H
ATOM   1628  CG  LYS   135      29.190  35.380  54.090  1.00  0.00           C
ATOM   1629  HG1 LYS   135      29.610  35.950  53.260  1.00  0.00           H
ATOM   1630  HG2 LYS   135      29.890  34.570  54.330  1.00  0.00           H
ATOM   1631  CD  LYS   135      29.070  36.160  55.360  1.00  0.00           C
ATOM   1632  HD1 LYS   135      30.060  36.200  55.810  1.00  0.00           H
ATOM   1633  HD2 LYS   135      28.460  35.680  56.120  1.00  0.00           H
ATOM   1634  CE  LYS   135      28.620  37.600  55.050  1.00  0.00           C
ATOM   1635  HE1 LYS   135      27.550  37.610  54.840  1.00  0.00           H
ATOM   1636  HE2 LYS   135      29.140  37.980  54.160  1.00  0.00           H
ATOM   1637  NZ  LYS   135      28.950  38.520  56.150  1.00  0.00           N
ATOM   1638  HZ1 LYS   135      28.630  39.450  55.890  1.00  0.00           H
ATOM   1639  HZ2 LYS   135      28.480  38.240  57.000  1.00  0.00           H
ATOM   1640  HZ3 LYS   135      29.930  38.620  56.390  1.00  0.00           H
ATOM   1641  C   LYS   135      28.280  34.210  51.230  1.00  0.00           C
ATOM   1642  O   LYS   135      27.860  35.330  50.960  1.00  0.00           O
ATOM   1643  N   TYR   136      28.740  33.420  50.280  1.00  0.00           N
ATOM   1644  H   TYR   136      28.960  32.480  50.590  1.00  0.00           H
ATOM   1645  CA  TYR   136      28.980  33.730  48.870  1.00  0.00           C
ATOM   1646  HA  TYR   136      29.890  34.320  48.860  1.00  0.00           H
ATOM   1647  CB  TYR   136      29.300  32.390  48.150  1.00  0.00           C
ATOM   1648  HB1 TYR   136      28.860  32.450  47.160  1.00  0.00           H
ATOM   1649  HB2 TYR   136      28.770  31.630  48.730  1.00  0.00           H
ATOM   1650  CG  TYR   136      30.800  32.060  48.060  1.00  0.00           C
ATOM   1651  CD1 TYR   136      31.630  31.890  49.140  1.00  0.00           C
ATOM   1652  HD1 TYR   136      31.230  32.180  50.100  1.00  0.00           H
ATOM   1653  CE1 TYR   136      32.960  31.390  49.030  1.00  0.00           C
ATOM   1654  HE1 TYR   136      33.590  31.340  49.910  1.00  0.00           H
ATOM   1655  CZ  TYR   136      33.400  30.940  47.740  1.00  0.00           C
ATOM   1656  OH  TYR   136      34.650  30.460  47.570  1.00  0.00           O
ATOM   1657  HH  TYR   136      35.140  30.360  48.390  1.00  0.00           H
ATOM   1658  CE2 TYR   136      32.580  31.140  46.580  1.00  0.00           C
ATOM   1659  HE2 TYR   136      32.950  30.930  45.580  1.00  0.00           H
ATOM   1660  CD2 TYR   136      31.320  31.760  46.740  1.00  0.00           C
ATOM   1661  HD2 TYR   136      30.690  32.010  45.910  1.00  0.00           H
ATOM   1662  C   TYR   136      27.750  34.440  48.240  1.00  0.00           C
ATOM   1663  O   TYR   136      26.620  33.950  48.480  1.00  0.00           O
ATOM   1664  N   ASP   137      27.980  35.550  47.490  1.00  0.00           N
ATOM   1665  H   ASP   137      28.880  36.000  47.450  1.00  0.00           H
ATOM   1666  CA  ASP   137      26.830  36.380  47.120  1.00  0.00           C
ATOM   1667  HA  ASP   137      26.240  36.620  48.010  1.00  0.00           H
ATOM   1668  CB  ASP   137      27.300  37.740  46.620  1.00  0.00           C
ATOM   1669  HB1 ASP   137      27.760  37.630  45.640  1.00  0.00           H
ATOM   1670  HB2 ASP   137      28.090  38.120  47.270  1.00  0.00           H
ATOM   1671  CG  ASP   137      26.180  38.810  46.530  1.00  0.00           C
ATOM   1672  OD1 ASP   137      25.060  38.640  47.060  1.00  0.00           O
ATOM   1673  OD2 ASP   137      26.440  39.830  45.850  1.00  0.00           O
ATOM   1674  C   ASP   137      25.870  35.690  46.140  1.00  0.00           C
ATOM   1675  O   ASP   137      24.690  35.760  46.320  1.00  0.00           O
ATOM   1676  N   TYR   138      26.490  34.880  45.200  1.00  0.00           N
ATOM   1677  H   TYR   138      27.500  34.890  45.170  1.00  0.00           H
ATOM   1678  CA  TYR   138      25.710  34.380  44.040  1.00  0.00           C
ATOM   1679  HA  TYR   138      24.650  34.590  44.190  1.00  0.00           H
ATOM   1680  CB  TYR   138      26.240  34.960  42.690  1.00  0.00           C
ATOM   1681  HB1 TYR   138      25.760  34.360  41.910  1.00  0.00           H
ATOM   1682  HB2 TYR   138      27.310  34.820  42.530  1.00  0.00           H
ATOM   1683  CG  TYR   138      25.900  36.400  42.580  1.00  0.00           C
ATOM   1684  CD1 TYR   138      26.870  37.400  42.980  1.00  0.00           C
ATOM   1685  HD1 TYR   138      27.780  36.990  43.390  1.00  0.00           H
ATOM   1686  CE1 TYR   138      26.660  38.760  42.690  1.00  0.00           C
ATOM   1687  HE1 TYR   138      27.490  39.400  42.960  1.00  0.00           H
ATOM   1688  CZ  TYR   138      25.590  39.130  41.850  1.00  0.00           C
ATOM   1689  OH  TYR   138      25.470  40.460  41.470  1.00  0.00           O
ATOM   1690  HH  TYR   138      24.760  40.590  40.830  1.00  0.00           H
ATOM   1691  CE2 TYR   138      24.680  38.130  41.380  1.00  0.00           C
ATOM   1692  HE2 TYR   138      23.870  38.350  40.690  1.00  0.00           H
ATOM   1693  CD2 TYR   138      24.790  36.820  41.830  1.00  0.00           C
ATOM   1694  HD2 TYR   138      24.100  36.040  41.550  1.00  0.00           H
ATOM   1695  C   TYR   138      25.880  32.860  43.980  1.00  0.00           C
ATOM   1696  O   TYR   138      27.010  32.320  44.140  1.00  0.00           O
