# Supplementary material for: Targeting Ras-binding domain of ELMO1 by computational nanobody design
Source: Commun Biol. 2023 Mar 17;6:284. doi: 10.1038/s42003-023-04657-w (PMC10023680; doi:10.1038/s42003-023-04657-w)
Supplement: Supplementary file 4 — Supplementary Data 2 [file 42003_2023_4657_MOESM4_ESM.zip › MD_input_output/Nb01_snapshot/snapshot_072000_CDR2.pdb]

ATOM    724  N   SER    57      39.340  40.440  41.590  1.00  0.00           N
ATOM    725  H   SER    57      40.290  40.290  41.910  1.00  0.00           H
ATOM    726  CA  SER    57      38.950  41.770  41.010  1.00  0.00           C
ATOM    727  HA  SER    57      38.310  41.600  40.150  1.00  0.00           H
ATOM    728  CB  SER    57      38.040  42.570  41.980  1.00  0.00           C
ATOM    729  HB1 SER    57      37.140  41.970  42.130  1.00  0.00           H
ATOM    730  HB2 SER    57      37.720  43.520  41.560  1.00  0.00           H
ATOM    731  OG  SER    57      38.740  42.760  43.200  1.00  0.00           O
ATOM    732  HG  SER    57      38.060  42.850  43.870  1.00  0.00           H
ATOM    733  C   SER    57      40.070  42.670  40.460  1.00  0.00           C
ATOM    734  O   SER    57      41.210  42.450  40.850  1.00  0.00           O
ATOM    735  N   ILE    58      39.870  43.540  39.480  1.00  0.00           N
ATOM    736  H   ILE    58      38.960  43.790  39.100  1.00  0.00           H
ATOM    737  CA  ILE    58      40.830  44.410  38.830  1.00  0.00           C
ATOM    738  HA  ILE    58      41.690  44.420  39.500  1.00  0.00           H
ATOM    739  CB  ILE    58      41.320  43.740  37.490  1.00  0.00           C
ATOM    740  HB  ILE    58      41.770  42.780  37.750  1.00  0.00           H
ATOM    741  CG2 ILE    58      40.250  43.520  36.340  1.00  0.00           C
ATOM    742 1HG2 ILE    58      39.860  44.520  36.170  1.00  0.00           H
ATOM    743 2HG2 ILE    58      40.720  43.030  35.480  1.00  0.00           H
ATOM    744 3HG2 ILE    58      39.430  42.970  36.820  1.00  0.00           H
ATOM    745  CG1 ILE    58      42.480  44.590  36.900  1.00  0.00           C
ATOM    746 1HG1 ILE    58      43.190  44.920  37.660  1.00  0.00           H
ATOM    747 2HG1 ILE    58      42.070  45.490  36.430  1.00  0.00           H
ATOM    748  CD  ILE    58      43.170  43.740  35.770  1.00  0.00           C
ATOM    749  HD1 ILE    58      43.350  42.710  36.080  1.00  0.00           H
ATOM    750  HD2 ILE    58      42.550  43.760  34.880  1.00  0.00           H
ATOM    751  HD3 ILE    58      44.200  44.060  35.560  1.00  0.00           H
ATOM    752  C   ILE    58      40.340  45.830  38.630  1.00  0.00           C
ATOM    753  O   ILE    58      39.160  46.110  38.290  1.00  0.00           O
ATOM    754  N   LYS    59      41.190  46.810  38.840  1.00  0.00           N
ATOM    755  H   LYS    59      42.120  46.480  39.090  1.00  0.00           H
ATOM    756  CA  LYS    59      40.880  48.210  38.780  1.00  0.00           C
ATOM    757  HA  LYS    59      39.820  48.370  38.960  1.00  0.00           H
ATOM    758  CB  LYS    59      41.700  49.040  39.750  1.00  0.00           C
ATOM    759  HB1 LYS    59      41.920  50.070  39.470  1.00  0.00           H
ATOM    760  HB2 LYS    59      42.680  48.580  39.700  1.00  0.00           H
ATOM    761  CG  LYS    59      41.340  49.160  41.190  1.00  0.00           C
ATOM    762  HG1 LYS    59      40.870  48.260  41.600  1.00  0.00           H
ATOM    763  HG2 LYS    59      40.550  49.910  41.270  1.00  0.00           H
ATOM    764  CD  LYS    59      42.450  49.550  42.180  1.00  0.00           C
ATOM    765  HD1 LYS    59      42.640  50.630  42.130  1.00  0.00           H
ATOM    766  HD2 LYS    59      43.310  48.930  41.930  1.00  0.00           H
ATOM    767  CE  LYS    59      42.000  49.240  43.610  1.00  0.00           C
ATOM    768  HE1 LYS    59      41.810  48.180  43.810  1.00  0.00           H
ATOM    769  HE2 LYS    59      41.080  49.820  43.710  1.00  0.00           H
ATOM    770  NZ  LYS    59      42.950  49.620  44.680  1.00  0.00           N
ATOM    771  HZ1 LYS    59      42.490  49.740  45.580  1.00  0.00           H
ATOM    772  HZ2 LYS    59      43.680  48.960  44.890  1.00  0.00           H
ATOM    773  HZ3 LYS    59      43.360  50.530  44.560  1.00  0.00           H
ATOM    774  C   LYS    59      41.030  48.760  37.320  1.00  0.00           C
ATOM    775  O   LYS    59      41.580  48.080  36.470  1.00  0.00           O
ATOM    776  N   TRP    60      40.550  49.950  37.080  1.00  0.00           N
ATOM    777  H   TRP    60      40.220  50.510  37.850  1.00  0.00           H
ATOM    778  CA  TRP    60      40.330  50.430  35.670  1.00  0.00           C
ATOM    779  HA  TRP    60      39.690  49.700  35.180  1.00  0.00           H
ATOM    780  CB  TRP    60      39.570  51.800  35.720  1.00  0.00           C
ATOM    781  HB1 TRP    60      38.720  51.740  36.400  1.00  0.00           H
ATOM    782  HB2 TRP    60      39.070  51.820  34.750  1.00  0.00           H
ATOM    783  CG  TRP    60      40.280  53.060  36.110  1.00  0.00           C
ATOM    784  CD1 TRP    60      40.020  53.730  37.220  1.00  0.00           C
ATOM    785  HD1 TRP    60      39.310  53.520  38.000  1.00  0.00           H
ATOM    786  NE1 TRP    60      40.900  54.840  37.290  1.00  0.00           N
ATOM    787  HE1 TRP    60      40.980  55.430  38.100  1.00  0.00           H
ATOM    788  CE2 TRP    60      41.750  54.940  36.220  1.00  0.00           C
ATOM    789  CZ2 TRP    60      42.720  55.840  35.790  1.00  0.00           C
ATOM    790  HZ2 TRP    60      43.040  56.540  36.550  1.00  0.00           H
ATOM    791  CH2 TRP    60      43.410  55.710  34.520  1.00  0.00           C
ATOM    792  HH2 TRP    60      44.240  56.330  34.210  1.00  0.00           H
ATOM    793  CZ3 TRP    60      43.020  54.670  33.680  1.00  0.00           C
ATOM    794  HZ3 TRP    60      43.460  54.520  32.710  1.00  0.00           H
ATOM    795  CE3 TRP    60      42.080  53.700  34.180  1.00  0.00           C
ATOM    796  HE3 TRP    60      41.780  52.920  33.510  1.00  0.00           H
ATOM    797  CD2 TRP    60      41.300  53.870  35.410  1.00  0.00           C
ATOM    798  C   TRP    60      41.610  50.640  34.860  1.00  0.00           C
ATOM    799  O   TRP    60      41.670  50.440  33.650  1.00  0.00           O
ATOM    800  N   ALA    61      42.750  50.880  35.520  1.00  0.00           N
ATOM    801  H   ALA    61      42.730  51.070  36.510  1.00  0.00           H
ATOM    802  CA  ALA    61      44.130  50.790  34.990  1.00  0.00           C
ATOM    803  HA  ALA    61      44.030  50.950  33.920  1.00  0.00           H
ATOM    804  CB  ALA    61      45.000  51.960  35.490  1.00  0.00           C
ATOM    805  HB1 ALA    61      45.190  51.910  36.560  1.00  0.00           H
ATOM    806  HB2 ALA    61      45.990  51.850  35.040  1.00  0.00           H
ATOM    807  HB3 ALA    61      44.530  52.910  35.270  1.00  0.00           H
ATOM    808  C   ALA    61      44.850  49.420  35.200  1.00  0.00           C
ATOM    809  O   ALA    61      46.060  49.290  34.900  1.00  0.00           O
ATOM    810  N   GLY    65      44.170  48.350  35.660  1.00  0.00           N
ATOM    811  H   GLY    65      43.180  48.460  35.840  1.00  0.00           H
ATOM    812  CA  GLY    65      44.710  46.990  35.600  1.00  0.00           C
ATOM    813  HA1 GLY    65      45.480  46.970  34.830  1.00  0.00           H
ATOM    814  HA2 GLY    65      43.900  46.340  35.280  1.00  0.00           H
ATOM    815  C   GLY    65      45.330  46.370  36.880  1.00  0.00           C
ATOM    816  O   GLY    65      45.910  45.300  36.760  1.00  0.00           O
ATOM    817  N   ASP    66      45.200  47.100  38.000  1.00  0.00           N
ATOM    818  H   ASP    66      44.580  47.900  37.980  1.00  0.00           H
ATOM    819  CA  ASP    66      45.770  46.660  39.320  1.00  0.00           C
ATOM    820  HA  ASP    66      46.680  46.080  39.180  1.00  0.00           H
ATOM    821  CB  ASP    66      46.100  47.860  40.110  1.00  0.00           C
ATOM    822  HB1 ASP    66      45.180  48.420  40.290  1.00  0.00           H
ATOM    823  HB2 ASP    66      46.750  48.530  39.540  1.00  0.00           H
ATOM    824  CG  ASP    66      46.790  47.550  41.450  1.00  0.00           C
ATOM    825  OD1 ASP    66      47.940  47.100  41.290  1.00  0.00           O
ATOM    826  OD2 ASP    66      46.260  47.770  42.560  1.00  0.00           O
ATOM    827  C   ASP    66      44.820  45.660  40.080  1.00  0.00           C
ATOM    828  O   ASP    66      43.570  45.820  40.040  1.00  0.00           O
ATOM    829  N   ARG    67      45.460  44.630  40.640  1.00  0.00           N
ATOM    830  H   ARG    67      46.470  44.660  40.720  1.00  0.00           H
ATOM    831  CA  ARG    67      44.680  43.400  41.010  1.00  0.00           C
ATOM    832  HA  ARG    67      43.690  43.440  40.560  1.00  0.00           H
ATOM    833  CB  ARG    67      45.310  42.180  40.250  1.00  0.00           C
ATOM    834  HB1 ARG    67      44.830  41.260  40.600  1.00  0.00           H
ATOM    835  HB2 ARG    67      46.310  42.070  40.650  1.00  0.00           H
ATOM    836  CG  ARG    67      45.240  42.280  38.750  1.00  0.00           C
ATOM    837  HG1 ARG    67      45.580  43.270  38.450  1.00  0.00           H
ATOM    838  HG2 ARG    67      44.210  42.280  38.390  1.00  0.00           H
ATOM    839  CD  ARG    67      46.170  41.340  37.940  1.00  0.00           C
ATOM    840  HD1 ARG    67      45.840  40.300  38.070  1.00  0.00           H
ATOM    841  HD2 ARG    67      47.130  41.420  38.430  1.00  0.00           H
ATOM    842  NE  ARG    67      46.350  41.890  36.540  1.00  0.00           N
ATOM    843  HE  ARG    67      45.660  42.530  36.180  1.00  0.00           H
ATOM    844  CZ  ARG    67      47.420  41.580  35.830  1.00  0.00           C
ATOM    845  NH1 ARG    67      48.180  40.560  36.220  1.00  0.00           N
ATOM    846 1HH1 ARG    67      48.140  40.120  37.130  1.00  0.00           H
ATOM    847 2HH1 ARG    67      48.950  40.300  35.610  1.00  0.00           H
ATOM    848  NH2 ARG    67      47.730  42.240  34.740  1.00  0.00           N
ATOM    849 1HH2 ARG    67      47.280  43.140  34.610  1.00  0.00           H
ATOM    850 2HH2 ARG    67      48.390  41.930  34.040  1.00  0.00           H
ATOM    851  C   ARG    67      44.510  43.030  42.500  1.00  0.00           C
ATOM    852  O   ARG    67      45.390  43.410  43.320  1.00  0.00           O
ATOM    853  N   THR    68      43.460  42.360  42.840  1.00  0.00           N
ATOM    854  H   THR    68      42.820  42.130  42.100  1.00  0.00           H
ATOM    855  CA  THR    68      43.120  41.900  44.190  1.00  0.00           C
ATOM    856  HA  THR    68      44.010  41.810  44.820  1.00  0.00           H
ATOM    857  CB  THR    68      42.070  42.720  44.860  1.00  0.00           C
ATOM    858  HB  THR    68      41.450  42.040  45.450  1.00  0.00           H
ATOM    859  CG2 THR    68      42.560  43.830  45.840  1.00  0.00           C
ATOM    860 1HG2 THR    68      43.100  44.550  45.230  1.00  0.00           H
ATOM    861 2HG2 THR    68      41.620  44.270  46.200  1.00  0.00           H
ATOM    862 3HG2 THR    68      43.100  43.410  46.690  1.00  0.00           H
ATOM    863  OG1 THR    68      41.330  43.450  43.900  1.00  0.00           O
ATOM    864  HG1 THR    68      40.740  42.870  43.400  1.00  0.00           H
ATOM    865  C   THR    68      42.620  40.420  44.010  1.00  0.00           C
ATOM    866  O   THR    68      41.780  40.110  43.170  1.00  0.00           O
ATOM    867  N   TYR    69      43.050  39.560  44.890  1.00  0.00           N
ATOM    868  H   TYR    69      43.670  39.880  45.620  1.00  0.00           H
ATOM    869  CA  TYR    69      42.770  38.120  44.800  1.00  0.00           C
ATOM    870  HA  TYR    69      42.120  37.800  43.980  1.00  0.00           H
ATOM    871  CB  TYR    69      44.070  37.360  44.310  1.00  0.00           C
ATOM    872  HB1 TYR    69      43.780  36.310  44.300  1.00  0.00           H
ATOM    873  HB2 TYR    69      44.970  37.380  44.920  1.00  0.00           H
ATOM    874  CG  TYR    69      44.440  37.560  42.870  1.00  0.00           C
ATOM    875  CD1 TYR    69      45.580  38.370  42.540  1.00  0.00           C
ATOM    876  HD1 TYR    69      46.220  38.740  43.320  1.00  0.00           H
ATOM    877  CE1 TYR    69      45.850  38.520  41.190  1.00  0.00           C
ATOM    878  HE1 TYR    69      46.760  39.050  40.930  1.00  0.00           H
ATOM    879  CZ  TYR    69      45.110  37.830  40.220  1.00  0.00           C
ATOM    880  OH  TYR    69      45.580  37.900  38.940  1.00  0.00           O
ATOM    881  HH  TYR    69      46.510  38.130  39.030  1.00  0.00           H
ATOM    882  CE2 TYR    69      43.920  37.160  40.520  1.00  0.00           C
ATOM    883  HE2 TYR    69      43.300  36.680  39.780  1.00  0.00           H
ATOM    884  CD2 TYR    69      43.630  36.990  41.850  1.00  0.00           C
ATOM    885  HD2 TYR    69      42.710  36.520  42.180  1.00  0.00           H
ATOM    886  C   TYR    69      42.260  37.450  46.080  1.00  0.00           C
ATOM    887  O   TYR    69      42.720  37.890  47.140  1.00  0.00           O
