# Supplementary material for: Targeting Ras-binding domain of ELMO1 by computational nanobody design
Source: Commun Biol. 2023 Mar 17;6:284. doi: 10.1038/s42003-023-04657-w (PMC10023680; doi:10.1038/s42003-023-04657-w)
Supplement: Supplementary file 4 — Supplementary Data 2 [file 42003_2023_4657_MOESM4_ESM.zip › MD_input_output/Nb01_snapshot/snapshot_002000_CDR2.pdb]

ATOM    724  N   SER    57      34.860  37.820  31.240  1.00  0.00           N
ATOM    725  H   SER    57      35.490  38.510  31.630  1.00  0.00           H
ATOM    726  CA  SER    57      34.370  38.170  29.910  1.00  0.00           C
ATOM    727  HA  SER    57      33.920  37.310  29.410  1.00  0.00           H
ATOM    728  CB  SER    57      33.230  39.150  30.050  1.00  0.00           C
ATOM    729  HB1 SER    57      32.570  38.850  30.860  1.00  0.00           H
ATOM    730  HB2 SER    57      32.710  39.130  29.090  1.00  0.00           H
ATOM    731  OG  SER    57      33.640  40.460  30.310  1.00  0.00           O
ATOM    732  HG  SER    57      33.010  40.800  30.950  1.00  0.00           H
ATOM    733  C   SER    57      35.520  38.760  29.120  1.00  0.00           C
ATOM    734  O   SER    57      36.410  39.430  29.730  1.00  0.00           O
ATOM    735  N   ILE    58      35.610  38.520  27.780  1.00  0.00           N
ATOM    736  H   ILE    58      34.790  38.120  27.350  1.00  0.00           H
ATOM    737  CA  ILE    58      36.520  39.200  26.840  1.00  0.00           C
ATOM    738  HA  ILE    58      37.070  39.910  27.470  1.00  0.00           H
ATOM    739  CB  ILE    58      37.530  38.130  26.360  1.00  0.00           C
ATOM    740  HB  ILE    58      37.900  37.590  27.230  1.00  0.00           H
ATOM    741  CG2 ILE    58      36.810  37.100  25.480  1.00  0.00           C
ATOM    742 1HG2 ILE    58      36.680  37.620  24.530  1.00  0.00           H
ATOM    743 2HG2 ILE    58      37.500  36.270  25.350  1.00  0.00           H
ATOM    744 3HG2 ILE    58      35.840  36.750  25.810  1.00  0.00           H
ATOM    745  CG1 ILE    58      38.750  38.750  25.630  1.00  0.00           C
ATOM    746 1HG1 ILE    58      39.050  39.680  26.100  1.00  0.00           H
ATOM    747 2HG1 ILE    58      38.440  38.950  24.600  1.00  0.00           H
ATOM    748  CD  ILE    58      39.930  37.810  25.510  1.00  0.00           C
ATOM    749  HD1 ILE    58      40.560  38.080  24.660  1.00  0.00           H
ATOM    750  HD2 ILE    58      40.420  37.840  26.480  1.00  0.00           H
ATOM    751  HD3 ILE    58      39.580  36.790  25.330  1.00  0.00           H
ATOM    752  C   ILE    58      35.700  39.870  25.680  1.00  0.00           C
ATOM    753  O   ILE    58      34.830  39.200  25.100  1.00  0.00           O
ATOM    754  N   LYS    59      36.030  41.140  25.300  1.00  0.00           N
ATOM    755  H   LYS    59      36.800  41.540  25.820  1.00  0.00           H
ATOM    756  CA  LYS    59      35.550  41.910  24.050  1.00  0.00           C
ATOM    757  HA  LYS    59      34.540  41.570  23.830  1.00  0.00           H
ATOM    758  CB  LYS    59      35.420  43.430  24.370  1.00  0.00           C
ATOM    759  HB1 LYS    59      35.030  43.970  23.510  1.00  0.00           H
ATOM    760  HB2 LYS    59      36.450  43.780  24.440  1.00  0.00           H
ATOM    761  CG  LYS    59      34.790  43.950  25.710  1.00  0.00           C
ATOM    762  HG1 LYS    59      35.500  43.700  26.500  1.00  0.00           H
ATOM    763  HG2 LYS    59      33.840  43.420  25.790  1.00  0.00           H
ATOM    764  CD  LYS    59      34.550  45.480  25.640  1.00  0.00           C
ATOM    765  HD1 LYS    59      34.020  45.730  24.720  1.00  0.00           H
ATOM    766  HD2 LYS    59      35.560  45.890  25.620  1.00  0.00           H
ATOM    767  CE  LYS    59      33.740  46.030  26.830  1.00  0.00           C
ATOM    768  HE1 LYS    59      34.380  45.920  27.710  1.00  0.00           H
ATOM    769  HE2 LYS    59      32.870  45.400  27.020  1.00  0.00           H
ATOM    770  NZ  LYS    59      33.250  47.400  26.540  1.00  0.00           N
ATOM    771  HZ1 LYS    59      34.010  48.040  26.350  1.00  0.00           H
ATOM    772  HZ2 LYS    59      32.580  47.360  25.790  1.00  0.00           H
ATOM    773  HZ3 LYS    59      32.760  47.750  27.350  1.00  0.00           H
ATOM    774  C   LYS    59      36.510  41.670  22.880  1.00  0.00           C
ATOM    775  O   LYS    59      37.690  41.470  23.120  1.00  0.00           O
ATOM    776  N   TRP    60      36.000  41.720  21.610  1.00  0.00           N
ATOM    777  H   TRP    60      35.110  42.170  21.480  1.00  0.00           H
ATOM    778  CA  TRP    60      36.680  41.210  20.360  1.00  0.00           C
ATOM    779  HA  TRP    60      36.610  40.120  20.380  1.00  0.00           H
ATOM    780  CB  TRP    60      35.860  41.670  19.140  1.00  0.00           C
ATOM    781  HB1 TRP    60      34.790  41.480  19.250  1.00  0.00           H
ATOM    782  HB2 TRP    60      36.300  41.080  18.330  1.00  0.00           H
ATOM    783  CG  TRP    60      35.990  43.080  18.690  1.00  0.00           C
ATOM    784  CD1 TRP    60      35.120  44.010  18.980  1.00  0.00           C
ATOM    785  HD1 TRP    60      34.210  43.960  19.560  1.00  0.00           H
ATOM    786  NE1 TRP    60      35.440  45.160  18.250  1.00  0.00           N
ATOM    787  HE1 TRP    60      34.800  45.940  18.200  1.00  0.00           H
ATOM    788  CE2 TRP    60      36.510  44.890  17.370  1.00  0.00           C
ATOM    789  CZ2 TRP    60      37.160  45.690  16.430  1.00  0.00           C
ATOM    790  HZ2 TRP    60      36.670  46.640  16.270  1.00  0.00           H
ATOM    791  CH2 TRP    60      38.390  45.260  15.940  1.00  0.00           C
ATOM    792  HH2 TRP    60      39.070  46.000  15.560  1.00  0.00           H
ATOM    793  CZ3 TRP    60      38.850  44.000  16.230  1.00  0.00           C
ATOM    794  HZ3 TRP    60      39.790  43.670  15.810  1.00  0.00           H
ATOM    795  CE3 TRP    60      38.060  43.130  17.000  1.00  0.00           C
ATOM    796  HE3 TRP    60      38.290  42.080  17.120  1.00  0.00           H
ATOM    797  CD2 TRP    60      36.890  43.600  17.710  1.00  0.00           C
ATOM    798  C   TRP    60      38.130  41.730  20.250  1.00  0.00           C
ATOM    799  O   TRP    60      38.920  40.890  19.980  1.00  0.00           O
ATOM    800  N   ALA    61      38.530  42.910  20.710  1.00  0.00           N
ATOM    801  H   ALA    61      37.860  43.480  21.210  1.00  0.00           H
ATOM    802  CA  ALA    61      39.830  43.520  20.630  1.00  0.00           C
ATOM    803  HA  ALA    61      40.500  43.030  19.920  1.00  0.00           H
ATOM    804  CB  ALA    61      39.740  44.920  20.000  1.00  0.00           C
ATOM    805  HB1 ALA    61      40.770  45.250  19.840  1.00  0.00           H
ATOM    806  HB2 ALA    61      39.180  44.920  19.070  1.00  0.00           H
ATOM    807  HB3 ALA    61      39.300  45.690  20.640  1.00  0.00           H
ATOM    808  C   ALA    61      40.650  43.550  21.910  1.00  0.00           C
ATOM    809  O   ALA    61      41.650  44.250  22.020  1.00  0.00           O
ATOM    810  N   GLY    65      40.280  42.700  22.860  1.00  0.00           N
ATOM    811  H   GLY    65      39.360  42.330  22.680  1.00  0.00           H
ATOM    812  CA  GLY    65      41.180  42.120  23.950  1.00  0.00           C
ATOM    813  HA1 GLY    65      42.230  42.260  23.720  1.00  0.00           H
ATOM    814  HA2 GLY    65      40.930  41.060  23.980  1.00  0.00           H
ATOM    815  C   GLY    65      40.920  42.720  25.310  1.00  0.00           C
ATOM    816  O   GLY    65      41.860  42.730  26.110  1.00  0.00           O
ATOM    817  N   ASP    66      39.780  43.220  25.700  1.00  0.00           N
ATOM    818  H   ASP    66      38.980  43.190  25.100  1.00  0.00           H
ATOM    819  CA  ASP    66      39.500  43.930  26.980  1.00  0.00           C
ATOM    820  HA  ASP    66      40.440  44.150  27.490  1.00  0.00           H
ATOM    821  CB  ASP    66      38.880  45.320  26.620  1.00  0.00           C
ATOM    822  HB1 ASP    66      38.770  45.880  27.540  1.00  0.00           H
ATOM    823  HB2 ASP    66      37.950  45.190  26.070  1.00  0.00           H
ATOM    824  CG  ASP    66      39.790  46.110  25.660  1.00  0.00           C
ATOM    825  OD1 ASP    66      40.860  46.580  26.100  1.00  0.00           O
ATOM    826  OD2 ASP    66      39.490  46.300  24.480  1.00  0.00           O
ATOM    827  C   ASP    66      38.590  43.090  27.860  1.00  0.00           C
ATOM    828  O   ASP    66      37.870  42.250  27.340  1.00  0.00           O
ATOM    829  N   ARG    67      38.770  43.190  29.180  1.00  0.00           N
ATOM    830  H   ARG    67      39.220  44.000  29.570  1.00  0.00           H
ATOM    831  CA  ARG    67      38.500  42.050  30.040  1.00  0.00           C
ATOM    832  HA  ARG    67      37.770  41.500  29.460  1.00  0.00           H
ATOM    833  CB  ARG    67      39.780  41.220  30.320  1.00  0.00           C
ATOM    834  HB1 ARG    67      39.630  40.600  31.210  1.00  0.00           H
ATOM    835  HB2 ARG    67      40.600  41.910  30.540  1.00  0.00           H
ATOM    836  CG  ARG    67      40.120  40.320  29.110  1.00  0.00           C
ATOM    837  HG1 ARG    67      40.390  40.970  28.280  1.00  0.00           H
ATOM    838  HG2 ARG    67      39.260  39.700  28.870  1.00  0.00           H
ATOM    839  CD  ARG    67      41.330  39.380  29.440  1.00  0.00           C
ATOM    840  HD1 ARG    67      41.400  38.610  28.670  1.00  0.00           H
ATOM    841  HD2 ARG    67      41.130  38.780  30.330  1.00  0.00           H
ATOM    842  NE  ARG    67      42.570  40.160  29.670  1.00  0.00           N
ATOM    843  HE  ARG    67      42.810  40.490  30.590  1.00  0.00           H
ATOM    844  CZ  ARG    67      43.560  40.330  28.860  1.00  0.00           C
ATOM    845  NH1 ARG    67      43.620  39.900  27.610  1.00  0.00           N
ATOM    846 1HH1 ARG    67      43.200  39.050  27.250  1.00  0.00           H
ATOM    847 2HH1 ARG    67      44.170  40.450  26.970  1.00  0.00           H
ATOM    848  NH2 ARG    67      44.590  40.980  29.270  1.00  0.00           N
ATOM    849 1HH2 ARG    67      44.580  41.330  30.220  1.00  0.00           H
ATOM    850 2HH2 ARG    67      45.420  41.280  28.770  1.00  0.00           H
ATOM    851  C   ARG    67      37.910  42.520  31.400  1.00  0.00           C
ATOM    852  O   ARG    67      38.180  43.590  31.850  1.00  0.00           O
ATOM    853  N   THR    68      37.030  41.700  31.940  1.00  0.00           N
ATOM    854  H   THR    68      36.780  40.810  31.540  1.00  0.00           H
ATOM    855  CA  THR    68      36.400  41.950  33.250  1.00  0.00           C
ATOM    856  HA  THR    68      37.150  42.340  33.930  1.00  0.00           H
ATOM    857  CB  THR    68      35.110  42.790  33.120  1.00  0.00           C
ATOM    858  HB  THR    68      34.440  42.370  32.370  1.00  0.00           H
ATOM    859  CG2 THR    68      34.470  43.170  34.410  1.00  0.00           C
ATOM    860 1HG2 THR    68      33.920  42.330  34.860  1.00  0.00           H
ATOM    861 2HG2 THR    68      35.190  43.630  35.090  1.00  0.00           H
ATOM    862 3HG2 THR    68      33.750  43.960  34.230  1.00  0.00           H
ATOM    863  OG1 THR    68      35.360  44.090  32.630  1.00  0.00           O
ATOM    864  HG1 THR    68      36.030  44.150  31.940  1.00  0.00           H
ATOM    865  C   THR    68      36.050  40.670  33.980  1.00  0.00           C
ATOM    866  O   THR    68      35.550  39.650  33.480  1.00  0.00           O
ATOM    867  N   TYR    69      36.420  40.520  35.280  1.00  0.00           N
ATOM    868  H   TYR    69      36.780  41.360  35.710  1.00  0.00           H
ATOM    869  CA  TYR    69      36.270  39.340  36.130  1.00  0.00           C
ATOM    870  HA  TYR    69      35.840  38.450  35.670  1.00  0.00           H
ATOM    871  CB  TYR    69      37.670  39.050  36.600  1.00  0.00           C
ATOM    872  HB1 TYR    69      37.620  38.200  37.280  1.00  0.00           H
ATOM    873  HB2 TYR    69      37.980  39.950  37.120  1.00  0.00           H
ATOM    874  CG  TYR    69      38.680  38.630  35.530  1.00  0.00           C
ATOM    875  CD1 TYR    69      39.830  39.380  35.320  1.00  0.00           C
ATOM    876  HD1 TYR    69      39.910  40.290  35.900  1.00  0.00           H
ATOM    877  CE1 TYR    69      40.770  39.060  34.310  1.00  0.00           C
ATOM    878  HE1 TYR    69      41.650  39.660  34.120  1.00  0.00           H
ATOM    879  CZ  TYR    69      40.580  37.860  33.600  1.00  0.00           C
ATOM    880  OH  TYR    69      41.440  37.430  32.640  1.00  0.00           O
ATOM    881  HH  TYR    69      42.200  38.020  32.640  1.00  0.00           H
ATOM    882  CE2 TYR    69      39.480  37.020  33.830  1.00  0.00           C
ATOM    883  HE2 TYR    69      39.420  36.100  33.280  1.00  0.00           H
ATOM    884  CD2 TYR    69      38.510  37.450  34.760  1.00  0.00           C
ATOM    885  HD2 TYR    69      37.660  36.830  34.980  1.00  0.00           H
ATOM    886  C   TYR    69      35.360  39.610  37.300  1.00  0.00           C
ATOM    887  O   TYR    69      35.120  40.810  37.700  1.00  0.00           O
