# Supplementary material for: Targeting Ras-binding domain of ELMO1 by computational nanobody design
Source: Commun Biol. 2023 Mar 17;6:284. doi: 10.1038/s42003-023-04657-w (PMC10023680; doi:10.1038/s42003-023-04657-w)
Supplement: Supplementary file 4 — Supplementary Data 2 [file 42003_2023_4657_MOESM4_ESM.zip › MD_input_output/Nb01_snapshot/snapshot_091000.pdb]

REMARK    GENERATED BY TRJCONV
TITLE     Protein in water t= 9100.00000 step= 4550000
REMARK    THIS IS A SIMULATION BOX
CRYST1   67.341   67.341   67.341  90.00  90.00  90.00 P 1           1
MODEL        1
ATOM      1  N   VAL     2      19.730  36.630  42.580  1.00  0.00           N
ATOM      2  H1  VAL     2      19.940  36.280  43.500  1.00  0.00           H
ATOM      3  H2  VAL     2      20.590  37.080  42.280  1.00  0.00           H
ATOM      4  H3  VAL     2      19.030  37.340  42.710  1.00  0.00           H
ATOM      5  CA  VAL     2      19.340  35.550  41.710  1.00  0.00           C
ATOM      6  HA  VAL     2      18.270  35.420  41.870  1.00  0.00           H
ATOM      7  CB  VAL     2      19.530  35.750  40.190  1.00  0.00           C
ATOM      8  HB  VAL     2      19.390  34.770  39.740  1.00  0.00           H
ATOM      9  CG1 VAL     2      18.400  36.700  39.680  1.00  0.00           C
ATOM     10 1HG1 VAL     2      18.360  36.660  38.590  1.00  0.00           H
ATOM     11 2HG1 VAL     2      17.380  36.460  39.990  1.00  0.00           H
ATOM     12 3HG1 VAL     2      18.580  37.710  40.050  1.00  0.00           H
ATOM     13  CG2 VAL     2      20.910  36.250  39.780  1.00  0.00           C
ATOM     14 1HG2 VAL     2      21.140  37.240  40.170  1.00  0.00           H
ATOM     15 2HG2 VAL     2      21.670  35.530  40.090  1.00  0.00           H
ATOM     16 3HG2 VAL     2      20.920  36.440  38.700  1.00  0.00           H
ATOM     17  C   VAL     2      20.100  34.350  42.210  1.00  0.00           C
ATOM     18  O   VAL     2      21.180  34.430  42.760  1.00  0.00           O
ATOM     19  N   GLN     3      19.570  33.110  41.970  1.00  0.00           N
ATOM     20  H   GLN     3      18.640  33.090  41.580  1.00  0.00           H
ATOM     21  CA  GLN     3      20.370  31.900  42.220  1.00  0.00           C
ATOM     22  HA  GLN     3      20.920  31.970  43.150  1.00  0.00           H
ATOM     23  CB  GLN     3      19.460  30.670  42.520  1.00  0.00           C
ATOM     24  HB1 GLN     3      19.950  29.760  42.170  1.00  0.00           H
ATOM     25  HB2 GLN     3      18.550  30.790  41.930  1.00  0.00           H
ATOM     26  CG  GLN     3      19.030  30.730  43.980  1.00  0.00           C
ATOM     27  HG1 GLN     3      18.740  31.750  44.230  1.00  0.00           H
ATOM     28  HG2 GLN     3      19.920  30.480  44.560  1.00  0.00           H
ATOM     29  CD  GLN     3      17.720  29.870  44.330  1.00  0.00           C
ATOM     30  OE1 GLN     3      16.680  29.810  43.690  1.00  0.00           O
ATOM     31  NE2 GLN     3      17.850  29.170  45.450  1.00  0.00           N
ATOM     32 1HE2 GLN     3      18.740  29.100  45.930  1.00  0.00           H
ATOM     33 2HE2 GLN     3      17.090  28.540  45.670  1.00  0.00           H
ATOM     34  C   GLN     3      21.500  31.680  41.130  1.00  0.00           C
ATOM     35  O   GLN     3      21.250  31.910  39.910  1.00  0.00           O
ATOM     36  N   LEU     4      22.650  31.100  41.520  1.00  0.00           N
ATOM     37  H   LEU     4      22.900  31.030  42.490  1.00  0.00           H
ATOM     38  CA  LEU     4      23.600  30.540  40.550  1.00  0.00           C
ATOM     39  HA  LEU     4      23.590  31.170  39.660  1.00  0.00           H
ATOM     40  CB  LEU     4      25.020  30.500  41.110  1.00  0.00           C
ATOM     41  HB1 LEU     4      25.560  30.020  40.300  1.00  0.00           H
ATOM     42  HB2 LEU     4      25.080  29.850  41.990  1.00  0.00           H
ATOM     43  CG  LEU     4      25.670  31.870  41.390  1.00  0.00           C
ATOM     44  HG  LEU     4      25.420  32.610  40.620  1.00  0.00           H
ATOM     45  CD1 LEU     4      25.280  32.470  42.740  1.00  0.00           C
ATOM     46 1HD1 LEU     4      24.240  32.780  42.740  1.00  0.00           H
ATOM     47 2HD1 LEU     4      25.430  31.770  43.560  1.00  0.00           H
ATOM     48 3HD1 LEU     4      25.770  33.420  42.980  1.00  0.00           H
ATOM     49  CD2 LEU     4      27.210  31.810  41.500  1.00  0.00           C
ATOM     50 1HD2 LEU     4      27.530  32.830  41.270  1.00  0.00           H
ATOM     51 2HD2 LEU     4      27.510  31.580  42.530  1.00  0.00           H
ATOM     52 3HD2 LEU     4      27.640  31.120  40.780  1.00  0.00           H
ATOM     53  C   LEU     4      23.040  29.220  40.040  1.00  0.00           C
ATOM     54  O   LEU     4      22.280  28.500  40.690  1.00  0.00           O
ATOM     55  N   VAL     5      23.420  28.910  38.800  1.00  0.00           N
ATOM     56  H   VAL     5      23.990  29.570  38.290  1.00  0.00           H
ATOM     57  CA  VAL     5      22.890  27.700  38.140  1.00  0.00           C
ATOM     58  HA  VAL     5      22.190  27.270  38.860  1.00  0.00           H
ATOM     59  CB  VAL     5      22.220  27.920  36.810  1.00  0.00           C
ATOM     60  HB  VAL     5      22.900  28.300  36.050  1.00  0.00           H
ATOM     61  CG1 VAL     5      21.590  26.630  36.220  1.00  0.00           C
ATOM     62 1HG1 VAL     5      21.070  26.050  36.980  1.00  0.00           H
ATOM     63 2HG1 VAL     5      20.890  26.820  35.400  1.00  0.00           H
ATOM     64 3HG1 VAL     5      22.370  26.070  35.690  1.00  0.00           H
ATOM     65  CG2 VAL     5      21.050  28.850  37.060  1.00  0.00           C
ATOM     66 1HG2 VAL     5      21.550  29.810  37.200  1.00  0.00           H
ATOM     67 2HG2 VAL     5      20.340  28.830  36.240  1.00  0.00           H
ATOM     68 3HG2 VAL     5      20.390  28.700  37.910  1.00  0.00           H
ATOM     69  C   VAL     5      24.020  26.650  38.020  1.00  0.00           C
ATOM     70  O   VAL     5      24.780  26.590  37.050  1.00  0.00           O
ATOM     71  N   GLU     6      23.940  25.640  38.850  1.00  0.00           N
ATOM     72  H   GLU     6      23.400  25.790  39.690  1.00  0.00           H
ATOM     73  CA  GLU     6      24.760  24.400  38.750  1.00  0.00           C
ATOM     74  HA  GLU     6      25.770  24.660  38.420  1.00  0.00           H
ATOM     75  CB  GLU     6      24.870  23.690  40.120  1.00  0.00           C
ATOM     76  HB1 GLU     6      25.600  22.890  39.950  1.00  0.00           H
ATOM     77  HB2 GLU     6      23.920  23.220  40.380  1.00  0.00           H
ATOM     78  CG  GLU     6      25.380  24.530  41.230  1.00  0.00           C
ATOM     79  HG1 GLU     6      25.990  25.320  40.790  1.00  0.00           H
ATOM     80  HG2 GLU     6      25.930  23.860  41.900  1.00  0.00           H
ATOM     81  CD  GLU     6      24.300  25.140  42.110  1.00  0.00           C
ATOM     82  OE1 GLU     6      23.080  25.170  41.790  1.00  0.00           O
ATOM     83  OE2 GLU     6      24.740  25.530  43.200  1.00  0.00           O
ATOM     84  C   GLU     6      24.210  23.500  37.600  1.00  0.00           C
ATOM     85  O   GLU     6      23.040  23.290  37.420  1.00  0.00           O
ATOM     86  N   SER     7      25.160  22.880  36.860  1.00  0.00           N
ATOM     87  H   SER     7      26.130  23.120  37.010  1.00  0.00           H
ATOM     88  CA  SER     7      24.810  21.790  35.930  1.00  0.00           C
ATOM     89  HA  SER     7      23.870  21.310  36.200  1.00  0.00           H
ATOM     90  CB  SER     7      24.480  22.400  34.560  1.00  0.00           C
ATOM     91  HB1 SER     7      23.670  23.120  34.600  1.00  0.00           H
ATOM     92  HB2 SER     7      24.060  21.590  33.960  1.00  0.00           H
ATOM     93  OG  SER     7      25.540  23.050  33.950  1.00  0.00           O
ATOM     94  HG  SER     7      25.490  23.970  34.240  1.00  0.00           H
ATOM     95  C   SER     7      25.990  20.840  35.730  1.00  0.00           C
ATOM     96  O   SER     7      27.140  21.100  36.150  1.00  0.00           O
ATOM     97  N   GLY     9      25.740  19.700  35.170  1.00  0.00           N
ATOM     98  H   GLY     9      24.760  19.560  34.970  1.00  0.00           H
ATOM     99  CA  GLY     9      26.740  18.620  34.880  1.00  0.00           C
ATOM    100  HA1 GLY     9      27.760  18.980  34.920  1.00  0.00           H
ATOM    101  HA2 GLY     9      26.570  18.160  33.900  1.00  0.00           H
ATOM    102  C   GLY     9      26.660  17.350  35.760  1.00  0.00           C
ATOM    103  O   GLY     9      27.410  16.420  35.520  1.00  0.00           O
ATOM    104  N   GLY    10      25.760  17.380  36.760  1.00  0.00           N
ATOM    105  H   GLY    10      25.220  18.210  36.950  1.00  0.00           H
ATOM    106  CA  GLY    10      25.590  16.200  37.540  1.00  0.00           C
ATOM    107  HA1 GLY    10      25.040  16.330  38.470  1.00  0.00           H
ATOM    108  HA2 GLY    10      26.570  15.970  37.950  1.00  0.00           H
ATOM    109  C   GLY    10      25.130  14.890  36.900  1.00  0.00           C
ATOM    110  O   GLY    10      24.630  14.860  35.770  1.00  0.00           O
ATOM    111  N   GLY    11      25.320  13.790  37.550  1.00  0.00           N
ATOM    112  H   GLY    11      25.830  13.810  38.430  1.00  0.00           H
ATOM    113  CA  GLY    11      24.720  12.560  37.120  1.00  0.00           C
ATOM    114  HA1 GLY    11      24.740  12.380  36.050  1.00  0.00           H
ATOM    115  HA2 GLY    11      23.700  12.670  37.490  1.00  0.00           H
ATOM    116  C   GLY    11      25.290  11.370  37.910  1.00  0.00           C
ATOM    117  O   GLY    11      26.080  11.620  38.820  1.00  0.00           O
ATOM    118  N   LEU    12      24.830  10.210  37.510  1.00  0.00           N
ATOM    119  H   LEU    12      24.230  10.260  36.700  1.00  0.00           H
ATOM    120  CA  LEU    12      25.250   8.900  37.990  1.00  0.00           C
ATOM    121  HA  LEU    12      25.640   9.050  38.990  1.00  0.00           H
ATOM    122  CB  LEU    12      24.150   7.870  37.960  1.00  0.00           C
ATOM    123  HB1 LEU    12      23.820   7.820  36.920  1.00  0.00           H
ATOM    124  HB2 LEU    12      23.360   8.390  38.500  1.00  0.00           H
ATOM    125  CG  LEU    12      24.230   6.370  38.520  1.00  0.00           C
ATOM    126  HG  LEU    12      24.990   5.850  37.930  1.00  0.00           H
ATOM    127  CD1 LEU    12      24.690   6.410  39.980  1.00  0.00           C
ATOM    128 1HD1 LEU    12      24.710   5.370  40.290  1.00  0.00           H
ATOM    129 2HD1 LEU    12      25.580   7.040  40.020  1.00  0.00           H
ATOM    130 3HD1 LEU    12      23.980   7.000  40.570  1.00  0.00           H
ATOM    131  CD2 LEU    12      22.810   5.720  38.330  1.00  0.00           C
ATOM    132 1HD2 LEU    12      22.420   5.860  37.320  1.00  0.00           H
ATOM    133 2HD2 LEU    12      22.980   4.650  38.490  1.00  0.00           H
ATOM    134 3HD2 LEU    12      22.140   6.150  39.070  1.00  0.00           H
ATOM    135  C   LEU    12      26.560   8.440  37.260  1.00  0.00           C
ATOM    136  O   LEU    12      26.500   8.160  36.030  1.00  0.00           O
ATOM    137  N   VAL    13      27.680   8.340  37.970  1.00  0.00           N
ATOM    138  H   VAL    13      27.660   8.570  38.960  1.00  0.00           H
ATOM    139  CA  VAL    13      29.060   7.860  37.500  1.00  0.00           C
ATOM    140  HA  VAL    13      28.930   7.520  36.470  1.00  0.00           H
ATOM    141  CB  VAL    13      30.060   9.100  37.640  1.00  0.00           C
ATOM    142  HB  VAL    13      31.060   8.670  37.700  1.00  0.00           H
ATOM    143  CG1 VAL    13      29.950  10.050  36.380  1.00  0.00           C
ATOM    144 1HG1 VAL    13      29.910   9.490  35.450  1.00  0.00           H
ATOM    145 2HG1 VAL    13      29.010  10.600  36.490  1.00  0.00           H
ATOM    146 3HG1 VAL    13      30.770  10.750  36.320  1.00  0.00           H
ATOM    147  CG2 VAL    13      29.860   9.900  39.000  1.00  0.00           C
ATOM    148 1HG2 VAL    13      30.650  10.630  39.210  1.00  0.00           H
ATOM    149 2HG2 VAL    13      28.970  10.520  38.910  1.00  0.00           H
ATOM    150 3HG2 VAL    13      29.800   9.140  39.780  1.00  0.00           H
ATOM    151  C   VAL    13      29.510   6.650  38.250  1.00  0.00           C
ATOM    152  O   VAL    13      28.670   6.060  38.990  1.00  0.00           O
ATOM    153  N   GLN    14      30.770   6.220  37.940  1.00  0.00           N
ATOM    154  H   GLN    14      31.280   6.720  37.230  1.00  0.00           H
ATOM    155  CA  GLN    14      31.420   5.090  38.600  1.00  0.00           C
ATOM    156  HA  GLN    14      30.620   4.620  39.170  1.00  0.00           H
ATOM    157  CB  GLN    14      31.940   4.190  37.430  1.00  0.00           C
ATOM    158  HB1 GLN    14      32.610   3.510  37.950  1.00  0.00           H
ATOM    159  HB2 GLN    14      32.490   4.760  36.680  1.00  0.00           H
ATOM    160  CG  GLN    14      30.990   3.430  36.660  1.00  0.00           C
ATOM    161  HG1 GLN    14      31.550   2.860  35.930  1.00  0.00           H
ATOM    162  HG2 GLN    14      30.330   4.120  36.130  1.00  0.00           H
ATOM    163  CD  GLN    14      30.180   2.440  37.500  1.00  0.00           C
ATOM    164  OE1 GLN    14      29.070   2.690  37.930  1.00  0.00           O
ATOM    165  NE2 GLN    14      30.760   1.270  37.750  1.00  0.00           N
ATOM    166 1HE2 GLN    14      31.690   1.090  37.400  1.00  0.00           H
ATOM    167 2HE2 GLN    14      30.250   0.620  38.330  1.00  0.00           H
ATOM    168  C   GLN    14      32.610   5.680  39.470  1.00  0.00           C
ATOM    169  O   GLN    14      33.060   6.790  39.330  1.00  0.00           O
ATOM    170  N   ALA    15      33.100   4.850  40.410  1.00  0.00           N
ATOM    171  H   ALA    15      32.670   3.940  40.540  1.00  0.00           H
ATOM    172  CA  ALA    15      34.400   4.990  40.970  1.00  0.00           C
ATOM    173  HA  ALA    15      34.550   6.030  41.250  1.00  0.00           H
ATOM    174  CB  ALA    15      34.520   4.270  42.270  1.00  0.00           C
ATOM    175  HB1 ALA    15      35.590   4.260  42.500  1.00  0.00           H
ATOM    176  HB2 ALA    15      34.060   4.820  43.090  1.00  0.00           H
ATOM    177  HB3 ALA    15      34.040   3.300  42.100  1.00  0.00           H
ATOM    178  C   ALA    15      35.500   4.580  39.950  1.00  0.00           C
ATOM    179  O   ALA    15      35.250   3.920  38.950  1.00  0.00           O
ATOM    180  N   GLY    16      36.640   5.270  40.130  1.00  0.00           N
ATOM    181  H   GLY    16      36.730   5.690  41.040  1.00  0.00           H
ATOM    182  CA  GLY    16      37.830   5.370  39.190  1.00  0.00           C
ATOM    183  HA1 GLY    16      37.760   4.420  38.660  1.00  0.00           H
ATOM    184  HA2 GLY    16      38.840   5.480  39.580  1.00  0.00           H
ATOM    185  C   GLY    16      37.670   6.340  38.010  1.00  0.00           C
ATOM    186  O   GLY    16      38.700   6.730  37.450  1.00  0.00           O
ATOM    187  N   ASP    17      36.430   6.710  37.660  1.00  0.00           N
ATOM    188  H   ASP    17      35.670   6.400  38.250  1.00  0.00           H
ATOM    189  CA  ASP    17      36.140   7.690  36.550  1.00  0.00           C
ATOM    190  HA  ASP    17      36.880   7.510  35.760  1.00  0.00           H
ATOM    191  CB  ASP    17      34.720   7.410  36.100  1.00  0.00           C
ATOM    192  HB1 ASP    17      34.020   7.750  36.860  1.00  0.00           H
ATOM    193  HB2 ASP    17      34.600   6.330  35.950  1.00  0.00           H
ATOM    194  CG  ASP    17      34.310   8.010  34.760  1.00  0.00           C
ATOM    195  OD1 ASP    17      35.100   8.060  33.770  1.00  0.00           O
ATOM    196  OD2 ASP    17      33.090   8.280  34.610  1.00  0.00           O
ATOM    197  C   ASP    17      36.440   9.170  36.950  1.00  0.00           C
ATOM    198  O   ASP    17      36.840   9.430  38.090  1.00  0.00           O
ATOM    199  N   SER    18      36.280  10.120  35.990  1.00  0.00           N
ATOM    200  H   SER    18      35.910   9.940  35.070  1.00  0.00           H
ATOM    201  CA  SER    18      36.500  11.540  36.220  1.00  0.00           C
ATOM    202  HA  SER    18      36.310  11.780  37.270  1.00  0.00           H
ATOM    203  CB  SER    18      37.890  12.050  35.830  1.00  0.00           C
ATOM    204  HB1 SER    18      38.010  13.090  36.130  1.00  0.00           H
ATOM    205  HB2 SER    18      38.020  12.030  34.750  1.00  0.00           H
ATOM    206  OG  SER    18      38.910  11.290  36.460  1.00  0.00           O
ATOM    207  HG  SER    18      38.890  10.400  36.100  1.00  0.00           H
ATOM    208  C   SER    18      35.440  12.460  35.490  1.00  0.00           C
ATOM    209  O   SER    18      34.760  11.950  34.600  1.00  0.00           O
ATOM    210  N   LEU    19      35.260  13.710  35.900  1.00  0.00           N
ATOM    211  H   LEU    19      35.910  13.990  36.630  1.00  0.00           H
ATOM    212  CA  LEU    19      34.020  14.480  35.660  1.00  0.00           C
ATOM    213  HA  LEU    19      33.660  14.320  34.640  1.00  0.00           H
ATOM    214  CB  LEU    19      32.980  13.910  36.700  1.00  0.00           C
ATOM    215  HB1 LEU    19      33.500  14.000  37.650  1.00  0.00           H
ATOM    216  HB2 LEU    19      32.940  12.840  36.480  1.00  0.00           H
ATOM    217  CG  LEU    19      31.530  14.420  36.760  1.00  0.00           C
ATOM    218  HG  LEU    19      31.520  15.480  36.520  1.00  0.00           H
ATOM    219  CD1 LEU    19      30.700  13.860  35.660  1.00  0.00           C
ATOM    220 1HD1 LEU    19      31.100  13.800  34.640  1.00  0.00           H
ATOM    221 2HD1 LEU    19      30.360  12.840  35.820  1.00  0.00           H
ATOM    222 3HD1 LEU    19      29.760  14.410  35.700  1.00  0.00           H
ATOM    223  CD2 LEU    19      30.950  14.080  38.090  1.00  0.00           C
ATOM    224 1HD2 LEU    19      30.940  13.000  38.250  1.00  0.00           H
ATOM    225 2HD2 LEU    19      31.520  14.440  38.950  1.00  0.00           H
ATOM    226 3HD2 LEU    19      29.920  14.390  38.220  1.00  0.00           H
ATOM    227  C   LEU    19      34.250  15.980  35.800  1.00  0.00           C
ATOM    228  O   LEU    19      35.260  16.450  36.290  1.00  0.00           O
ATOM    229  N   ARG    20      33.350  16.700  35.230  1.00  0.00           N
ATOM    230  H   ARG    20      32.750  16.190  34.600  1.00  0.00           H
ATOM    231  CA  ARG    20      33.300  18.150  35.380  1.00  0.00           C
ATOM    232  HA  ARG    20      33.760  18.450  36.330  1.00  0.00           H
ATOM    233  CB  ARG    20      34.020  18.870  34.210  1.00  0.00           C
ATOM    234  HB1 ARG    20      33.580  18.580  33.260  1.00  0.00           H
ATOM    235  HB2 ARG    20      35.080  18.590  34.180  1.00  0.00           H
ATOM    236  CG  ARG    20      33.950  20.410  34.380  1.00  0.00           C
ATOM    237  HG1 ARG    20      34.360  20.620  35.360  1.00  0.00           H
ATOM    238  HG2 ARG    20      32.930  20.770  34.330  1.00  0.00           H
ATOM    239  CD  ARG    20      34.700  21.130  33.260  1.00  0.00           C
ATOM    240  HD1 ARG    20      35.590  20.550  33.030  1.00  0.00           H
ATOM    241  HD2 ARG    20      35.050  22.140  33.490  1.00  0.00           H
ATOM    242  NE  ARG    20      33.840  21.170  32.090  1.00  0.00           N
ATOM    243  HE  ARG    20      33.010  20.590  32.140  1.00  0.00           H
ATOM    244  CZ  ARG    20      33.970  21.930  31.070  1.00  0.00           C
ATOM    245  NH1 ARG    20      34.960  22.780  30.880  1.00  0.00           N
ATOM    246 1HH1 ARG    20      35.650  22.900  31.610  1.00  0.00           H
ATOM    247 2HH1 ARG    20      34.960  23.350  30.050  1.00  0.00           H
ATOM    248  NH2 ARG    20      33.070  21.940  30.210  1.00  0.00           N
ATOM    249 1HH2 ARG    20      32.350  21.240  30.310  1.00  0.00           H
ATOM    250 2HH2 ARG    20      33.050  22.470  29.350  1.00  0.00           H
ATOM    251  C   ARG    20      31.860  18.700  35.600  1.00  0.00           C
ATOM    252  O   ARG    20      30.980  18.560  34.750  1.00  0.00           O
ATOM    253  N   LEU    21      31.650  19.480  36.660  1.00  0.00           N
ATOM    254  H   LEU    21      32.480  19.780  37.160  1.00  0.00           H
ATOM    255  CA  LEU    21      30.420  20.220  36.900  1.00  0.00           C
ATOM    256  HA  LEU    21      29.620  19.820  36.280  1.00  0.00           H
ATOM    257  CB  LEU    21      30.000  20.190  38.400  1.00  0.00           C
ATOM    258  HB1 LEU    21      28.960  20.530  38.420  1.00  0.00           H
ATOM    259  HB2 LEU    21      30.600  20.870  39.010  1.00  0.00           H
ATOM    260  CG  LEU    21      30.030  18.850  38.980  1.00  0.00           C
ATOM    261  HG  LEU    21      31.020  18.490  38.720  1.00  0.00           H
ATOM    262  CD1 LEU    21      29.730  18.870  40.480  1.00  0.00           C
ATOM    263 1HD1 LEU    21      28.660  19.010  40.610  1.00  0.00           H
ATOM    264 2HD1 LEU    21      29.970  17.890  40.910  1.00  0.00           H
ATOM    265 3HD1 LEU    21      30.350  19.560  41.050  1.00  0.00           H
ATOM    266  CD2 LEU    21      29.140  17.870  38.220  1.00  0.00           C
ATOM    267 1HD2 LEU    21      29.440  16.880  38.550  1.00  0.00           H
ATOM    268 2HD2 LEU    21      28.080  18.140  38.260  1.00  0.00           H
ATOM    269 3HD2 LEU    21      29.240  17.880  37.130  1.00  0.00           H
ATOM    270  C   LEU    21      30.610  21.720  36.500  1.00  0.00           C
ATOM    271  O   LEU    21      31.750  22.220  36.420  1.00  0.00           O
ATOM    272  N   SER    22      29.560  22.440  36.120  1.00  0.00           N
ATOM    273  H   SER    22      28.660  21.990  36.210  1.00  0.00           H
ATOM    274  CA  SER    22      29.500  23.740  35.510  1.00  0.00           C
ATOM    275  HA  SER    22      30.520  24.120  35.470  1.00  0.00           H
ATOM    276  CB  SER    22      28.680  23.810  34.210  1.00  0.00           C
ATOM    277  HB1 SER    22      28.590  24.850  33.910  1.00  0.00           H
ATOM    278  HB2 SER    22      27.690  23.370  34.330  1.00  0.00           H
ATOM    279  OG  SER    22      29.300  22.920  33.230  1.00  0.00           O
ATOM    280  HG  SER    22      29.190  22.010  33.520  1.00  0.00           H
ATOM    281  C   SER    22      28.650  24.620  36.470  1.00  0.00           C
ATOM    282  O   SER    22      27.650  24.130  37.010  1.00  0.00           O
ATOM    283  N   CYS    23      28.960  25.910  36.470  1.00  0.00           N
ATOM    284  H   CYS    23      29.700  26.250  35.880  1.00  0.00           H
ATOM    285  CA  CYS    23      28.250  26.960  37.080  1.00  0.00           C
ATOM    286  HA  CYS    23      27.210  26.690  37.290  1.00  0.00           H
ATOM    287  CB  CYS    23      28.960  27.240  38.390  1.00  0.00           C
ATOM    288  HB1 CYS    23      29.910  27.720  38.180  1.00  0.00           H
ATOM    289  HB2 CYS    23      29.120  26.300  38.920  1.00  0.00           H
ATOM    290  SG  CYS    23      27.980  28.350  39.430  1.00  0.00           S
ATOM    291  C   CYS    23      28.190  28.250  36.170  1.00  0.00           C
ATOM    292  O   CYS    23      29.250  28.730  35.730  1.00  0.00           O
ATOM    293  N   ALA    24      27.010  28.840  36.140  1.00  0.00           N
ATOM    294  H   ALA    24      26.250  28.260  36.450  1.00  0.00           H
ATOM    295  CA  ALA    24      26.710  30.240  35.730  1.00  0.00           C
ATOM    296  HA  ALA    24      27.560  30.670  35.190  1.00  0.00           H
ATOM    297  CB  ALA    24      25.560  30.180  34.710  1.00  0.00           C
ATOM    298  HB1 ALA    24      25.310  31.190  34.390  1.00  0.00           H
ATOM    299  HB2 ALA    24      25.840  29.570  33.850  1.00  0.00           H
ATOM    300  HB3 ALA    24      24.720  29.660  35.170  1.00  0.00           H
ATOM    301  C   ALA    24      26.370  31.120  36.910  1.00  0.00           C
ATOM    302  O   ALA    24      25.470  30.800  37.710  1.00  0.00           O
ATOM    303  N   ALA    25      27.010  32.320  36.930  1.00  0.00           N
ATOM    304  H   ALA    25      27.770  32.410  36.260  1.00  0.00           H
ATOM    305  CA  ALA    25      26.810  33.380  37.970  1.00  0.00           C
ATOM    306  HA  ALA    25      26.720  32.960  38.980  1.00  0.00           H
ATOM    307  CB  ALA    25      28.140  34.190  38.000  1.00  0.00           C
ATOM    308  HB1 ALA    25      28.100  34.720  38.950  1.00  0.00           H
ATOM    309  HB2 ALA    25      28.990  33.510  37.950  1.00  0.00           H
ATOM    310  HB3 ALA    25      28.170  34.930  37.200  1.00  0.00           H
ATOM    311  C   ALA    25      25.690  34.360  37.640  1.00  0.00           C
ATOM    312  O   ALA    25      25.620  35.440  38.110  1.00  0.00           O
ATOM    313  N   SER    26      24.810  33.990  36.690  1.00  0.00           N
ATOM    314  H   SER    26      25.010  33.070  36.340  1.00  0.00           H
ATOM    315  CA  SER    26      23.470  34.580  36.440  1.00  0.00           C
ATOM    316  HA  SER    26      23.230  34.280  35.420  1.00  0.00           H
ATOM    317  CB  SER    26      22.470  34.090  37.410  1.00  0.00           C
ATOM    318  HB1 SER    26      21.490  34.460  37.130  1.00  0.00           H
ATOM    319  HB2 SER    26      22.730  34.500  38.390  1.00  0.00           H
ATOM    320  OG  SER    26      22.320  32.760  37.470  1.00  0.00           O
ATOM    321  HG  SER    26      21.960  32.470  38.310  1.00  0.00           H
ATOM    322  C   SER    26      23.290  36.070  36.210  1.00  0.00           C
ATOM    323  O   SER    26      22.160  36.580  36.130  1.00  0.00           O
ATOM    324  N   GLY    27      24.400  36.790  36.180  1.00  0.00           N
ATOM    325  H   GLY    27      25.280  36.320  36.330  1.00  0.00           H
ATOM    326  CA  GLY    27      24.430  38.160  35.810  1.00  0.00           C
ATOM    327  HA1 GLY    27      23.420  38.530  35.600  1.00  0.00           H
ATOM    328  HA2 GLY    27      24.870  38.220  34.810  1.00  0.00           H
ATOM    329  C   GLY    27      25.190  39.130  36.780  1.00  0.00           C
ATOM    330  O   GLY    27      25.240  40.360  36.560  1.00  0.00           O
ATOM    331  N   LEU    28      25.940  38.540  37.670  1.00  0.00           N
ATOM    332  H   LEU    28      25.910  37.530  37.780  1.00  0.00           H
ATOM    333  CA  LEU    28      27.010  39.220  38.400  1.00  0.00           C
ATOM    334  HA  LEU    28      26.570  40.090  38.880  1.00  0.00           H
ATOM    335  CB  LEU    28      27.480  38.210  39.430  1.00  0.00           C
ATOM    336  HB1 LEU    28      28.210  38.700  40.080  1.00  0.00           H
ATOM    337  HB2 LEU    28      27.970  37.310  39.060  1.00  0.00           H
ATOM    338  CG  LEU    28      26.380  37.650  40.420  1.00  0.00           C
ATOM    339  HG  LEU    28      25.620  37.080  39.900  1.00  0.00           H
ATOM    340  CD1 LEU    28      27.080  36.590  41.350  1.00  0.00           C
ATOM    341 1HD1 LEU    28      27.860  37.020  41.970  1.00  0.00           H
ATOM    342 2HD1 LEU    28      26.280  36.020  41.820  1.00  0.00           H
ATOM    343 3HD1 LEU    28      27.530  35.860  40.690  1.00  0.00           H
ATOM    344  CD2 LEU    28      25.780  38.710  41.340  1.00  0.00           C
ATOM    345 1HD2 LEU    28      26.640  39.250  41.750  1.00  0.00           H
ATOM    346 2HD2 LEU    28      25.280  39.510  40.810  1.00  0.00           H
ATOM    347 3HD2 LEU    28      25.140  38.310  42.130  1.00  0.00           H
ATOM    348  C   LEU    28      28.180  39.730  37.480  1.00  0.00           C
ATOM    349  O   LEU    28      28.390  39.210  36.430  1.00  0.00           O
ATOM    350  N   LEU    29      28.890  40.730  38.000  1.00  0.00           N
ATOM    351  H   LEU    29      28.470  41.100  38.850  1.00  0.00           H
ATOM    352  CA  LEU    29      30.060  41.300  37.400  1.00  0.00           C
ATOM    353  HA  LEU    29      29.710  41.600  36.420  1.00  0.00           H
ATOM    354  CB  LEU    29      30.380  42.610  38.100  1.00  0.00           C
ATOM    355  HB1 LEU    29      30.600  42.350  39.130  1.00  0.00           H
ATOM    356  HB2 LEU    29      29.510  43.260  38.020  1.00  0.00           H
ATOM    357  CG  LEU    29      31.540  43.380  37.410  1.00  0.00           C
ATOM    358  HG  LEU    29      32.470  42.880  37.680  1.00  0.00           H
ATOM    359  CD1 LEU    29      31.340  43.480  35.920  1.00  0.00           C
ATOM    360 1HD1 LEU    29      32.100  44.180  35.570  1.00  0.00           H
ATOM    361 2HD1 LEU    29      31.510  42.540  35.380  1.00  0.00           H
ATOM    362 3HD1 LEU    29      30.420  43.970  35.620  1.00  0.00           H
ATOM    363  CD2 LEU    29      31.680  44.900  37.940  1.00  0.00           C
ATOM    364 1HD2 LEU    29      32.670  45.260  37.650  1.00  0.00           H
ATOM    365 2HD2 LEU    29      30.910  45.510  37.450  1.00  0.00           H
ATOM    366 3HD2 LEU    29      31.390  45.030  38.980  1.00  0.00           H
ATOM    367  C   LEU    29      31.210  40.310  37.420  1.00  0.00           C
ATOM    368  O   LEU    29      31.950  40.250  38.410  1.00  0.00           O
ATOM    369  N   PHE    30      31.320  39.370  36.460  1.00  0.00           N
ATOM    370  H   PHE    30      30.640  39.320  35.720  1.00  0.00           H
ATOM    371  CA  PHE    30      32.230  38.180  36.460  1.00  0.00           C
ATOM    372  HA  PHE    30      32.080  37.590  37.360  1.00  0.00           H
ATOM    373  CB  PHE    30      31.980  37.290  35.250  1.00  0.00           C
ATOM    374  HB1 PHE    30      32.300  37.760  34.310  1.00  0.00           H
ATOM    375  HB2 PHE    30      30.910  37.100  35.140  1.00  0.00           H
ATOM    376  CG  PHE    30      32.640  35.940  35.350  1.00  0.00           C
ATOM    377  CD1 PHE    30      31.900  34.890  35.920  1.00  0.00           C
ATOM    378  HD1 PHE    30      30.980  35.130  36.440  1.00  0.00           H
ATOM    379  CE1 PHE    30      32.380  33.610  36.030  1.00  0.00           C
ATOM    380  HE1 PHE    30      31.760  32.820  36.430  1.00  0.00           H
ATOM    381  CZ  PHE    30      33.690  33.340  35.560  1.00  0.00           C
ATOM    382  HZ  PHE    30      34.150  32.370  35.650  1.00  0.00           H
ATOM    383  CE2 PHE    30      34.460  34.400  35.000  1.00  0.00           C
ATOM    384  HE2 PHE    30      35.440  34.200  34.580  1.00  0.00           H
ATOM    385  CD2 PHE    30      33.960  35.680  34.800  1.00  0.00           C
ATOM    386  HD2 PHE    30      34.580  36.420  34.310  1.00  0.00           H
ATOM    387  C   PHE    30      33.710  38.540  36.550  1.00  0.00           C
ATOM    388  O   PHE    30      34.440  37.970  37.320  1.00  0.00           O
ATOM    389  N   SER    37      34.120  39.610  35.850  1.00  0.00           N
ATOM    390  H   SER    37      33.540  40.120  35.190  1.00  0.00           H
ATOM    391  CA  SER    37      35.540  39.990  35.860  1.00  0.00           C
ATOM    392  HA  SER    37      36.160  39.110  35.710  1.00  0.00           H
ATOM    393  CB  SER    37      35.960  40.900  34.760  1.00  0.00           C
ATOM    394  HB1 SER    37      35.700  40.460  33.800  1.00  0.00           H
ATOM    395  HB2 SER    37      37.040  41.050  34.730  1.00  0.00           H
ATOM    396  OG  SER    37      35.300  42.160  34.830  1.00  0.00           O
ATOM    397  HG  SER    37      35.760  42.830  34.330  1.00  0.00           H
ATOM    398  C   SER    37      36.010  40.560  37.200  1.00  0.00           C
ATOM    399  O   SER    37      37.250  40.750  37.310  1.00  0.00           O
ATOM    400  N   PHE    38      35.170  40.890  38.180  1.00  0.00           N
ATOM    401  H   PHE    38      34.210  40.880  37.870  1.00  0.00           H
ATOM    402  CA  PHE    38      35.530  41.110  39.560  1.00  0.00           C
ATOM    403  HA  PHE    38      36.620  40.990  39.570  1.00  0.00           H
ATOM    404  CB  PHE    38      35.310  42.620  39.820  1.00  0.00           C
ATOM    405  HB1 PHE    38      35.530  42.860  40.860  1.00  0.00           H
ATOM    406  HB2 PHE    38      34.260  42.810  39.590  1.00  0.00           H
ATOM    407  CG  PHE    38      36.170  43.540  38.940  1.00  0.00           C
ATOM    408  CD1 PHE    38      35.650  44.150  37.820  1.00  0.00           C
ATOM    409  HD1 PHE    38      34.690  43.880  37.420  1.00  0.00           H
ATOM    410  CE1 PHE    38      36.560  44.780  36.900  1.00  0.00           C
ATOM    411  HE1 PHE    38      36.150  45.200  35.990  1.00  0.00           H
ATOM    412  CZ  PHE    38      37.920  44.870  37.230  1.00  0.00           C
ATOM    413  HZ  PHE    38      38.690  45.290  36.590  1.00  0.00           H
ATOM    414  CE2 PHE    38      38.350  44.480  38.530  1.00  0.00           C
ATOM    415  HE2 PHE    38      39.380  44.590  38.840  1.00  0.00           H
ATOM    416  CD2 PHE    38      37.510  43.810  39.390  1.00  0.00           C
ATOM    417  HD2 PHE    38      37.880  43.300  40.270  1.00  0.00           H
ATOM    418  C   PHE    38      35.000  40.230  40.730  1.00  0.00           C
ATOM    419  O   PHE    38      35.490  40.330  41.850  1.00  0.00           O
ATOM    420  N   TYR    39      34.090  39.280  40.440  1.00  0.00           N
ATOM    421  H   TYR    39      33.600  39.330  39.560  1.00  0.00           H
ATOM    422  CA  TYR    39      33.530  38.380  41.460  1.00  0.00           C
ATOM    423  HA  TYR    39      33.530  38.970  42.380  1.00  0.00           H
ATOM    424  CB  TYR    39      32.030  37.980  41.160  1.00  0.00           C
ATOM    425  HB1 TYR    39      31.820  36.920  41.330  1.00  0.00           H
ATOM    426  HB2 TYR    39      31.750  38.220  40.140  1.00  0.00           H
ATOM    427  CG  TYR    39      31.050  38.770  41.990  1.00  0.00           C
ATOM    428  CD1 TYR    39      30.860  40.140  41.640  1.00  0.00           C
ATOM    429  HD1 TYR    39      31.360  40.480  40.750  1.00  0.00           H
ATOM    430  CE1 TYR    39      29.850  40.880  42.260  1.00  0.00           C
ATOM    431  HE1 TYR    39      29.660  41.890  41.930  1.00  0.00           H
ATOM    432  CZ  TYR    39      29.220  40.390  43.380  1.00  0.00           C
ATOM    433  OH  TYR    39      28.430  41.170  44.150  1.00  0.00           O
ATOM    434  HH  TYR    39      28.420  40.840  45.060  1.00  0.00           H
ATOM    435  CE2 TYR    39      29.400  39.030  43.750  1.00  0.00           C
ATOM    436  HE2 TYR    39      28.770  38.590  44.510  1.00  0.00           H
ATOM    437  CD2 TYR    39      30.370  38.210  43.060  1.00  0.00           C
ATOM    438  HD2 TYR    39      30.590  37.210  43.410  1.00  0.00           H
ATOM    439  C   TYR    39      34.390  37.140  41.790  1.00  0.00           C
ATOM    440  O   TYR    39      34.770  36.350  40.930  1.00  0.00           O
ATOM    441  N   ILE    40      34.510  36.790  43.060  1.00  0.00           N
ATOM    442  H   ILE    40      33.890  37.180  43.760  1.00  0.00           H
ATOM    443  CA  ILE    40      35.140  35.550  43.620  1.00  0.00           C
ATOM    444  HA  ILE    40      35.870  35.220  42.880  1.00  0.00           H
ATOM    445  CB  ILE    40      35.870  35.860  44.920  1.00  0.00           C
ATOM    446  HB  ILE    40      35.160  36.270  45.630  1.00  0.00           H
ATOM    447  CG2 ILE    40      36.420  34.510  45.450  1.00  0.00           C
ATOM    448 1HG2 ILE    40      36.850  33.860  44.680  1.00  0.00           H
ATOM    449 2HG2 ILE    40      37.060  34.820  46.270  1.00  0.00           H
ATOM    450 3HG2 ILE    40      35.520  34.110  45.920  1.00  0.00           H
ATOM    451  CG1 ILE    40      36.980  36.880  44.670  1.00  0.00           C
ATOM    452 1HG1 ILE    40      36.590  37.810  44.270  1.00  0.00           H
ATOM    453 2HG1 ILE    40      37.530  36.460  43.820  1.00  0.00           H
ATOM    454  CD  ILE    40      37.780  37.320  45.910  1.00  0.00           C
ATOM    455  HD1 ILE    40      38.380  36.440  46.140  1.00  0.00           H
ATOM    456  HD2 ILE    40      38.480  38.090  45.600  1.00  0.00           H
ATOM    457  HD3 ILE    40      37.170  37.680  46.750  1.00  0.00           H
ATOM    458  C   ILE    40      34.060  34.420  43.770  1.00  0.00           C
ATOM    459  O   ILE    40      32.950  34.640  44.140  1.00  0.00           O
ATOM    460  N   MET    41      34.400  33.160  43.440  1.00  0.00           N
ATOM    461  H   MET    41      35.370  32.910  43.400  1.00  0.00           H
ATOM    462  CA  MET    41      33.340  32.070  43.330  1.00  0.00           C
ATOM    463  HA  MET    41      32.500  32.220  44.000  1.00  0.00           H
ATOM    464  CB  MET    41      33.030  31.900  41.760  1.00  0.00           C
ATOM    465  HB1 MET    41      32.440  30.980  41.740  1.00  0.00           H
ATOM    466  HB2 MET    41      33.960  31.720  41.230  1.00  0.00           H
ATOM    467  CG  MET    41      32.210  33.030  41.100  1.00  0.00           C
ATOM    468  HG1 MET    41      32.700  34.000  41.210  1.00  0.00           H
ATOM    469  HG2 MET    41      31.280  33.120  41.660  1.00  0.00           H
ATOM    470  SD  MET    41      31.750  32.950  39.340  1.00  0.00           S
ATOM    471  CE  MET    41      30.770  31.460  39.430  1.00  0.00           C
ATOM    472  HE1 MET    41      30.310  31.210  38.470  1.00  0.00           H
ATOM    473  HE2 MET    41      31.380  30.610  39.730  1.00  0.00           H
ATOM    474  HE3 MET    41      30.000  31.630  40.190  1.00  0.00           H
ATOM    475  C   MET    41      34.100  30.790  43.710  1.00  0.00           C
ATOM    476  O   MET    41      35.270  30.590  43.330  1.00  0.00           O
ATOM    477  N   GLY    42      33.290  29.860  44.250  1.00  0.00           N
ATOM    478  H   GLY    42      32.300  30.060  44.280  1.00  0.00           H
ATOM    479  CA  GLY    42      33.810  28.510  44.710  1.00  0.00           C
ATOM    480  HA1 GLY    42      34.130  28.630  45.740  1.00  0.00           H
ATOM    481  HA2 GLY    42      34.600  28.090  44.100  1.00  0.00           H
ATOM    482  C   GLY    42      32.700  27.430  44.880  1.00  0.00           C
ATOM    483  O   GLY    42      31.520  27.710  44.670  1.00  0.00           O
ATOM    484  N   TRP    43      33.090  26.220  45.180  1.00  0.00           N
ATOM    485  H   TRP    43      34.010  26.280  45.600  1.00  0.00           H
ATOM    486  CA  TRP    43      32.270  25.020  45.260  1.00  0.00           C
ATOM    487  HA  TRP    43      31.230  25.290  45.080  1.00  0.00           H
ATOM    488  CB  TRP    43      32.540  24.010  44.160  1.00  0.00           C
ATOM    489  HB1 TRP    43      32.190  23.030  44.460  1.00  0.00           H
ATOM    490  HB2 TRP    43      33.600  23.790  44.000  1.00  0.00           H
ATOM    491  CG  TRP    43      32.030  24.290  42.790  1.00  0.00           C
ATOM    492  CD1 TRP    43      32.740  24.910  41.820  1.00  0.00           C
ATOM    493  HD1 TRP    43      33.790  25.170  41.820  1.00  0.00           H
ATOM    494  NE1 TRP    43      32.050  24.820  40.590  1.00  0.00           N
ATOM    495  HE1 TRP    43      32.160  25.480  39.830  1.00  0.00           H
ATOM    496  CE2 TRP    43      30.900  24.060  40.670  1.00  0.00           C
ATOM    497  CZ2 TRP    43      29.940  23.680  39.720  1.00  0.00           C
ATOM    498  HZ2 TRP    43      30.000  23.960  38.680  1.00  0.00           H
ATOM    499  CH2 TRP    43      28.920  22.860  40.120  1.00  0.00           C
ATOM    500  HH2 TRP    43      28.120  22.710  39.410  1.00  0.00           H
ATOM    501  CZ3 TRP    43      28.800  22.580  41.460  1.00  0.00           C
ATOM    502  HZ3 TRP    43      27.960  21.960  41.740  1.00  0.00           H
ATOM    503  CE3 TRP    43      29.760  22.980  42.430  1.00  0.00           C
ATOM    504  HE3 TRP    43      29.640  22.750  43.480  1.00  0.00           H
ATOM    505  CD2 TRP    43      30.880  23.710  42.070  1.00  0.00           C
ATOM    506  C   TRP    43      32.410  24.420  46.720  1.00  0.00           C
ATOM    507  O   TRP    43      33.500  24.310  47.330  1.00  0.00           O
ATOM    508  N   PHE    44      31.300  23.970  47.230  1.00  0.00           N
ATOM    509  H   PHE    44      30.450  24.120  46.700  1.00  0.00           H
ATOM    510  CA  PHE    44      31.190  23.250  48.450  1.00  0.00           C
ATOM    511  HA  PHE    44      32.160  23.140  48.930  1.00  0.00           H
ATOM    512  CB  PHE    44      30.300  23.980  49.370  1.00  0.00           C
ATOM    513  HB1 PHE    44      30.020  23.400  50.250  1.00  0.00           H
ATOM    514  HB2 PHE    44      29.390  24.220  48.820  1.00  0.00           H
ATOM    515  CG  PHE    44      30.940  25.270  49.940  1.00  0.00           C
ATOM    516  CD1 PHE    44      31.240  26.450  49.270  1.00  0.00           C
ATOM    517  HD1 PHE    44      30.930  26.430  48.230  1.00  0.00           H
ATOM    518  CE1 PHE    44      31.720  27.580  49.890  1.00  0.00           C
ATOM    519  HE1 PHE    44      31.780  28.440  49.230  1.00  0.00           H
ATOM    520  CZ  PHE    44      32.170  27.480  51.170  1.00  0.00           C
ATOM    521  HZ  PHE    44      32.600  28.350  51.640  1.00  0.00           H
ATOM    522  CE2 PHE    44      31.940  26.270  51.880  1.00  0.00           C
ATOM    523  HE2 PHE    44      32.220  26.150  52.910  1.00  0.00           H
ATOM    524  CD2 PHE    44      31.370  25.140  51.280  1.00  0.00           C
ATOM    525  HD2 PHE    44      31.130  24.260  51.860  1.00  0.00           H
ATOM    526  C   PHE    44      30.690  21.790  48.120  1.00  0.00           C
ATOM    527  O   PHE    44      30.220  21.580  46.980  1.00  0.00           O
ATOM    528  N   ARG    45      30.720  20.830  49.010  1.00  0.00           N
ATOM    529  H   ARG    45      31.090  21.010  49.930  1.00  0.00           H
ATOM    530  CA  ARG    45      29.890  19.590  48.910  1.00  0.00           C
ATOM    531  HA  ARG    45      29.060  19.770  48.240  1.00  0.00           H
ATOM    532  CB  ARG    45      30.620  18.390  48.330  1.00  0.00           C
ATOM    533  HB1 ARG    45      30.800  18.730  47.310  1.00  0.00           H
ATOM    534  HB2 ARG    45      29.920  17.560  48.410  1.00  0.00           H
ATOM    535  CG  ARG    45      31.830  17.900  49.220  1.00  0.00           C
ATOM    536  HG1 ARG    45      31.590  17.470  50.190  1.00  0.00           H
ATOM    537  HG2 ARG    45      32.400  18.790  49.460  1.00  0.00           H
ATOM    538  CD  ARG    45      32.610  17.030  48.220  1.00  0.00           C
ATOM    539  HD1 ARG    45      32.760  17.390  47.200  1.00  0.00           H
ATOM    540  HD2 ARG    45      31.890  16.230  48.050  1.00  0.00           H
ATOM    541  NE  ARG    45      33.800  16.490  48.820  1.00  0.00           N
ATOM    542  HE  ARG    45      34.170  16.800  49.710  1.00  0.00           H
ATOM    543  CZ  ARG    45      34.540  15.460  48.390  1.00  0.00           C
ATOM    544  NH1 ARG    45      34.090  14.730  47.390  1.00  0.00           N
ATOM    545 1HH1 ARG    45      33.170  14.960  47.040  1.00  0.00           H
ATOM    546 2HH1 ARG    45      34.480  13.840  47.130  1.00  0.00           H
ATOM    547  NH2 ARG    45      35.650  15.110  48.920  1.00  0.00           N
ATOM    548 1HH2 ARG    45      36.050  15.580  49.720  1.00  0.00           H
ATOM    549 2HH2 ARG    45      36.150  14.300  48.590  1.00  0.00           H
ATOM    550  C   ARG    45      29.280  19.110  50.200  1.00  0.00           C
ATOM    551  O   ARG    45      29.790  19.560  51.220  1.00  0.00           O
ATOM    552  N   GLN    46      28.170  18.370  50.180  1.00  0.00           N
ATOM    553  H   GLN    46      27.670  18.300  49.310  1.00  0.00           H
ATOM    554  CA  GLN    46      27.610  17.680  51.350  1.00  0.00           C
ATOM    555  HA  GLN    46      28.320  17.670  52.170  1.00  0.00           H
ATOM    556  CB  GLN    46      26.410  18.420  52.000  1.00  0.00           C
ATOM    557  HB1 GLN    46      25.480  18.360  51.440  1.00  0.00           H
ATOM    558  HB2 GLN    46      26.620  19.480  52.100  1.00  0.00           H
ATOM    559  CG  GLN    46      26.090  17.860  53.390  1.00  0.00           C
ATOM    560  HG1 GLN    46      26.970  17.950  54.010  1.00  0.00           H
ATOM    561  HG2 GLN    46      25.810  16.810  53.300  1.00  0.00           H
ATOM    562  CD  GLN    46      24.840  18.380  54.010  1.00  0.00           C
ATOM    563  OE1 GLN    46      24.230  19.260  53.470  1.00  0.00           O
ATOM    564  NE2 GLN    46      24.420  17.940  55.150  1.00  0.00           N
ATOM    565 1HE2 GLN    46      25.040  17.380  55.720  1.00  0.00           H
ATOM    566 2HE2 GLN    46      23.580  18.360  55.520  1.00  0.00           H
ATOM    567  C   GLN    46      27.250  16.140  51.130  1.00  0.00           C
ATOM    568  O   GLN    46      26.390  15.770  50.290  1.00  0.00           O
ATOM    569  N   ALA    47      27.930  15.230  51.830  1.00  0.00           N
ATOM    570  H   ALA    47      28.530  15.560  52.570  1.00  0.00           H
ATOM    571  CA  ALA    47      27.710  13.760  51.890  1.00  0.00           C
ATOM    572  HA  ALA    47      27.430  13.490  50.870  1.00  0.00           H
ATOM    573  CB  ALA    47      29.110  13.120  52.150  1.00  0.00           C
ATOM    574  HB1 ALA    47      29.720  13.490  51.320  1.00  0.00           H
ATOM    575  HB2 ALA    47      29.570  13.560  53.040  1.00  0.00           H
ATOM    576  HB3 ALA    47      28.950  12.090  52.430  1.00  0.00           H
ATOM    577  C   ALA    47      26.660  13.350  52.940  1.00  0.00           C
ATOM    578  O   ALA    47      26.500  14.120  53.900  1.00  0.00           O
ATOM    579  N   PRO    48      26.030  12.160  52.720  1.00  0.00           N
ATOM    580  CD  PRO    48      26.380  11.110  51.790  1.00  0.00           C
ATOM    581  HD1 PRO    48      27.380  10.750  52.030  1.00  0.00           H
ATOM    582  HD2 PRO    48      26.350  11.520  50.780  1.00  0.00           H
ATOM    583  CG  PRO    48      25.450   9.930  52.080  1.00  0.00           C
ATOM    584  HG1 PRO    48      25.880   9.180  52.750  1.00  0.00           H
ATOM    585  HG2 PRO    48      25.120   9.560  51.110  1.00  0.00           H
ATOM    586  CB  PRO    48      24.260  10.580  52.700  1.00  0.00           C
ATOM    587  HB1 PRO    48      23.870   9.830  53.400  1.00  0.00           H
ATOM    588  HB2 PRO    48      23.510  10.920  51.990  1.00  0.00           H
ATOM    589  CA  PRO    48      24.900  11.690  53.470  1.00  0.00           C
ATOM    590  HA  PRO    48      24.200  12.520  53.390  1.00  0.00           H
ATOM    591  C   PRO    48      25.280  11.410  54.980  1.00  0.00           C
ATOM    592  O   PRO    48      26.250  10.730  55.320  1.00  0.00           O
ATOM    593  N   GLY    49      24.470  12.000  55.910  1.00  0.00           N
ATOM    594  H   GLY    49      23.700  12.530  55.520  1.00  0.00           H
ATOM    595  CA  GLY    49      24.790  12.010  57.330  1.00  0.00           C
ATOM    596  HA1 GLY    49      25.150  11.010  57.580  1.00  0.00           H
ATOM    597  HA2 GLY    49      23.840  12.030  57.860  1.00  0.00           H
ATOM    598  C   GLY    49      25.810  13.020  57.890  1.00  0.00           C
ATOM    599  O   GLY    49      26.110  13.100  59.090  1.00  0.00           O
ATOM    600  N   ARG    50      26.480  13.800  57.050  1.00  0.00           N
ATOM    601  H   ARG    50      26.110  13.960  56.120  1.00  0.00           H
ATOM    602  CA  ARG    50      27.590  14.640  57.410  1.00  0.00           C
ATOM    603  HA  ARG    50      27.820  14.430  58.450  1.00  0.00           H
ATOM    604  CB  ARG    50      28.820  14.250  56.600  1.00  0.00           C
ATOM    605  HB1 ARG    50      29.650  14.850  56.970  1.00  0.00           H
ATOM    606  HB2 ARG    50      28.680  14.440  55.540  1.00  0.00           H
ATOM    607  CG  ARG    50      29.280  12.780  56.490  1.00  0.00           C
ATOM    608  HG1 ARG    50      28.550  12.190  55.940  1.00  0.00           H
ATOM    609  HG2 ARG    50      29.340  12.450  57.530  1.00  0.00           H
ATOM    610  CD  ARG    50      30.680  12.690  55.800  1.00  0.00           C
ATOM    611  HD1 ARG    50      30.590  13.120  54.800  1.00  0.00           H
ATOM    612  HD2 ARG    50      30.920  11.640  55.640  1.00  0.00           H
ATOM    613  NE  ARG    50      31.650  13.510  56.550  1.00  0.00           N
ATOM    614  HE  ARG    50      31.350  13.640  57.500  1.00  0.00           H
ATOM    615  CZ  ARG    50      32.660  14.200  56.120  1.00  0.00           C
ATOM    616  NH1 ARG    50      33.150  14.120  54.940  1.00  0.00           N
ATOM    617 1HH1 ARG    50      32.850  13.340  54.380  1.00  0.00           H
ATOM    618 2HH1 ARG    50      33.970  14.640  54.670  1.00  0.00           H
ATOM    619  NH2 ARG    50      33.220  15.160  56.810  1.00  0.00           N
ATOM    620 1HH2 ARG    50      32.970  15.340  57.770  1.00  0.00           H
ATOM    621 2HH2 ARG    50      33.960  15.700  56.390  1.00  0.00           H
ATOM    622  C   ARG    50      27.260  16.140  57.310  1.00  0.00           C
ATOM    623  O   ARG    50      26.280  16.560  56.640  1.00  0.00           O
ATOM    624  N   GLU    51      28.030  17.050  57.960  1.00  0.00           N
ATOM    625  H   GLU    51      28.760  16.820  58.620  1.00  0.00           H
ATOM    626  CA  GLU    51      27.840  18.440  57.680  1.00  0.00           C
ATOM    627  HA  GLU    51      26.790  18.720  57.650  1.00  0.00           H
ATOM    628  CB  GLU    51      28.360  19.160  58.930  1.00  0.00           C
ATOM    629  HB1 GLU    51      29.450  19.160  58.840  1.00  0.00           H
ATOM    630  HB2 GLU    51      28.070  18.580  59.810  1.00  0.00           H
ATOM    631  CG  GLU    51      27.780  20.590  59.190  1.00  0.00           C
ATOM    632  HG1 GLU    51      27.760  21.170  58.270  1.00  0.00           H
ATOM    633  HG2 GLU    51      28.460  21.040  59.910  1.00  0.00           H
ATOM    634  CD  GLU    51      26.320  20.510  59.750  1.00  0.00           C
ATOM    635  OE1 GLU    51      25.330  20.490  58.970  1.00  0.00           O
ATOM    636  OE2 GLU    51      26.200  20.250  60.980  1.00  0.00           O
ATOM    637  C   GLU    51      28.530  18.940  56.360  1.00  0.00           C
ATOM    638  O   GLU    51      29.430  18.320  55.790  1.00  0.00           O
ATOM    639  N   ARG    52      28.050  20.090  55.840  1.00  0.00           N
ATOM    640  H   ARG    52      27.300  20.590  56.300  1.00  0.00           H
ATOM    641  CA  ARG    52      28.700  20.530  54.600  1.00  0.00           C
ATOM    642  HA  ARG    52      28.820  19.720  53.870  1.00  0.00           H
ATOM    643  CB  ARG    52      27.830  21.620  53.950  1.00  0.00           C
ATOM    644  HB1 ARG    52      27.500  22.350  54.690  1.00  0.00           H
ATOM    645  HB2 ARG    52      26.910  21.110  53.660  1.00  0.00           H
ATOM    646  CG  ARG    52      28.320  22.290  52.650  1.00  0.00           C
ATOM    647  HG1 ARG    52      28.000  21.630  51.840  1.00  0.00           H
ATOM    648  HG2 ARG    52      29.330  22.670  52.550  1.00  0.00           H
ATOM    649  CD  ARG    52      27.520  23.550  52.330  1.00  0.00           C
ATOM    650  HD1 ARG    52      26.480  23.260  52.380  1.00  0.00           H
ATOM    651  HD2 ARG    52      27.730  23.870  51.310  1.00  0.00           H
ATOM    652  NE  ARG    52      27.690  24.570  53.390  1.00  0.00           N
ATOM    653  HE  ARG    52      28.290  24.410  54.190  1.00  0.00           H
ATOM    654  CZ  ARG    52      27.270  25.850  53.240  1.00  0.00           C
ATOM    655  NH1 ARG    52      26.590  26.280  52.220  1.00  0.00           N
ATOM    656 1HH1 ARG    52      26.420  25.660  51.440  1.00  0.00           H
ATOM    657 2HH1 ARG    52      26.620  27.260  51.970  1.00  0.00           H
ATOM    658  NH2 ARG    52      27.480  26.730  54.110  1.00  0.00           N
ATOM    659 1HH2 ARG    52      27.960  26.480  54.960  1.00  0.00           H
ATOM    660 2HH2 ARG    52      27.020  27.630  54.070  1.00  0.00           H
ATOM    661  C   ARG    52      30.190  20.950  54.790  1.00  0.00           C
ATOM    662  O   ARG    52      30.490  21.690  55.720  1.00  0.00           O
ATOM    663  N   GLU    53      31.030  20.470  53.810  1.00  0.00           N
ATOM    664  H   GLU    53      30.640  20.130  52.940  1.00  0.00           H
ATOM    665  CA  GLU    53      32.500  20.790  53.680  1.00  0.00           C
ATOM    666  HA  GLU    53      32.840  21.390  54.530  1.00  0.00           H
ATOM    667  CB  GLU    53      33.280  19.480  53.550  1.00  0.00           C
ATOM    668  HB1 GLU    53      34.300  19.530  53.190  1.00  0.00           H
ATOM    669  HB2 GLU    53      32.870  18.880  52.740  1.00  0.00           H
ATOM    670  CG  GLU    53      33.190  18.740  54.860  1.00  0.00           C
ATOM    671  HG1 GLU    53      32.140  18.490  55.050  1.00  0.00           H
ATOM    672  HG2 GLU    53      33.410  19.300  55.770  1.00  0.00           H
ATOM    673  CD  GLU    53      34.120  17.480  54.860  1.00  0.00           C
ATOM    674  OE1 GLU    53      34.850  17.240  55.850  1.00  0.00           O
ATOM    675  OE2 GLU    53      34.070  16.680  53.900  1.00  0.00           O
ATOM    676  C   GLU    53      32.840  21.610  52.470  1.00  0.00           C
ATOM    677  O   GLU    53      32.240  21.480  51.380  1.00  0.00           O
ATOM    678  N   PHE    54      33.940  22.440  52.460  1.00  0.00           N
ATOM    679  H   PHE    54      34.470  22.450  53.310  1.00  0.00           H
ATOM    680  CA  PHE    54      34.470  23.080  51.270  1.00  0.00           C
ATOM    681  HA  PHE    54      33.630  23.620  50.840  1.00  0.00           H
ATOM    682  CB  PHE    54      35.430  24.120  51.740  1.00  0.00           C
ATOM    683  HB1 PHE    54      36.230  23.600  52.260  1.00  0.00           H
ATOM    684  HB2 PHE    54      34.990  24.820  52.450  1.00  0.00           H
ATOM    685  CG  PHE    54      36.070  25.030  50.680  1.00  0.00           C
ATOM    686  CD1 PHE    54      35.270  25.860  49.870  1.00  0.00           C
ATOM    687  HD1 PHE    54      34.200  25.730  49.930  1.00  0.00           H
ATOM    688  CE1 PHE    54      35.860  26.960  49.150  1.00  0.00           C
ATOM    689  HE1 PHE    54      35.170  27.650  48.690  1.00  0.00           H
ATOM    690  CZ  PHE    54      37.250  27.020  49.080  1.00  0.00           C
ATOM    691  HZ  PHE    54      37.730  27.850  48.580  1.00  0.00           H
ATOM    692  CE2 PHE    54      38.000  26.190  49.870  1.00  0.00           C
ATOM    693  HE2 PHE    54      39.080  26.180  49.830  1.00  0.00           H
ATOM    694  CD2 PHE    54      37.450  25.180  50.650  1.00  0.00           C
ATOM    695  HD2 PHE    54      38.130  24.470  51.090  1.00  0.00           H
ATOM    696  C   PHE    54      35.060  22.140  50.180  1.00  0.00           C
ATOM    697  O   PHE    54      35.580  21.020  50.470  1.00  0.00           O
ATOM    698  N   VAL    55      35.010  22.530  48.900  1.00  0.00           N
ATOM    699  H   VAL    55      34.460  23.310  48.570  1.00  0.00           H
ATOM    700  CA  VAL    55      35.790  21.830  47.890  1.00  0.00           C
ATOM    701  HA  VAL    55      36.380  21.010  48.310  1.00  0.00           H
ATOM    702  CB  VAL    55      34.840  21.190  46.850  1.00  0.00           C
ATOM    703  HB  VAL    55      34.420  21.970  46.210  1.00  0.00           H
ATOM    704  CG1 VAL    55      35.690  20.350  45.770  1.00  0.00           C
ATOM    705 1HG1 VAL    55      35.060  19.650  45.210  1.00  0.00           H
ATOM    706 2HG1 VAL    55      36.140  21.040  45.050  1.00  0.00           H
ATOM    707 3HG1 VAL    55      36.370  19.720  46.330  1.00  0.00           H
ATOM    708  CG2 VAL    55      33.930  20.220  47.370  1.00  0.00           C
ATOM    709 1HG2 VAL    55      33.090  20.560  47.980  1.00  0.00           H
ATOM    710 2HG2 VAL    55      33.430  19.750  46.530  1.00  0.00           H
ATOM    711 3HG2 VAL    55      34.460  19.490  47.980  1.00  0.00           H
ATOM    712  C   VAL    55      36.940  22.640  47.260  1.00  0.00           C
ATOM    713  O   VAL    55      38.000  22.120  47.030  1.00  0.00           O
ATOM    714  N   ALA    56      36.580  23.880  46.890  1.00  0.00           N
ATOM    715  H   ALA    56      35.640  24.200  47.090  1.00  0.00           H
ATOM    716  CA  ALA    56      37.480  24.720  46.090  1.00  0.00           C
ATOM    717  HA  ALA    56      38.470  24.710  46.560  1.00  0.00           H
ATOM    718  CB  ALA    56      37.600  24.170  44.630  1.00  0.00           C
ATOM    719  HB1 ALA    56      37.930  23.130  44.680  1.00  0.00           H
ATOM    720  HB2 ALA    56      36.680  24.320  44.070  1.00  0.00           H
ATOM    721  HB3 ALA    56      38.340  24.780  44.120  1.00  0.00           H
ATOM    722  C   ALA    56      36.930  26.140  45.890  1.00  0.00           C
ATOM    723  O   ALA    56      35.740  26.330  45.810  1.00  0.00           O
ATOM    724  N   SER    57      37.750  27.120  45.640  1.00  0.00           N
ATOM    725  H   SER    57      38.730  26.890  45.720  1.00  0.00           H
ATOM    726  CA  SER    57      37.400  28.460  45.110  1.00  0.00           C
ATOM    727  HA  SER    57      36.540  28.320  44.460  1.00  0.00           H
ATOM    728  CB  SER    57      37.050  29.430  46.230  1.00  0.00           C
ATOM    729  HB1 SER    57      36.400  29.010  47.000  1.00  0.00           H
ATOM    730  HB2 SER    57      36.480  30.230  45.770  1.00  0.00           H
ATOM    731  OG  SER    57      38.170  29.830  46.930  1.00  0.00           O
ATOM    732  HG  SER    57      37.820  30.040  47.800  1.00  0.00           H
ATOM    733  C   SER    57      38.460  29.080  44.180  1.00  0.00           C
ATOM    734  O   SER    57      39.700  28.680  44.280  1.00  0.00           O
ATOM    735  N   ILE    58      38.050  29.980  43.310  1.00  0.00           N
ATOM    736  H   ILE    58      37.110  30.340  43.370  1.00  0.00           H
ATOM    737  CA  ILE    58      38.890  30.750  42.400  1.00  0.00           C
ATOM    738  HA  ILE    58      39.920  30.620  42.730  1.00  0.00           H
ATOM    739  CB  ILE    58      38.830  30.160  40.970  1.00  0.00           C
ATOM    740  HB  ILE    58      39.110  29.120  41.150  1.00  0.00           H
ATOM    741  CG2 ILE    58      37.390  30.210  40.370  1.00  0.00           C
ATOM    742 1HG2 ILE    58      36.690  29.690  41.030  1.00  0.00           H
ATOM    743 2HG2 ILE    58      37.040  31.230  40.190  1.00  0.00           H
ATOM    744 3HG2 ILE    58      37.370  29.580  39.480  1.00  0.00           H
ATOM    745  CG1 ILE    58      40.000  30.660  40.020  1.00  0.00           C
ATOM    746 1HG1 ILE    58      40.930  30.400  40.520  1.00  0.00           H
ATOM    747 2HG1 ILE    58      39.960  31.740  39.850  1.00  0.00           H
ATOM    748  CD  ILE    58      40.070  29.850  38.680  1.00  0.00           C
ATOM    749  HD1 ILE    58      40.870  30.290  38.080  1.00  0.00           H
ATOM    750  HD2 ILE    58      40.300  28.830  38.980  1.00  0.00           H
ATOM    751  HD3 ILE    58      39.120  29.850  38.150  1.00  0.00           H
ATOM    752  C   ILE    58      38.600  32.250  42.460  1.00  0.00           C
ATOM    753  O   ILE    58      37.410  32.680  42.470  1.00  0.00           O
ATOM    754  N   LYS    59      39.670  33.050  42.660  1.00  0.00           N
ATOM    755  H   LYS    59      40.570  32.600  42.600  1.00  0.00           H
ATOM    756  CA  LYS    59      39.650  34.550  42.620  1.00  0.00           C
ATOM    757  HA  LYS    59      38.800  34.980  43.160  1.00  0.00           H
ATOM    758  CB  LYS    59      40.960  35.110  43.300  1.00  0.00           C
ATOM    759  HB1 LYS    59      40.880  36.200  43.300  1.00  0.00           H
ATOM    760  HB2 LYS    59      41.770  34.680  42.710  1.00  0.00           H
ATOM    761  CG  LYS    59      41.240  34.690  44.740  1.00  0.00           C
ATOM    762  HG1 LYS    59      41.380  33.610  44.840  1.00  0.00           H
ATOM    763  HG2 LYS    59      40.350  34.990  45.290  1.00  0.00           H
ATOM    764  CD  LYS    59      42.510  35.380  45.320  1.00  0.00           C
ATOM    765  HD1 LYS    59      43.300  34.930  44.710  1.00  0.00           H
ATOM    766  HD2 LYS    59      42.700  35.080  46.350  1.00  0.00           H
ATOM    767  CE  LYS    59      42.650  36.930  45.200  1.00  0.00           C
ATOM    768  HE1 LYS    59      41.830  37.340  45.800  1.00  0.00           H
ATOM    769  HE2 LYS    59      42.610  37.270  44.170  1.00  0.00           H
ATOM    770  NZ  LYS    59      43.930  37.360  45.730  1.00  0.00           N
ATOM    771  HZ1 LYS    59      43.820  37.420  46.730  1.00  0.00           H
ATOM    772  HZ2 LYS    59      44.630  36.630  45.640  1.00  0.00           H
ATOM    773  HZ3 LYS    59      44.260  38.240  45.350  1.00  0.00           H
ATOM    774  C   LYS    59      39.410  35.080  41.210  1.00  0.00           C
ATOM    775  O   LYS    59      39.700  34.280  40.310  1.00  0.00           O
ATOM    776  N   TRP    60      38.960  36.270  40.960  1.00  0.00           N
ATOM    777  H   TRP    60      38.940  36.880  41.760  1.00  0.00           H
ATOM    778  CA  TRP    60      38.740  36.830  39.650  1.00  0.00           C
ATOM    779  HA  TRP    60      38.110  36.150  39.070  1.00  0.00           H
ATOM    780  CB  TRP    60      37.910  38.130  39.780  1.00  0.00           C
ATOM    781  HB1 TRP    60      36.890  37.870  40.060  1.00  0.00           H
ATOM    782  HB2 TRP    60      37.790  38.650  38.830  1.00  0.00           H
ATOM    783  CG  TRP    60      38.510  39.140  40.750  1.00  0.00           C
ATOM    784  CD1 TRP    60      38.340  39.030  42.090  1.00  0.00           C
ATOM    785  HD1 TRP    60      37.570  38.430  42.550  1.00  0.00           H
ATOM    786  NE1 TRP    60      39.020  40.030  42.740  1.00  0.00           N
ATOM    787  HE1 TRP    60      38.920  40.250  43.720  1.00  0.00           H
ATOM    788  CE2 TRP    60      39.700  40.820  41.840  1.00  0.00           C
ATOM    789  CZ2 TRP    60      40.440  42.020  41.960  1.00  0.00           C
ATOM    790  HZ2 TRP    60      40.630  42.610  42.850  1.00  0.00           H
ATOM    791  CH2 TRP    60      41.040  42.610  40.810  1.00  0.00           C
ATOM    792  HH2 TRP    60      41.620  43.510  40.950  1.00  0.00           H
ATOM    793  CZ3 TRP    60      40.970  41.990  39.540  1.00  0.00           C
ATOM    794  HZ3 TRP    60      41.460  42.420  38.670  1.00  0.00           H
ATOM    795  CE3 TRP    60      40.230  40.760  39.410  1.00  0.00           C
ATOM    796  HE3 TRP    60      40.080  40.230  38.480  1.00  0.00           H
ATOM    797  CD2 TRP    60      39.560  40.180  40.570  1.00  0.00           C
ATOM    798  C   TRP    60      39.870  36.910  38.650  1.00  0.00           C
ATOM    799  O   TRP    60      39.670  36.830  37.430  1.00  0.00           O
ATOM    800  N   ALA    61      41.080  37.110  39.130  1.00  0.00           N
ATOM    801  H   ALA    61      41.160  37.140  40.140  1.00  0.00           H
ATOM    802  CA  ALA    61      42.330  37.020  38.370  1.00  0.00           C
ATOM    803  HA  ALA    61      42.140  37.280  37.330  1.00  0.00           H
ATOM    804  CB  ALA    61      43.230  38.200  38.760  1.00  0.00           C
ATOM    805  HB1 ALA    61      44.100  38.220  38.110  1.00  0.00           H
ATOM    806  HB2 ALA    61      42.690  39.130  38.610  1.00  0.00           H
ATOM    807  HB3 ALA    61      43.480  38.100  39.820  1.00  0.00           H
ATOM    808  C   ALA    61      43.020  35.670  38.460  1.00  0.00           C
ATOM    809  O   ALA    61      44.110  35.500  37.900  1.00  0.00           O
ATOM    810  N   GLY    65      42.220  34.760  39.080  1.00  0.00           N
ATOM    811  H   GLY    65      41.330  35.000  39.490  1.00  0.00           H
ATOM    812  CA  GLY    65      42.290  33.380  38.660  1.00  0.00           C
ATOM    813  HA1 GLY    65      42.700  33.350  37.650  1.00  0.00           H
ATOM    814  HA2 GLY    65      41.290  32.960  38.560  1.00  0.00           H
ATOM    815  C   GLY    65      43.210  32.510  39.520  1.00  0.00           C
ATOM    816  O   GLY    65      43.690  31.470  39.000  1.00  0.00           O
ATOM    817  N   ASP    66      43.500  32.870  40.770  1.00  0.00           N
ATOM    818  H   ASP    66      43.270  33.830  40.980  1.00  0.00           H
ATOM    819  CA  ASP    66      44.340  32.210  41.890  1.00  0.00           C
ATOM    820  HA  ASP    66      44.950  31.520  41.310  1.00  0.00           H
ATOM    821  CB  ASP    66      45.170  33.160  42.730  1.00  0.00           C
ATOM    822  HB1 ASP    66      44.560  33.970  43.120  1.00  0.00           H
ATOM    823  HB2 ASP    66      45.840  33.600  41.990  1.00  0.00           H
ATOM    824  CG  ASP    66      45.970  32.500  43.850  1.00  0.00           C
ATOM    825  OD1 ASP    66      46.370  33.180  44.750  1.00  0.00           O
ATOM    826  OD2 ASP    66      46.220  31.290  43.730  1.00  0.00           O
ATOM    827  C   ASP    66      43.350  31.250  42.640  1.00  0.00           C
ATOM    828  O   ASP    66      42.160  31.470  42.790  1.00  0.00           O
ATOM    829  N   ARG    67      43.920  30.200  43.160  1.00  0.00           N
ATOM    830  H   ARG    67      44.890  30.150  43.420  1.00  0.00           H
ATOM    831  CA  ARG    67      43.140  28.990  43.590  1.00  0.00           C
ATOM    832  HA  ARG    67      42.080  29.060  43.340  1.00  0.00           H
ATOM    833  CB  ARG    67      43.690  27.870  42.780  1.00  0.00           C
ATOM    834  HB1 ARG    67      43.520  26.930  43.310  1.00  0.00           H
ATOM    835  HB2 ARG    67      44.760  27.980  42.590  1.00  0.00           H
ATOM    836  CG  ARG    67      42.970  27.660  41.510  1.00  0.00           C
ATOM    837  HG1 ARG    67      41.930  27.850  41.780  1.00  0.00           H
ATOM    838  HG2 ARG    67      43.060  26.590  41.310  1.00  0.00           H
ATOM    839  CD  ARG    67      43.420  28.430  40.290  1.00  0.00           C
ATOM    840  HD1 ARG    67      44.490  28.600  40.360  1.00  0.00           H
ATOM    841  HD2 ARG    67      43.010  29.440  40.240  1.00  0.00           H
ATOM    842  NE  ARG    67      43.050  27.680  39.040  1.00  0.00           N
ATOM    843  HE  ARG    67      42.340  26.980  39.160  1.00  0.00           H
ATOM    844  CZ  ARG    67      43.410  28.000  37.810  1.00  0.00           C
ATOM    845  NH1 ARG    67      43.980  29.140  37.520  1.00  0.00           N
ATOM    846 1HH1 ARG    67      43.990  29.860  38.220  1.00  0.00           H
ATOM    847 2HH1 ARG    67      44.090  29.410  36.550  1.00  0.00           H
ATOM    848  NH2 ARG    67      42.880  27.220  36.940  1.00  0.00           N
ATOM    849 1HH2 ARG    67      42.450  26.350  37.240  1.00  0.00           H
ATOM    850 2HH2 ARG    67      43.170  27.370  35.980  1.00  0.00           H
ATOM    851  C   ARG    67      43.300  28.680  45.080  1.00  0.00           C
ATOM    852  O   ARG    67      44.340  28.890  45.660  1.00  0.00           O
ATOM    853  N   THR    68      42.310  27.930  45.560  1.00  0.00           N
ATOM    854  H   THR    68      41.560  27.700  44.920  1.00  0.00           H
ATOM    855  CA  THR    68      41.990  27.530  46.950  1.00  0.00           C
ATOM    856  HA  THR    68      42.880  27.550  47.580  1.00  0.00           H
ATOM    857  CB  THR    68      40.910  28.570  47.470  1.00  0.00           C
ATOM    858  HB  THR    68      39.920  28.190  47.210  1.00  0.00           H
ATOM    859  CG2 THR    68      41.140  28.570  49.010  1.00  0.00           C
ATOM    860 1HG2 THR    68      40.450  29.280  49.460  1.00  0.00           H
ATOM    861 2HG2 THR    68      41.020  27.570  49.440  1.00  0.00           H
ATOM    862 3HG2 THR    68      42.190  28.850  49.160  1.00  0.00           H
ATOM    863  OG1 THR    68      41.090  29.950  47.160  1.00  0.00           O
ATOM    864  HG1 THR    68      40.380  30.060  46.520  1.00  0.00           H
ATOM    865  C   THR    68      41.400  26.200  46.940  1.00  0.00           C
ATOM    866  O   THR    68      40.440  25.980  46.190  1.00  0.00           O
ATOM    867  N   TYR    69      41.800  25.290  47.780  1.00  0.00           N
ATOM    868  H   TYR    69      42.570  25.540  48.390  1.00  0.00           H
ATOM    869  CA  TYR    69      41.120  23.940  48.010  1.00  0.00           C
ATOM    870  HA  TYR    69      40.090  23.990  47.640  1.00  0.00           H
ATOM    871  CB  TYR    69      41.880  22.800  47.290  1.00  0.00           C
ATOM    872  HB1 TYR    69      41.370  21.850  47.440  1.00  0.00           H
ATOM    873  HB2 TYR    69      42.830  22.600  47.790  1.00  0.00           H
ATOM    874  CG  TYR    69      42.090  23.090  45.880  1.00  0.00           C
ATOM    875  CD1 TYR    69      43.310  23.630  45.410  1.00  0.00           C
ATOM    876  HD1 TYR    69      44.130  23.760  46.100  1.00  0.00           H
ATOM    877  CE1 TYR    69      43.540  23.840  44.040  1.00  0.00           C
ATOM    878  HE1 TYR    69      44.470  24.150  43.600  1.00  0.00           H
ATOM    879  CZ  TYR    69      42.420  23.640  43.190  1.00  0.00           C
ATOM    880  OH  TYR    69      42.510  23.910  41.890  1.00  0.00           O
ATOM    881  HH  TYR    69      43.440  24.050  41.700  1.00  0.00           H
ATOM    882  CE2 TYR    69      41.220  23.180  43.650  1.00  0.00           C
ATOM    883  HE2 TYR    69      40.490  22.910  42.910  1.00  0.00           H
ATOM    884  CD2 TYR    69      41.050  22.790  45.030  1.00  0.00           C
ATOM    885  HD2 TYR    69      40.110  22.370  45.350  1.00  0.00           H
ATOM    886  C   TYR    69      40.930  23.640  49.530  1.00  0.00           C
ATOM    887  O   TYR    69      41.660  24.240  50.340  1.00  0.00           O
ATOM    888  N   GLY    70      40.100  22.620  49.790  1.00  0.00           N
ATOM    889  H   GLY    70      39.680  22.200  48.980  1.00  0.00           H
ATOM    890  CA  GLY    70      39.760  21.880  51.030  1.00  0.00           C
ATOM    891  HA1 GLY    70      39.070  21.160  50.600  1.00  0.00           H
ATOM    892  HA2 GLY    70      39.180  22.420  51.780  1.00  0.00           H
ATOM    893  C   GLY    70      40.920  21.120  51.550  1.00  0.00           C
ATOM    894  O   GLY    70      41.980  21.720  51.750  1.00  0.00           O
ATOM    895  N   THR    71      40.750  19.820  51.880  1.00  0.00           N
ATOM    896  H   THR    71      39.930  19.240  51.740  1.00  0.00           H
ATOM    897  CA  THR    71      41.900  19.060  52.520  1.00  0.00           C
ATOM    898  HA  THR    71      42.530  19.680  53.150  1.00  0.00           H
ATOM    899  CB  THR    71      41.350  17.930  53.390  1.00  0.00           C
ATOM    900  HB  THR    71      42.180  17.400  53.860  1.00  0.00           H
ATOM    901  CG2 THR    71      40.320  18.470  54.450  1.00  0.00           C
ATOM    902 1HG2 THR    71      40.670  19.190  55.190  1.00  0.00           H
ATOM    903 2HG2 THR    71      39.420  18.830  53.960  1.00  0.00           H
ATOM    904 3HG2 THR    71      39.940  17.620  55.020  1.00  0.00           H
ATOM    905  OG1 THR    71      40.680  17.030  52.530  1.00  0.00           O
ATOM    906  HG1 THR    71      40.430  16.240  53.020  1.00  0.00           H
ATOM    907  C   THR    71      42.900  18.520  51.490  1.00  0.00           C
ATOM    908  O   THR    71      42.730  18.620  50.290  1.00  0.00           O
ATOM    909  N   ASP    72      44.070  17.970  51.830  1.00  0.00           N
ATOM    910  H   ASP    72      44.240  17.880  52.820  1.00  0.00           H
ATOM    911  CA  ASP    72      45.180  17.700  50.930  1.00  0.00           C
ATOM    912  HA  ASP    72      45.440  18.560  50.320  1.00  0.00           H
ATOM    913  CB  ASP    72      46.390  17.370  51.840  1.00  0.00           C
ATOM    914  HB1 ASP    72      46.220  16.370  52.240  1.00  0.00           H
ATOM    915  HB2 ASP    72      46.340  18.130  52.630  1.00  0.00           H
ATOM    916  CG  ASP    72      47.660  17.410  51.070  1.00  0.00           C
ATOM    917  OD1 ASP    72      48.260  16.340  50.780  1.00  0.00           O
ATOM    918  OD2 ASP    72      47.950  18.500  50.550  1.00  0.00           O
ATOM    919  C   ASP    72      44.870  16.590  49.940  1.00  0.00           C
ATOM    920  O   ASP    72      45.320  16.530  48.770  1.00  0.00           O
ATOM    921  N   SER    73      43.970  15.720  50.410  1.00  0.00           N
ATOM    922  H   SER    73      43.700  15.820  51.370  1.00  0.00           H
ATOM    923  CA  SER    73      43.350  14.700  49.610  1.00  0.00           C
ATOM    924  HA  SER    73      44.120  14.100  49.120  1.00  0.00           H
ATOM    925  CB  SER    73      42.600  13.730  50.460  1.00  0.00           C
ATOM    926  HB1 SER    73      43.310  13.290  51.170  1.00  0.00           H
ATOM    927  HB2 SER    73      42.130  12.980  49.830  1.00  0.00           H
ATOM    928  OG  SER    73      41.640  14.460  51.240  1.00  0.00           O
ATOM    929  HG  SER    73      40.960  13.830  51.480  1.00  0.00           H
ATOM    930  C   SER    73      42.500  15.170  48.510  1.00  0.00           C
ATOM    931  O   SER    73      42.330  14.660  47.380  1.00  0.00           O
ATOM    932  N   VAL    74      41.810  16.280  48.810  1.00  0.00           N
ATOM    933  H   VAL    74      41.860  16.690  49.730  1.00  0.00           H
ATOM    934  CA  VAL    74      40.770  16.920  47.900  1.00  0.00           C
ATOM    935  HA  VAL    74      40.200  16.170  47.360  1.00  0.00           H
ATOM    936  CB  VAL    74      39.800  17.860  48.680  1.00  0.00           C
ATOM    937  HB  VAL    74      40.470  18.590  49.130  1.00  0.00           H
ATOM    938  CG1 VAL    74      38.750  18.720  47.800  1.00  0.00           C
ATOM    939 1HG1 VAL    74      38.240  19.530  48.320  1.00  0.00           H
ATOM    940 2HG1 VAL    74      39.300  19.130  46.960  1.00  0.00           H
ATOM    941 3HG1 VAL    74      37.980  18.040  47.430  1.00  0.00           H
ATOM    942  CG2 VAL    74      39.060  17.090  49.680  1.00  0.00           C
ATOM    943 1HG2 VAL    74      39.630  16.300  50.170  1.00  0.00           H
ATOM    944 2HG2 VAL    74      38.570  17.810  50.330  1.00  0.00           H
ATOM    945 3HG2 VAL    74      38.340  16.490  49.120  1.00  0.00           H
ATOM    946  C   VAL    74      41.580  17.740  46.840  1.00  0.00           C
ATOM    947  O   VAL    74      41.420  17.470  45.620  1.00  0.00           O
ATOM    948  N   LYS    75      42.560  18.510  47.330  1.00  0.00           N
ATOM    949  H   LYS    75      42.770  18.300  48.300  1.00  0.00           H
ATOM    950  CA  LYS    75      43.510  19.240  46.410  1.00  0.00           C
ATOM    951  HA  LYS    75      42.980  20.050  45.910  1.00  0.00           H
ATOM    952  CB  LYS    75      44.550  19.870  47.380  1.00  0.00           C
ATOM    953  HB1 LYS    75      45.030  19.080  47.950  1.00  0.00           H
ATOM    954  HB2 LYS    75      44.020  20.520  48.080  1.00  0.00           H
ATOM    955  CG  LYS    75      45.600  20.740  46.660  1.00  0.00           C
ATOM    956  HG1 LYS    75      45.150  21.540  46.080  1.00  0.00           H
ATOM    957  HG2 LYS    75      46.210  20.230  45.920  1.00  0.00           H
ATOM    958  CD  LYS    75      46.510  21.300  47.710  1.00  0.00           C
ATOM    959  HD1 LYS    75      46.790  20.600  48.490  1.00  0.00           H
ATOM    960  HD2 LYS    75      46.070  22.010  48.420  1.00  0.00           H
ATOM    961  CE  LYS    75      47.750  21.920  47.090  1.00  0.00           C
ATOM    962  HE1 LYS    75      47.340  22.630  46.360  1.00  0.00           H
ATOM    963  HE2 LYS    75      48.370  21.160  46.620  1.00  0.00           H
ATOM    964  NZ  LYS    75      48.520  22.560  48.160  1.00  0.00           N
ATOM    965  HZ1 LYS    75      48.870  21.900  48.840  1.00  0.00           H
ATOM    966  HZ2 LYS    75      49.350  22.970  47.740  1.00  0.00           H
ATOM    967  HZ3 LYS    75      48.010  23.310  48.610  1.00  0.00           H
ATOM    968  C   LYS    75      44.210  18.380  45.370  1.00  0.00           C
ATOM    969  O   LYS    75      44.510  18.830  44.230  1.00  0.00           O
ATOM    970  N   GLY    76      44.520  17.140  45.600  1.00  0.00           N
ATOM    971  H   GLY    76      44.340  16.750  46.510  1.00  0.00           H
ATOM    972  CA  GLY    76      45.020  16.190  44.620  1.00  0.00           C
ATOM    973  HA1 GLY    76      45.550  15.460  45.220  1.00  0.00           H
ATOM    974  HA2 GLY    76      45.730  16.710  43.980  1.00  0.00           H
ATOM    975  C   GLY    76      44.040  15.500  43.630  1.00  0.00           C
ATOM    976  O   GLY    76      44.490  14.700  42.850  1.00  0.00           O
ATOM    977  N   ARG    77      42.680  15.730  43.710  1.00  0.00           N
ATOM    978  H   ARG    77      42.350  16.260  44.500  1.00  0.00           H
ATOM    979  CA  ARG    77      41.680  15.210  42.760  1.00  0.00           C
ATOM    980  HA  ARG    77      42.280  14.920  41.900  1.00  0.00           H
ATOM    981  CB  ARG    77      40.870  13.980  43.240  1.00  0.00           C
ATOM    982  HB1 ARG    77      40.200  13.650  42.450  1.00  0.00           H
ATOM    983  HB2 ARG    77      40.160  14.330  43.990  1.00  0.00           H
ATOM    984  CG  ARG    77      41.880  12.920  43.820  1.00  0.00           C
ATOM    985  HG1 ARG    77      42.450  13.420  44.600  1.00  0.00           H
ATOM    986  HG2 ARG    77      42.550  12.720  42.980  1.00  0.00           H
ATOM    987  CD  ARG    77      41.280  11.590  44.250  1.00  0.00           C
ATOM    988  HD1 ARG    77      42.080  10.930  44.600  1.00  0.00           H
ATOM    989  HD2 ARG    77      40.990  11.130  43.300  1.00  0.00           H
ATOM    990  NE  ARG    77      40.220  11.670  45.260  1.00  0.00           N
ATOM    991  HE  ARG    77      40.530  11.860  46.200  1.00  0.00           H
ATOM    992  CZ  ARG    77      38.910  11.520  45.140  1.00  0.00           C
ATOM    993  NH1 ARG    77      38.310  11.290  44.020  1.00  0.00           N
ATOM    994 1HH1 ARG    77      38.740  11.380  43.110  1.00  0.00           H
ATOM    995 2HH1 ARG    77      37.320  11.100  43.990  1.00  0.00           H
ATOM    996  NH2 ARG    77      38.140  11.450  46.230  1.00  0.00           N
ATOM    997 1HH2 ARG    77      38.490  11.670  47.150  1.00  0.00           H
ATOM    998 2HH2 ARG    77      37.170  11.290  46.010  1.00  0.00           H
ATOM    999  C   ARG    77      40.710  16.280  42.180  1.00  0.00           C
ATOM   1000  O   ARG    77      40.050  16.030  41.190  1.00  0.00           O
ATOM   1001  N   PHE    78      40.520  17.390  42.890  1.00  0.00           N
ATOM   1002  H   PHE    78      40.920  17.450  43.820  1.00  0.00           H
ATOM   1003  CA  PHE    78      39.570  18.480  42.600  1.00  0.00           C
ATOM   1004  HA  PHE    78      38.960  18.060  41.800  1.00  0.00           H
ATOM   1005  CB  PHE    78      38.590  18.720  43.810  1.00  0.00           C
ATOM   1006  HB1 PHE    78      37.850  19.490  43.600  1.00  0.00           H
ATOM   1007  HB2 PHE    78      39.070  19.220  44.660  1.00  0.00           H
ATOM   1008  CG  PHE    78      37.760  17.460  44.130  1.00  0.00           C
ATOM   1009  CD1 PHE    78      38.250  16.520  44.990  1.00  0.00           C
ATOM   1010  HD1 PHE    78      39.210  16.720  45.440  1.00  0.00           H
ATOM   1011  CE1 PHE    78      37.540  15.340  45.300  1.00  0.00           C
ATOM   1012  HE1 PHE    78      37.840  14.570  46.000  1.00  0.00           H
ATOM   1013  CZ  PHE    78      36.250  15.200  44.720  1.00  0.00           C
ATOM   1014  HZ  PHE    78      35.560  14.390  44.920  1.00  0.00           H
ATOM   1015  CE2 PHE    78      35.710  16.180  43.850  1.00  0.00           C
ATOM   1016  HE2 PHE    78      34.740  16.060  43.390  1.00  0.00           H
ATOM   1017  CD2 PHE    78      36.510  17.280  43.570  1.00  0.00           C
ATOM   1018  HD2 PHE    78      36.150  18.140  43.020  1.00  0.00           H
ATOM   1019  C   PHE    78      40.150  19.770  42.170  1.00  0.00           C
ATOM   1020  O   PHE    78      41.080  20.300  42.820  1.00  0.00           O
ATOM   1021  N   ALA    79      39.780  20.300  41.030  1.00  0.00           N
ATOM   1022  H   ALA    79      39.000  19.820  40.610  1.00  0.00           H
ATOM   1023  CA  ALA    79      40.490  21.350  40.280  1.00  0.00           C
ATOM   1024  HA  ALA    79      41.190  21.920  40.880  1.00  0.00           H
ATOM   1025  CB  ALA    79      41.330  20.810  39.120  1.00  0.00           C
ATOM   1026  HB1 ALA    79      40.780  20.240  38.370  1.00  0.00           H
ATOM   1027  HB2 ALA    79      41.900  21.580  38.610  1.00  0.00           H
ATOM   1028  HB3 ALA    79      41.980  20.060  39.570  1.00  0.00           H
ATOM   1029  C   ALA    79      39.500  22.380  39.690  1.00  0.00           C
ATOM   1030  O   ALA    79      38.380  22.000  39.340  1.00  0.00           O
ATOM   1031  N   ILE    80      39.730  23.680  39.860  1.00  0.00           N
ATOM   1032  H   ILE    80      40.660  23.890  40.190  1.00  0.00           H
ATOM   1033  CA  ILE    80      38.820  24.750  39.490  1.00  0.00           C
ATOM   1034  HA  ILE    80      37.950  24.250  39.050  1.00  0.00           H
ATOM   1035  CB  ILE    80      38.280  25.430  40.780  1.00  0.00           C
ATOM   1036  HB  ILE    80      37.940  24.600  41.400  1.00  0.00           H
ATOM   1037  CG2 ILE    80      39.460  26.190  41.480  1.00  0.00           C
ATOM   1038 1HG2 ILE    80      39.840  27.060  40.930  1.00  0.00           H
ATOM   1039 2HG2 ILE    80      39.090  26.590  42.430  1.00  0.00           H
ATOM   1040 3HG2 ILE    80      40.300  25.510  41.620  1.00  0.00           H
ATOM   1041  CG1 ILE    80      37.120  26.370  40.510  1.00  0.00           C
ATOM   1042 1HG1 ILE    80      36.350  25.800  40.010  1.00  0.00           H
ATOM   1043 2HG1 ILE    80      37.450  27.280  39.990  1.00  0.00           H
ATOM   1044  CD  ILE    80      36.450  26.840  41.720  1.00  0.00           C
ATOM   1045  HD1 ILE    80      35.610  27.460  41.400  1.00  0.00           H
ATOM   1046  HD2 ILE    80      36.110  25.940  42.230  1.00  0.00           H
ATOM   1047  HD3 ILE    80      37.090  27.520  42.270  1.00  0.00           H
ATOM   1048  C   ILE    80      39.380  25.810  38.460  1.00  0.00           C
ATOM   1049  O   ILE    80      40.460  26.410  38.600  1.00  0.00           O
ATOM   1050  N   SER    81      38.520  26.000  37.470  1.00  0.00           N
ATOM   1051  H   SER    81      37.600  25.600  37.600  1.00  0.00           H
ATOM   1052  CA  SER    81      38.710  26.780  36.280  1.00  0.00           C
ATOM   1053  HA  SER    81      39.620  27.370  36.350  1.00  0.00           H
ATOM   1054  CB  SER    81      39.000  25.790  35.120  1.00  0.00           C
ATOM   1055  HB1 SER    81      38.950  26.300  34.160  1.00  0.00           H
ATOM   1056  HB2 SER    81      38.230  25.020  35.150  1.00  0.00           H
ATOM   1057  OG  SER    81      40.230  25.140  35.270  1.00  0.00           O
ATOM   1058  HG  SER    81      40.650  25.140  34.410  1.00  0.00           H
ATOM   1059  C   SER    81      37.570  27.810  35.900  1.00  0.00           C
ATOM   1060  O   SER    81      36.470  27.510  36.340  1.00  0.00           O
ATOM   1061  N   ARG    82      37.960  28.950  35.300  1.00  0.00           N
ATOM   1062  H   ARG    82      38.950  29.110  35.200  1.00  0.00           H
ATOM   1063  CA  ARG    82      36.900  29.950  34.960  1.00  0.00           C
ATOM   1064  HA  ARG    82      35.950  29.440  34.810  1.00  0.00           H
ATOM   1065  CB  ARG    82      36.720  30.780  36.260  1.00  0.00           C
ATOM   1066  HB1 ARG    82      37.170  30.290  37.120  1.00  0.00           H
ATOM   1067  HB2 ARG    82      35.650  31.000  36.330  1.00  0.00           H
ATOM   1068  CG  ARG    82      37.390  32.130  36.190  1.00  0.00           C
ATOM   1069  HG1 ARG    82      36.940  32.710  35.390  1.00  0.00           H
ATOM   1070  HG2 ARG    82      38.480  32.120  36.100  1.00  0.00           H
ATOM   1071  CD  ARG    82      37.300  32.900  37.470  1.00  0.00           C
ATOM   1072  HD1 ARG    82      37.960  32.490  38.230  1.00  0.00           H
ATOM   1073  HD2 ARG    82      36.300  32.800  37.910  1.00  0.00           H
ATOM   1074  NE  ARG    82      37.530  34.360  37.120  1.00  0.00           N
ATOM   1075  HE  ARG    82      38.420  34.560  36.690  1.00  0.00           H
ATOM   1076  CZ  ARG    82      36.660  35.390  37.230  1.00  0.00           C
ATOM   1077  NH1 ARG    82      35.600  35.360  37.980  1.00  0.00           N
ATOM   1078 1HH1 ARG    82      35.630  34.600  38.640  1.00  0.00           H
ATOM   1079 2HH1 ARG    82      34.990  36.160  38.120  1.00  0.00           H
ATOM   1080  NH2 ARG    82      36.730  36.460  36.550  1.00  0.00           N
ATOM   1081 1HH2 ARG    82      37.600  36.660  36.080  1.00  0.00           H
ATOM   1082 2HH2 ARG    82      35.910  37.060  36.600  1.00  0.00           H
ATOM   1083  C   ARG    82      37.110  30.640  33.600  1.00  0.00           C
ATOM   1084  O   ARG    82      38.270  30.760  33.120  1.00  0.00           O
ATOM   1085  N   ASP    83      36.020  31.040  32.880  1.00  0.00           N
ATOM   1086  H   ASP    83      35.100  30.910  33.280  1.00  0.00           H
ATOM   1087  CA  ASP    83      36.070  31.850  31.610  1.00  0.00           C
ATOM   1088  HA  ASP    83      37.100  32.190  31.510  1.00  0.00           H
ATOM   1089  CB  ASP    83      35.710  30.860  30.490  1.00  0.00           C
ATOM   1090  HB1 ASP    83      34.700  30.490  30.650  1.00  0.00           H
ATOM   1091  HB2 ASP    83      36.450  30.060  30.490  1.00  0.00           H
ATOM   1092  CG  ASP    83      35.710  31.420  29.080  1.00  0.00           C
ATOM   1093  OD1 ASP    83      35.540  30.650  28.100  1.00  0.00           O
ATOM   1094  OD2 ASP    83      35.930  32.610  28.930  1.00  0.00           O
ATOM   1095  C   ASP    83      35.230  33.110  31.650  1.00  0.00           C
ATOM   1096  O   ASP    83      34.010  33.110  31.740  1.00  0.00           O
ATOM   1097  N   ASN    84      35.840  34.330  31.520  1.00  0.00           N
ATOM   1098  H   ASN    84      36.850  34.340  31.450  1.00  0.00           H
ATOM   1099  CA  ASN    84      35.090  35.560  31.370  1.00  0.00           C
ATOM   1100  HA  ASN    84      34.340  35.600  32.160  1.00  0.00           H
ATOM   1101  CB  ASN    84      36.080  36.730  31.810  1.00  0.00           C
ATOM   1102  HB1 ASN    84      37.000  36.670  31.230  1.00  0.00           H
ATOM   1103  HB2 ASN    84      36.370  36.460  32.820  1.00  0.00           H
ATOM   1104  CG  ASN    84      35.490  38.160  31.750  1.00  0.00           C
ATOM   1105  OD1 ASN    84      34.520  38.450  32.420  1.00  0.00           O
ATOM   1106  ND2 ASN    84      35.970  38.850  30.790  1.00  0.00           N
ATOM   1107 1HD2 ASN    84      36.870  38.530  30.460  1.00  0.00           H
ATOM   1108 2HD2 ASN    84      35.550  39.750  30.640  1.00  0.00           H
ATOM   1109  C   ASN    84      34.470  35.820  29.960  1.00  0.00           C
ATOM   1110  O   ASN    84      33.390  36.390  29.970  1.00  0.00           O
ATOM   1111  N   ALA    85      35.120  35.320  28.870  1.00  0.00           N
ATOM   1112  H   ALA    85      35.980  34.810  29.010  1.00  0.00           H
ATOM   1113  CA  ALA    85      34.590  35.420  27.520  1.00  0.00           C
ATOM   1114  HA  ALA    85      34.630  36.460  27.190  1.00  0.00           H
ATOM   1115  CB  ALA    85      35.500  34.780  26.550  1.00  0.00           C
ATOM   1116  HB1 ALA    85      35.120  34.980  25.550  1.00  0.00           H
ATOM   1117  HB2 ALA    85      36.470  35.260  26.660  1.00  0.00           H
ATOM   1118  HB3 ALA    85      35.580  33.730  26.840  1.00  0.00           H
ATOM   1119  C   ALA    85      33.190  34.870  27.320  1.00  0.00           C
ATOM   1120  O   ALA    85      32.400  35.440  26.490  1.00  0.00           O
ATOM   1121  N   LYS    86      32.770  33.950  28.200  1.00  0.00           N
ATOM   1122  H   LYS    86      33.420  33.560  28.870  1.00  0.00           H
ATOM   1123  CA  LYS    86      31.440  33.310  28.330  1.00  0.00           C
ATOM   1124  HA  LYS    86      30.760  34.020  27.840  1.00  0.00           H
ATOM   1125  CB  LYS    86      31.350  31.990  27.600  1.00  0.00           C
ATOM   1126  HB1 LYS    86      32.000  32.040  26.720  1.00  0.00           H
ATOM   1127  HB2 LYS    86      30.340  31.720  27.320  1.00  0.00           H
ATOM   1128  CG  LYS    86      31.840  30.910  28.480  1.00  0.00           C
ATOM   1129  HG1 LYS    86      31.230  30.630  29.340  1.00  0.00           H
ATOM   1130  HG2 LYS    86      32.750  31.210  29.020  1.00  0.00           H
ATOM   1131  CD  LYS    86      32.210  29.560  27.710  1.00  0.00           C
ATOM   1132  HD1 LYS    86      32.690  28.860  28.390  1.00  0.00           H
ATOM   1133  HD2 LYS    86      32.920  29.780  26.920  1.00  0.00           H
ATOM   1134  CE  LYS    86      30.920  28.880  27.160  1.00  0.00           C
ATOM   1135  HE1 LYS    86      30.350  29.660  26.640  1.00  0.00           H
ATOM   1136  HE2 LYS    86      30.320  28.500  27.980  1.00  0.00           H
ATOM   1137  NZ  LYS    86      31.230  27.810  26.190  1.00  0.00           N
ATOM   1138  HZ1 LYS    86      30.400  27.300  25.900  1.00  0.00           H
ATOM   1139  HZ2 LYS    86      31.720  28.090  25.350  1.00  0.00           H
ATOM   1140  HZ3 LYS    86      31.770  27.130  26.700  1.00  0.00           H
ATOM   1141  C   LYS    86      30.870  33.320  29.790  1.00  0.00           C
ATOM   1142  O   LYS    86      29.830  32.750  30.010  1.00  0.00           O
ATOM   1143  N   ASN    87      31.540  34.030  30.740  1.00  0.00           N
ATOM   1144  H   ASN    87      32.220  34.670  30.370  1.00  0.00           H
ATOM   1145  CA  ASN    87      31.130  34.200  32.150  1.00  0.00           C
ATOM   1146  HA  ASN    87      32.030  34.600  32.610  1.00  0.00           H
ATOM   1147  CB  ASN    87      29.910  35.190  32.210  1.00  0.00           C
ATOM   1148  HB1 ASN    87      29.710  35.380  33.260  1.00  0.00           H
ATOM   1149  HB2 ASN    87      29.030  34.650  31.860  1.00  0.00           H
ATOM   1150  CG  ASN    87      30.180  36.520  31.640  1.00  0.00           C
ATOM   1151  OD1 ASN    87      30.760  37.390  32.240  1.00  0.00           O
ATOM   1152  ND2 ASN    87      29.880  36.630  30.420  1.00  0.00           N
ATOM   1153 1HD2 ASN    87      29.300  35.970  29.930  1.00  0.00           H
ATOM   1154 2HD2 ASN    87      30.290  37.450  29.990  1.00  0.00           H
ATOM   1155  C   ASN    87      30.740  32.880  32.900  1.00  0.00           C
ATOM   1156  O   ASN    87      29.830  32.810  33.710  1.00  0.00           O
ATOM   1157  N   THR    88      31.580  31.840  32.750  1.00  0.00           N
ATOM   1158  H   THR    88      32.410  31.910  32.180  1.00  0.00           H
ATOM   1159  CA  THR    88      31.210  30.490  33.330  1.00  0.00           C
ATOM   1160  HA  THR    88      30.310  30.650  33.920  1.00  0.00           H
ATOM   1161  CB  THR    88      30.930  29.550  32.170  1.00  0.00           C
ATOM   1162  HB  THR    88      31.820  29.550  31.540  1.00  0.00           H
ATOM   1163  CG2 THR    88      30.520  28.130  32.610  1.00  0.00           C
ATOM   1164 1HG2 THR    88      29.590  28.230  33.170  1.00  0.00           H
ATOM   1165 2HG2 THR    88      30.250  27.520  31.740  1.00  0.00           H
ATOM   1166 3HG2 THR    88      31.350  27.620  33.080  1.00  0.00           H
ATOM   1167  OG1 THR    88      29.870  29.990  31.320  1.00  0.00           O
ATOM   1168  HG1 THR    88      29.580  30.840  31.650  1.00  0.00           H
ATOM   1169  C   THR    88      32.280  30.010  34.230  1.00  0.00           C
ATOM   1170  O   THR    88      33.440  30.420  34.150  1.00  0.00           O
ATOM   1171  N   MET    89      31.960  29.100  35.200  1.00  0.00           N
ATOM   1172  H   MET    89      30.980  28.940  35.410  1.00  0.00           H
ATOM   1173  CA  MET    89      32.950  28.470  36.060  1.00  0.00           C
ATOM   1174  HA  MET    89      34.000  28.680  35.840  1.00  0.00           H
ATOM   1175  CB  MET    89      32.680  29.170  37.440  1.00  0.00           C
ATOM   1176  HB1 MET    89      31.710  28.860  37.830  1.00  0.00           H
ATOM   1177  HB2 MET    89      32.740  30.250  37.290  1.00  0.00           H
ATOM   1178  CG  MET    89      33.730  28.780  38.500  1.00  0.00           C
ATOM   1179  HG1 MET    89      33.820  29.660  39.130  1.00  0.00           H
ATOM   1180  HG2 MET    89      34.690  28.650  38.000  1.00  0.00           H
ATOM   1181  SD  MET    89      33.270  27.430  39.620  1.00  0.00           S
ATOM   1182  CE  MET    89      32.300  28.280  40.920  1.00  0.00           C
ATOM   1183  HE1 MET    89      31.990  27.550  41.670  1.00  0.00           H
ATOM   1184  HE2 MET    89      33.020  28.960  41.370  1.00  0.00           H
ATOM   1185  HE3 MET    89      31.400  28.770  40.550  1.00  0.00           H
ATOM   1186  C   MET    89      32.700  26.990  36.190  1.00  0.00           C
ATOM   1187  O   MET    89      31.580  26.520  36.010  1.00  0.00           O
ATOM   1188  N   TYR    90      33.720  26.180  36.430  1.00  0.00           N
ATOM   1189  H   TYR    90      34.570  26.660  36.690  1.00  0.00           H
ATOM   1190  CA  TYR    90      33.770  24.760  36.320  1.00  0.00           C
ATOM   1191  HA  TYR    90      32.750  24.370  36.200  1.00  0.00           H
ATOM   1192  CB  TYR    90      34.550  24.380  35.030  1.00  0.00           C
ATOM   1193  HB1 TYR    90      34.570  23.290  35.020  1.00  0.00           H
ATOM   1194  HB2 TYR    90      35.550  24.810  35.120  1.00  0.00           H
ATOM   1195  CG  TYR    90      34.010  24.970  33.710  1.00  0.00           C
ATOM   1196  CD1 TYR    90      34.530  26.140  33.200  1.00  0.00           C
ATOM   1197  HD1 TYR    90      35.430  26.530  33.650  1.00  0.00           H
ATOM   1198  CE1 TYR    90      34.000  26.710  32.020  1.00  0.00           C
ATOM   1199  HE1 TYR    90      34.350  27.620  31.570  1.00  0.00           H
ATOM   1200  CZ  TYR    90      32.910  26.150  31.390  1.00  0.00           C
ATOM   1201  OH  TYR    90      32.320  26.640  30.290  1.00  0.00           O
ATOM   1202  HH  TYR    90      31.620  26.100  29.920  1.00  0.00           H
ATOM   1203  CE2 TYR    90      32.330  24.970  31.880  1.00  0.00           C
ATOM   1204  HE2 TYR    90      31.580  24.460  31.290  1.00  0.00           H
ATOM   1205  CD2 TYR    90      32.850  24.410  33.090  1.00  0.00           C
ATOM   1206  HD2 TYR    90      32.390  23.550  33.560  1.00  0.00           H
ATOM   1207  C   TYR    90      34.480  24.130  37.520  1.00  0.00           C
ATOM   1208  O   TYR    90      35.300  24.770  38.180  1.00  0.00           O
ATOM   1209  N   LEU    91      34.130  22.910  37.900  1.00  0.00           N
ATOM   1210  H   LEU    91      33.280  22.520  37.530  1.00  0.00           H
ATOM   1211  CA  LEU    91      34.840  22.160  38.940  1.00  0.00           C
ATOM   1212  HA  LEU    91      35.780  22.680  39.130  1.00  0.00           H
ATOM   1213  CB  LEU    91      34.020  22.230  40.270  1.00  0.00           C
ATOM   1214  HB1 LEU    91      32.950  22.170  40.130  1.00  0.00           H
ATOM   1215  HB2 LEU    91      34.220  23.220  40.670  1.00  0.00           H
ATOM   1216  CG  LEU    91      34.450  21.170  41.290  1.00  0.00           C
ATOM   1217  HG  LEU    91      34.460  20.190  40.820  1.00  0.00           H
ATOM   1218  CD1 LEU    91      35.860  21.510  41.830  1.00  0.00           C
ATOM   1219 1HD1 LEU    91      35.800  22.480  42.310  1.00  0.00           H
ATOM   1220 2HD1 LEU    91      36.060  20.770  42.610  1.00  0.00           H
ATOM   1221 3HD1 LEU    91      36.570  21.480  41.000  1.00  0.00           H
ATOM   1222  CD2 LEU    91      33.580  21.030  42.530  1.00  0.00           C
ATOM   1223 1HD2 LEU    91      33.810  20.140  43.110  1.00  0.00           H
ATOM   1224 2HD2 LEU    91      33.840  21.830  43.220  1.00  0.00           H
ATOM   1225 3HD2 LEU    91      32.530  21.000  42.260  1.00  0.00           H
ATOM   1226  C   LEU    91      35.280  20.740  38.340  1.00  0.00           C
ATOM   1227  O   LEU    91      34.360  19.890  38.110  1.00  0.00           O
ATOM   1228  N   GLN    92      36.540  20.550  38.050  1.00  0.00           N
ATOM   1229  H   GLN    92      37.240  21.210  38.360  1.00  0.00           H
ATOM   1230  CA  GLN    92      36.990  19.240  37.530  1.00  0.00           C
ATOM   1231  HA  GLN    92      36.180  18.830  36.930  1.00  0.00           H
ATOM   1232  CB  GLN    92      38.220  19.350  36.720  1.00  0.00           C
ATOM   1233  HB1 GLN    92      38.570  18.360  36.460  1.00  0.00           H
ATOM   1234  HB2 GLN    92      38.930  19.970  37.280  1.00  0.00           H
ATOM   1235  CG  GLN    92      38.270  20.120  35.410  1.00  0.00           C
ATOM   1236  HG1 GLN    92      37.480  19.690  34.790  1.00  0.00           H
ATOM   1237  HG2 GLN    92      39.290  19.970  35.070  1.00  0.00           H
ATOM   1238  CD  GLN    92      38.140  21.650  35.690  1.00  0.00           C
ATOM   1239  OE1 GLN    92      37.130  22.280  35.460  1.00  0.00           O
ATOM   1240  NE2 GLN    92      39.230  22.200  36.100  1.00  0.00           N
ATOM   1241 1HE2 GLN    92      40.020  21.610  36.300  1.00  0.00           H
ATOM   1242 2HE2 GLN    92      39.260  23.210  36.070  1.00  0.00           H
ATOM   1243  C   GLN    92      37.270  18.290  38.720  1.00  0.00           C
ATOM   1244  O   GLN    92      37.860  18.730  39.660  1.00  0.00           O
ATOM   1245  N   MET    93      36.800  17.020  38.640  1.00  0.00           N
ATOM   1246  H   MET    93      36.210  16.850  37.840  1.00  0.00           H
ATOM   1247  CA  MET    93      36.870  16.040  39.690  1.00  0.00           C
ATOM   1248  HA  MET    93      37.520  16.420  40.470  1.00  0.00           H
ATOM   1249  CB  MET    93      35.500  15.990  40.440  1.00  0.00           C
ATOM   1250  HB1 MET    93      35.420  16.960  40.930  1.00  0.00           H
ATOM   1251  HB2 MET    93      35.570  15.210  41.190  1.00  0.00           H
ATOM   1252  CG  MET    93      34.180  15.690  39.730  1.00  0.00           C
ATOM   1253  HG1 MET    93      34.280  14.650  39.420  1.00  0.00           H
ATOM   1254  HG2 MET    93      34.080  16.340  38.870  1.00  0.00           H
ATOM   1255  SD  MET    93      32.740  15.720  40.880  1.00  0.00           S
ATOM   1256  CE  MET    93      32.810  17.460  41.320  1.00  0.00           C
ATOM   1257  HE1 MET    93      31.920  17.730  41.880  1.00  0.00           H
ATOM   1258  HE2 MET    93      33.690  17.680  41.940  1.00  0.00           H
ATOM   1259  HE3 MET    93      32.730  18.070  40.420  1.00  0.00           H
ATOM   1260  C   MET    93      37.270  14.620  39.290  1.00  0.00           C
ATOM   1261  O   MET    93      36.580  14.040  38.460  1.00  0.00           O
ATOM   1262  N   ASN    94      38.260  14.120  40.000  1.00  0.00           N
ATOM   1263  H   ASN    94      38.690  14.660  40.740  1.00  0.00           H
ATOM   1264  CA  ASN    94      39.020  13.030  39.300  1.00  0.00           C
ATOM   1265  HA  ASN    94      38.510  12.860  38.350  1.00  0.00           H
ATOM   1266  CB  ASN    94      40.470  13.590  38.840  1.00  0.00           C
ATOM   1267  HB1 ASN    94      41.010  12.710  38.500  1.00  0.00           H
ATOM   1268  HB2 ASN    94      40.950  13.860  39.780  1.00  0.00           H
ATOM   1269  CG  ASN    94      40.430  14.740  37.880  1.00  0.00           C
ATOM   1270  OD1 ASN    94      40.350  14.500  36.700  1.00  0.00           O
ATOM   1271  ND2 ASN    94      40.250  16.040  38.230  1.00  0.00           N
ATOM   1272 1HD2 ASN    94      40.510  16.210  39.190  1.00  0.00           H
ATOM   1273 2HD2 ASN    94      40.320  16.670  37.450  1.00  0.00           H
ATOM   1274  C   ASN    94      39.030  11.690  40.140  1.00  0.00           C
ATOM   1275  O   ASN    94      39.030  11.680  41.370  1.00  0.00           O
ATOM   1276  N   SER    95      39.070  10.580  39.390  1.00  0.00           N
ATOM   1277  H   SER    95      39.070  10.640  38.380  1.00  0.00           H
ATOM   1278  CA  SER    95      39.480   9.240  39.850  1.00  0.00           C
ATOM   1279  HA  SER    95      39.380   8.570  39.000  1.00  0.00           H
ATOM   1280  CB  SER    95      40.960   9.360  40.180  1.00  0.00           C
ATOM   1281  HB1 SER    95      41.280   8.350  40.450  1.00  0.00           H
ATOM   1282  HB2 SER    95      41.310   9.990  41.000  1.00  0.00           H
ATOM   1283  OG  SER    95      41.810   9.800  39.180  1.00  0.00           O
ATOM   1284  HG  SER    95      42.390  10.390  39.670  1.00  0.00           H
ATOM   1285  C   SER    95      38.670   8.630  40.970  1.00  0.00           C
ATOM   1286  O   SER    95      39.220   8.460  42.100  1.00  0.00           O
ATOM   1287  N   LEU    96      37.280   8.800  40.860  1.00  0.00           N
ATOM   1288  H   LEU    96      36.950   9.040  39.940  1.00  0.00           H
ATOM   1289  CA  LEU    96      36.410   9.090  41.970  1.00  0.00           C
ATOM   1290  HA  LEU    96      36.760   9.960  42.510  1.00  0.00           H
ATOM   1291  CB  LEU    96      35.080   9.510  41.450  1.00  0.00           C
ATOM   1292  HB1 LEU    96      34.370   9.580  42.280  1.00  0.00           H
ATOM   1293  HB2 LEU    96      34.800   8.810  40.660  1.00  0.00           H
ATOM   1294  CG  LEU    96      35.070  10.950  40.870  1.00  0.00           C
ATOM   1295  HG  LEU    96      35.820  11.080  40.100  1.00  0.00           H
ATOM   1296  CD1 LEU    96      33.680  11.160  40.220  1.00  0.00           C
ATOM   1297 1HD1 LEU    96      33.670  12.120  39.710  1.00  0.00           H
ATOM   1298 2HD1 LEU    96      33.550  10.420  39.430  1.00  0.00           H
ATOM   1299 3HD1 LEU    96      32.910  11.150  40.980  1.00  0.00           H
ATOM   1300  CD2 LEU    96      35.340  12.200  41.880  1.00  0.00           C
ATOM   1301 1HD2 LEU    96      36.280  12.050  42.400  1.00  0.00           H
ATOM   1302 2HD2 LEU    96      35.330  13.160  41.360  1.00  0.00           H
ATOM   1303 3HD2 LEU    96      34.510  12.250  42.590  1.00  0.00           H
ATOM   1304  C   LEU    96      36.310   7.910  43.010  1.00  0.00           C
ATOM   1305  O   LEU    96      36.380   6.730  42.660  1.00  0.00           O
ATOM   1306  N   LYS    97      36.080   8.270  44.240  1.00  0.00           N
ATOM   1307  H   LYS    97      35.920   9.260  44.380  1.00  0.00           H
ATOM   1308  CA  LYS    97      35.780   7.340  45.290  1.00  0.00           C
ATOM   1309  HA  LYS    97      35.990   6.320  44.990  1.00  0.00           H
ATOM   1310  CB  LYS    97      36.820   7.510  46.430  1.00  0.00           C
ATOM   1311  HB1 LYS    97      36.550   6.690  47.090  1.00  0.00           H
ATOM   1312  HB2 LYS    97      36.600   8.470  46.910  1.00  0.00           H
ATOM   1313  CG  LYS    97      38.330   7.500  46.070  1.00  0.00           C
ATOM   1314  HG1 LYS    97      38.470   8.380  45.440  1.00  0.00           H
ATOM   1315  HG2 LYS    97      38.530   6.520  45.630  1.00  0.00           H
ATOM   1316  CD  LYS    97      39.270   7.660  47.250  1.00  0.00           C
ATOM   1317  HD1 LYS    97      39.340   6.750  47.830  1.00  0.00           H
ATOM   1318  HD2 LYS    97      38.890   8.420  47.940  1.00  0.00           H
ATOM   1319  CE  LYS    97      40.660   8.020  46.820  1.00  0.00           C
ATOM   1320  HE1 LYS    97      41.220   8.400  47.670  1.00  0.00           H
ATOM   1321  HE2 LYS    97      40.590   8.870  46.130  1.00  0.00           H
ATOM   1322  NZ  LYS    97      41.340   6.830  46.270  1.00  0.00           N
ATOM   1323  HZ1 LYS    97      41.230   6.670  45.280  1.00  0.00           H
ATOM   1324  HZ2 LYS    97      42.340   6.950  46.290  1.00  0.00           H
ATOM   1325  HZ3 LYS    97      41.030   6.000  46.760  1.00  0.00           H
ATOM   1326  C   LYS    97      34.290   7.460  45.690  1.00  0.00           C
ATOM   1327  O   LYS    97      33.750   8.580  45.580  1.00  0.00           O
ATOM   1328  N   PRO    98      33.640   6.330  46.130  1.00  0.00           N
ATOM   1329  CD  PRO    98      34.200   4.990  46.180  1.00  0.00           C
ATOM   1330  HD1 PRO    98      34.830   4.880  47.060  1.00  0.00           H
ATOM   1331  HD2 PRO    98      34.780   4.650  45.330  1.00  0.00           H
ATOM   1332  CG  PRO    98      33.060   4.030  46.360  1.00  0.00           C
ATOM   1333  HG1 PRO    98      33.320   3.100  46.860  1.00  0.00           H
ATOM   1334  HG2 PRO    98      32.720   3.800  45.350  1.00  0.00           H
ATOM   1335  CB  PRO    98      32.040   4.870  47.170  1.00  0.00           C
ATOM   1336  HB1 PRO    98      32.180   4.860  48.250  1.00  0.00           H
ATOM   1337  HB2 PRO    98      31.010   4.610  46.950  1.00  0.00           H
ATOM   1338  CA  PRO    98      32.270   6.300  46.660  1.00  0.00           C
ATOM   1339  HA  PRO    98      31.580   6.550  45.860  1.00  0.00           H
ATOM   1340  C   PRO    98      31.900   7.430  47.680  1.00  0.00           C
ATOM   1341  O   PRO    98      30.710   7.600  47.900  1.00  0.00           O
ATOM   1342  N   GLU    99      32.930   8.060  48.280  1.00  0.00           N
ATOM   1343  H   GLU    99      33.800   7.630  48.010  1.00  0.00           H
ATOM   1344  CA  GLU    99      32.770   9.210  49.190  1.00  0.00           C
ATOM   1345  HA  GLU    99      31.860   9.080  49.790  1.00  0.00           H
ATOM   1346  CB  GLU    99      33.840   9.270  50.270  1.00  0.00           C
ATOM   1347  HB1 GLU    99      33.810   8.400  50.940  1.00  0.00           H
ATOM   1348  HB2 GLU    99      33.650  10.080  50.970  1.00  0.00           H
ATOM   1349  CG  GLU    99      35.310   9.460  49.740  1.00  0.00           C
ATOM   1350  HG1 GLU    99      35.240  10.190  48.930  1.00  0.00           H
ATOM   1351  HG2 GLU    99      35.770   8.580  49.310  1.00  0.00           H
ATOM   1352  CD  GLU    99      36.210  10.130  50.870  1.00  0.00           C
ATOM   1353  OE1 GLU    99      36.520   9.420  51.850  1.00  0.00           O
ATOM   1354  OE2 GLU    99      36.420  11.360  50.920  1.00  0.00           O
ATOM   1355  C   GLU    99      32.550  10.590  48.450  1.00  0.00           C
ATOM   1356  O   GLU    99      32.140  11.590  49.090  1.00  0.00           O
ATOM   1357  N   ASP   100      32.740  10.640  47.070  1.00  0.00           N
ATOM   1358  H   ASP   100      33.100   9.770  46.700  1.00  0.00           H
ATOM   1359  CA  ASP   100      32.350  11.730  46.200  1.00  0.00           C
ATOM   1360  HA  ASP   100      32.540  12.610  46.820  1.00  0.00           H
ATOM   1361  CB  ASP   100      33.450  11.910  45.080  1.00  0.00           C
ATOM   1362  HB1 ASP   100      33.340  12.940  44.730  1.00  0.00           H
ATOM   1363  HB2 ASP   100      33.330  11.230  44.230  1.00  0.00           H
ATOM   1364  CG  ASP   100      34.900  11.690  45.490  1.00  0.00           C
ATOM   1365  OD1 ASP   100      35.250  12.230  46.590  1.00  0.00           O
ATOM   1366  OD2 ASP   100      35.690  11.110  44.800  1.00  0.00           O
ATOM   1367  C   ASP   100      30.880  11.790  45.780  1.00  0.00           C
ATOM   1368  O   ASP   100      30.460  12.790  45.130  1.00  0.00           O
ATOM   1369  N   THR   101      30.120  10.760  46.150  1.00  0.00           N
ATOM   1370  H   THR   101      30.550   9.980  46.620  1.00  0.00           H
ATOM   1371  CA  THR   101      28.630  10.800  46.070  1.00  0.00           C
ATOM   1372  HA  THR   101      28.250  10.990  45.060  1.00  0.00           H
ATOM   1373  CB  THR   101      28.160   9.430  46.570  1.00  0.00           C
ATOM   1374  HB  THR   101      28.540   9.260  47.570  1.00  0.00           H
ATOM   1375  CG2 THR   101      26.630   9.240  46.640  1.00  0.00           C
ATOM   1376 1HG2 THR   101      26.140   9.420  45.680  1.00  0.00           H
ATOM   1377 2HG2 THR   101      26.340   8.200  46.760  1.00  0.00           H
ATOM   1378 3HG2 THR   101      26.140   9.700  47.500  1.00  0.00           H
ATOM   1379  OG1 THR   101      28.630   8.510  45.650  1.00  0.00           O
ATOM   1380  HG1 THR   101      28.650   7.680  46.140  1.00  0.00           H
ATOM   1381  C   THR   101      28.080  11.890  47.050  1.00  0.00           C
ATOM   1382  O   THR   101      27.960  11.620  48.270  1.00  0.00           O
ATOM   1383  N   ALA   102      28.000  13.130  46.540  1.00  0.00           N
ATOM   1384  H   ALA   102      28.210  13.190  45.550  1.00  0.00           H
ATOM   1385  CA  ALA   102      27.500  14.220  47.330  1.00  0.00           C
ATOM   1386  HA  ALA   102      26.880  13.860  48.150  1.00  0.00           H
ATOM   1387  CB  ALA   102      28.750  14.890  47.920  1.00  0.00           C
ATOM   1388  HB1 ALA   102      29.430  14.240  48.470  1.00  0.00           H
ATOM   1389  HB2 ALA   102      29.330  15.260  47.070  1.00  0.00           H
ATOM   1390  HB3 ALA   102      28.510  15.770  48.510  1.00  0.00           H
ATOM   1391  C   ALA   102      26.580  15.200  46.550  1.00  0.00           C
ATOM   1392  O   ALA   102      26.330  15.060  45.390  1.00  0.00           O
ATOM   1393  N   VAL   103      25.880  16.130  47.210  1.00  0.00           N
ATOM   1394  H   VAL   103      25.840  16.110  48.220  1.00  0.00           H
ATOM   1395  CA  VAL   103      25.280  17.280  46.580  1.00  0.00           C
ATOM   1396  HA  VAL   103      24.880  17.050  45.600  1.00  0.00           H
ATOM   1397  CB  VAL   103      24.170  17.890  47.450  1.00  0.00           C
ATOM   1398  HB  VAL   103      24.620  18.350  48.330  1.00  0.00           H
ATOM   1399  CG1 VAL   103      23.280  18.940  46.660  1.00  0.00           C
ATOM   1400 1HG1 VAL   103      22.380  19.240  47.190  1.00  0.00           H
ATOM   1401 2HG1 VAL   103      23.920  19.820  46.550  1.00  0.00           H
ATOM   1402 3HG1 VAL   103      22.960  18.450  45.740  1.00  0.00           H
ATOM   1403  CG2 VAL   103      23.200  16.830  47.960  1.00  0.00           C
ATOM   1404 1HG2 VAL   103      22.500  17.340  48.620  1.00  0.00           H
ATOM   1405 2HG2 VAL   103      22.790  16.280  47.110  1.00  0.00           H
ATOM   1406 3HG2 VAL   103      23.700  16.250  48.740  1.00  0.00           H
ATOM   1407  C   VAL   103      26.450  18.240  46.530  1.00  0.00           C
ATOM   1408  O   VAL   103      27.010  18.560  47.570  1.00  0.00           O
ATOM   1409  N   TYR   104      26.820  18.680  45.310  1.00  0.00           N
ATOM   1410  H   TYR   104      26.270  18.360  44.520  1.00  0.00           H
ATOM   1411  CA  TYR   104      27.780  19.780  45.080  1.00  0.00           C
ATOM   1412  HA  TYR   104      28.400  19.770  45.980  1.00  0.00           H
ATOM   1413  CB  TYR   104      28.650  19.350  43.920  1.00  0.00           C
ATOM   1414  HB1 TYR   104      29.100  20.250  43.480  1.00  0.00           H
ATOM   1415  HB2 TYR   104      27.960  19.060  43.130  1.00  0.00           H
ATOM   1416  CG  TYR   104      29.620  18.260  44.170  1.00  0.00           C
ATOM   1417  CD1 TYR   104      29.100  16.920  44.210  1.00  0.00           C
ATOM   1418  HD1 TYR   104      28.050  16.790  43.970  1.00  0.00           H
ATOM   1419  CE1 TYR   104      29.880  15.890  44.660  1.00  0.00           C
ATOM   1420  HE1 TYR   104      29.440  14.910  44.800  1.00  0.00           H
ATOM   1421  CZ  TYR   104      31.220  16.200  44.990  1.00  0.00           C
ATOM   1422  OH  TYR   104      31.960  15.170  45.430  1.00  0.00           O
ATOM   1423  HH  TYR   104      31.340  14.450  45.320  1.00  0.00           H
ATOM   1424  CE2 TYR   104      31.710  17.500  44.870  1.00  0.00           C
ATOM   1425  HE2 TYR   104      32.760  17.730  45.000  1.00  0.00           H
ATOM   1426  CD2 TYR   104      30.930  18.540  44.470  1.00  0.00           C
ATOM   1427  HD2 TYR   104      31.310  19.540  44.540  1.00  0.00           H
ATOM   1428  C   TYR   104      27.100  21.130  44.890  1.00  0.00           C
ATOM   1429  O   TYR   104      26.100  21.240  44.130  1.00  0.00           O
ATOM   1430  N   TYR   105      27.740  22.230  45.400  1.00  0.00           N
ATOM   1431  H   TYR   105      28.540  22.140  46.010  1.00  0.00           H
ATOM   1432  CA  TYR   105      27.050  23.540  45.410  1.00  0.00           C
ATOM   1433  HA  TYR   105      26.180  23.520  44.740  1.00  0.00           H
ATOM   1434  CB  TYR   105      26.560  23.930  46.840  1.00  0.00           C
ATOM   1435  HB1 TYR   105      25.960  24.830  46.850  1.00  0.00           H
ATOM   1436  HB2 TYR   105      27.480  24.160  47.370  1.00  0.00           H
ATOM   1437  CG  TYR   105      25.820  22.920  47.610  1.00  0.00           C
ATOM   1438  CD1 TYR   105      26.540  21.870  48.170  1.00  0.00           C
ATOM   1439  HD1 TYR   105      27.620  21.880  48.110  1.00  0.00           H
ATOM   1440  CE1 TYR   105      25.890  20.920  49.010  1.00  0.00           C
ATOM   1441  HE1 TYR   105      26.470  20.100  49.400  1.00  0.00           H
ATOM   1442  CZ  TYR   105      24.530  21.060  49.280  1.00  0.00           C
ATOM   1443  OH  TYR   105      23.960  20.150  50.160  1.00  0.00           O
ATOM   1444  HH  TYR   105      23.020  20.320  50.260  1.00  0.00           H
ATOM   1445  CE2 TYR   105      23.800  22.100  48.660  1.00  0.00           C
ATOM   1446  HE2 TYR   105      22.720  22.130  48.730  1.00  0.00           H
ATOM   1447  CD2 TYR   105      24.430  23.030  47.800  1.00  0.00           C
ATOM   1448  HD2 TYR   105      23.880  23.860  47.370  1.00  0.00           H
ATOM   1449  C   TYR   105      28.050  24.650  45.000  1.00  0.00           C
ATOM   1450  O   TYR   105      29.070  24.750  45.590  1.00  0.00           O
ATOM   1451  N   CYS   106      27.590  25.520  44.050  1.00  0.00           N
ATOM   1452  H   CYS   106      26.700  25.460  43.590  1.00  0.00           H
ATOM   1453  CA  CYS   106      28.280  26.710  43.590  1.00  0.00           C
ATOM   1454  HA  CYS   106      29.350  26.490  43.560  1.00  0.00           H
ATOM   1455  CB  CYS   106      27.770  27.110  42.170  1.00  0.00           C
ATOM   1456  HB1 CYS   106      26.720  27.400  42.140  1.00  0.00           H
ATOM   1457  HB2 CYS   106      27.690  26.190  41.600  1.00  0.00           H
ATOM   1458  SG  CYS   106      28.740  28.360  41.260  1.00  0.00           S
ATOM   1459  C   CYS   106      28.020  27.930  44.560  1.00  0.00           C
ATOM   1460  O   CYS   106      26.890  28.010  45.090  1.00  0.00           O
ATOM   1461  N   ALA   107      28.880  28.940  44.700  1.00  0.00           N
ATOM   1462  H   ALA   107      29.610  28.860  44.010  1.00  0.00           H
ATOM   1463  CA  ALA   107      28.810  30.170  45.580  1.00  0.00           C
ATOM   1464  HA  ALA   107      27.780  30.420  45.860  1.00  0.00           H
ATOM   1465  CB  ALA   107      29.380  29.830  46.970  1.00  0.00           C
ATOM   1466  HB1 ALA   107      28.640  29.350  47.610  1.00  0.00           H
ATOM   1467  HB2 ALA   107      30.310  29.260  46.920  1.00  0.00           H
ATOM   1468  HB3 ALA   107      29.630  30.740  47.500  1.00  0.00           H
ATOM   1469  C   ALA   107      29.470  31.340  44.820  1.00  0.00           C
ATOM   1470  O   ALA   107      30.380  31.100  44.020  1.00  0.00           O
ATOM   1471  N   ALA   108      29.190  32.600  45.290  1.00  0.00           N
ATOM   1472  H   ALA   108      28.650  32.670  46.140  1.00  0.00           H
ATOM   1473  CA  ALA   108      29.690  33.840  44.680  1.00  0.00           C
ATOM   1474  HA  ALA   108      30.710  33.690  44.340  1.00  0.00           H
ATOM   1475  CB  ALA   108      28.950  34.160  43.410  1.00  0.00           C
ATOM   1476  HB1 ALA   108      27.880  33.970  43.490  1.00  0.00           H
ATOM   1477  HB2 ALA   108      28.920  35.220  43.150  1.00  0.00           H
ATOM   1478  HB3 ALA   108      29.380  33.580  42.600  1.00  0.00           H
ATOM   1479  C   ALA   108      29.770  34.980  45.690  1.00  0.00           C
ATOM   1480  O   ALA   108      28.840  35.000  46.530  1.00  0.00           O
ATOM   1481  N   ASP   109      30.820  35.740  45.650  1.00  0.00           N
ATOM   1482  H   ASP   109      31.460  35.670  44.870  1.00  0.00           H
ATOM   1483  CA  ASP   109      31.210  36.690  46.710  1.00  0.00           C
ATOM   1484  HA  ASP   109      30.280  37.200  46.970  1.00  0.00           H
ATOM   1485  CB  ASP   109      31.780  35.920  47.880  1.00  0.00           C
ATOM   1486  HB1 ASP   109      32.780  35.540  47.650  1.00  0.00           H
ATOM   1487  HB2 ASP   109      31.120  35.060  48.020  1.00  0.00           H
ATOM   1488  CG  ASP   109      31.730  36.840  49.080  1.00  0.00           C
ATOM   1489  OD1 ASP   109      30.690  36.830  49.740  1.00  0.00           O
ATOM   1490  OD2 ASP   109      32.700  37.520  49.430  1.00  0.00           O
ATOM   1491  C   ASP   109      32.140  37.740  46.110  1.00  0.00           C
ATOM   1492  O   ASP   109      32.680  37.520  45.020  1.00  0.00           O
ATOM   1493  N   ARG   110      32.390  38.880  46.810  1.00  0.00           N
ATOM   1494  H   ARG   110      32.070  38.970  47.760  1.00  0.00           H
ATOM   1495  CA  ARG   110      33.350  39.880  46.310  1.00  0.00           C
ATOM   1496  HA  ARG   110      33.610  39.680  45.270  1.00  0.00           H
ATOM   1497  CB  ARG   110      32.630  41.250  46.330  1.00  0.00           C
ATOM   1498  HB1 ARG   110      32.480  41.560  47.370  1.00  0.00           H
ATOM   1499  HB2 ARG   110      31.590  41.090  46.030  1.00  0.00           H
ATOM   1500  CG  ARG   110      33.180  42.480  45.630  1.00  0.00           C
ATOM   1501  HG1 ARG   110      34.150  42.760  46.040  1.00  0.00           H
ATOM   1502  HG2 ARG   110      32.450  43.290  45.570  1.00  0.00           H
ATOM   1503  CD  ARG   110      33.420  42.280  44.120  1.00  0.00           C
ATOM   1504  HD1 ARG   110      32.460  42.130  43.620  1.00  0.00           H
ATOM   1505  HD2 ARG   110      34.040  41.400  43.920  1.00  0.00           H
ATOM   1506  NE  ARG   110      33.960  43.470  43.460  1.00  0.00           N
ATOM   1507  HE  ARG   110      33.330  44.210  43.170  1.00  0.00           H
ATOM   1508  CZ  ARG   110      35.240  43.880  43.280  1.00  0.00           C
ATOM   1509  NH1 ARG   110      36.270  43.200  43.650  1.00  0.00           N
ATOM   1510 1HH1 ARG   110      36.200  42.240  43.930  1.00  0.00           H
ATOM   1511 2HH1 ARG   110      37.160  43.660  43.520  1.00  0.00           H
ATOM   1512  NH2 ARG   110      35.500  45.060  42.710  1.00  0.00           N
ATOM   1513 1HH2 ARG   110      34.840  45.580  42.160  1.00  0.00           H
ATOM   1514 2HH2 ARG   110      36.420  45.430  42.910  1.00  0.00           H
ATOM   1515  C   ARG   110      34.720  39.960  46.990  1.00  0.00           C
ATOM   1516  O   ARG   110      35.600  40.500  46.390  1.00  0.00           O
ATOM   1517  N   PHE   111      34.940  39.210  48.080  1.00  0.00           N
ATOM   1518  H   PHE   111      34.130  39.000  48.650  1.00  0.00           H
ATOM   1519  CA  PHE   111      36.190  39.130  48.810  1.00  0.00           C
ATOM   1520  HA  PHE   111      37.000  39.310  48.110  1.00  0.00           H
ATOM   1521  CB  PHE   111      36.240  40.230  49.850  1.00  0.00           C
ATOM   1522  HB1 PHE   111      37.250  40.210  50.270  1.00  0.00           H
ATOM   1523  HB2 PHE   111      35.550  39.950  50.650  1.00  0.00           H
ATOM   1524  CG  PHE   111      35.970  41.600  49.380  1.00  0.00           C
ATOM   1525  CD1 PHE   111      34.680  42.060  49.390  1.00  0.00           C
ATOM   1526  HD1 PHE   111      33.970  41.460  49.940  1.00  0.00           H
ATOM   1527  CE1 PHE   111      34.360  43.310  48.780  1.00  0.00           C
ATOM   1528  HE1 PHE   111      33.350  43.630  48.590  1.00  0.00           H
ATOM   1529  CZ  PHE   111      35.370  44.200  48.340  1.00  0.00           C
ATOM   1530  HZ  PHE   111      35.280  45.180  47.900  1.00  0.00           H
ATOM   1531  CE2 PHE   111      36.670  43.720  48.430  1.00  0.00           C
ATOM   1532  HE2 PHE   111      37.450  44.420  48.150  1.00  0.00           H
ATOM   1533  CD2 PHE   111      36.980  42.470  48.940  1.00  0.00           C
ATOM   1534  HD2 PHE   111      38.000  42.110  48.900  1.00  0.00           H
ATOM   1535  C   PHE   111      36.460  37.750  49.500  1.00  0.00           C
ATOM   1536  O   PHE   111      37.630  37.380  49.630  1.00  0.00           O
ATOM   1537  N   LEU   112      35.450  37.030  50.040  1.00  0.00           N
ATOM   1538  H   LEU   112      34.530  37.200  49.680  1.00  0.00           H
ATOM   1539  CA  LEU   112      35.580  35.680  50.620  1.00  0.00           C
ATOM   1540  HA  LEU   112      36.330  35.680  51.410  1.00  0.00           H
ATOM   1541  CB  LEU   112      34.310  35.290  51.290  1.00  0.00           C
ATOM   1542  HB1 LEU   112      34.490  34.300  51.710  1.00  0.00           H
ATOM   1543  HB2 LEU   112      33.630  35.050  50.470  1.00  0.00           H
ATOM   1544  CG  LEU   112      33.730  36.200  52.370  1.00  0.00           C
ATOM   1545  HG  LEU   112      33.570  37.220  52.010  1.00  0.00           H
ATOM   1546  CD1 LEU   112      32.420  35.630  52.940  1.00  0.00           C
ATOM   1547 1HD1 LEU   112      32.030  36.200  53.780  1.00  0.00           H
ATOM   1548 2HD1 LEU   112      31.660  35.560  52.160  1.00  0.00           H
ATOM   1549 3HD1 LEU   112      32.640  34.610  53.270  1.00  0.00           H
ATOM   1550  CD2 LEU   112      34.810  36.260  53.540  1.00  0.00           C
ATOM   1551 1HD2 LEU   112      35.580  36.950  53.200  1.00  0.00           H
ATOM   1552 2HD2 LEU   112      34.280  36.590  54.430  1.00  0.00           H
ATOM   1553 3HD2 LEU   112      35.270  35.290  53.750  1.00  0.00           H
ATOM   1554  C   LEU   112      36.050  34.610  49.660  1.00  0.00           C
ATOM   1555  O   LEU   112      35.600  34.440  48.540  1.00  0.00           O
ATOM   1556  N   THR   113      36.980  33.770  50.190  1.00  0.00           N
ATOM   1557  H   THR   113      37.410  34.090  51.040  1.00  0.00           H
ATOM   1558  CA  THR   113      37.630  32.570  49.460  1.00  0.00           C
ATOM   1559  HA  THR   113      37.270  32.500  48.430  1.00  0.00           H
ATOM   1560  CB  THR   113      39.140  32.830  49.230  1.00  0.00           C
ATOM   1561  HB  THR   113      39.510  31.890  48.830  1.00  0.00           H
ATOM   1562  CG2 THR   113      39.410  33.970  48.230  1.00  0.00           C
ATOM   1563 1HG2 THR   113      39.280  34.920  48.750  1.00  0.00           H
ATOM   1564 2HG2 THR   113      40.380  33.730  47.790  1.00  0.00           H
ATOM   1565 3HG2 THR   113      38.870  33.830  47.290  1.00  0.00           H
ATOM   1566  OG1 THR   113      39.900  33.010  50.360  1.00  0.00           O
ATOM   1567  HG1 THR   113      40.810  32.790  50.150  1.00  0.00           H
ATOM   1568  C   THR   113      37.360  31.270  50.230  1.00  0.00           C
ATOM   1569  O   THR   113      37.100  30.240  49.520  1.00  0.00           O
ATOM   1570  N   ARG   132      37.500  31.240  51.560  1.00  0.00           N
ATOM   1571  H   ARG   132      37.810  32.080  52.030  1.00  0.00           H
ATOM   1572  CA  ARG   132      37.490  30.010  52.430  1.00  0.00           C
ATOM   1573  HA  ARG   132      37.400  29.020  51.990  1.00  0.00           H
ATOM   1574  CB  ARG   132      38.820  30.070  53.240  1.00  0.00           C
ATOM   1575  HB1 ARG   132      38.660  29.460  54.130  1.00  0.00           H
ATOM   1576  HB2 ARG   132      39.050  31.070  53.600  1.00  0.00           H
ATOM   1577  CG  ARG   132      39.870  29.410  52.330  1.00  0.00           C
ATOM   1578  HG1 ARG   132      40.140  29.960  51.430  1.00  0.00           H
ATOM   1579  HG2 ARG   132      39.460  28.470  51.930  1.00  0.00           H
ATOM   1580  CD  ARG   132      41.170  29.130  53.100  1.00  0.00           C
ATOM   1581  HD1 ARG   132      40.970  28.490  53.960  1.00  0.00           H
ATOM   1582  HD2 ARG   132      41.460  30.110  53.470  1.00  0.00           H
ATOM   1583  NE  ARG   132      42.260  28.600  52.270  1.00  0.00           N
ATOM   1584  HE  ARG   132      43.060  29.170  52.000  1.00  0.00           H
ATOM   1585  CZ  ARG   132      42.280  27.370  51.780  1.00  0.00           C
ATOM   1586  NH1 ARG   132      41.370  26.450  52.050  1.00  0.00           N
ATOM   1587 1HH1 ARG   132      40.560  26.670  52.620  1.00  0.00           H
ATOM   1588 2HH1 ARG   132      41.570  25.510  51.720  1.00  0.00           H
ATOM   1589  NH2 ARG   132      43.240  27.000  50.950  1.00  0.00           N
ATOM   1590 1HH2 ARG   132      43.840  27.710  50.560  1.00  0.00           H
ATOM   1591 2HH2 ARG   132      43.350  26.080  50.560  1.00  0.00           H
ATOM   1592  C   ARG   132      36.320  29.940  53.430  1.00  0.00           C
ATOM   1593  O   ARG   132      35.890  28.800  53.660  1.00  0.00           O
ATOM   1594  N   SER   133      35.830  31.110  53.880  1.00  0.00           N
ATOM   1595  H   SER   133      36.290  31.960  53.600  1.00  0.00           H
ATOM   1596  CA  SER   133      34.620  31.330  54.770  1.00  0.00           C
ATOM   1597  HA  SER   133      35.020  30.970  55.720  1.00  0.00           H
ATOM   1598  CB  SER   133      34.320  32.840  54.930  1.00  0.00           C
ATOM   1599  HB1 SER   133      34.180  33.300  53.950  1.00  0.00           H
ATOM   1600  HB2 SER   133      35.190  33.390  55.280  1.00  0.00           H
ATOM   1601  OG  SER   133      33.170  33.010  55.770  1.00  0.00           O
ATOM   1602  HG  SER   133      33.410  33.290  56.660  1.00  0.00           H
ATOM   1603  C   SER   133      33.480  30.530  54.140  1.00  0.00           C
ATOM   1604  O   SER   133      33.250  30.560  52.960  1.00  0.00           O
ATOM   1605  N   VAL   134      32.700  29.950  55.050  1.00  0.00           N
ATOM   1606  H   VAL   134      33.070  29.840  55.980  1.00  0.00           H
ATOM   1607  CA  VAL   134      31.300  29.500  54.700  1.00  0.00           C
ATOM   1608  HA  VAL   134      31.430  28.800  53.870  1.00  0.00           H
ATOM   1609  CB  VAL   134      30.520  28.820  55.780  1.00  0.00           C
ATOM   1610  HB  VAL   134      29.570  28.590  55.300  1.00  0.00           H
ATOM   1611  CG1 VAL   134      31.310  27.620  56.270  1.00  0.00           C
ATOM   1612 1HG1 VAL   134      31.390  26.980  55.390  1.00  0.00           H
ATOM   1613 2HG1 VAL   134      32.310  27.860  56.610  1.00  0.00           H
ATOM   1614 3HG1 VAL   134      30.670  27.140  57.020  1.00  0.00           H
ATOM   1615  CG2 VAL   134      30.140  29.750  57.010  1.00  0.00           C
ATOM   1616 1HG2 VAL   134      30.940  30.100  57.660  1.00  0.00           H
ATOM   1617 2HG2 VAL   134      29.630  30.640  56.630  1.00  0.00           H
ATOM   1618 3HG2 VAL   134      29.330  29.320  57.600  1.00  0.00           H
ATOM   1619  C   VAL   134      30.410  30.640  54.180  1.00  0.00           C
ATOM   1620  O   VAL   134      29.370  30.340  53.610  1.00  0.00           O
ATOM   1621  N   LYS   135      30.780  31.890  54.450  1.00  0.00           N
ATOM   1622  H   LYS   135      31.680  32.080  54.870  1.00  0.00           H
ATOM   1623  CA  LYS   135      29.750  32.950  54.430  1.00  0.00           C
ATOM   1624  HA  LYS   135      28.800  32.520  54.750  1.00  0.00           H
ATOM   1625  CB  LYS   135      29.990  33.940  55.590  1.00  0.00           C
ATOM   1626  HB1 LYS   135      30.720  34.710  55.350  1.00  0.00           H
ATOM   1627  HB2 LYS   135      30.490  33.370  56.370  1.00  0.00           H
ATOM   1628  CG  LYS   135      28.770  34.550  56.270  1.00  0.00           C
ATOM   1629  HG1 LYS   135      28.320  33.860  56.980  1.00  0.00           H
ATOM   1630  HG2 LYS   135      28.000  34.770  55.530  1.00  0.00           H
ATOM   1631  CD  LYS   135      29.140  35.840  57.080  1.00  0.00           C
ATOM   1632  HD1 LYS   135      29.380  36.630  56.380  1.00  0.00           H
ATOM   1633  HD2 LYS   135      29.910  35.590  57.810  1.00  0.00           H
ATOM   1634  CE  LYS   135      27.950  36.130  57.900  1.00  0.00           C
ATOM   1635  HE1 LYS   135      27.690  35.210  58.420  1.00  0.00           H
ATOM   1636  HE2 LYS   135      27.180  36.520  57.240  1.00  0.00           H
ATOM   1637  NZ  LYS   135      28.300  37.280  58.800  1.00  0.00           N
ATOM   1638  HZ1 LYS   135      29.030  36.870  59.360  1.00  0.00           H
ATOM   1639  HZ2 LYS   135      28.690  38.110  58.370  1.00  0.00           H
ATOM   1640  HZ3 LYS   135      27.640  37.440  59.550  1.00  0.00           H
ATOM   1641  C   LYS   135      29.490  33.630  53.060  1.00  0.00           C
ATOM   1642  O   LYS   135      28.980  34.780  53.030  1.00  0.00           O
ATOM   1643  N   TYR   136      29.830  33.030  51.890  1.00  0.00           N
ATOM   1644  H   TYR   136      30.130  32.070  51.830  1.00  0.00           H
ATOM   1645  CA  TYR   136      29.590  33.630  50.590  1.00  0.00           C
ATOM   1646  HA  TYR   136      30.370  34.350  50.330  1.00  0.00           H
ATOM   1647  CB  TYR   136      29.800  32.560  49.510  1.00  0.00           C
ATOM   1648  HB1 TYR   136      29.300  32.860  48.590  1.00  0.00           H
ATOM   1649  HB2 TYR   136      29.260  31.640  49.760  1.00  0.00           H
ATOM   1650  CG  TYR   136      31.220  32.230  49.190  1.00  0.00           C
ATOM   1651  CD1 TYR   136      32.070  31.490  49.970  1.00  0.00           C
ATOM   1652  HD1 TYR   136      31.830  31.310  51.010  1.00  0.00           H
ATOM   1653  CE1 TYR   136      33.350  31.140  49.540  1.00  0.00           C
ATOM   1654  HE1 TYR   136      33.970  30.620  50.260  1.00  0.00           H
ATOM   1655  CZ  TYR   136      33.690  31.320  48.200  1.00  0.00           C
ATOM   1656  OH  TYR   136      34.910  30.920  47.860  1.00  0.00           O
ATOM   1657  HH  TYR   136      35.420  30.470  48.530  1.00  0.00           H
ATOM   1658  CE2 TYR   136      32.860  31.980  47.310  1.00  0.00           C
ATOM   1659  HE2 TYR   136      33.200  32.220  46.320  1.00  0.00           H
ATOM   1660  CD2 TYR   136      31.630  32.450  47.860  1.00  0.00           C
ATOM   1661  HD2 TYR   136      31.010  33.020  47.170  1.00  0.00           H
ATOM   1662  C   TYR   136      28.210  34.200  50.490  1.00  0.00           C
ATOM   1663  O   TYR   136      27.220  33.710  50.940  1.00  0.00           O
ATOM   1664  N   ASP   137      28.090  35.270  49.750  1.00  0.00           N
ATOM   1665  H   ASP   137      28.950  35.590  49.320  1.00  0.00           H
ATOM   1666  CA  ASP   137      26.900  36.120  49.650  1.00  0.00           C
ATOM   1667  HA  ASP   137      26.590  36.200  50.690  1.00  0.00           H
ATOM   1668  CB  ASP   137      27.190  37.480  49.060  1.00  0.00           C
ATOM   1669  HB1 ASP   137      27.250  37.370  47.980  1.00  0.00           H
ATOM   1670  HB2 ASP   137      28.190  37.810  49.380  1.00  0.00           H
ATOM   1671  CG  ASP   137      26.280  38.670  49.440  1.00  0.00           C
ATOM   1672  OD1 ASP   137      25.380  38.630  50.340  1.00  0.00           O
ATOM   1673  OD2 ASP   137      26.400  39.730  48.790  1.00  0.00           O
ATOM   1674  C   ASP   137      25.740  35.470  48.820  1.00  0.00           C
ATOM   1675  O   ASP   137      24.570  35.530  49.260  1.00  0.00           O
ATOM   1676  N   TYR   138      26.130  34.970  47.710  1.00  0.00           N
ATOM   1677  H   TYR   138      27.120  34.940  47.530  1.00  0.00           H
ATOM   1678  CA  TYR   138      25.210  34.380  46.760  1.00  0.00           C
ATOM   1679  HA  TYR   138      24.190  34.710  46.960  1.00  0.00           H
ATOM   1680  CB  TYR   138      25.290  35.030  45.330  1.00  0.00           C
ATOM   1681  HB1 TYR   138      24.510  34.580  44.720  1.00  0.00           H
ATOM   1682  HB2 TYR   138      26.260  34.860  44.850  1.00  0.00           H
ATOM   1683  CG  TYR   138      24.960  36.480  45.250  1.00  0.00           C
ATOM   1684  CD1 TYR   138      25.860  37.510  45.040  1.00  0.00           C
ATOM   1685  HD1 TYR   138      26.880  37.190  44.910  1.00  0.00           H
ATOM   1686  CE1 TYR   138      25.390  38.860  45.130  1.00  0.00           C
ATOM   1687  HE1 TYR   138      26.030  39.710  44.930  1.00  0.00           H
ATOM   1688  CZ  TYR   138      24.010  39.120  45.300  1.00  0.00           C
ATOM   1689  OH  TYR   138      23.590  40.340  45.090  1.00  0.00           O
ATOM   1690  HH  TYR   138      22.630  40.380  45.000  1.00  0.00           H
ATOM   1691  CE2 TYR   138      23.090  38.080  45.480  1.00  0.00           C
ATOM   1692  HE2 TYR   138      22.030  38.280  45.530  1.00  0.00           H
ATOM   1693  CD2 TYR   138      23.590  36.780  45.400  1.00  0.00           C
ATOM   1694  HD2 TYR   138      22.950  35.910  45.470  1.00  0.00           H
ATOM   1695  C   TYR   138      25.370  32.870  46.700  1.00  0.00           C
ATOM   1696  O   TYR   138      26.540  32.460  46.690  1.00  0.00           O
ATOM   1697  N   TRP   139      24.330  32.120  46.380  1.00  0.00           N
ATOM   1698  H   TRP   139      23.380  32.470  46.430  1.00  0.00           H
ATOM   1699  CA  TRP   139      24.380  30.700  46.170  1.00  0.00           C
ATOM   1700  HA  TRP   139      25.370  30.400  45.830  1.00  0.00           H
ATOM   1701  CB  TRP   139      23.950  29.950  47.450  1.00  0.00           C
ATOM   1702  HB1 TRP   139      23.990  28.880  47.240  1.00  0.00           H
ATOM   1703  HB2 TRP   139      22.950  30.240  47.800  1.00  0.00           H
ATOM   1704  CG  TRP   139      24.850  30.080  48.660  1.00  0.00           C
ATOM   1705  CD1 TRP   139      25.050  31.190  49.360  1.00  0.00           C
ATOM   1706  HD1 TRP   139      24.540  32.110  49.160  1.00  0.00           H
ATOM   1707  NE1 TRP   139      26.120  31.090  50.220  1.00  0.00           N
ATOM   1708  HE1 TRP   139      26.570  31.900  50.610  1.00  0.00           H
ATOM   1709  CE2 TRP   139      26.750  29.850  50.100  1.00  0.00           C
ATOM   1710  CZ2 TRP   139      27.950  29.270  50.560  1.00  0.00           C
ATOM   1711  HZ2 TRP   139      28.520  29.880  51.240  1.00  0.00           H
ATOM   1712  CH2 TRP   139      28.300  27.980  50.160  1.00  0.00           C
ATOM   1713  HH2 TRP   139      29.220  27.560  50.520  1.00  0.00           H
ATOM   1714  CZ3 TRP   139      27.520  27.300  49.200  1.00  0.00           C
ATOM   1715  HZ3 TRP   139      27.750  26.280  48.910  1.00  0.00           H
ATOM   1716  CE3 TRP   139      26.290  27.840  48.780  1.00  0.00           C
ATOM   1717  HE3 TRP   139      25.730  27.270  48.050  1.00  0.00           H
ATOM   1718  CD2 TRP   139      25.950  29.160  49.160  1.00  0.00           C
ATOM   1719  C   TRP   139      23.490  30.270  45.000  1.00  0.00           C
ATOM   1720  O   TRP   139      22.550  30.980  44.590  1.00  0.00           O
ATOM   1721  N   GLY   140      23.770  29.160  44.360  1.00  0.00           N
ATOM   1722  H   GLY   140      24.550  28.590  44.660  1.00  0.00           H
ATOM   1723  CA  GLY   140      22.770  28.470  43.580  1.00  0.00           C
ATOM   1724  HA1 GLY   140      23.290  27.910  42.800  1.00  0.00           H
ATOM   1725  HA2 GLY   140      22.060  29.200  43.190  1.00  0.00           H
ATOM   1726  C   GLY   140      21.850  27.500  44.450  1.00  0.00           C
ATOM   1727  O   GLY   140      21.710  27.760  45.610  1.00  0.00           O
ATOM   1728  N   GLN   141      21.420  26.400  43.900  1.00  0.00           N
ATOM   1729  H   GLN   141      21.690  26.340  42.920  1.00  0.00           H
ATOM   1730  CA  GLN   141      20.550  25.370  44.530  1.00  0.00           C
ATOM   1731  HA  GLN   141      20.210  25.690  45.520  1.00  0.00           H
ATOM   1732  CB  GLN   141      19.280  25.240  43.540  1.00  0.00           C
ATOM   1733  HB1 GLN   141      18.650  24.450  43.970  1.00  0.00           H
ATOM   1734  HB2 GLN   141      19.590  25.010  42.520  1.00  0.00           H
ATOM   1735  CG  GLN   141      18.460  26.550  43.460  1.00  0.00           C
ATOM   1736  HG1 GLN   141      19.170  27.290  43.110  1.00  0.00           H
ATOM   1737  HG2 GLN   141      18.120  26.760  44.480  1.00  0.00           H
ATOM   1738  CD  GLN   141      17.310  26.370  42.500  1.00  0.00           C
ATOM   1739  OE1 GLN   141      17.140  25.330  41.910  1.00  0.00           O
ATOM   1740  NE2 GLN   141      16.480  27.390  42.310  1.00  0.00           N
ATOM   1741 1HE2 GLN   141      16.660  28.310  42.670  1.00  0.00           H
ATOM   1742 2HE2 GLN   141      15.720  27.280  41.650  1.00  0.00           H
ATOM   1743  C   GLN   141      21.190  23.960  44.770  1.00  0.00           C
ATOM   1744  O   GLN   141      20.570  23.060  45.400  1.00  0.00           O
ATOM   1745  N   GLY   142      22.350  23.740  44.180  1.00  0.00           N
ATOM   1746  H   GLY   142      22.740  24.490  43.640  1.00  0.00           H
ATOM   1747  CA  GLY   142      23.150  22.500  44.230  1.00  0.00           C
ATOM   1748  HA1 GLY   142      23.320  22.160  45.250  1.00  0.00           H
ATOM   1749  HA2 GLY   142      24.120  22.860  43.880  1.00  0.00           H
ATOM   1750  C   GLY   142      22.690  21.390  43.290  1.00  0.00           C
ATOM   1751  O   GLY   142      21.590  21.370  42.730  1.00  0.00           O
ATOM   1752  N   THR   143      23.610  20.410  43.020  1.00  0.00           N
ATOM   1753  H   THR   143      24.450  20.450  43.580  1.00  0.00           H
ATOM   1754  CA  THR   143      23.390  19.320  42.050  1.00  0.00           C
ATOM   1755  HA  THR   143      22.340  19.060  41.910  1.00  0.00           H
ATOM   1756  CB  THR   143      24.060  19.710  40.690  1.00  0.00           C
ATOM   1757  HB  THR   143      23.550  20.600  40.320  1.00  0.00           H
ATOM   1758  CG2 THR   143      25.530  20.090  40.580  1.00  0.00           C
ATOM   1759 1HG2 THR   143      25.690  21.060  41.050  1.00  0.00           H
ATOM   1760 2HG2 THR   143      26.200  19.300  40.900  1.00  0.00           H
ATOM   1761 3HG2 THR   143      25.750  20.220  39.520  1.00  0.00           H
ATOM   1762  OG1 THR   143      24.080  18.570  39.830  1.00  0.00           O
ATOM   1763  HG1 THR   143      23.620  18.810  39.030  1.00  0.00           H
ATOM   1764  C   THR   143      24.040  18.030  42.520  1.00  0.00           C
ATOM   1765  O   THR   143      25.040  18.050  43.180  1.00  0.00           O
ATOM   1766  N   GLN   144      23.340  16.930  42.290  1.00  0.00           N
ATOM   1767  H   GLN   144      22.670  16.900  41.540  1.00  0.00           H
ATOM   1768  CA  GLN   144      23.840  15.610  42.780  1.00  0.00           C
ATOM   1769  HA  GLN   144      24.360  15.790  43.720  1.00  0.00           H
ATOM   1770  CB  GLN   144      22.750  14.680  43.150  1.00  0.00           C
ATOM   1771  HB1 GLN   144      23.250  13.880  43.690  1.00  0.00           H
ATOM   1772  HB2 GLN   144      22.250  14.270  42.270  1.00  0.00           H
ATOM   1773  CG  GLN   144      21.610  15.180  43.930  1.00  0.00           C
ATOM   1774  HG1 GLN   144      21.290  16.110  43.460  1.00  0.00           H
ATOM   1775  HG2 GLN   144      21.920  15.430  44.940  1.00  0.00           H
ATOM   1776  CD  GLN   144      20.510  14.090  44.120  1.00  0.00           C
ATOM   1777  OE1 GLN   144      20.820  12.920  44.230  1.00  0.00           O
ATOM   1778  NE2 GLN   144      19.230  14.360  44.090  1.00  0.00           N
ATOM   1779 1HE2 GLN   144      18.880  15.280  43.850  1.00  0.00           H
ATOM   1780 2HE2 GLN   144      18.590  13.610  44.270  1.00  0.00           H
ATOM   1781  C   GLN   144      24.850  14.910  41.900  1.00  0.00           C
ATOM   1782  O   GLN   144      24.520  14.710  40.710  1.00  0.00           O
ATOM   1783  N   VAL   145      25.980  14.520  42.450  1.00  0.00           N
ATOM   1784  H   VAL   145      26.040  14.580  43.450  1.00  0.00           H
ATOM   1785  CA  VAL   145      26.940  13.600  41.760  1.00  0.00           C
ATOM   1786  HA  VAL   145      26.660  13.300  40.750  1.00  0.00           H
ATOM   1787  CB  VAL   145      28.310  14.180  41.640  1.00  0.00           C
ATOM   1788  HB  VAL   145      28.600  14.290  42.690  1.00  0.00           H
ATOM   1789  CG1 VAL   145      29.330  13.190  41.000  1.00  0.00           C
ATOM   1790 1HG1 VAL   145      28.950  13.120  39.980  1.00  0.00           H
ATOM   1791 2HG1 VAL   145      30.320  13.630  40.940  1.00  0.00           H
ATOM   1792 3HG1 VAL   145      29.470  12.240  41.520  1.00  0.00           H
ATOM   1793  CG2 VAL   145      28.310  15.480  40.740  1.00  0.00           C
ATOM   1794 1HG2 VAL   145      27.860  15.320  39.770  1.00  0.00           H
ATOM   1795 2HG2 VAL   145      27.880  16.330  41.290  1.00  0.00           H
ATOM   1796 3HG2 VAL   145      29.370  15.710  40.610  1.00  0.00           H
ATOM   1797  C   VAL   145      26.920  12.300  42.560  1.00  0.00           C
ATOM   1798  O   VAL   145      26.860  12.390  43.750  1.00  0.00           O
ATOM   1799  N   THR   146      26.850  11.110  41.930  1.00  0.00           N
ATOM   1800  H   THR   146      26.740  11.100  40.930  1.00  0.00           H
ATOM   1801  CA  THR   146      26.620   9.840  42.680  1.00  0.00           C
ATOM   1802  HA  THR   146      26.850   9.900  43.740  1.00  0.00           H
ATOM   1803  CB  THR   146      25.100   9.530  42.490  1.00  0.00           C
ATOM   1804  HB  THR   146      24.800   9.460  41.450  1.00  0.00           H
ATOM   1805  CG2 THR   146      24.550   8.280  43.060  1.00  0.00           C
ATOM   1806 1HG2 THR   146      23.590   8.040  42.610  1.00  0.00           H
ATOM   1807 2HG2 THR   146      25.240   7.460  42.860  1.00  0.00           H
ATOM   1808 3HG2 THR   146      24.420   8.390  44.140  1.00  0.00           H
ATOM   1809  OG1 THR   146      24.350  10.590  43.110  1.00  0.00           O
ATOM   1810  HG1 THR   146      23.450  10.570  42.770  1.00  0.00           H
ATOM   1811  C   THR   146      27.480   8.750  42.100  1.00  0.00           C
ATOM   1812  O   THR   146      27.540   8.620  40.900  1.00  0.00           O
ATOM   1813  N   VAL   147      28.170   7.990  42.950  1.00  0.00           N
ATOM   1814  H   VAL   147      28.070   8.130  43.940  1.00  0.00           H
ATOM   1815  CA  VAL   147      29.420   7.220  42.590  1.00  0.00           C
ATOM   1816  HA  VAL   147      29.470   7.270  41.500  1.00  0.00           H
ATOM   1817  CB  VAL   147      30.640   7.780  43.170  1.00  0.00           C
ATOM   1818  HB  VAL   147      30.660   7.670  44.250  1.00  0.00           H
ATOM   1819  CG1 VAL   147      31.950   7.010  42.800  1.00  0.00           C
ATOM   1820 1HG1 VAL   147      32.130   7.190  41.740  1.00  0.00           H
ATOM   1821 2HG1 VAL   147      32.870   7.180  43.350  1.00  0.00           H
ATOM   1822 3HG1 VAL   147      31.860   5.930  42.810  1.00  0.00           H
ATOM   1823  CG2 VAL   147      30.890   9.210  42.710  1.00  0.00           C
ATOM   1824 1HG2 VAL   147      30.970   9.250  41.620  1.00  0.00           H
ATOM   1825 2HG2 VAL   147      30.130   9.920  43.050  1.00  0.00           H
ATOM   1826 3HG2 VAL   147      31.880   9.470  43.090  1.00  0.00           H
ATOM   1827  C   VAL   147      29.190   5.760  42.980  1.00  0.00           C
ATOM   1828  O   VAL   147      29.370   5.390  44.100  1.00  0.00           O
ATOM   1829  N   SER   148      28.790   4.900  42.070  1.00  0.00           N
ATOM   1830  H   SER   148      28.530   5.250  41.160  1.00  0.00           H
ATOM   1831  CA  SER   148      28.640   3.510  42.340  1.00  0.00           C
ATOM   1832  HA  SER   148      28.310   3.350  43.360  1.00  0.00           H
ATOM   1833  CB  SER   148      27.500   3.020  41.500  1.00  0.00           C
ATOM   1834  HB1 SER   148      27.240   2.030  41.870  1.00  0.00           H
ATOM   1835  HB2 SER   148      27.680   3.010  40.430  1.00  0.00           H
ATOM   1836  OG  SER   148      26.380   3.820  41.680  1.00  0.00           O
ATOM   1837  HG  SER   148      25.630   3.440  41.220  1.00  0.00           H
ATOM   1838  C   SER   148      29.930   2.750  41.920  1.00  0.00           C
ATOM   1839  O   SER   148      31.020   3.320  41.930  1.00  0.00           O
ATOM   1840  N   SER   149      29.850   1.440  41.730  1.00  0.00           N
ATOM   1841  H   SER   149      29.040   0.980  42.110  1.00  0.00           H
ATOM   1842  CA  SER   149      31.000   0.590  41.270  1.00  0.00           C
ATOM   1843  HA  SER   149      31.590   1.180  40.570  1.00  0.00           H
ATOM   1844  CB  SER   149      31.880   0.220  42.510  1.00  0.00           C
ATOM   1845  HB1 SER   149      32.330  66.580  42.320  1.00  0.00           H
ATOM   1846  HB2 SER   149      31.330   0.170  43.450  1.00  0.00           H
ATOM   1847  OG  SER   149      32.800   1.260  42.680  1.00  0.00           O
ATOM   1848  HG  SER   149      32.290   2.060  42.580  1.00  0.00           H
ATOM   1849  C   SER   149      30.600  66.780  40.370  1.00  0.00           C
ATOM   1850  OC1 SER   149      29.370  66.580  40.150  1.00  0.00           O
ATOM   1851  OC2 SER   149      31.540  66.240  39.740  1.00  0.00           O
TER
ENDMDL
