# Supplementary material for: Targeting Ras-binding domain of ELMO1 by computational nanobody design
Source: Commun Biol. 2023 Mar 17;6:284. doi: 10.1038/s42003-023-04657-w (PMC10023680; doi:10.1038/s42003-023-04657-w)
Supplement: Supplementary file 4 — Supplementary Data 2 [file 42003_2023_4657_MOESM4_ESM.zip › MD_input_output/Nb01_snapshot/snapshot_040000_CDR3.pdb]

ATOM   1461  N   ALA   107      30.860  35.710  29.100  1.00  0.00           N
ATOM   1462  H   ALA   107      31.860  35.760  29.100  1.00  0.00           H
ATOM   1463  CA  ALA   107      30.100  36.780  29.670  1.00  0.00           C
ATOM   1464  HA  ALA   107      29.130  36.820  29.170  1.00  0.00           H
ATOM   1465  CB  ALA   107      29.670  36.430  31.100  1.00  0.00           C
ATOM   1466  HB1 ALA   107      28.850  37.090  31.390  1.00  0.00           H
ATOM   1467  HB2 ALA   107      29.320  35.410  31.230  1.00  0.00           H
ATOM   1468  HB3 ALA   107      30.520  36.480  31.780  1.00  0.00           H
ATOM   1469  C   ALA   107      30.860  38.110  29.520  1.00  0.00           C
ATOM   1470  O   ALA   107      32.080  38.080  29.290  1.00  0.00           O
ATOM   1471  N   ALA   108      30.200  39.290  29.650  1.00  0.00           N
ATOM   1472  H   ALA   108      29.200  39.240  29.810  1.00  0.00           H
ATOM   1473  CA  ALA   108      30.810  40.580  29.690  1.00  0.00           C
ATOM   1474  HA  ALA   108      31.810  40.570  30.140  1.00  0.00           H
ATOM   1475  CB  ALA   108      31.050  41.130  28.270  1.00  0.00           C
ATOM   1476  HB1 ALA   108      31.550  42.090  28.230  1.00  0.00           H
ATOM   1477  HB2 ALA   108      31.490  40.360  27.630  1.00  0.00           H
ATOM   1478  HB3 ALA   108      30.000  41.280  27.990  1.00  0.00           H
ATOM   1479  C   ALA   108      30.150  41.690  30.460  1.00  0.00           C
ATOM   1480  O   ALA   108      28.890  41.620  30.480  1.00  0.00           O
ATOM   1481  N   ASP   109      30.880  42.680  30.960  1.00  0.00           N
ATOM   1482  H   ASP   109      31.850  42.790  30.720  1.00  0.00           H
ATOM   1483  CA  ASP   109      30.370  43.770  31.800  1.00  0.00           C
ATOM   1484  HA  ASP   109      29.360  44.000  31.460  1.00  0.00           H
ATOM   1485  CB  ASP   109      30.360  43.350  33.280  1.00  0.00           C
ATOM   1486  HB1 ASP   109      31.350  43.250  33.740  1.00  0.00           H
ATOM   1487  HB2 ASP   109      29.780  42.430  33.320  1.00  0.00           H
ATOM   1488  CG  ASP   109      29.440  44.230  34.090  1.00  0.00           C
ATOM   1489  OD1 ASP   109      28.210  44.110  33.920  1.00  0.00           O
ATOM   1490  OD2 ASP   109      29.960  45.110  34.760  1.00  0.00           O
ATOM   1491  C   ASP   109      31.250  45.090  31.670  1.00  0.00           C
ATOM   1492  O   ASP   109      32.430  44.960  31.360  1.00  0.00           O
ATOM   1493  N   ARG   110      30.830  46.320  32.010  1.00  0.00           N
ATOM   1494  H   ARG   110      29.870  46.370  32.330  1.00  0.00           H
ATOM   1495  CA  ARG   110      31.590  47.570  32.070  1.00  0.00           C
ATOM   1496  HA  ARG   110      32.230  47.760  31.210  1.00  0.00           H
ATOM   1497  CB  ARG   110      30.610  48.750  32.200  1.00  0.00           C
ATOM   1498  HB1 ARG   110      31.200  49.670  32.270  1.00  0.00           H
ATOM   1499  HB2 ARG   110      30.010  48.640  33.110  1.00  0.00           H
ATOM   1500  CG  ARG   110      29.580  48.760  31.060  1.00  0.00           C
ATOM   1501  HG1 ARG   110      28.870  47.940  31.150  1.00  0.00           H
ATOM   1502  HG2 ARG   110      30.130  48.630  30.130  1.00  0.00           H
ATOM   1503  CD  ARG   110      28.890  50.120  31.010  1.00  0.00           C
ATOM   1504  HD1 ARG   110      29.620  50.910  30.820  1.00  0.00           H
ATOM   1505  HD2 ARG   110      28.470  50.340  31.990  1.00  0.00           H
ATOM   1506  NE  ARG   110      27.700  50.150  30.110  1.00  0.00           N
ATOM   1507  HE  ARG   110      27.060  49.380  30.100  1.00  0.00           H
ATOM   1508  CZ  ARG   110      27.500  50.980  29.120  1.00  0.00           C
ATOM   1509  NH1 ARG   110      28.310  51.890  28.750  1.00  0.00           N
ATOM   1510 1HH1 ARG   110      29.060  52.280  29.310  1.00  0.00           H
ATOM   1511 2HH1 ARG   110      28.020  52.580  28.070  1.00  0.00           H
ATOM   1512  NH2 ARG   110      26.440  50.850  28.350  1.00  0.00           N
ATOM   1513 1HH2 ARG   110      25.790  50.100  28.520  1.00  0.00           H
ATOM   1514 2HH2 ARG   110      26.310  51.490  27.580  1.00  0.00           H
ATOM   1515  C   ARG   110      32.520  47.640  33.320  1.00  0.00           C
ATOM   1516  O   ARG   110      33.440  48.490  33.220  1.00  0.00           O
ATOM   1517  N   PHE   111      32.180  47.020  34.430  1.00  0.00           N
ATOM   1518  H   PHE   111      31.450  46.320  34.480  1.00  0.00           H
ATOM   1519  CA  PHE   111      32.750  47.170  35.730  1.00  0.00           C
ATOM   1520  HA  PHE   111      33.670  47.750  35.660  1.00  0.00           H
ATOM   1521  CB  PHE   111      31.810  48.060  36.590  1.00  0.00           C
ATOM   1522  HB1 PHE   111      32.200  48.210  37.600  1.00  0.00           H
ATOM   1523  HB2 PHE   111      30.840  47.600  36.760  1.00  0.00           H
ATOM   1524  CG  PHE   111      31.410  49.410  36.000  1.00  0.00           C
ATOM   1525  CD1 PHE   111      30.050  49.640  35.650  1.00  0.00           C
ATOM   1526  HD1 PHE   111      29.450  48.740  35.580  1.00  0.00           H
ATOM   1527  CE1 PHE   111      29.700  50.930  35.140  1.00  0.00           C
ATOM   1528  HE1 PHE   111      28.680  51.160  34.870  1.00  0.00           H
ATOM   1529  CZ  PHE   111      30.730  51.880  34.920  1.00  0.00           C
ATOM   1530  HZ  PHE   111      30.500  52.840  34.500  1.00  0.00           H
ATOM   1531  CE2 PHE   111      32.020  51.620  35.230  1.00  0.00           C
ATOM   1532  HE2 PHE   111      32.740  52.410  35.090  1.00  0.00           H
ATOM   1533  CD2 PHE   111      32.390  50.380  35.710  1.00  0.00           C
ATOM   1534  HD2 PHE   111      33.390  50.150  36.040  1.00  0.00           H
ATOM   1535  C   PHE   111      33.150  46.000  36.550  1.00  0.00           C
ATOM   1536  O   PHE   111      33.980  46.070  37.430  1.00  0.00           O
ATOM   1537  N   LEU   112      32.520  44.860  36.380  1.00  0.00           N
ATOM   1538  H   LEU   112      31.710  44.920  35.780  1.00  0.00           H
ATOM   1539  CA  LEU   112      32.620  43.640  37.220  1.00  0.00           C
ATOM   1540  HA  LEU   112      32.860  44.010  38.220  1.00  0.00           H
ATOM   1541  CB  LEU   112      31.240  42.970  37.290  1.00  0.00           C
ATOM   1542  HB1 LEU   112      31.320  42.030  37.850  1.00  0.00           H
ATOM   1543  HB2 LEU   112      30.940  42.730  36.270  1.00  0.00           H
ATOM   1544  CG  LEU   112      30.210  43.890  37.860  1.00  0.00           C
ATOM   1545  HG  LEU   112      29.850  44.670  37.180  1.00  0.00           H
ATOM   1546  CD1 LEU   112      29.020  42.990  38.140  1.00  0.00           C
ATOM   1547 1HD1 LEU   112      29.290  42.240  38.880  1.00  0.00           H
ATOM   1548 2HD1 LEU   112      28.260  43.630  38.600  1.00  0.00           H
ATOM   1549 3HD1 LEU   112      28.600  42.630  37.200  1.00  0.00           H
ATOM   1550  CD2 LEU   112      30.590  44.580  39.210  1.00  0.00           C
ATOM   1551 1HD2 LEU   112      31.370  44.040  39.760  1.00  0.00           H
ATOM   1552 2HD2 LEU   112      30.990  45.590  39.100  1.00  0.00           H
ATOM   1553 3HD2 LEU   112      29.790  44.780  39.920  1.00  0.00           H
ATOM   1554  C   LEU   112      33.800  42.700  36.840  1.00  0.00           C
ATOM   1555  O   LEU   112      34.070  42.550  35.650  1.00  0.00           O
ATOM   1556  N   THR   113      34.330  42.020  37.870  1.00  0.00           N
ATOM   1557  H   THR   113      33.910  42.050  38.780  1.00  0.00           H
ATOM   1558  CA  THR   113      35.680  41.290  37.750  1.00  0.00           C
ATOM   1559  HA  THR   113      35.880  41.190  36.680  1.00  0.00           H
ATOM   1560  CB  THR   113      36.820  42.080  38.420  1.00  0.00           C
ATOM   1561  HB  THR   113      37.760  41.510  38.400  1.00  0.00           H
ATOM   1562  CG2 THR   113      36.960  43.510  37.940  1.00  0.00           C
ATOM   1563 1HG2 THR   113      36.140  44.150  38.260  1.00  0.00           H
ATOM   1564 2HG2 THR   113      37.860  43.840  38.460  1.00  0.00           H
ATOM   1565 3HG2 THR   113      37.150  43.590  36.860  1.00  0.00           H
ATOM   1566  OG1 THR   113      36.570  42.130  39.790  1.00  0.00           O
ATOM   1567  HG1 THR   113      37.380  42.420  40.210  1.00  0.00           H
ATOM   1568  C   THR   113      35.580  39.920  38.370  1.00  0.00           C
ATOM   1569  O   THR   113      36.290  39.030  37.860  1.00  0.00           O
ATOM   1570  N   ARG   132      34.800  39.720  39.460  1.00  0.00           N
ATOM   1571  H   ARG   132      34.280  40.540  39.740  1.00  0.00           H
ATOM   1572  CA  ARG   132      34.740  38.520  40.190  1.00  0.00           C
ATOM   1573  HA  ARG   132      35.070  37.750  39.490  1.00  0.00           H
ATOM   1574  CB  ARG   132      35.740  38.660  41.370  1.00  0.00           C
ATOM   1575  HB1 ARG   132      36.730  38.680  40.900  1.00  0.00           H
ATOM   1576  HB2 ARG   132      35.780  37.690  41.870  1.00  0.00           H
ATOM   1577  CG  ARG   132      35.640  39.770  42.390  1.00  0.00           C
ATOM   1578  HG1 ARG   132      34.710  39.720  42.960  1.00  0.00           H
ATOM   1579  HG2 ARG   132      35.730  40.690  41.830  1.00  0.00           H
ATOM   1580  CD  ARG   132      36.890  39.730  43.270  1.00  0.00           C
ATOM   1581  HD1 ARG   132      37.130  38.720  43.570  1.00  0.00           H
ATOM   1582  HD2 ARG   132      36.770  40.350  44.160  1.00  0.00           H
ATOM   1583  NE  ARG   132      38.120  40.310  42.640  1.00  0.00           N
ATOM   1584  HE  ARG   132      38.050  41.140  42.080  1.00  0.00           H
ATOM   1585  CZ  ARG   132      39.280  39.780  42.770  1.00  0.00           C
ATOM   1586  NH1 ARG   132      39.480  38.760  43.540  1.00  0.00           N
ATOM   1587 1HH1 ARG   132      38.850  38.360  44.220  1.00  0.00           H
ATOM   1588 2HH1 ARG   132      40.370  38.290  43.450  1.00  0.00           H
ATOM   1589  NH2 ARG   132      40.300  40.320  42.250  1.00  0.00           N
ATOM   1590 1HH2 ARG   132      40.200  41.150  41.690  1.00  0.00           H
ATOM   1591 2HH2 ARG   132      41.270  40.120  42.460  1.00  0.00           H
ATOM   1592  C   ARG   132      33.400  38.000  40.630  1.00  0.00           C
ATOM   1593  O   ARG   132      33.330  36.750  40.770  1.00  0.00           O
ATOM   1594  N   SER   133      32.430  38.830  40.760  1.00  0.00           N
ATOM   1595  H   SER   133      32.670  39.810  40.760  1.00  0.00           H
ATOM   1596  CA  SER   133      31.050  38.440  41.120  1.00  0.00           C
ATOM   1597  HA  SER   133      31.190  37.580  41.770  1.00  0.00           H
ATOM   1598  CB  SER   133      30.250  39.540  41.780  1.00  0.00           C
ATOM   1599  HB1 SER   133      30.600  39.800  42.780  1.00  0.00           H
ATOM   1600  HB2 SER   133      29.200  39.240  41.750  1.00  0.00           H
ATOM   1601  OG  SER   133      30.340  40.710  41.000  1.00  0.00           O
ATOM   1602  HG  SER   133      29.700  41.320  41.380  1.00  0.00           H
ATOM   1603  C   SER   133      30.330  37.890  39.900  1.00  0.00           C
ATOM   1604  O   SER   133      30.830  37.960  38.780  1.00  0.00           O
ATOM   1605  N   VAL   134      29.230  37.230  40.080  1.00  0.00           N
ATOM   1606  H   VAL   134      28.800  37.110  40.990  1.00  0.00           H
ATOM   1607  CA  VAL   134      28.580  36.470  38.970  1.00  0.00           C
ATOM   1608  HA  VAL   134      29.340  36.060  38.300  1.00  0.00           H
ATOM   1609  CB  VAL   134      27.820  35.210  39.540  1.00  0.00           C
ATOM   1610  HB  VAL   134      27.350  34.610  38.760  1.00  0.00           H
ATOM   1611  CG1 VAL   134      28.830  34.300  40.320  1.00  0.00           C
ATOM   1612 1HG1 VAL   134      28.350  33.620  41.030  1.00  0.00           H
ATOM   1613 2HG1 VAL   134      29.240  33.590  39.600  1.00  0.00           H
ATOM   1614 3HG1 VAL   134      29.620  34.770  40.900  1.00  0.00           H
ATOM   1615  CG2 VAL   134      26.580  35.500  40.310  1.00  0.00           C
ATOM   1616 1HG2 VAL   134      25.960  36.240  39.810  1.00  0.00           H
ATOM   1617 2HG2 VAL   134      25.930  34.620  40.320  1.00  0.00           H
ATOM   1618 3HG2 VAL   134      26.880  35.750  41.320  1.00  0.00           H
ATOM   1619  C   VAL   134      27.660  37.350  38.080  1.00  0.00           C
ATOM   1620  O   VAL   134      27.110  36.810  37.140  1.00  0.00           O
ATOM   1621  N   LYS   135      27.500  38.650  38.360  1.00  0.00           N
ATOM   1622  H   LYS   135      27.990  38.970  39.180  1.00  0.00           H
ATOM   1623  CA  LYS   135      26.430  39.470  37.790  1.00  0.00           C
ATOM   1624  HA  LYS   135      25.530  38.890  37.570  1.00  0.00           H
ATOM   1625  CB  LYS   135      26.040  40.420  38.950  1.00  0.00           C
ATOM   1626  HB1 LYS   135      26.590  41.340  38.760  1.00  0.00           H
ATOM   1627  HB2 LYS   135      26.300  39.980  39.910  1.00  0.00           H
ATOM   1628  CG  LYS   135      24.510  40.750  38.870  1.00  0.00           C
ATOM   1629  HG1 LYS   135      23.900  39.880  38.610  1.00  0.00           H
ATOM   1630  HG2 LYS   135      24.390  41.430  38.030  1.00  0.00           H
ATOM   1631  CD  LYS   135      23.960  41.350  40.100  1.00  0.00           C
ATOM   1632  HD1 LYS   135      22.990  41.770  39.810  1.00  0.00           H
ATOM   1633  HD2 LYS   135      24.480  42.290  40.320  1.00  0.00           H
ATOM   1634  CE  LYS   135      23.860  40.240  41.160  1.00  0.00           C
ATOM   1635  HE1 LYS   135      24.840  39.830  41.360  1.00  0.00           H
ATOM   1636  HE2 LYS   135      23.110  39.520  40.820  1.00  0.00           H
ATOM   1637  NZ  LYS   135      23.380  40.700  42.430  1.00  0.00           N
ATOM   1638  HZ1 LYS   135      23.970  41.390  42.860  1.00  0.00           H
ATOM   1639  HZ2 LYS   135      22.400  40.940  42.360  1.00  0.00           H
ATOM   1640  HZ3 LYS   135      23.450  40.000  43.160  1.00  0.00           H
ATOM   1641  C   LYS   135      26.650  40.180  36.430  1.00  0.00           C
ATOM   1642  O   LYS   135      26.020  41.210  36.180  1.00  0.00           O
ATOM   1643  N   TYR   136      27.650  39.690  35.690  1.00  0.00           N
ATOM   1644  H   TYR   136      28.170  38.910  36.070  1.00  0.00           H
ATOM   1645  CA  TYR   136      27.950  40.180  34.350  1.00  0.00           C
ATOM   1646  HA  TYR   136      28.430  41.140  34.540  1.00  0.00           H
ATOM   1647  CB  TYR   136      28.870  39.230  33.700  1.00  0.00           C
ATOM   1648  HB1 TYR   136      28.930  39.610  32.680  1.00  0.00           H
ATOM   1649  HB2 TYR   136      28.390  38.260  33.790  1.00  0.00           H
ATOM   1650  CG  TYR   136      30.310  39.160  34.230  1.00  0.00           C
ATOM   1651  CD1 TYR   136      30.500  38.240  35.170  1.00  0.00           C
ATOM   1652  HD1 TYR   136      29.690  37.610  35.490  1.00  0.00           H
ATOM   1653  CE1 TYR   136      31.780  38.060  35.670  1.00  0.00           C
ATOM   1654  HE1 TYR   136      32.010  37.320  36.420  1.00  0.00           H
ATOM   1655  CZ  TYR   136      32.890  38.800  35.230  1.00  0.00           C
ATOM   1656  OH  TYR   136      34.140  38.620  35.810  1.00  0.00           O
ATOM   1657  HH  TYR   136      34.090  38.010  36.550  1.00  0.00           H
ATOM   1658  CE2 TYR   136      32.690  39.690  34.150  1.00  0.00           C
ATOM   1659  HE2 TYR   136      33.560  40.300  33.950  1.00  0.00           H
ATOM   1660  CD2 TYR   136      31.380  39.900  33.620  1.00  0.00           C
ATOM   1661  HD2 TYR   136      31.310  40.580  32.790  1.00  0.00           H
ATOM   1662  C   TYR   136      26.680  40.350  33.510  1.00  0.00           C
ATOM   1663  O   TYR   136      25.720  39.590  33.550  1.00  0.00           O
ATOM   1664  N   ASP   137      26.620  41.480  32.760  1.00  0.00           N
ATOM   1665  H   ASP   137      27.340  42.160  32.950  1.00  0.00           H
ATOM   1666  CA  ASP   137      25.470  42.020  31.970  1.00  0.00           C
ATOM   1667  HA  ASP   137      24.600  41.980  32.630  1.00  0.00           H
ATOM   1668  CB  ASP   137      25.670  43.510  31.660  1.00  0.00           C
ATOM   1669  HB1 ASP   137      26.400  43.640  30.860  1.00  0.00           H
ATOM   1670  HB2 ASP   137      25.960  44.090  32.530  1.00  0.00           H
ATOM   1671  CG  ASP   137      24.400  44.240  31.210  1.00  0.00           C
ATOM   1672  OD1 ASP   137      23.350  43.590  31.210  1.00  0.00           O
ATOM   1673  OD2 ASP   137      24.490  45.460  30.890  1.00  0.00           O
ATOM   1674  C   ASP   137      25.150  41.210  30.700  1.00  0.00           C
ATOM   1675  O   ASP   137      24.020  40.760  30.470  1.00  0.00           O
ATOM   1676  N   TYR   138      26.180  41.000  29.850  1.00  0.00           N
ATOM   1677  H   TYR   138      27.130  41.270  30.050  1.00  0.00           H
ATOM   1678  CA  TYR   138      25.940  40.310  28.600  1.00  0.00           C
ATOM   1679  HA  TYR   138      24.890  40.140  28.340  1.00  0.00           H
ATOM   1680  CB  TYR   138      26.500  41.180  27.400  1.00  0.00           C
ATOM   1681  HB1 TYR   138      26.510  40.560  26.500  1.00  0.00           H
ATOM   1682  HB2 TYR   138      27.560  41.350  27.560  1.00  0.00           H
ATOM   1683  CG  TYR   138      25.800  42.500  27.240  1.00  0.00           C
ATOM   1684  CD1 TYR   138      26.170  43.570  28.070  1.00  0.00           C
ATOM   1685  HD1 TYR   138      26.930  43.440  28.830  1.00  0.00           H
ATOM   1686  CE1 TYR   138      25.680  44.880  27.780  1.00  0.00           C
ATOM   1687  HE1 TYR   138      25.950  45.770  28.330  1.00  0.00           H
ATOM   1688  CZ  TYR   138      24.850  45.080  26.650  1.00  0.00           C
ATOM   1689  OH  TYR   138      24.240  46.250  26.370  1.00  0.00           O
ATOM   1690  HH  TYR   138      23.960  46.250  25.450  1.00  0.00           H
ATOM   1691  CE2 TYR   138      24.380  43.990  25.950  1.00  0.00           C
ATOM   1692  HE2 TYR   138      23.750  44.190  25.090  1.00  0.00           H
ATOM   1693  CD2 TYR   138      24.930  42.720  26.210  1.00  0.00           C
ATOM   1694  HD2 TYR   138      24.600  41.830  25.690  1.00  0.00           H
ATOM   1695  C   TYR   138      26.540  38.930  28.600  1.00  0.00           C
ATOM   1696  O   TYR   138      27.610  38.740  29.160  1.00  0.00           O
