# Supplementary material for: Targeting Ras-binding domain of ELMO1 by computational nanobody design
Source: Commun Biol. 2023 Mar 17;6:284. doi: 10.1038/s42003-023-04657-w (PMC10023680; doi:10.1038/s42003-023-04657-w)
Supplement: Supplementary file 4 — Supplementary Data 2 [file 42003_2023_4657_MOESM4_ESM.zip › MD_input_output/Nb01_snapshot/snapshot_030000_CDR3.pdb]

ATOM   1461  N   ALA   107      27.950  31.550  30.110  1.00  0.00           N
ATOM   1462  H   ALA   107      28.940  31.590  30.300  1.00  0.00           H
ATOM   1463  CA  ALA   107      27.090  32.700  30.440  1.00  0.00           C
ATOM   1464  HA  ALA   107      26.120  32.650  29.940  1.00  0.00           H
ATOM   1465  CB  ALA   107      26.660  32.650  31.900  1.00  0.00           C
ATOM   1466  HB1 ALA   107      25.890  33.400  32.070  1.00  0.00           H
ATOM   1467  HB2 ALA   107      26.200  31.700  32.170  1.00  0.00           H
ATOM   1468  HB3 ALA   107      27.510  32.790  32.560  1.00  0.00           H
ATOM   1469  C   ALA   107      27.760  34.050  30.180  1.00  0.00           C
ATOM   1470  O   ALA   107      29.010  34.130  30.110  1.00  0.00           O
ATOM   1471  N   ALA   108      27.000  35.100  30.090  1.00  0.00           N
ATOM   1472  H   ALA   108      25.990  35.050  30.150  1.00  0.00           H
ATOM   1473  CA  ALA   108      27.390  36.530  29.920  1.00  0.00           C
ATOM   1474  HA  ALA   108      28.440  36.680  30.150  1.00  0.00           H
ATOM   1475  CB  ALA   108      27.330  36.900  28.440  1.00  0.00           C
ATOM   1476  HB1 ALA   108      28.200  37.500  28.180  1.00  0.00           H
ATOM   1477  HB2 ALA   108      27.440  35.940  27.930  1.00  0.00           H
ATOM   1478  HB3 ALA   108      26.360  37.240  28.090  1.00  0.00           H
ATOM   1479  C   ALA   108      26.610  37.530  30.790  1.00  0.00           C
ATOM   1480  O   ALA   108      25.480  37.260  31.150  1.00  0.00           O
ATOM   1481  N   ASP   109      27.340  38.570  31.260  1.00  0.00           N
ATOM   1482  H   ASP   109      28.320  38.520  30.990  1.00  0.00           H
ATOM   1483  CA  ASP   109      26.940  39.790  32.010  1.00  0.00           C
ATOM   1484  HA  ASP   109      25.920  39.980  31.680  1.00  0.00           H
ATOM   1485  CB  ASP   109      27.000  39.490  33.530  1.00  0.00           C
ATOM   1486  HB1 ASP   109      28.020  39.500  33.920  1.00  0.00           H
ATOM   1487  HB2 ASP   109      26.520  38.550  33.820  1.00  0.00           H
ATOM   1488  CG  ASP   109      26.200  40.480  34.320  1.00  0.00           C
ATOM   1489  OD1 ASP   109      24.960  40.550  34.200  1.00  0.00           O
ATOM   1490  OD2 ASP   109      26.800  41.450  34.870  1.00  0.00           O
ATOM   1491  C   ASP   109      27.780  41.040  31.590  1.00  0.00           C
ATOM   1492  O   ASP   109      28.830  40.900  30.910  1.00  0.00           O
ATOM   1493  N   ARG   110      27.350  42.220  32.020  1.00  0.00           N
ATOM   1494  H   ARG   110      26.510  42.270  32.580  1.00  0.00           H
ATOM   1495  CA  ARG   110      28.110  43.450  31.830  1.00  0.00           C
ATOM   1496  HA  ARG   110      28.760  43.280  30.980  1.00  0.00           H
ATOM   1497  CB  ARG   110      27.200  44.650  31.520  1.00  0.00           C
ATOM   1498  HB1 ARG   110      27.920  45.470  31.560  1.00  0.00           H
ATOM   1499  HB2 ARG   110      26.400  44.740  32.260  1.00  0.00           H
ATOM   1500  CG  ARG   110      26.520  44.590  30.150  1.00  0.00           C
ATOM   1501  HG1 ARG   110      25.870  43.710  30.090  1.00  0.00           H
ATOM   1502  HG2 ARG   110      27.280  44.710  29.380  1.00  0.00           H
ATOM   1503  CD  ARG   110      25.660  45.800  30.190  1.00  0.00           C
ATOM   1504  HD1 ARG   110      26.210  46.640  30.630  1.00  0.00           H
ATOM   1505  HD2 ARG   110      24.960  45.620  31.000  1.00  0.00           H
ATOM   1506  NE  ARG   110      24.960  46.040  28.910  1.00  0.00           N
ATOM   1507  HE  ARG   110      24.060  45.590  28.810  1.00  0.00           H
ATOM   1508  CZ  ARG   110      25.400  46.750  27.890  1.00  0.00           C
ATOM   1509  NH1 ARG   110      26.620  47.260  27.960  1.00  0.00           N
ATOM   1510 1HH1 ARG   110      27.300  46.900  28.620  1.00  0.00           H
ATOM   1511 2HH1 ARG   110      27.020  47.560  27.090  1.00  0.00           H
ATOM   1512  NH2 ARG   110      24.700  46.950  26.820  1.00  0.00           N
ATOM   1513 1HH2 ARG   110      23.710  46.780  26.910  1.00  0.00           H
ATOM   1514 2HH2 ARG   110      25.010  47.660  26.170  1.00  0.00           H
ATOM   1515  C   ARG   110      29.040  43.930  32.950  1.00  0.00           C
ATOM   1516  O   ARG   110      30.080  44.650  32.730  1.00  0.00           O
ATOM   1517  N   PHE   111      28.780  43.460  34.160  1.00  0.00           N
ATOM   1518  H   PHE   111      28.080  42.750  34.300  1.00  0.00           H
ATOM   1519  CA  PHE   111      29.380  44.010  35.400  1.00  0.00           C
ATOM   1520  HA  PHE   111      30.280  44.550  35.110  1.00  0.00           H
ATOM   1521  CB  PHE   111      28.490  45.140  36.030  1.00  0.00           C
ATOM   1522  HB1 PHE   111      28.970  45.690  36.830  1.00  0.00           H
ATOM   1523  HB2 PHE   111      27.640  44.590  36.430  1.00  0.00           H
ATOM   1524  CG  PHE   111      27.980  46.160  35.010  1.00  0.00           C
ATOM   1525  CD1 PHE   111      26.580  46.300  34.880  1.00  0.00           C
ATOM   1526  HD1 PHE   111      25.950  45.540  35.320  1.00  0.00           H
ATOM   1527  CE1 PHE   111      26.100  47.310  33.950  1.00  0.00           C
ATOM   1528  HE1 PHE   111      25.030  47.410  33.830  1.00  0.00           H
ATOM   1529  CZ  PHE   111      27.010  48.110  33.260  1.00  0.00           C
ATOM   1530  HZ  PHE   111      26.680  48.830  32.520  1.00  0.00           H
ATOM   1531  CE2 PHE   111      28.400  47.990  33.430  1.00  0.00           C
ATOM   1532  HE2 PHE   111      29.130  48.570  32.880  1.00  0.00           H
ATOM   1533  CD2 PHE   111      28.850  47.080  34.380  1.00  0.00           C
ATOM   1534  HD2 PHE   111      29.890  47.010  34.670  1.00  0.00           H
ATOM   1535  C   PHE   111      29.680  42.970  36.540  1.00  0.00           C
ATOM   1536  O   PHE   111      30.630  43.170  37.220  1.00  0.00           O
ATOM   1537  N   LEU   112      28.850  41.880  36.720  1.00  0.00           N
ATOM   1538  H   LEU   112      28.100  41.740  36.060  1.00  0.00           H
ATOM   1539  CA  LEU   112      29.190  40.810  37.670  1.00  0.00           C
ATOM   1540  HA  LEU   112      29.460  41.380  38.560  1.00  0.00           H
ATOM   1541  CB  LEU   112      27.850  40.050  37.760  1.00  0.00           C
ATOM   1542  HB1 LEU   112      28.030  39.110  38.290  1.00  0.00           H
ATOM   1543  HB2 LEU   112      27.640  39.620  36.780  1.00  0.00           H
ATOM   1544  CG  LEU   112      26.580  40.800  38.350  1.00  0.00           C
ATOM   1545  HG  LEU   112      26.380  41.670  37.720  1.00  0.00           H
ATOM   1546  CD1 LEU   112      25.440  39.780  38.040  1.00  0.00           C
ATOM   1547 1HD1 LEU   112      25.560  39.420  37.010  1.00  0.00           H
ATOM   1548 2HD1 LEU   112      25.690  38.930  38.670  1.00  0.00           H
ATOM   1549 3HD1 LEU   112      24.490  40.210  38.330  1.00  0.00           H
ATOM   1550  CD2 LEU   112      26.880  40.920  39.850  1.00  0.00           C
ATOM   1551 1HD2 LEU   112      27.750  41.520  40.140  1.00  0.00           H
ATOM   1552 2HD2 LEU   112      25.990  41.430  40.220  1.00  0.00           H
ATOM   1553 3HD2 LEU   112      27.110  39.930  40.240  1.00  0.00           H
ATOM   1554  C   LEU   112      30.330  39.990  37.200  1.00  0.00           C
ATOM   1555  O   LEU   112      30.490  39.600  36.020  1.00  0.00           O
ATOM   1556  N   THR   113      31.200  39.570  38.140  1.00  0.00           N
ATOM   1557  H   THR   113      31.060  39.870  39.100  1.00  0.00           H
ATOM   1558  CA  THR   113      32.450  38.830  37.910  1.00  0.00           C
ATOM   1559  HA  THR   113      32.560  38.710  36.830  1.00  0.00           H
ATOM   1560  CB  THR   113      33.680  39.670  38.320  1.00  0.00           C
ATOM   1561  HB  THR   113      34.500  38.970  38.490  1.00  0.00           H
ATOM   1562  CG2 THR   113      34.120  40.710  37.280  1.00  0.00           C
ATOM   1563 1HG2 THR   113      34.520  40.280  36.370  1.00  0.00           H
ATOM   1564 2HG2 THR   113      33.300  41.390  37.020  1.00  0.00           H
ATOM   1565 3HG2 THR   113      34.890  41.350  37.710  1.00  0.00           H
ATOM   1566  OG1 THR   113      33.550  40.270  39.560  1.00  0.00           O
ATOM   1567  HG1 THR   113      34.440  40.520  39.840  1.00  0.00           H
ATOM   1568  C   THR   113      32.490  37.390  38.400  1.00  0.00           C
ATOM   1569  O   THR   113      33.160  36.510  37.830  1.00  0.00           O
ATOM   1570  N   ARG   132      31.870  37.080  39.550  1.00  0.00           N
ATOM   1571  H   ARG   132      31.190  37.780  39.840  1.00  0.00           H
ATOM   1572  CA  ARG   132      31.860  35.700  40.140  1.00  0.00           C
ATOM   1573  HA  ARG   132      32.270  34.960  39.440  1.00  0.00           H
ATOM   1574  CB  ARG   132      32.880  35.640  41.230  1.00  0.00           C
ATOM   1575  HB1 ARG   132      32.590  36.360  42.000  1.00  0.00           H
ATOM   1576  HB2 ARG   132      33.880  35.910  40.880  1.00  0.00           H
ATOM   1577  CG  ARG   132      33.030  34.310  42.050  1.00  0.00           C
ATOM   1578  HG1 ARG   132      32.990  33.520  41.300  1.00  0.00           H
ATOM   1579  HG2 ARG   132      32.160  34.240  42.710  1.00  0.00           H
ATOM   1580  CD  ARG   132      34.310  34.270  42.830  1.00  0.00           C
ATOM   1581  HD1 ARG   132      35.090  34.060  42.100  1.00  0.00           H
ATOM   1582  HD2 ARG   132      34.220  33.520  43.610  1.00  0.00           H
ATOM   1583  NE  ARG   132      34.630  35.560  43.510  1.00  0.00           N
ATOM   1584  HE  ARG   132      33.860  36.140  43.830  1.00  0.00           H
ATOM   1585  CZ  ARG   132      35.830  35.910  43.990  1.00  0.00           C
ATOM   1586  NH1 ARG   132      36.790  35.040  43.890  1.00  0.00           N
ATOM   1587 1HH1 ARG   132      36.640  34.120  43.500  1.00  0.00           H
ATOM   1588 2HH1 ARG   132      37.700  35.210  44.280  1.00  0.00           H
ATOM   1589  NH2 ARG   132      36.070  37.030  44.520  1.00  0.00           N
ATOM   1590 1HH2 ARG   132      35.420  37.800  44.500  1.00  0.00           H
ATOM   1591 2HH2 ARG   132      37.070  37.210  44.570  1.00  0.00           H
ATOM   1592  C   ARG   132      30.480  35.140  40.580  1.00  0.00           C
ATOM   1593  O   ARG   132      30.300  33.950  40.900  1.00  0.00           O
ATOM   1594  N   SER   133      29.440  36.020  40.600  1.00  0.00           N
ATOM   1595  H   SER   133      29.650  36.960  40.310  1.00  0.00           H
ATOM   1596  CA  SER   133      28.030  35.680  40.810  1.00  0.00           C
ATOM   1597  HA  SER   133      27.960  35.010  41.670  1.00  0.00           H
ATOM   1598  CB  SER   133      27.330  36.970  41.170  1.00  0.00           C
ATOM   1599  HB1 SER   133      27.860  37.790  40.680  1.00  0.00           H
ATOM   1600  HB2 SER   133      27.550  37.190  42.220  1.00  0.00           H
ATOM   1601  OG  SER   133      25.910  37.040  40.840  1.00  0.00           O
ATOM   1602  HG  SER   133      25.540  37.770  41.360  1.00  0.00           H
ATOM   1603  C   SER   133      27.330  34.970  39.620  1.00  0.00           C
ATOM   1604  O   SER   133      27.620  35.200  38.430  1.00  0.00           O
ATOM   1605  N   VAL   134      26.390  34.110  39.980  1.00  0.00           N
ATOM   1606  H   VAL   134      26.220  34.020  40.970  1.00  0.00           H
ATOM   1607  CA  VAL   134      25.360  33.500  39.170  1.00  0.00           C
ATOM   1608  HA  VAL   134      25.950  32.990  38.410  1.00  0.00           H
ATOM   1609  CB  VAL   134      24.640  32.400  39.970  1.00  0.00           C
ATOM   1610  HB  VAL   134      23.940  31.970  39.250  1.00  0.00           H
ATOM   1611  CG1 VAL   134      25.620  31.370  40.490  1.00  0.00           C
ATOM   1612 1HG1 VAL   134      26.370  31.150  39.740  1.00  0.00           H
ATOM   1613 2HG1 VAL   134      26.040  31.750  41.420  1.00  0.00           H
ATOM   1614 3HG1 VAL   134      25.060  30.440  40.590  1.00  0.00           H
ATOM   1615  CG2 VAL   134      23.750  32.910  41.150  1.00  0.00           C
ATOM   1616 1HG2 VAL   134      23.530  32.140  41.890  1.00  0.00           H
ATOM   1617 2HG2 VAL   134      24.190  33.790  41.620  1.00  0.00           H
ATOM   1618 3HG2 VAL   134      22.830  33.290  40.720  1.00  0.00           H
ATOM   1619  C   VAL   134      24.230  34.410  38.600  1.00  0.00           C
ATOM   1620  O   VAL   134      23.530  34.020  37.680  1.00  0.00           O
ATOM   1621  N   LYS   135      24.180  35.670  39.010  1.00  0.00           N
ATOM   1622  H   LYS   135      24.760  36.040  39.750  1.00  0.00           H
ATOM   1623  CA  LYS   135      23.090  36.550  38.480  1.00  0.00           C
ATOM   1624  HA  LYS   135      22.160  35.980  38.420  1.00  0.00           H
ATOM   1625  CB  LYS   135      22.760  37.660  39.460  1.00  0.00           C
ATOM   1626  HB1 LYS   135      22.160  38.420  38.970  1.00  0.00           H
ATOM   1627  HB2 LYS   135      23.680  38.160  39.760  1.00  0.00           H
ATOM   1628  CG  LYS   135      21.930  37.220  40.640  1.00  0.00           C
ATOM   1629  HG1 LYS   135      22.490  36.500  41.240  1.00  0.00           H
ATOM   1630  HG2 LYS   135      21.020  36.770  40.240  1.00  0.00           H
ATOM   1631  CD  LYS   135      21.730  38.470  41.510  1.00  0.00           C
ATOM   1632  HD1 LYS   135      21.070  39.080  40.880  1.00  0.00           H
ATOM   1633  HD2 LYS   135      22.670  39.010  41.600  1.00  0.00           H
ATOM   1634  CE  LYS   135      21.130  38.220  42.890  1.00  0.00           C
ATOM   1635  HE1 LYS   135      21.670  37.330  43.240  1.00  0.00           H
ATOM   1636  HE2 LYS   135      20.090  37.880  42.880  1.00  0.00           H
ATOM   1637  NZ  LYS   135      21.270  39.500  43.720  1.00  0.00           N
ATOM   1638  HZ1 LYS   135      22.230  39.740  43.900  1.00  0.00           H
ATOM   1639  HZ2 LYS   135      20.760  40.240  43.250  1.00  0.00           H
ATOM   1640  HZ3 LYS   135      20.850  39.400  44.630  1.00  0.00           H
ATOM   1641  C   LYS   135      23.350  37.170  37.080  1.00  0.00           C
ATOM   1642  O   LYS   135      22.880  38.270  36.740  1.00  0.00           O
ATOM   1643  N   TYR   136      24.190  36.470  36.260  1.00  0.00           N
ATOM   1644  H   TYR   136      24.590  35.620  36.650  1.00  0.00           H
ATOM   1645  CA  TYR   136      24.470  36.740  34.860  1.00  0.00           C
ATOM   1646  HA  TYR   136      24.870  37.740  34.730  1.00  0.00           H
ATOM   1647  CB  TYR   136      25.500  35.780  34.340  1.00  0.00           C
ATOM   1648  HB1 TYR   136      25.410  35.700  33.260  1.00  0.00           H
ATOM   1649  HB2 TYR   136      25.330  34.840  34.850  1.00  0.00           H
ATOM   1650  CG  TYR   136      26.970  36.050  34.610  1.00  0.00           C
ATOM   1651  CD1 TYR   136      27.460  36.760  35.690  1.00  0.00           C
ATOM   1652  HD1 TYR   136      26.810  36.910  36.540  1.00  0.00           H
ATOM   1653  CE1 TYR   136      28.860  37.120  35.780  1.00  0.00           C
ATOM   1654  HE1 TYR   136      29.220  37.620  36.670  1.00  0.00           H
ATOM   1655  CZ  TYR   136      29.770  36.740  34.760  1.00  0.00           C
ATOM   1656  OH  TYR   136      31.080  37.040  34.850  1.00  0.00           O
ATOM   1657  HH  TYR   136      31.190  37.770  35.470  1.00  0.00           H
ATOM   1658  CE2 TYR   136      29.300  35.920  33.730  1.00  0.00           C
ATOM   1659  HE2 TYR   136      29.960  35.550  32.960  1.00  0.00           H
ATOM   1660  CD2 TYR   136      27.870  35.650  33.630  1.00  0.00           C
ATOM   1661  HD2 TYR   136      27.540  34.980  32.850  1.00  0.00           H
ATOM   1662  C   TYR   136      23.130  36.630  34.070  1.00  0.00           C
ATOM   1663  O   TYR   136      22.170  36.040  34.590  1.00  0.00           O
ATOM   1664  N   ASP   137      23.130  37.240  32.860  1.00  0.00           N
ATOM   1665  H   ASP   137      24.000  37.620  32.530  1.00  0.00           H
ATOM   1666  CA  ASP   137      21.890  37.700  32.210  1.00  0.00           C
ATOM   1667  HA  ASP   137      21.050  37.640  32.890  1.00  0.00           H
ATOM   1668  CB  ASP   137      22.050  39.160  31.900  1.00  0.00           C
ATOM   1669  HB1 ASP   137      22.870  39.270  31.190  1.00  0.00           H
ATOM   1670  HB2 ASP   137      22.300  39.610  32.860  1.00  0.00           H
ATOM   1671  CG  ASP   137      20.850  40.020  31.430  1.00  0.00           C
ATOM   1672  OD1 ASP   137      19.980  40.290  32.310  1.00  0.00           O
ATOM   1673  OD2 ASP   137      20.780  40.490  30.260  1.00  0.00           O
ATOM   1674  C   ASP   137      21.580  36.870  30.970  1.00  0.00           C
ATOM   1675  O   ASP   137      20.430  36.560  30.710  1.00  0.00           O
ATOM   1676  N   TYR   138      22.630  36.500  30.210  1.00  0.00           N
ATOM   1677  H   TYR   138      23.510  36.650  30.680  1.00  0.00           H
ATOM   1678  CA  TYR   138      22.570  35.500  29.140  1.00  0.00           C
ATOM   1679  HA  TYR   138      21.550  35.300  28.810  1.00  0.00           H
ATOM   1680  CB  TYR   138      23.230  36.200  27.860  1.00  0.00           C
ATOM   1681  HB1 TYR   138      23.220  35.510  27.020  1.00  0.00           H
ATOM   1682  HB2 TYR   138      24.270  36.490  27.980  1.00  0.00           H
ATOM   1683  CG  TYR   138      22.350  37.310  27.310  1.00  0.00           C
ATOM   1684  CD1 TYR   138      22.630  38.650  27.760  1.00  0.00           C
ATOM   1685  HD1 TYR   138      23.470  38.790  28.420  1.00  0.00           H
ATOM   1686  CE1 TYR   138      21.750  39.710  27.410  1.00  0.00           C
ATOM   1687  HE1 TYR   138      21.930  40.690  27.820  1.00  0.00           H
ATOM   1688  CZ  TYR   138      20.700  39.430  26.520  1.00  0.00           C
ATOM   1689  OH  TYR   138      19.900  40.420  26.160  1.00  0.00           O
ATOM   1690  HH  TYR   138      19.020  40.150  25.880  1.00  0.00           H
ATOM   1691  CE2 TYR   138      20.450  38.090  26.020  1.00  0.00           C
ATOM   1692  HE2 TYR   138      19.570  37.940  25.410  1.00  0.00           H
ATOM   1693  CD2 TYR   138      21.340  37.030  26.330  1.00  0.00           C
ATOM   1694  HD2 TYR   138      21.070  36.010  26.120  1.00  0.00           H
ATOM   1695  C   TYR   138      23.140  34.140  29.520  1.00  0.00           C
ATOM   1696  O   TYR   138      24.120  34.180  30.210  1.00  0.00           O
