# Supplementary material for: Targeting Ras-binding domain of ELMO1 by computational nanobody design
Source: Commun Biol. 2023 Mar 17;6:284. doi: 10.1038/s42003-023-04657-w (PMC10023680; doi:10.1038/s42003-023-04657-w)
Supplement: Supplementary file 4 — Supplementary Data 2 [file 42003_2023_4657_MOESM4_ESM.zip › MD_input_output/Nb01_snapshot/snapshot_083000.pdb]

REMARK    GENERATED BY TRJCONV
TITLE     Protein in water t= 8300.00000 step= 4150000
REMARK    THIS IS A SIMULATION BOX
CRYST1   67.446   67.446   67.446  90.00  90.00  90.00 P 1           1
MODEL        1
ATOM      1  N   VAL     2      25.420  40.590  43.420  1.00  0.00           N
ATOM      2  H1  VAL     2      24.670  39.960  43.690  1.00  0.00           H
ATOM      3  H2  VAL     2      26.170  40.480  44.090  1.00  0.00           H
ATOM      4  H3  VAL     2      25.000  41.510  43.520  1.00  0.00           H
ATOM      5  CA  VAL     2      25.830  40.240  42.080  1.00  0.00           C
ATOM      6  HA  VAL     2      25.030  40.410  41.350  1.00  0.00           H
ATOM      7  CB  VAL     2      27.100  41.010  41.690  1.00  0.00           C
ATOM      8  HB  VAL     2      26.890  42.060  41.890  1.00  0.00           H
ATOM      9  CG1 VAL     2      28.300  40.730  42.610  1.00  0.00           C
ATOM     10 1HG1 VAL     2      29.130  41.080  42.010  1.00  0.00           H
ATOM     11 2HG1 VAL     2      28.230  41.380  43.480  1.00  0.00           H
ATOM     12 3HG1 VAL     2      28.450  39.670  42.830  1.00  0.00           H
ATOM     13  CG2 VAL     2      27.500  40.900  40.240  1.00  0.00           C
ATOM     14 1HG2 VAL     2      26.620  40.640  39.660  1.00  0.00           H
ATOM     15 2HG2 VAL     2      27.720  41.930  39.930  1.00  0.00           H
ATOM     16 3HG2 VAL     2      28.190  40.090  40.010  1.00  0.00           H
ATOM     17  C   VAL     2      26.050  38.750  42.050  1.00  0.00           C
ATOM     18  O   VAL     2      26.320  38.090  43.050  1.00  0.00           O
ATOM     19  N   GLN     3      25.860  38.090  40.890  1.00  0.00           N
ATOM     20  H   GLN     3      25.310  38.610  40.220  1.00  0.00           H
ATOM     21  CA  GLN     3      26.000  36.580  40.670  1.00  0.00           C
ATOM     22  HA  GLN     3      26.390  36.070  41.550  1.00  0.00           H
ATOM     23  CB  GLN     3      24.600  35.910  40.450  1.00  0.00           C
ATOM     24  HB1 GLN     3      23.940  35.890  41.320  1.00  0.00           H
ATOM     25  HB2 GLN     3      24.750  34.840  40.320  1.00  0.00           H
ATOM     26  CG  GLN     3      23.870  36.330  39.170  1.00  0.00           C
ATOM     27  HG1 GLN     3      24.490  36.080  38.310  1.00  0.00           H
ATOM     28  HG2 GLN     3      23.680  37.400  39.110  1.00  0.00           H
ATOM     29  CD  GLN     3      22.560  35.650  38.980  1.00  0.00           C
ATOM     30  OE1 GLN     3      21.670  35.620  39.850  1.00  0.00           O
ATOM     31  NE2 GLN     3      22.290  35.100  37.830  1.00  0.00           N
ATOM     32 1HE2 GLN     3      22.850  35.200  37.000  1.00  0.00           H
ATOM     33 2HE2 GLN     3      21.520  34.450  37.780  1.00  0.00           H
ATOM     34  C   GLN     3      26.970  36.230  39.590  1.00  0.00           C
ATOM     35  O   GLN     3      27.160  36.960  38.640  1.00  0.00           O
ATOM     36  N   LEU     4      27.580  35.060  39.660  1.00  0.00           N
ATOM     37  H   LEU     4      27.310  34.450  40.420  1.00  0.00           H
ATOM     38  CA  LEU     4      28.350  34.470  38.650  1.00  0.00           C
ATOM     39  HA  LEU     4      28.960  35.270  38.210  1.00  0.00           H
ATOM     40  CB  LEU     4      29.310  33.350  39.220  1.00  0.00           C
ATOM     41  HB1 LEU     4      30.000  33.040  38.440  1.00  0.00           H
ATOM     42  HB2 LEU     4      28.740  32.450  39.460  1.00  0.00           H
ATOM     43  CG  LEU     4      30.100  33.850  40.440  1.00  0.00           C
ATOM     44  HG  LEU     4      29.500  33.990  41.330  1.00  0.00           H
ATOM     45  CD1 LEU     4      31.050  32.790  40.910  1.00  0.00           C
ATOM     46 1HD1 LEU     4      30.390  32.010  41.280  1.00  0.00           H
ATOM     47 2HD1 LEU     4      31.730  32.520  40.110  1.00  0.00           H
ATOM     48 3HD1 LEU     4      31.720  33.110  41.700  1.00  0.00           H
ATOM     49  CD2 LEU     4      30.950  35.050  40.110  1.00  0.00           C
ATOM     50 1HD2 LEU     4      31.420  35.100  39.130  1.00  0.00           H
ATOM     51 2HD2 LEU     4      30.300  35.910  40.270  1.00  0.00           H
ATOM     52 3HD2 LEU     4      31.810  35.180  40.770  1.00  0.00           H
ATOM     53  C   LEU     4      27.440  33.790  37.620  1.00  0.00           C
ATOM     54  O   LEU     4      26.250  33.640  37.890  1.00  0.00           O
ATOM     55  N   VAL     5      28.010  33.060  36.640  1.00  0.00           N
ATOM     56  H   VAL     5      29.010  33.120  36.560  1.00  0.00           H
ATOM     57  CA  VAL     5      27.260  32.330  35.570  1.00  0.00           C
ATOM     58  HA  VAL     5      26.290  32.040  35.970  1.00  0.00           H
ATOM     59  CB  VAL     5      27.050  33.280  34.320  1.00  0.00           C
ATOM     60  HB  VAL     5      27.910  33.190  33.660  1.00  0.00           H
ATOM     61  CG1 VAL     5      25.760  32.840  33.590  1.00  0.00           C
ATOM     62 1HG1 VAL     5      25.820  31.770  33.390  1.00  0.00           H
ATOM     63 2HG1 VAL     5      24.900  32.930  34.250  1.00  0.00           H
ATOM     64 3HG1 VAL     5      25.690  33.410  32.660  1.00  0.00           H
ATOM     65  CG2 VAL     5      26.730  34.720  34.640  1.00  0.00           C
ATOM     66 1HG2 VAL     5      26.010  34.820  35.450  1.00  0.00           H
ATOM     67 2HG2 VAL     5      27.620  35.180  35.050  1.00  0.00           H
ATOM     68 3HG2 VAL     5      26.320  35.330  33.830  1.00  0.00           H
ATOM     69  C   VAL     5      28.030  31.020  35.220  1.00  0.00           C
ATOM     70  O   VAL     5      29.280  31.130  35.000  1.00  0.00           O
ATOM     71  N   GLU     6      27.460  29.810  35.050  1.00  0.00           N
ATOM     72  H   GLU     6      26.480  29.800  35.310  1.00  0.00           H
ATOM     73  CA  GLU     6      28.120  28.480  34.760  1.00  0.00           C
ATOM     74  HA  GLU     6      29.210  28.520  34.780  1.00  0.00           H
ATOM     75  CB  GLU     6      28.000  27.530  35.920  1.00  0.00           C
ATOM     76  HB1 GLU     6      28.630  26.720  35.540  1.00  0.00           H
ATOM     77  HB2 GLU     6      27.020  27.060  36.050  1.00  0.00           H
ATOM     78  CG  GLU     6      28.550  27.950  37.280  1.00  0.00           C
ATOM     79  HG1 GLU     6      29.310  28.720  37.160  1.00  0.00           H
ATOM     80  HG2 GLU     6      28.990  27.030  37.660  1.00  0.00           H
ATOM     81  CD  GLU     6      27.530  28.360  38.350  1.00  0.00           C
ATOM     82  OE1 GLU     6      26.510  28.970  37.990  1.00  0.00           O
ATOM     83  OE2 GLU     6      27.800  28.110  39.560  1.00  0.00           O
ATOM     84  C   GLU     6      27.580  27.790  33.520  1.00  0.00           C
ATOM     85  O   GLU     6      26.440  28.020  33.150  1.00  0.00           O
ATOM     86  N   SER     7      28.410  27.060  32.780  1.00  0.00           N
ATOM     87  H   SER     7      29.360  26.970  33.100  1.00  0.00           H
ATOM     88  CA  SER     7      27.990  26.330  31.580  1.00  0.00           C
ATOM     89  HA  SER     7      26.960  25.970  31.550  1.00  0.00           H
ATOM     90  CB  SER     7      28.020  27.320  30.420  1.00  0.00           C
ATOM     91  HB1 SER     7      27.150  27.980  30.460  1.00  0.00           H
ATOM     92  HB2 SER     7      28.080  26.680  29.540  1.00  0.00           H
ATOM     93  OG  SER     7      29.130  28.100  30.430  1.00  0.00           O
ATOM     94  HG  SER     7      29.170  28.740  31.150  1.00  0.00           H
ATOM     95  C   SER     7      29.060  25.190  31.250  1.00  0.00           C
ATOM     96  O   SER     7      29.980  24.880  32.060  1.00  0.00           O
ATOM     97  N   GLY     9      28.840  24.390  30.200  1.00  0.00           N
ATOM     98  H   GLY     9      28.000  24.520  29.660  1.00  0.00           H
ATOM     99  CA  GLY     9      29.690  23.260  29.830  1.00  0.00           C
ATOM    100  HA1 GLY     9      30.630  23.340  30.380  1.00  0.00           H
ATOM    101  HA2 GLY     9      29.890  23.280  28.760  1.00  0.00           H
ATOM    102  C   GLY     9      29.170  21.840  30.270  1.00  0.00           C
ATOM    103  O   GLY     9      29.640  20.910  29.660  1.00  0.00           O
ATOM    104  N   GLY    10      28.260  21.740  31.280  1.00  0.00           N
ATOM    105  H   GLY    10      28.150  22.540  31.890  1.00  0.00           H
ATOM    106  CA  GLY    10      27.510  20.550  31.580  1.00  0.00           C
ATOM    107  HA1 GLY    10      26.610  20.810  32.130  1.00  0.00           H
ATOM    108  HA2 GLY    10      28.120  19.920  32.240  1.00  0.00           H
ATOM    109  C   GLY    10      26.980  19.620  30.470  1.00  0.00           C
ATOM    110  O   GLY    10      26.650  20.030  29.380  1.00  0.00           O
ATOM    111  N   GLY    11      26.920  18.340  30.790  1.00  0.00           N
ATOM    112  H   GLY    11      27.260  18.050  31.700  1.00  0.00           H
ATOM    113  CA  GLY    11      26.700  17.240  29.810  1.00  0.00           C
ATOM    114  HA1 GLY    11      27.570  17.140  29.160  1.00  0.00           H
ATOM    115  HA2 GLY    11      25.780  17.410  29.250  1.00  0.00           H
ATOM    116  C   GLY    11      26.400  15.870  30.440  1.00  0.00           C
ATOM    117  O   GLY    11      26.910  15.620  31.490  1.00  0.00           O
ATOM    118  N   LEU    12      25.570  15.090  29.750  1.00  0.00           N
ATOM    119  H   LEU    12      25.130  15.530  28.960  1.00  0.00           H
ATOM    120  CA  LEU    12      25.470  13.640  29.920  1.00  0.00           C
ATOM    121  HA  LEU    12      25.640  13.440  30.970  1.00  0.00           H
ATOM    122  CB  LEU    12      24.010  13.310  29.590  1.00  0.00           C
ATOM    123  HB1 LEU    12      23.700  13.830  28.680  1.00  0.00           H
ATOM    124  HB2 LEU    12      23.390  13.640  30.420  1.00  0.00           H
ATOM    125  CG  LEU    12      23.720  11.820  29.370  1.00  0.00           C
ATOM    126  HG  LEU    12      24.510  11.580  28.670  1.00  0.00           H
ATOM    127  CD1 LEU    12      23.890  10.940  30.620  1.00  0.00           C
ATOM    128 1HD1 LEU    12      23.180  11.190  31.410  1.00  0.00           H
ATOM    129 2HD1 LEU    12      23.890   9.860  30.510  1.00  0.00           H
ATOM    130 3HD1 LEU    12      24.920  11.100  30.940  1.00  0.00           H
ATOM    131  CD2 LEU    12      22.300  11.710  28.850  1.00  0.00           C
ATOM    132 1HD2 LEU    12      22.040  10.660  28.860  1.00  0.00           H
ATOM    133 2HD2 LEU    12      21.760  12.360  29.550  1.00  0.00           H
ATOM    134 3HD2 LEU    12      22.350  12.170  27.870  1.00  0.00           H
ATOM    135  C   LEU    12      26.540  12.920  29.060  1.00  0.00           C
ATOM    136  O   LEU    12      26.560  12.950  27.880  1.00  0.00           O
ATOM    137  N   VAL    13      27.460  12.250  29.700  1.00  0.00           N
ATOM    138  H   VAL    13      27.290  12.280  30.690  1.00  0.00           H
ATOM    139  CA  VAL    13      28.670  11.720  29.080  1.00  0.00           C
ATOM    140  HA  VAL    13      28.530  11.860  28.010  1.00  0.00           H
ATOM    141  CB  VAL    13      29.840  12.670  29.470  1.00  0.00           C
ATOM    142  HB  VAL    13      30.760  12.100  29.340  1.00  0.00           H
ATOM    143  CG1 VAL    13      29.930  13.950  28.720  1.00  0.00           C
ATOM    144 1HG1 VAL    13      29.680  13.700  27.690  1.00  0.00           H
ATOM    145 2HG1 VAL    13      29.140  14.600  29.090  1.00  0.00           H
ATOM    146 3HG1 VAL    13      30.950  14.320  28.770  1.00  0.00           H
ATOM    147  CG2 VAL    13      29.890  13.080  30.890  1.00  0.00           C
ATOM    148 1HG2 VAL    13      28.940  13.570  31.080  1.00  0.00           H
ATOM    149 2HG2 VAL    13      30.010  12.170  31.480  1.00  0.00           H
ATOM    150 3HG2 VAL    13      30.640  13.840  31.080  1.00  0.00           H
ATOM    151  C   VAL    13      28.910  10.220  29.460  1.00  0.00           C
ATOM    152  O   VAL    13      28.440   9.820  30.510  1.00  0.00           O
ATOM    153  N   GLN    14      29.690   9.590  28.650  1.00  0.00           N
ATOM    154  H   GLN    14      29.970  10.000  27.760  1.00  0.00           H
ATOM    155  CA  GLN    14      30.080   8.210  28.940  1.00  0.00           C
ATOM    156  HA  GLN    14      29.240   7.610  29.290  1.00  0.00           H
ATOM    157  CB  GLN    14      30.620   7.550  27.700  1.00  0.00           C
ATOM    158  HB1 GLN    14      30.710   6.520  28.040  1.00  0.00           H
ATOM    159  HB2 GLN    14      31.610   7.980  27.570  1.00  0.00           H
ATOM    160  CG  GLN    14      29.680   7.680  26.470  1.00  0.00           C
ATOM    161  HG1 GLN    14      30.090   7.030  25.690  1.00  0.00           H
ATOM    162  HG2 GLN    14      29.530   8.670  26.030  1.00  0.00           H
ATOM    163  CD  GLN    14      28.330   7.100  26.660  1.00  0.00           C
ATOM    164  OE1 GLN    14      27.590   7.540  27.490  1.00  0.00           O
ATOM    165  NE2 GLN    14      28.000   6.280  25.720  1.00  0.00           N
ATOM    166 1HE2 GLN    14      28.650   5.930  25.030  1.00  0.00           H
ATOM    167 2HE2 GLN    14      27.120   5.820  25.920  1.00  0.00           H
ATOM    168  C   GLN    14      31.240   8.120  30.010  1.00  0.00           C
ATOM    169  O   GLN    14      32.100   8.990  29.980  1.00  0.00           O
ATOM    170  N   ALA    15      31.220   7.030  30.800  1.00  0.00           N
ATOM    171  H   ALA    15      30.420   6.420  30.740  1.00  0.00           H
ATOM    172  CA  ALA    15      32.290   6.670  31.670  1.00  0.00           C
ATOM    173  HA  ALA    15      32.440   7.570  32.260  1.00  0.00           H
ATOM    174  CB  ALA    15      31.920   5.390  32.470  1.00  0.00           C
ATOM    175  HB1 ALA    15      32.680   5.030  33.170  1.00  0.00           H
ATOM    176  HB2 ALA    15      31.040   5.510  33.100  1.00  0.00           H
ATOM    177  HB3 ALA    15      31.720   4.540  31.820  1.00  0.00           H
ATOM    178  C   ALA    15      33.550   6.410  30.800  1.00  0.00           C
ATOM    179  O   ALA    15      33.420   5.940  29.630  1.00  0.00           O
ATOM    180  N   GLY    16      34.740   6.690  31.300  1.00  0.00           N
ATOM    181  H   GLY    16      34.780   6.980  32.270  1.00  0.00           H
ATOM    182  CA  GLY    16      35.970   6.660  30.560  1.00  0.00           C
ATOM    183  HA1 GLY    16      36.160   5.690  30.100  1.00  0.00           H
ATOM    184  HA2 GLY    16      36.670   6.830  31.370  1.00  0.00           H
ATOM    185  C   GLY    16      36.230   7.810  29.550  1.00  0.00           C
ATOM    186  O   GLY    16      37.260   7.800  28.900  1.00  0.00           O
ATOM    187  N   ASP    17      35.330   8.800  29.320  1.00  0.00           N
ATOM    188  H   ASP    17      34.430   8.640  29.750  1.00  0.00           H
ATOM    189  CA  ASP    17      35.500   9.900  28.410  1.00  0.00           C
ATOM    190  HA  ASP    17      36.410   9.750  27.830  1.00  0.00           H
ATOM    191  CB  ASP    17      34.300   9.990  27.430  1.00  0.00           C
ATOM    192  HB1 ASP    17      33.400  10.290  27.960  1.00  0.00           H
ATOM    193  HB2 ASP    17      34.170   9.000  26.990  1.00  0.00           H
ATOM    194  CG  ASP    17      34.400  10.930  26.260  1.00  0.00           C
ATOM    195  OD1 ASP    17      35.490  11.490  26.070  1.00  0.00           O
ATOM    196  OD2 ASP    17      33.420  11.000  25.460  1.00  0.00           O
ATOM    197  C   ASP    17      35.770  11.200  29.280  1.00  0.00           C
ATOM    198  O   ASP    17      35.810  11.120  30.480  1.00  0.00           O
ATOM    199  N   SER    18      35.960  12.380  28.670  1.00  0.00           N
ATOM    200  H   SER    18      35.980  12.470  27.660  1.00  0.00           H
ATOM    201  CA  SER    18      36.400  13.640  29.250  1.00  0.00           C
ATOM    202  HA  SER    18      36.240  13.580  30.320  1.00  0.00           H
ATOM    203  CB  SER    18      37.880  13.880  28.950  1.00  0.00           C
ATOM    204  HB1 SER    18      38.170  14.860  29.350  1.00  0.00           H
ATOM    205  HB2 SER    18      38.040  13.870  27.870  1.00  0.00           H
ATOM    206  OG  SER    18      38.700  12.790  29.460  1.00  0.00           O
ATOM    207  HG  SER    18      39.520  12.750  28.950  1.00  0.00           H
ATOM    208  C   SER    18      35.470  14.780  28.790  1.00  0.00           C
ATOM    209  O   SER    18      34.880  14.860  27.710  1.00  0.00           O
ATOM    210  N   LEU    19      35.440  15.830  29.710  1.00  0.00           N
ATOM    211  H   LEU    19      36.060  15.810  30.500  1.00  0.00           H
ATOM    212  CA  LEU    19      34.670  17.120  29.520  1.00  0.00           C
ATOM    213  HA  LEU    19      34.610  17.310  28.440  1.00  0.00           H
ATOM    214  CB  LEU    19      33.180  16.830  30.050  1.00  0.00           C
ATOM    215  HB1 LEU    19      33.190  16.670  31.130  1.00  0.00           H
ATOM    216  HB2 LEU    19      32.810  15.900  29.610  1.00  0.00           H
ATOM    217  CG  LEU    19      32.120  17.940  29.890  1.00  0.00           C
ATOM    218  HG  LEU    19      32.450  18.740  30.560  1.00  0.00           H
ATOM    219  CD1 LEU    19      31.960  18.450  28.450  1.00  0.00           C
ATOM    220 1HD1 LEU    19      32.910  18.570  27.920  1.00  0.00           H
ATOM    221 2HD1 LEU    19      31.500  17.700  27.810  1.00  0.00           H
ATOM    222 3HD1 LEU    19      31.490  19.430  28.430  1.00  0.00           H
ATOM    223  CD2 LEU    19      30.640  17.680  30.480  1.00  0.00           C
ATOM    224 1HD2 LEU    19      30.240  16.800  29.990  1.00  0.00           H
ATOM    225 2HD2 LEU    19      30.760  17.540  31.550  1.00  0.00           H
ATOM    226 3HD2 LEU    19      30.000  18.510  30.150  1.00  0.00           H
ATOM    227  C   LEU    19      35.370  18.410  30.150  1.00  0.00           C
ATOM    228  O   LEU    19      36.260  18.250  31.020  1.00  0.00           O
ATOM    229  N   ARG    20      34.980  19.600  29.720  1.00  0.00           N
ATOM    230  H   ARG    20      34.290  19.700  28.990  1.00  0.00           H
ATOM    231  CA  ARG    20      35.240  20.920  30.360  1.00  0.00           C
ATOM    232  HA  ARG    20      35.720  20.690  31.310  1.00  0.00           H
ATOM    233  CB  ARG    20      36.340  21.620  29.580  1.00  0.00           C
ATOM    234  HB1 ARG    20      35.910  21.800  28.600  1.00  0.00           H
ATOM    235  HB2 ARG    20      37.290  21.090  29.540  1.00  0.00           H
ATOM    236  CG  ARG    20      36.510  23.020  30.170  1.00  0.00           C
ATOM    237  HG1 ARG    20      36.680  22.970  31.250  1.00  0.00           H
ATOM    238  HG2 ARG    20      35.670  23.700  30.030  1.00  0.00           H
ATOM    239  CD  ARG    20      37.650  23.690  29.510  1.00  0.00           C
ATOM    240  HD1 ARG    20      38.470  22.970  29.450  1.00  0.00           H
ATOM    241  HD2 ARG    20      38.160  24.430  30.130  1.00  0.00           H
ATOM    242  NE  ARG    20      37.230  24.290  28.290  1.00  0.00           N
ATOM    243  HE  ARG    20      36.410  23.890  27.860  1.00  0.00           H
ATOM    244  CZ  ARG    20      37.830  25.320  27.660  1.00  0.00           C
ATOM    245  NH1 ARG    20      38.950  25.800  28.070  1.00  0.00           N
ATOM    246 1HH1 ARG    20      39.450  25.330  28.810  1.00  0.00           H
ATOM    247 2HH1 ARG    20      39.380  26.630  27.680  1.00  0.00           H
ATOM    248  NH2 ARG    20      37.280  25.830  26.550  1.00  0.00           N
ATOM    249 1HH2 ARG    20      36.420  25.540  26.100  1.00  0.00           H
ATOM    250 2HH2 ARG    20      37.900  26.470  26.070  1.00  0.00           H
ATOM    251  C   ARG    20      34.070  21.750  30.780  1.00  0.00           C
ATOM    252  O   ARG    20      33.190  21.920  29.970  1.00  0.00           O
ATOM    253  N   LEU    21      34.050  22.390  31.950  1.00  0.00           N
ATOM    254  H   LEU    21      34.840  22.160  32.530  1.00  0.00           H
ATOM    255  CA  LEU    21      33.090  23.480  32.270  1.00  0.00           C
ATOM    256  HA  LEU    21      32.210  23.490  31.620  1.00  0.00           H
ATOM    257  CB  LEU    21      32.680  23.360  33.720  1.00  0.00           C
ATOM    258  HB1 LEU    21      31.950  24.140  33.900  1.00  0.00           H
ATOM    259  HB2 LEU    21      33.560  23.670  34.290  1.00  0.00           H
ATOM    260  CG  LEU    21      32.160  21.970  34.170  1.00  0.00           C
ATOM    261  HG  LEU    21      32.940  21.230  33.980  1.00  0.00           H
ATOM    262  CD1 LEU    21      31.930  21.960  35.680  1.00  0.00           C
ATOM    263 1HD1 LEU    21      31.030  22.530  35.910  1.00  0.00           H
ATOM    264 2HD1 LEU    21      31.880  20.910  35.970  1.00  0.00           H
ATOM    265 3HD1 LEU    21      32.750  22.330  36.280  1.00  0.00           H
ATOM    266  CD2 LEU    21      30.930  21.580  33.360  1.00  0.00           C
ATOM    267 1HD2 LEU    21      31.240  21.240  32.370  1.00  0.00           H
ATOM    268 2HD2 LEU    21      30.310  20.840  33.870  1.00  0.00           H
ATOM    269 3HD2 LEU    21      30.250  22.430  33.260  1.00  0.00           H
ATOM    270  C   LEU    21      33.720  24.840  32.260  1.00  0.00           C
ATOM    271  O   LEU    21      34.970  25.010  32.380  1.00  0.00           O
ATOM    272  N   SER    22      32.860  25.830  32.090  1.00  0.00           N
ATOM    273  H   SER    22      31.900  25.630  31.870  1.00  0.00           H
ATOM    274  CA  SER    22      33.200  27.260  32.060  1.00  0.00           C
ATOM    275  HA  SER    22      34.250  27.330  32.350  1.00  0.00           H
ATOM    276  CB  SER    22      33.180  27.910  30.690  1.00  0.00           C
ATOM    277  HB1 SER    22      32.130  27.980  30.390  1.00  0.00           H
ATOM    278  HB2 SER    22      33.670  27.270  29.950  1.00  0.00           H
ATOM    279  OG  SER    22      33.910  29.130  30.680  1.00  0.00           O
ATOM    280  HG  SER    22      33.320  29.880  30.650  1.00  0.00           H
ATOM    281  C   SER    22      32.370  28.050  33.060  1.00  0.00           C
ATOM    282  O   SER    22      31.150  27.790  33.190  1.00  0.00           O
ATOM    283  N   CYS    23      32.900  29.040  33.760  1.00  0.00           N
ATOM    284  H   CYS    23      33.910  29.060  33.730  1.00  0.00           H
ATOM    285  CA  CYS    23      32.180  30.020  34.560  1.00  0.00           C
ATOM    286  HA  CYS    23      31.100  29.910  34.450  1.00  0.00           H
ATOM    287  CB  CYS    23      32.420  29.600  35.990  1.00  0.00           C
ATOM    288  HB1 CYS    23      33.490  29.410  36.000  1.00  0.00           H
ATOM    289  HB2 CYS    23      31.870  28.680  36.200  1.00  0.00           H
ATOM    290  SG  CYS    23      32.030  30.820  37.290  1.00  0.00           S
ATOM    291  C   CYS    23      32.570  31.520  34.370  1.00  0.00           C
ATOM    292  O   CYS    23      33.780  31.780  34.160  1.00  0.00           O
ATOM    293  N   ALA    24      31.650  32.450  34.400  1.00  0.00           N
ATOM    294  H   ALA    24      30.740  32.200  34.770  1.00  0.00           H
ATOM    295  CA  ALA    24      31.890  33.880  34.240  1.00  0.00           C
ATOM    296  HA  ALA    24      32.880  33.980  33.780  1.00  0.00           H
ATOM    297  CB  ALA    24      30.810  34.490  33.370  1.00  0.00           C
ATOM    298  HB1 ALA    24      31.020  35.540  33.140  1.00  0.00           H
ATOM    299  HB2 ALA    24      30.660  33.900  32.460  1.00  0.00           H
ATOM    300  HB3 ALA    24      29.870  34.260  33.870  1.00  0.00           H
ATOM    301  C   ALA    24      31.970  34.580  35.590  1.00  0.00           C
ATOM    302  O   ALA    24      31.130  34.280  36.490  1.00  0.00           O
ATOM    303  N   ALA    25      33.040  35.350  35.780  1.00  0.00           N
ATOM    304  H   ALA    25      33.610  35.490  34.960  1.00  0.00           H
ATOM    305  CA  ALA    25      33.450  35.910  37.040  1.00  0.00           C
ATOM    306  HA  ALA    25      33.150  35.240  37.850  1.00  0.00           H
ATOM    307  CB  ALA    25      35.000  35.900  37.080  1.00  0.00           C
ATOM    308  HB1 ALA    25      35.410  34.900  37.240  1.00  0.00           H
ATOM    309  HB2 ALA    25      35.450  36.300  36.180  1.00  0.00           H
ATOM    310  HB3 ALA    25      35.370  36.530  37.880  1.00  0.00           H
ATOM    311  C   ALA    25      32.820  37.350  37.200  1.00  0.00           C
ATOM    312  O   ALA    25      33.420  38.100  38.050  1.00  0.00           O
ATOM    313  N   SER    26      31.760  37.700  36.430  1.00  0.00           N
ATOM    314  H   SER    26      31.330  37.020  35.820  1.00  0.00           H
ATOM    315  CA  SER    26      30.840  38.940  36.600  1.00  0.00           C
ATOM    316  HA  SER    26      30.310  39.130  35.670  1.00  0.00           H
ATOM    317  CB  SER    26      29.730  38.590  37.520  1.00  0.00           C
ATOM    318  HB1 SER    26      29.110  39.480  37.670  1.00  0.00           H
ATOM    319  HB2 SER    26      30.010  37.960  38.360  1.00  0.00           H
ATOM    320  OG  SER    26      28.870  37.710  36.820  1.00  0.00           O
ATOM    321  HG  SER    26      28.140  37.490  37.390  1.00  0.00           H
ATOM    322  C   SER    26      31.530  40.230  36.960  1.00  0.00           C
ATOM    323  O   SER    26      30.930  41.090  37.630  1.00  0.00           O
ATOM    324  N   GLY    27      32.720  40.550  36.490  1.00  0.00           N
ATOM    325  H   GLY    27      33.160  39.890  35.860  1.00  0.00           H
ATOM    326  CA  GLY    27      33.350  41.880  36.600  1.00  0.00           C
ATOM    327  HA1 GLY    27      32.660  42.640  36.230  1.00  0.00           H
ATOM    328  HA2 GLY    27      34.240  41.940  35.980  1.00  0.00           H
ATOM    329  C   GLY    27      33.850  42.330  38.070  1.00  0.00           C
ATOM    330  O   GLY    27      34.140  43.450  38.360  1.00  0.00           O
ATOM    331  N   LEU    28      33.830  41.330  38.990  1.00  0.00           N
ATOM    332  H   LEU    28      33.640  40.400  38.650  1.00  0.00           H
ATOM    333  CA  LEU    28      34.570  41.370  40.250  1.00  0.00           C
ATOM    334  HA  LEU    28      34.230  42.160  40.920  1.00  0.00           H
ATOM    335  CB  LEU    28      34.490  39.990  40.870  1.00  0.00           C
ATOM    336  HB1 LEU    28      35.240  39.890  41.670  1.00  0.00           H
ATOM    337  HB2 LEU    28      34.700  39.310  40.050  1.00  0.00           H
ATOM    338  CG  LEU    28      33.170  39.550  41.480  1.00  0.00           C
ATOM    339  HG  LEU    28      32.360  39.850  40.830  1.00  0.00           H
ATOM    340  CD1 LEU    28      33.260  38.060  41.940  1.00  0.00           C
ATOM    341 1HD1 LEU    28      34.200  37.910  42.480  1.00  0.00           H
ATOM    342 2HD1 LEU    28      32.520  37.750  42.680  1.00  0.00           H
ATOM    343 3HD1 LEU    28      33.320  37.330  41.140  1.00  0.00           H
ATOM    344  CD2 LEU    28      32.880  40.390  42.680  1.00  0.00           C
ATOM    345 1HD2 LEU    28      33.650  40.260  43.450  1.00  0.00           H
ATOM    346 2HD2 LEU    28      32.870  41.460  42.520  1.00  0.00           H
ATOM    347 3HD2 LEU    28      31.930  40.110  43.130  1.00  0.00           H
ATOM    348  C   LEU    28      36.040  41.730  39.930  1.00  0.00           C
ATOM    349  O   LEU    28      36.520  41.550  38.800  1.00  0.00           O
ATOM    350  N   LEU    29      36.820  42.230  40.920  1.00  0.00           N
ATOM    351  H   LEU    29      36.310  42.500  41.750  1.00  0.00           H
ATOM    352  CA  LEU    29      38.240  42.440  41.030  1.00  0.00           C
ATOM    353  HA  LEU    29      38.580  43.080  40.220  1.00  0.00           H
ATOM    354  CB  LEU    29      38.520  43.140  42.370  1.00  0.00           C
ATOM    355  HB1 LEU    29      38.400  42.470  43.230  1.00  0.00           H
ATOM    356  HB2 LEU    29      37.800  43.920  42.610  1.00  0.00           H
ATOM    357  CG  LEU    29      39.940  43.690  42.410  1.00  0.00           C
ATOM    358  HG  LEU    29      40.730  42.930  42.390  1.00  0.00           H
ATOM    359  CD1 LEU    29      40.230  44.640  41.220  1.00  0.00           C
ATOM    360 1HD1 LEU    29      39.490  45.440  41.130  1.00  0.00           H
ATOM    361 2HD1 LEU    29      41.210  45.100  41.380  1.00  0.00           H
ATOM    362 3HD1 LEU    29      40.330  44.160  40.250  1.00  0.00           H
ATOM    363  CD2 LEU    29      40.120  44.560  43.720  1.00  0.00           C
ATOM    364 1HD2 LEU    29      41.200  44.730  43.760  1.00  0.00           H
ATOM    365 2HD2 LEU    29      39.560  45.480  43.560  1.00  0.00           H
ATOM    366 3HD2 LEU    29      39.610  43.940  44.460  1.00  0.00           H
ATOM    367  C   LEU    29      39.090  41.160  40.830  1.00  0.00           C
ATOM    368  O   LEU    29      40.030  40.870  41.540  1.00  0.00           O
ATOM    369  N   PHE    30      38.710  40.330  39.850  1.00  0.00           N
ATOM    370  H   PHE    30      37.980  40.670  39.240  1.00  0.00           H
ATOM    371  CA  PHE    30      39.250  39.060  39.520  1.00  0.00           C
ATOM    372  HA  PHE    30      39.160  38.470  40.420  1.00  0.00           H
ATOM    373  CB  PHE    30      38.430  38.510  38.360  1.00  0.00           C
ATOM    374  HB1 PHE    30      38.490  39.300  37.600  1.00  0.00           H
ATOM    375  HB2 PHE    30      37.400  38.490  38.710  1.00  0.00           H
ATOM    376  CG  PHE    30      38.780  37.140  37.830  1.00  0.00           C
ATOM    377  CD1 PHE    30      38.880  35.980  38.640  1.00  0.00           C
ATOM    378  HD1 PHE    30      38.760  36.010  39.710  1.00  0.00           H
ATOM    379  CE1 PHE    30      39.090  34.720  38.100  1.00  0.00           C
ATOM    380  HE1 PHE    30      39.160  33.880  38.770  1.00  0.00           H
ATOM    381  CZ  PHE    30      39.240  34.610  36.740  1.00  0.00           C
ATOM    382  HZ  PHE    30      39.410  33.650  36.260  1.00  0.00           H
ATOM    383  CE2 PHE    30      39.110  35.730  35.880  1.00  0.00           C
ATOM    384  HE2 PHE    30      39.210  35.610  34.810  1.00  0.00           H
ATOM    385  CD2 PHE    30      38.840  36.990  36.480  1.00  0.00           C
ATOM    386  HD2 PHE    30      38.660  37.900  35.920  1.00  0.00           H
ATOM    387  C   PHE    30      40.730  39.080  39.060  1.00  0.00           C
ATOM    388  O   PHE    30      41.330  37.970  39.070  1.00  0.00           O
ATOM    389  N   SER    37      41.390  40.240  38.900  1.00  0.00           N
ATOM    390  H   SER    37      40.830  41.050  39.140  1.00  0.00           H
ATOM    391  CA  SER    37      42.800  40.500  38.960  1.00  0.00           C
ATOM    392  HA  SER    37      43.290  40.010  38.120  1.00  0.00           H
ATOM    393  CB  SER    37      43.010  41.950  38.610  1.00  0.00           C
ATOM    394  HB1 SER    37      42.540  42.160  37.650  1.00  0.00           H
ATOM    395  HB2 SER    37      44.060  42.260  38.550  1.00  0.00           H
ATOM    396  OG  SER    37      42.260  42.770  39.510  1.00  0.00           O
ATOM    397  HG  SER    37      42.540  43.690  39.450  1.00  0.00           H
ATOM    398  C   SER    37      43.430  40.200  40.370  1.00  0.00           C
ATOM    399  O   SER    37      44.640  40.200  40.490  1.00  0.00           O
ATOM    400  N   PHE    38      42.630  39.920  41.440  1.00  0.00           N
ATOM    401  H   PHE    38      41.640  40.140  41.390  1.00  0.00           H
ATOM    402  CA  PHE    38      43.150  39.650  42.790  1.00  0.00           C
ATOM    403  HA  PHE    38      44.150  39.240  42.660  1.00  0.00           H
ATOM    404  CB  PHE    38      43.250  40.980  43.580  1.00  0.00           C
ATOM    405  HB1 PHE    38      43.410  40.730  44.630  1.00  0.00           H
ATOM    406  HB2 PHE    38      42.300  41.510  43.550  1.00  0.00           H
ATOM    407  CG  PHE    38      44.400  41.860  43.200  1.00  0.00           C
ATOM    408  CD1 PHE    38      44.150  42.970  42.330  1.00  0.00           C
ATOM    409  HD1 PHE    38      43.190  43.070  41.860  1.00  0.00           H
ATOM    410  CE1 PHE    38      45.120  43.850  42.020  1.00  0.00           C
ATOM    411  HE1 PHE    38      44.920  44.640  41.310  1.00  0.00           H
ATOM    412  CZ  PHE    38      46.340  43.850  42.740  1.00  0.00           C
ATOM    413  HZ  PHE    38      47.060  44.620  42.510  1.00  0.00           H
ATOM    414  CE2 PHE    38      46.660  42.710  43.550  1.00  0.00           C
ATOM    415  HE2 PHE    38      47.620  42.520  44.010  1.00  0.00           H
ATOM    416  CD2 PHE    38      45.650  41.720  43.750  1.00  0.00           C
ATOM    417  HD2 PHE    38      45.820  40.970  44.510  1.00  0.00           H
ATOM    418  C   PHE    38      42.370  38.590  43.570  1.00  0.00           C
ATOM    419  O   PHE    38      42.940  37.910  44.450  1.00  0.00           O
ATOM    420  N   TYR    39      41.060  38.450  43.290  1.00  0.00           N
ATOM    421  H   TYR    39      40.660  39.150  42.680  1.00  0.00           H
ATOM    422  CA  TYR    39      40.190  37.490  44.000  1.00  0.00           C
ATOM    423  HA  TYR    39      40.290  37.610  45.080  1.00  0.00           H
ATOM    424  CB  TYR    39      38.660  37.640  43.580  1.00  0.00           C
ATOM    425  HB1 TYR    39      38.100  36.730  43.380  1.00  0.00           H
ATOM    426  HB2 TYR    39      38.600  38.210  42.650  1.00  0.00           H
ATOM    427  CG  TYR    39      37.810  38.460  44.430  1.00  0.00           C
ATOM    428  CD1 TYR    39      37.930  39.850  44.400  1.00  0.00           C
ATOM    429  HD1 TYR    39      38.650  40.270  43.710  1.00  0.00           H
ATOM    430  CE1 TYR    39      37.230  40.670  45.290  1.00  0.00           C
ATOM    431  HE1 TYR    39      37.340  41.740  45.330  1.00  0.00           H
ATOM    432  CZ  TYR    39      36.340  40.070  46.180  1.00  0.00           C
ATOM    433  OH  TYR    39      35.450  40.800  46.920  1.00  0.00           O
ATOM    434  HH  TYR    39      35.010  40.300  47.620  1.00  0.00           H
ATOM    435  CE2 TYR    39      36.180  38.690  46.170  1.00  0.00           C
ATOM    436  HE2 TYR    39      35.430  38.130  46.700  1.00  0.00           H
ATOM    437  CD2 TYR    39      37.000  37.860  45.390  1.00  0.00           C
ATOM    438  HD2 TYR    39      36.860  36.790  45.330  1.00  0.00           H
ATOM    439  C   TYR    39      40.690  36.110  43.740  1.00  0.00           C
ATOM    440  O   TYR    39      41.330  35.800  42.750  1.00  0.00           O
ATOM    441  N   ILE    40      40.320  35.150  44.610  1.00  0.00           N
ATOM    442  H   ILE    40      39.670  35.430  45.320  1.00  0.00           H
ATOM    443  CA  ILE    40      40.510  33.690  44.450  1.00  0.00           C
ATOM    444  HA  ILE    40      41.180  33.540  43.600  1.00  0.00           H
ATOM    445  CB  ILE    40      40.950  33.080  45.770  1.00  0.00           C
ATOM    446  HB  ILE    40      40.090  32.870  46.410  1.00  0.00           H
ATOM    447  CG2 ILE    40      41.610  31.720  45.520  1.00  0.00           C
ATOM    448 1HG2 ILE    40      41.620  31.160  46.460  1.00  0.00           H
ATOM    449 2HG2 ILE    40      40.980  31.020  44.970  1.00  0.00           H
ATOM    450 3HG2 ILE    40      42.550  31.790  44.980  1.00  0.00           H
ATOM    451  CG1 ILE    40      41.970  33.970  46.580  1.00  0.00           C
ATOM    452 1HG1 ILE    40      41.340  34.780  46.960  1.00  0.00           H
ATOM    453 2HG1 ILE    40      42.710  34.280  45.850  1.00  0.00           H
ATOM    454  CD  ILE    40      42.620  33.350  47.860  1.00  0.00           C
ATOM    455  HD1 ILE    40      43.310  34.140  48.170  1.00  0.00           H
ATOM    456  HD2 ILE    40      41.800  33.260  48.560  1.00  0.00           H
ATOM    457  HD3 ILE    40      43.080  32.400  47.560  1.00  0.00           H
ATOM    458  C   ILE    40      39.170  33.070  44.000  1.00  0.00           C
ATOM    459  O   ILE    40      38.120  33.460  44.470  1.00  0.00           O
ATOM    460  N   MET    41      39.200  32.120  43.050  1.00  0.00           N
ATOM    461  H   MET    41      40.030  31.990  42.490  1.00  0.00           H
ATOM    462  CA  MET    41      38.010  31.440  42.530  1.00  0.00           C
ATOM    463  HA  MET    41      37.160  31.730  43.130  1.00  0.00           H
ATOM    464  CB  MET    41      37.860  31.880  41.060  1.00  0.00           C
ATOM    465  HB1 MET    41      37.130  31.210  40.600  1.00  0.00           H
ATOM    466  HB2 MET    41      38.750  31.800  40.440  1.00  0.00           H
ATOM    467  CG  MET    41      37.380  33.350  41.050  1.00  0.00           C
ATOM    468  HG1 MET    41      38.250  34.000  41.100  1.00  0.00           H
ATOM    469  HG2 MET    41      36.890  33.600  41.990  1.00  0.00           H
ATOM    470  SD  MET    41      36.380  33.840  39.660  1.00  0.00           S
ATOM    471  CE  MET    41      34.850  32.910  39.810  1.00  0.00           C
ATOM    472  HE1 MET    41      34.760  32.350  40.730  1.00  0.00           H
ATOM    473  HE2 MET    41      34.080  33.680  39.740  1.00  0.00           H
ATOM    474  HE3 MET    41      34.660  32.310  38.920  1.00  0.00           H
ATOM    475  C   MET    41      38.120  29.930  42.630  1.00  0.00           C
ATOM    476  O   MET    41      39.230  29.450  42.650  1.00  0.00           O
ATOM    477  N   GLY    42      37.060  29.160  42.760  1.00  0.00           N
ATOM    478  H   GLY    42      36.200  29.700  42.770  1.00  0.00           H
ATOM    479  CA  GLY    42      37.030  27.750  42.950  1.00  0.00           C
ATOM    480  HA1 GLY    42      37.250  27.570  44.010  1.00  0.00           H
ATOM    481  HA2 GLY    42      37.860  27.340  42.380  1.00  0.00           H
ATOM    482  C   GLY    42      35.670  27.110  42.510  1.00  0.00           C
ATOM    483  O   GLY    42      34.720  27.790  42.070  1.00  0.00           O
ATOM    484  N   TRP    43      35.640  25.800  42.730  1.00  0.00           N
ATOM    485  H   TRP    43      36.470  25.350  43.090  1.00  0.00           H
ATOM    486  CA  TRP    43      34.550  24.950  42.260  1.00  0.00           C
ATOM    487  HA  TRP    43      33.690  25.590  42.040  1.00  0.00           H
ATOM    488  CB  TRP    43      34.960  24.130  40.980  1.00  0.00           C
ATOM    489  HB1 TRP    43      34.200  23.370  40.790  1.00  0.00           H
ATOM    490  HB2 TRP    43      35.930  23.670  41.150  1.00  0.00           H
ATOM    491  CG  TRP    43      34.950  24.740  39.630  1.00  0.00           C
ATOM    492  CD1 TRP    43      36.090  25.380  39.160  1.00  0.00           C
ATOM    493  HD1 TRP    43      37.020  25.450  39.710  1.00  0.00           H
ATOM    494  NE1 TRP    43      35.830  26.010  37.990  1.00  0.00           N
ATOM    495  HE1 TRP    43      36.510  26.520  37.450  1.00  0.00           H
ATOM    496  CE2 TRP    43      34.490  25.770  37.620  1.00  0.00           C
ATOM    497  CZ2 TRP    43      33.720  26.220  36.550  1.00  0.00           C
ATOM    498  HZ2 TRP    43      34.120  26.880  35.800  1.00  0.00           H
ATOM    499  CH2 TRP    43      32.340  25.870  36.410  1.00  0.00           C
ATOM    500  HH2 TRP    43      31.720  26.210  35.590  1.00  0.00           H
ATOM    501  CZ3 TRP    43      31.780  25.100  37.480  1.00  0.00           C
ATOM    502  HZ3 TRP    43      30.740  24.810  37.500  1.00  0.00           H
ATOM    503  CE3 TRP    43      32.510  24.770  38.630  1.00  0.00           C
ATOM    504  HE3 TRP    43      32.110  24.220  39.470  1.00  0.00           H
ATOM    505  CD2 TRP    43      33.870  25.060  38.730  1.00  0.00           C
ATOM    506  C   TRP    43      34.120  24.010  43.350  1.00  0.00           C
ATOM    507  O   TRP    43      34.920  23.430  44.120  1.00  0.00           O
ATOM    508  N   PHE    44      32.830  23.730  43.350  1.00  0.00           N
ATOM    509  H   PHE    44      32.290  24.390  42.810  1.00  0.00           H
ATOM    510  CA  PHE    44      32.240  22.740  44.270  1.00  0.00           C
ATOM    511  HA  PHE    44      33.070  22.230  44.770  1.00  0.00           H
ATOM    512  CB  PHE    44      31.500  23.440  45.490  1.00  0.00           C
ATOM    513  HB1 PHE    44      31.190  22.660  46.190  1.00  0.00           H
ATOM    514  HB2 PHE    44      30.560  23.890  45.180  1.00  0.00           H
ATOM    515  CG  PHE    44      32.390  24.320  46.290  1.00  0.00           C
ATOM    516  CD1 PHE    44      32.710  25.590  45.840  1.00  0.00           C
ATOM    517  HD1 PHE    44      32.430  25.970  44.870  1.00  0.00           H
ATOM    518  CE1 PHE    44      33.620  26.440  46.520  1.00  0.00           C
ATOM    519  HE1 PHE    44      33.850  27.440  46.190  1.00  0.00           H
ATOM    520  CZ  PHE    44      34.090  26.000  47.730  1.00  0.00           C
ATOM    521  HZ  PHE    44      34.830  26.670  48.150  1.00  0.00           H
ATOM    522  CE2 PHE    44      33.770  24.740  48.220  1.00  0.00           C
ATOM    523  HE2 PHE    44      34.270  24.380  49.100  1.00  0.00           H
ATOM    524  CD2 PHE    44      32.940  23.810  47.510  1.00  0.00           C
ATOM    525  HD2 PHE    44      32.860  22.830  47.950  1.00  0.00           H
ATOM    526  C   PHE    44      31.330  21.770  43.470  1.00  0.00           C
ATOM    527  O   PHE    44      30.800  22.020  42.380  1.00  0.00           O
ATOM    528  N   ARG    45      31.000  20.590  43.980  1.00  0.00           N
ATOM    529  H   ARG    45      31.280  20.470  44.950  1.00  0.00           H
ATOM    530  CA  ARG    45      29.870  19.830  43.560  1.00  0.00           C
ATOM    531  HA  ARG    45      29.140  20.420  43.000  1.00  0.00           H
ATOM    532  CB  ARG    45      30.330  18.730  42.530  1.00  0.00           C
ATOM    533  HB1 ARG    45      31.030  19.200  41.840  1.00  0.00           H
ATOM    534  HB2 ARG    45      29.560  18.350  41.850  1.00  0.00           H
ATOM    535  CG  ARG    45      31.050  17.570  43.220  1.00  0.00           C
ATOM    536  HG1 ARG    45      30.320  16.870  43.610  1.00  0.00           H
ATOM    537  HG2 ARG    45      31.680  17.950  44.030  1.00  0.00           H
ATOM    538  CD  ARG    45      31.930  16.810  42.200  1.00  0.00           C
ATOM    539  HD1 ARG    45      32.710  17.530  41.960  1.00  0.00           H
ATOM    540  HD2 ARG    45      31.310  16.480  41.360  1.00  0.00           H
ATOM    541  NE  ARG    45      32.600  15.630  42.670  1.00  0.00           N
ATOM    542  HE  ARG    45      32.670  15.620  43.670  1.00  0.00           H
ATOM    543  CZ  ARG    45      33.240  14.610  42.060  1.00  0.00           C
ATOM    544  NH1 ARG    45      33.390  14.550  40.780  1.00  0.00           N
ATOM    545 1HH1 ARG    45      33.010  15.300  40.220  1.00  0.00           H
ATOM    546 2HH1 ARG    45      33.730  13.700  40.340  1.00  0.00           H
ATOM    547  NH2 ARG    45      33.860  13.650  42.700  1.00  0.00           N
ATOM    548 1HH2 ARG    45      33.850  13.630  43.710  1.00  0.00           H
ATOM    549 2HH2 ARG    45      34.480  13.010  42.230  1.00  0.00           H
ATOM    550  C   ARG    45      28.960  19.270  44.660  1.00  0.00           C
ATOM    551  O   ARG    45      29.420  19.030  45.800  1.00  0.00           O
ATOM    552  N   GLN    46      27.680  19.030  44.310  1.00  0.00           N
ATOM    553  H   GLN    46      27.400  19.270  43.370  1.00  0.00           H
ATOM    554  CA  GLN    46      26.600  18.380  45.090  1.00  0.00           C
ATOM    555  HA  GLN    46      27.100  17.720  45.800  1.00  0.00           H
ATOM    556  CB  GLN    46      25.810  19.470  45.910  1.00  0.00           C
ATOM    557  HB1 GLN    46      25.250  20.060  45.190  1.00  0.00           H
ATOM    558  HB2 GLN    46      26.590  20.030  46.420  1.00  0.00           H
ATOM    559  CG  GLN    46      24.860  18.740  46.960  1.00  0.00           C
ATOM    560  HG1 GLN    46      25.530  18.100  47.530  1.00  0.00           H
ATOM    561  HG2 GLN    46      24.040  18.230  46.460  1.00  0.00           H
ATOM    562  CD  GLN    46      24.330  19.690  48.000  1.00  0.00           C
ATOM    563  OE1 GLN    46      24.600  20.910  47.990  1.00  0.00           O
ATOM    564  NE2 GLN    46      23.570  19.220  48.880  1.00  0.00           N
ATOM    565 1HE2 GLN    46      23.440  18.220  48.940  1.00  0.00           H
ATOM    566 2HE2 GLN    46      23.300  19.850  49.620  1.00  0.00           H
ATOM    567  C   GLN    46      25.660  17.510  44.240  1.00  0.00           C
ATOM    568  O   GLN    46      25.130  17.960  43.260  1.00  0.00           O
ATOM    569  N   ALA    47      25.580  16.260  44.620  1.00  0.00           N
ATOM    570  H   ALA    47      26.070  16.030  45.470  1.00  0.00           H
ATOM    571  CA  ALA    47      24.830  15.220  43.950  1.00  0.00           C
ATOM    572  HA  ALA    47      24.750  15.610  42.930  1.00  0.00           H
ATOM    573  CB  ALA    47      25.720  14.020  43.840  1.00  0.00           C
ATOM    574  HB1 ALA    47      25.360  13.320  43.090  1.00  0.00           H
ATOM    575  HB2 ALA    47      26.710  14.310  43.490  1.00  0.00           H
ATOM    576  HB3 ALA    47      25.740  13.460  44.770  1.00  0.00           H
ATOM    577  C   ALA    47      23.460  14.890  44.540  1.00  0.00           C
ATOM    578  O   ALA    47      23.200  15.180  45.720  1.00  0.00           O
ATOM    579  N   PRO    48      22.460  14.510  43.750  1.00  0.00           N
ATOM    580  CD  PRO    48      22.520  14.420  42.350  1.00  0.00           C
ATOM    581  HD1 PRO    48      23.450  14.260  41.810  1.00  0.00           H
ATOM    582  HD2 PRO    48      22.070  15.340  41.990  1.00  0.00           H
ATOM    583  CG  PRO    48      21.390  13.450  42.090  1.00  0.00           C
ATOM    584  HG1 PRO    48      21.720  12.430  42.270  1.00  0.00           H
ATOM    585  HG2 PRO    48      21.100  13.500  41.040  1.00  0.00           H
ATOM    586  CB  PRO    48      20.320  13.870  43.040  1.00  0.00           C
ATOM    587  HB1 PRO    48      19.600  13.080  43.260  1.00  0.00           H
ATOM    588  HB2 PRO    48      19.780  14.760  42.720  1.00  0.00           H
ATOM    589  CA  PRO    48      21.090  14.360  44.240  1.00  0.00           C
ATOM    590  HA  PRO    48      20.700  15.350  44.490  1.00  0.00           H
ATOM    591  C   PRO    48      21.010  13.400  45.460  1.00  0.00           C
ATOM    592  O   PRO    48      21.670  12.360  45.400  1.00  0.00           O
ATOM    593  N   GLY    49      20.350  13.740  46.590  1.00  0.00           N
ATOM    594  H   GLY    49      19.630  14.440  46.480  1.00  0.00           H
ATOM    595  CA  GLY    49      20.460  13.110  47.910  1.00  0.00           C
ATOM    596  HA1 GLY    49      20.500  12.050  47.650  1.00  0.00           H
ATOM    597  HA2 GLY    49      19.520  13.300  48.430  1.00  0.00           H
ATOM    598  C   GLY    49      21.680  13.350  48.800  1.00  0.00           C
ATOM    599  O   GLY    49      21.580  12.900  49.910  1.00  0.00           O
ATOM    600  N   ARG    50      22.800  13.920  48.310  1.00  0.00           N
ATOM    601  H   ARG    50      22.800  14.350  47.400  1.00  0.00           H
ATOM    602  CA  ARG    50      24.060  14.030  49.030  1.00  0.00           C
ATOM    603  HA  ARG    50      23.800  13.560  49.980  1.00  0.00           H
ATOM    604  CB  ARG    50      25.050  13.120  48.220  1.00  0.00           C
ATOM    605  HB1 ARG    50      26.060  13.130  48.610  1.00  0.00           H
ATOM    606  HB2 ARG    50      25.180  13.560  47.230  1.00  0.00           H
ATOM    607  CG  ARG    50      24.620  11.720  48.010  1.00  0.00           C
ATOM    608  HG1 ARG    50      23.550  11.650  47.830  1.00  0.00           H
ATOM    609  HG2 ARG    50      24.920  11.190  48.910  1.00  0.00           H
ATOM    610  CD  ARG    50      25.200  11.130  46.680  1.00  0.00           C
ATOM    611  HD1 ARG    50      24.660  11.660  45.900  1.00  0.00           H
ATOM    612  HD2 ARG    50      25.000  10.050  46.710  1.00  0.00           H
ATOM    613  NE  ARG    50      26.590  11.310  46.430  1.00  0.00           N
ATOM    614  HE  ARG    50      27.170  11.690  47.160  1.00  0.00           H
ATOM    615  CZ  ARG    50      27.240  11.040  45.320  1.00  0.00           C
ATOM    616  NH1 ARG    50      26.670  10.700  44.190  1.00  0.00           N
ATOM    617 1HH1 ARG    50      25.670  10.790  44.090  1.00  0.00           H
ATOM    618 2HH1 ARG    50      27.120  10.320  43.380  1.00  0.00           H
ATOM    619  NH2 ARG    50      28.530  10.960  45.380  1.00  0.00           N
ATOM    620 1HH2 ARG    50      28.970  11.100  46.280  1.00  0.00           H
ATOM    621 2HH2 ARG    50      29.080  11.210  44.570  1.00  0.00           H
ATOM    622  C   ARG    50      24.600  15.430  49.490  1.00  0.00           C
ATOM    623  O   ARG    50      24.220  16.480  48.980  1.00  0.00           O
ATOM    624  N   GLU    51      25.580  15.360  50.410  1.00  0.00           N
ATOM    625  H   GLU    51      25.680  14.440  50.800  1.00  0.00           H
ATOM    626  CA  GLU    51      26.440  16.490  50.840  1.00  0.00           C
ATOM    627  HA  GLU    51      25.850  17.400  50.970  1.00  0.00           H
ATOM    628  CB  GLU    51      27.100  16.220  52.180  1.00  0.00           C
ATOM    629  HB1 GLU    51      27.780  17.050  52.420  1.00  0.00           H
ATOM    630  HB2 GLU    51      27.720  15.320  52.230  1.00  0.00           H
ATOM    631  CG  GLU    51      25.990  16.150  53.280  1.00  0.00           C
ATOM    632  HG1 GLU    51      25.280  15.390  52.960  1.00  0.00           H
ATOM    633  HG2 GLU    51      25.400  17.060  53.330  1.00  0.00           H
ATOM    634  CD  GLU    51      26.480  15.960  54.710  1.00  0.00           C
ATOM    635  OE1 GLU    51      26.240  14.900  55.350  1.00  0.00           O
ATOM    636  OE2 GLU    51      27.150  16.820  55.220  1.00  0.00           O
ATOM    637  C   GLU    51      27.470  17.040  49.780  1.00  0.00           C
ATOM    638  O   GLU    51      28.190  16.230  49.240  1.00  0.00           O
ATOM    639  N   ARG    52      27.640  18.380  49.660  1.00  0.00           N
ATOM    640  H   ARG    52      27.160  18.950  50.340  1.00  0.00           H
ATOM    641  CA  ARG    52      28.490  19.160  48.760  1.00  0.00           C
ATOM    642  HA  ARG    52      28.300  18.920  47.720  1.00  0.00           H
ATOM    643  CB  ARG    52      28.060  20.630  49.010  1.00  0.00           C
ATOM    644  HB1 ARG    52      28.370  20.950  50.010  1.00  0.00           H
ATOM    645  HB2 ARG    52      26.980  20.550  48.860  1.00  0.00           H
ATOM    646  CG  ARG    52      28.600  21.620  47.980  1.00  0.00           C
ATOM    647  HG1 ARG    52      28.550  21.160  47.000  1.00  0.00           H
ATOM    648  HG2 ARG    52      29.660  21.790  48.160  1.00  0.00           H
ATOM    649  CD  ARG    52      27.830  22.940  47.860  1.00  0.00           C
ATOM    650  HD1 ARG    52      26.780  22.790  47.620  1.00  0.00           H
ATOM    651  HD2 ARG    52      28.220  23.550  47.050  1.00  0.00           H
ATOM    652  NE  ARG    52      27.870  23.730  49.170  1.00  0.00           N
ATOM    653  HE  ARG    52      28.110  23.260  50.040  1.00  0.00           H
ATOM    654  CZ  ARG    52      27.880  25.010  49.300  1.00  0.00           C
ATOM    655  NH1 ARG    52      27.570  25.890  48.360  1.00  0.00           N
ATOM    656 1HH1 ARG    52      27.050  25.560  47.560  1.00  0.00           H
ATOM    657 2HH1 ARG    52      27.600  26.900  48.470  1.00  0.00           H
ATOM    658  NH2 ARG    52      28.150  25.550  50.440  1.00  0.00           N
ATOM    659 1HH2 ARG    52      28.460  24.920  51.170  1.00  0.00           H
ATOM    660 2HH2 ARG    52      28.080  26.540  50.620  1.00  0.00           H
ATOM    661  C   ARG    52      29.980  18.940  49.130  1.00  0.00           C
ATOM    662  O   ARG    52      30.340  18.990  50.310  1.00  0.00           O
ATOM    663  N   GLU    53      30.870  18.870  48.120  1.00  0.00           N
ATOM    664  H   GLU    53      30.460  18.720  47.220  1.00  0.00           H
ATOM    665  CA  GLU    53      32.330  18.910  48.230  1.00  0.00           C
ATOM    666  HA  GLU    53      32.600  19.130  49.260  1.00  0.00           H
ATOM    667  CB  GLU    53      32.930  17.510  47.980  1.00  0.00           C
ATOM    668  HB1 GLU    53      34.010  17.630  47.870  1.00  0.00           H
ATOM    669  HB2 GLU    53      32.650  17.180  46.980  1.00  0.00           H
ATOM    670  CG  GLU    53      32.700  16.500  49.070  1.00  0.00           C
ATOM    671  HG1 GLU    53      31.610  16.400  49.020  1.00  0.00           H
ATOM    672  HG2 GLU    53      32.810  16.970  50.040  1.00  0.00           H
ATOM    673  CD  GLU    53      33.460  15.270  48.700  1.00  0.00           C
ATOM    674  OE1 GLU    53      32.930  14.470  47.890  1.00  0.00           O
ATOM    675  OE2 GLU    53      34.590  15.070  49.150  1.00  0.00           O
ATOM    676  C   GLU    53      33.040  19.920  47.310  1.00  0.00           C
ATOM    677  O   GLU    53      32.560  20.250  46.250  1.00  0.00           O
ATOM    678  N   PHE    54      34.230  20.370  47.760  1.00  0.00           N
ATOM    679  H   PHE    54      34.590  20.060  48.650  1.00  0.00           H
ATOM    680  CA  PHE    54      35.160  21.170  46.940  1.00  0.00           C
ATOM    681  HA  PHE    54      34.800  22.080  46.460  1.00  0.00           H
ATOM    682  CB  PHE    54      36.070  21.790  48.020  1.00  0.00           C
ATOM    683  HB1 PHE    54      36.350  21.040  48.760  1.00  0.00           H
ATOM    684  HB2 PHE    54      35.430  22.510  48.530  1.00  0.00           H
ATOM    685  CG  PHE    54      37.320  22.410  47.480  1.00  0.00           C
ATOM    686  CD1 PHE    54      37.450  23.650  46.750  1.00  0.00           C
ATOM    687  HD1 PHE    54      36.560  24.150  46.400  1.00  0.00           H
ATOM    688  CE1 PHE    54      38.710  24.200  46.480  1.00  0.00           C
ATOM    689  HE1 PHE    54      38.800  25.160  45.980  1.00  0.00           H
ATOM    690  CZ  PHE    54      39.860  23.550  46.910  1.00  0.00           C
ATOM    691  HZ  PHE    54      40.800  24.070  46.780  1.00  0.00           H
ATOM    692  CE2 PHE    54      39.800  22.300  47.580  1.00  0.00           C
ATOM    693  HE2 PHE    54      40.780  21.960  47.900  1.00  0.00           H
ATOM    694  CD2 PHE    54      38.540  21.830  47.920  1.00  0.00           C
ATOM    695  HD2 PHE    54      38.550  21.000  48.610  1.00  0.00           H
ATOM    696  C   PHE    54      35.880  20.300  45.900  1.00  0.00           C
ATOM    697  O   PHE    54      35.940  19.020  46.010  1.00  0.00           O
ATOM    698  N   VAL    55      36.400  21.050  44.880  1.00  0.00           N
ATOM    699  H   VAL    55      36.250  22.050  44.820  1.00  0.00           H
ATOM    700  CA  VAL    55      37.170  20.400  43.870  1.00  0.00           C
ATOM    701  HA  VAL    55      37.390  19.370  44.150  1.00  0.00           H
ATOM    702  CB  VAL    55      36.360  20.360  42.550  1.00  0.00           C
ATOM    703  HB  VAL    55      36.060  21.390  42.350  1.00  0.00           H
ATOM    704  CG1 VAL    55      37.210  19.980  41.310  1.00  0.00           C
ATOM    705 1HG1 VAL    55      38.050  20.620  41.060  1.00  0.00           H
ATOM    706 2HG1 VAL    55      37.470  18.920  41.390  1.00  0.00           H
ATOM    707 3HG1 VAL    55      36.510  20.100  40.480  1.00  0.00           H
ATOM    708  CG2 VAL    55      35.120  19.520  42.700  1.00  0.00           C
ATOM    709 1HG2 VAL    55      34.390  20.050  43.300  1.00  0.00           H
ATOM    710 2HG2 VAL    55      34.710  19.160  41.760  1.00  0.00           H
ATOM    711 3HG2 VAL    55      35.440  18.630  43.250  1.00  0.00           H
ATOM    712  C   VAL    55      38.510  21.110  43.690  1.00  0.00           C
ATOM    713  O   VAL    55      39.560  20.430  43.890  1.00  0.00           O
ATOM    714  N   ALA    56      38.520  22.440  43.390  1.00  0.00           N
ATOM    715  H   ALA    56      37.640  22.920  43.300  1.00  0.00           H
ATOM    716  CA  ALA    56      39.800  23.090  43.220  1.00  0.00           C
ATOM    717  HA  ALA    56      40.580  22.670  43.870  1.00  0.00           H
ATOM    718  CB  ALA    56      40.240  22.970  41.810  1.00  0.00           C
ATOM    719  HB1 ALA    56      41.290  23.260  41.720  1.00  0.00           H
ATOM    720  HB2 ALA    56      40.110  21.950  41.450  1.00  0.00           H
ATOM    721  HB3 ALA    56      39.600  23.480  41.100  1.00  0.00           H
ATOM    722  C   ALA    56      39.640  24.690  43.420  1.00  0.00           C
ATOM    723  O   ALA    56      38.500  25.180  43.370  1.00  0.00           O
ATOM    724  N   SER    57      40.740  25.350  43.770  1.00  0.00           N
ATOM    725  H   SER    57      41.640  24.900  43.670  1.00  0.00           H
ATOM    726  CA  SER    57      40.720  26.860  43.610  1.00  0.00           C
ATOM    727  HA  SER    57      39.740  27.110  43.210  1.00  0.00           H
ATOM    728  CB  SER    57      40.820  27.540  45.040  1.00  0.00           C
ATOM    729  HB1 SER    57      39.990  27.150  45.640  1.00  0.00           H
ATOM    730  HB2 SER    57      40.640  28.590  44.850  1.00  0.00           H
ATOM    731  OG  SER    57      42.080  27.460  45.720  1.00  0.00           O
ATOM    732  HG  SER    57      41.980  26.880  46.470  1.00  0.00           H
ATOM    733  C   SER    57      41.900  27.350  42.770  1.00  0.00           C
ATOM    734  O   SER    57      42.760  26.560  42.350  1.00  0.00           O
ATOM    735  N   ILE    58      41.850  28.600  42.490  1.00  0.00           N
ATOM    736  H   ILE    58      41.030  29.140  42.740  1.00  0.00           H
ATOM    737  CA  ILE    58      43.060  29.250  41.840  1.00  0.00           C
ATOM    738  HA  ILE    58      43.980  28.710  42.050  1.00  0.00           H
ATOM    739  CB  ILE    58      42.820  29.100  40.290  1.00  0.00           C
ATOM    740  HB  ILE    58      42.700  28.040  40.060  1.00  0.00           H
ATOM    741  CG2 ILE    58      41.590  29.930  39.850  1.00  0.00           C
ATOM    742 1HG2 ILE    58      41.750  31.010  39.880  1.00  0.00           H
ATOM    743 2HG2 ILE    58      41.300  29.710  38.830  1.00  0.00           H
ATOM    744 3HG2 ILE    58      40.690  29.630  40.390  1.00  0.00           H
ATOM    745  CG1 ILE    58      44.140  29.530  39.650  1.00  0.00           C
ATOM    746 1HG1 ILE    58      44.990  29.100  40.190  1.00  0.00           H
ATOM    747 2HG1 ILE    58      44.270  30.600  39.780  1.00  0.00           H
ATOM    748  CD  ILE    58      44.370  29.170  38.140  1.00  0.00           C
ATOM    749  HD1 ILE    58      43.530  29.600  37.610  1.00  0.00           H
ATOM    750  HD2 ILE    58      45.320  29.610  37.830  1.00  0.00           H
ATOM    751  HD3 ILE    58      44.520  28.120  37.870  1.00  0.00           H
ATOM    752  C   ILE    58      43.170  30.720  42.310  1.00  0.00           C
ATOM    753  O   ILE    58      42.160  31.390  42.430  1.00  0.00           O
ATOM    754  N   LYS    59      44.390  31.160  42.520  1.00  0.00           N
ATOM    755  H   LYS    59      45.130  30.510  42.330  1.00  0.00           H
ATOM    756  CA  LYS    59      44.890  32.520  42.930  1.00  0.00           C
ATOM    757  HA  LYS    59      44.020  33.030  43.340  1.00  0.00           H
ATOM    758  CB  LYS    59      45.960  32.440  44.050  1.00  0.00           C
ATOM    759  HB1 LYS    59      46.150  33.460  44.390  1.00  0.00           H
ATOM    760  HB2 LYS    59      46.850  32.060  43.560  1.00  0.00           H
ATOM    761  CG  LYS    59      45.680  31.620  45.320  1.00  0.00           C
ATOM    762  HG1 LYS    59      45.350  30.600  45.180  1.00  0.00           H
ATOM    763  HG2 LYS    59      44.820  32.110  45.790  1.00  0.00           H
ATOM    764  CD  LYS    59      46.930  31.640  46.130  1.00  0.00           C
ATOM    765  HD1 LYS    59      46.990  32.630  46.580  1.00  0.00           H
ATOM    766  HD2 LYS    59      47.790  31.430  45.500  1.00  0.00           H
ATOM    767  CE  LYS    59      47.060  30.640  47.350  1.00  0.00           C
ATOM    768  HE1 LYS    59      46.270  30.860  48.060  1.00  0.00           H
ATOM    769  HE2 LYS    59      48.020  30.910  47.800  1.00  0.00           H
ATOM    770  NZ  LYS    59      47.200  29.240  46.970  1.00  0.00           N
ATOM    771  HZ1 LYS    59      46.420  28.850  46.450  1.00  0.00           H
ATOM    772  HZ2 LYS    59      48.040  29.050  46.440  1.00  0.00           H
ATOM    773  HZ3 LYS    59      47.190  28.580  47.740  1.00  0.00           H
ATOM    774  C   LYS    59      45.480  33.340  41.790  1.00  0.00           C
ATOM    775  O   LYS    59      45.810  32.860  40.720  1.00  0.00           O
ATOM    776  N   TRP    60      45.570  34.660  41.960  1.00  0.00           N
ATOM    777  H   TRP    60      45.340  35.070  42.850  1.00  0.00           H
ATOM    778  CA  TRP    60      45.740  35.520  40.760  1.00  0.00           C
ATOM    779  HA  TRP    60      44.980  35.390  39.990  1.00  0.00           H
ATOM    780  CB  TRP    60      45.620  37.000  41.210  1.00  0.00           C
ATOM    781  HB1 TRP    60      44.710  37.170  41.800  1.00  0.00           H
ATOM    782  HB2 TRP    60      45.460  37.670  40.360  1.00  0.00           H
ATOM    783  CG  TRP    60      46.890  37.580  41.810  1.00  0.00           C
ATOM    784  CD1 TRP    60      47.340  37.460  43.100  1.00  0.00           C
ATOM    785  HD1 TRP    60      46.730  36.960  43.830  1.00  0.00           H
ATOM    786  NE1 TRP    60      48.600  38.020  43.190  1.00  0.00           N
ATOM    787  HE1 TRP    60      49.190  37.930  43.990  1.00  0.00           H
ATOM    788  CE2 TRP    60      49.030  38.510  41.990  1.00  0.00           C
ATOM    789  CZ2 TRP    60      50.190  39.100  41.640  1.00  0.00           C
ATOM    790  HZ2 TRP    60      50.930  39.290  42.400  1.00  0.00           H
ATOM    791  CH2 TRP    60      50.370  39.550  40.360  1.00  0.00           C
ATOM    792  HH2 TRP    60      51.350  39.890  40.040  1.00  0.00           H
ATOM    793  CZ3 TRP    60      49.330  39.390  39.390  1.00  0.00           C
ATOM    794  HZ3 TRP    60      49.470  39.830  38.410  1.00  0.00           H
ATOM    795  CE3 TRP    60      48.140  38.760  39.790  1.00  0.00           C
ATOM    796  HE3 TRP    60      47.410  38.500  39.040  1.00  0.00           H
ATOM    797  CD2 TRP    60      47.950  38.260  41.090  1.00  0.00           C
ATOM    798  C   TRP    60      47.100  35.380  40.020  1.00  0.00           C
ATOM    799  O   TRP    60      47.130  35.670  38.800  1.00  0.00           O
ATOM    800  N   ALA    61      48.180  34.940  40.690  1.00  0.00           N
ATOM    801  H   ALA    61      48.060  34.620  41.640  1.00  0.00           H
ATOM    802  CA  ALA    61      49.440  34.560  40.090  1.00  0.00           C
ATOM    803  HA  ALA    61      49.510  35.270  39.260  1.00  0.00           H
ATOM    804  CB  ALA    61      50.640  34.730  41.070  1.00  0.00           C
ATOM    805  HB1 ALA    61      50.600  35.770  41.390  1.00  0.00           H
ATOM    806  HB2 ALA    61      50.530  34.110  41.960  1.00  0.00           H
ATOM    807  HB3 ALA    61      51.630  34.540  40.650  1.00  0.00           H
ATOM    808  C   ALA    61      49.530  33.140  39.530  1.00  0.00           C
ATOM    809  O   ALA    61      50.630  32.690  39.130  1.00  0.00           O
ATOM    810  N   GLY    65      48.430  32.360  39.470  1.00  0.00           N
ATOM    811  H   GLY    65      47.530  32.720  39.770  1.00  0.00           H
ATOM    812  CA  GLY    65      48.330  31.040  38.920  1.00  0.00           C
ATOM    813  HA1 GLY    65      49.080  30.950  38.150  1.00  0.00           H
ATOM    814  HA2 GLY    65      47.400  30.910  38.370  1.00  0.00           H
ATOM    815  C   GLY    65      48.640  29.860  39.850  1.00  0.00           C
ATOM    816  O   GLY    65      48.740  28.710  39.360  1.00  0.00           O
ATOM    817  N   ASP    66      48.790  29.980  41.200  1.00  0.00           N
ATOM    818  H   ASP    66      48.650  30.900  41.590  1.00  0.00           H
ATOM    819  CA  ASP    66      48.860  28.840  42.180  1.00  0.00           C
ATOM    820  HA  ASP    66      49.580  28.110  41.810  1.00  0.00           H
ATOM    821  CB  ASP    66      49.480  29.390  43.460  1.00  0.00           C
ATOM    822  HB1 ASP    66      48.820  30.090  43.970  1.00  0.00           H
ATOM    823  HB2 ASP    66      50.320  30.040  43.190  1.00  0.00           H
ATOM    824  CG  ASP    66      49.780  28.240  44.400  1.00  0.00           C
ATOM    825  OD1 ASP    66      49.310  28.170  45.600  1.00  0.00           O
ATOM    826  OD2 ASP    66      50.510  27.350  43.970  1.00  0.00           O
ATOM    827  C   ASP    66      47.440  28.240  42.410  1.00  0.00           C
ATOM    828  O   ASP    66      46.480  29.020  42.560  1.00  0.00           O
ATOM    829  N   ARG    67      47.370  26.900  42.470  1.00  0.00           N
ATOM    830  H   ARG    67      48.220  26.350  42.550  1.00  0.00           H
ATOM    831  CA  ARG    67      46.160  26.060  42.430  1.00  0.00           C
ATOM    832  HA  ARG    67      45.360  26.800  42.580  1.00  0.00           H
ATOM    833  CB  ARG    67      46.100  25.390  41.090  1.00  0.00           C
ATOM    834  HB1 ARG    67      45.090  25.100  40.810  1.00  0.00           H
ATOM    835  HB2 ARG    67      46.790  24.550  40.970  1.00  0.00           H
ATOM    836  CG  ARG    67      46.670  26.260  39.940  1.00  0.00           C
ATOM    837  HG1 ARG    67      47.750  26.350  40.060  1.00  0.00           H
ATOM    838  HG2 ARG    67      46.240  27.260  39.980  1.00  0.00           H
ATOM    839  CD  ARG    67      46.390  25.770  38.530  1.00  0.00           C
ATOM    840  HD1 ARG    67      45.360  26.020  38.280  1.00  0.00           H
ATOM    841  HD2 ARG    67      46.540  24.690  38.540  1.00  0.00           H
ATOM    842  NE  ARG    67      47.260  26.390  37.550  1.00  0.00           N
ATOM    843  HE  ARG    67      48.190  26.650  37.830  1.00  0.00           H
ATOM    844  CZ  ARG    67      47.060  26.740  36.310  1.00  0.00           C
ATOM    845  NH1 ARG    67      45.950  26.460  35.620  1.00  0.00           N
ATOM    846 1HH1 ARG    67      45.280  25.800  35.970  1.00  0.00           H
ATOM    847 2HH1 ARG    67      45.910  26.740  34.650  1.00  0.00           H
ATOM    848  NH2 ARG    67      48.020  27.320  35.620  1.00  0.00           N
ATOM    849 1HH2 ARG    67      48.910  27.480  36.070  1.00  0.00           H
ATOM    850 2HH2 ARG    67      47.890  27.370  34.630  1.00  0.00           H
ATOM    851  C   ARG    67      46.150  25.050  43.550  1.00  0.00           C
ATOM    852  O   ARG    67      47.180  24.660  43.990  1.00  0.00           O
ATOM    853  N   THR    68      45.010  24.790  44.110  1.00  0.00           N
ATOM    854  H   THR    68      44.210  25.290  43.750  1.00  0.00           H
ATOM    855  CA  THR    68      44.810  23.790  45.160  1.00  0.00           C
ATOM    856  HA  THR    68      45.670  23.130  45.180  1.00  0.00           H
ATOM    857  CB  THR    68      44.570  24.490  46.500  1.00  0.00           C
ATOM    858  HB  THR    68      43.740  25.170  46.340  1.00  0.00           H
ATOM    859  CG2 THR    68      44.400  23.510  47.650  1.00  0.00           C
ATOM    860 1HG2 THR    68      44.600  24.120  48.530  1.00  0.00           H
ATOM    861 2HG2 THR    68      43.380  23.130  47.750  1.00  0.00           H
ATOM    862 3HG2 THR    68      45.120  22.680  47.630  1.00  0.00           H
ATOM    863  OG1 THR    68      45.660  25.250  46.790  1.00  0.00           O
ATOM    864  HG1 THR    68      46.310  24.650  47.150  1.00  0.00           H
ATOM    865  C   THR    68      43.570  22.900  44.850  1.00  0.00           C
ATOM    866  O   THR    68      42.600  23.440  44.450  1.00  0.00           O
ATOM    867  N   TYR    69      43.630  21.560  45.140  1.00  0.00           N
ATOM    868  H   TYR    69      44.520  21.190  45.440  1.00  0.00           H
ATOM    869  CA  TYR    69      42.600  20.530  44.810  1.00  0.00           C
ATOM    870  HA  TYR    69      41.740  20.990  44.330  1.00  0.00           H
ATOM    871  CB  TYR    69      43.380  19.580  43.900  1.00  0.00           C
ATOM    872  HB1 TYR    69      42.720  18.800  43.530  1.00  0.00           H
ATOM    873  HB2 TYR    69      44.190  19.130  44.480  1.00  0.00           H
ATOM    874  CG  TYR    69      43.800  20.270  42.610  1.00  0.00           C
ATOM    875  CD1 TYR    69      45.130  20.700  42.350  1.00  0.00           C
ATOM    876  HD1 TYR    69      45.950  20.650  43.050  1.00  0.00           H
ATOM    877  CE1 TYR    69      45.380  21.330  41.110  1.00  0.00           C
ATOM    878  HE1 TYR    69      46.350  21.680  40.800  1.00  0.00           H
ATOM    879  CZ  TYR    69      44.330  21.500  40.190  1.00  0.00           C
ATOM    880  OH  TYR    69      44.530  22.120  39.020  1.00  0.00           O
ATOM    881  HH  TYR    69      45.430  22.250  38.710  1.00  0.00           H
ATOM    882  CE2 TYR    69      43.030  21.110  40.440  1.00  0.00           C
ATOM    883  HE2 TYR    69      42.220  21.150  39.720  1.00  0.00           H
ATOM    884  CD2 TYR    69      42.740  20.500  41.660  1.00  0.00           C
ATOM    885  HD2 TYR    69      41.740  20.150  41.850  1.00  0.00           H
ATOM    886  C   TYR    69      42.070  19.880  46.080  1.00  0.00           C
ATOM    887  O   TYR    69      42.620  19.850  47.150  1.00  0.00           O
ATOM    888  N   GLY    70      40.930  19.170  45.940  1.00  0.00           N
ATOM    889  H   GLY    70      40.350  19.280  45.120  1.00  0.00           H
ATOM    890  CA  GLY    70      40.280  18.450  47.060  1.00  0.00           C
ATOM    891  HA1 GLY    70      39.310  18.100  46.730  1.00  0.00           H
ATOM    892  HA2 GLY    70      40.110  19.140  47.890  1.00  0.00           H
ATOM    893  C   GLY    70      41.080  17.220  47.550  1.00  0.00           C
ATOM    894  O   GLY    70      41.150  16.980  48.750  1.00  0.00           O
ATOM    895  N   THR    71      41.740  16.470  46.650  1.00  0.00           N
ATOM    896  H   THR    71      41.670  16.690  45.670  1.00  0.00           H
ATOM    897  CA  THR    71      42.530  15.240  46.860  1.00  0.00           C
ATOM    898  HA  THR    71      43.000  15.400  47.840  1.00  0.00           H
ATOM    899  CB  THR    71      41.570  13.960  46.950  1.00  0.00           C
ATOM    900  HB  THR    71      42.130  13.030  47.010  1.00  0.00           H
ATOM    901  CG2 THR    71      40.600  14.000  48.170  1.00  0.00           C
ATOM    902 1HG2 THR    71      41.080  14.070  49.140  1.00  0.00           H
ATOM    903 2HG2 THR    71      39.840  14.770  48.010  1.00  0.00           H
ATOM    904 3HG2 THR    71      40.170  13.000  48.260  1.00  0.00           H
ATOM    905  OG1 THR    71      40.970  13.990  45.740  1.00  0.00           O
ATOM    906  HG1 THR    71      40.020  13.850  45.870  1.00  0.00           H
ATOM    907  C   THR    71      43.530  14.960  45.780  1.00  0.00           C
ATOM    908  O   THR    71      43.500  15.470  44.650  1.00  0.00           O
ATOM    909  N   ASP    72      44.530  14.160  46.140  1.00  0.00           N
ATOM    910  H   ASP    72      44.660  13.740  47.040  1.00  0.00           H
ATOM    911  CA  ASP    72      45.500  13.740  45.160  1.00  0.00           C
ATOM    912  HA  ASP    72      46.030  14.570  44.690  1.00  0.00           H
ATOM    913  CB  ASP    72      46.480  12.850  45.810  1.00  0.00           C
ATOM    914  HB1 ASP    72      46.010  11.980  46.280  1.00  0.00           H
ATOM    915  HB2 ASP    72      46.930  13.330  46.680  1.00  0.00           H
ATOM    916  CG  ASP    72      47.540  12.390  44.780  1.00  0.00           C
ATOM    917  OD1 ASP    72      48.070  13.240  44.040  1.00  0.00           O
ATOM    918  OD2 ASP    72      47.890  11.210  44.780  1.00  0.00           O
ATOM    919  C   ASP    72      44.760  13.110  43.920  1.00  0.00           C
ATOM    920  O   ASP    72      45.070  13.420  42.800  1.00  0.00           O
ATOM    921  N   SER    73      43.620  12.410  44.100  1.00  0.00           N
ATOM    922  H   SER    73      43.290  12.300  45.050  1.00  0.00           H
ATOM    923  CA  SER    73      42.800  11.840  42.960  1.00  0.00           C
ATOM    924  HA  SER    73      43.400  11.170  42.340  1.00  0.00           H
ATOM    925  CB  SER    73      41.750  10.890  43.640  1.00  0.00           C
ATOM    926  HB1 SER    73      41.210  11.510  44.350  1.00  0.00           H
ATOM    927  HB2 SER    73      42.410  10.180  44.150  1.00  0.00           H
ATOM    928  OG  SER    73      40.860  10.270  42.750  1.00  0.00           O
ATOM    929  HG  SER    73      40.130  10.880  42.650  1.00  0.00           H
ATOM    930  C   SER    73      42.050  12.840  42.100  1.00  0.00           C
ATOM    931  O   SER    73      41.940  12.650  40.890  1.00  0.00           O
ATOM    932  N   VAL    74      41.680  13.990  42.730  1.00  0.00           N
ATOM    933  H   VAL    74      41.870  14.050  43.720  1.00  0.00           H
ATOM    934  CA  VAL    74      41.140  15.180  42.040  1.00  0.00           C
ATOM    935  HA  VAL    74      40.420  14.860  41.290  1.00  0.00           H
ATOM    936  CB  VAL    74      40.570  16.230  43.030  1.00  0.00           C
ATOM    937  HB  VAL    74      41.290  16.370  43.830  1.00  0.00           H
ATOM    938  CG1 VAL    74      40.270  17.580  42.350  1.00  0.00           C
ATOM    939 1HG1 VAL    74      41.200  17.970  41.920  1.00  0.00           H
ATOM    940 2HG1 VAL    74      39.500  17.550  41.580  1.00  0.00           H
ATOM    941 3HG1 VAL    74      39.950  18.290  43.120  1.00  0.00           H
ATOM    942  CG2 VAL    74      39.240  15.730  43.610  1.00  0.00           C
ATOM    943 1HG2 VAL    74      38.460  15.580  42.860  1.00  0.00           H
ATOM    944 2HG2 VAL    74      39.310  14.860  44.260  1.00  0.00           H
ATOM    945 3HG2 VAL    74      39.080  16.450  44.410  1.00  0.00           H
ATOM    946  C   VAL    74      42.260  15.770  41.160  1.00  0.00           C
ATOM    947  O   VAL    74      42.040  15.900  39.960  1.00  0.00           O
ATOM    948  N   LYS    75      43.480  16.050  41.690  1.00  0.00           N
ATOM    949  H   LYS    75      43.600  15.970  42.690  1.00  0.00           H
ATOM    950  CA  LYS    75      44.580  16.510  40.860  1.00  0.00           C
ATOM    951  HA  LYS    75      44.190  17.360  40.290  1.00  0.00           H
ATOM    952  CB  LYS    75      45.790  16.920  41.730  1.00  0.00           C
ATOM    953  HB1 LYS    75      46.150  16.080  42.320  1.00  0.00           H
ATOM    954  HB2 LYS    75      45.500  17.630  42.500  1.00  0.00           H
ATOM    955  CG  LYS    75      46.810  17.700  40.820  1.00  0.00           C
ATOM    956  HG1 LYS    75      46.410  18.660  40.490  1.00  0.00           H
ATOM    957  HG2 LYS    75      47.140  17.030  40.030  1.00  0.00           H
ATOM    958  CD  LYS    75      48.070  18.120  41.580  1.00  0.00           C
ATOM    959  HD1 LYS    75      47.810  18.710  42.460  1.00  0.00           H
ATOM    960  HD2 LYS    75      48.570  18.820  40.900  1.00  0.00           H
ATOM    961  CE  LYS    75      48.910  16.870  41.950  1.00  0.00           C
ATOM    962  HE1 LYS    75      49.330  16.370  41.070  1.00  0.00           H
ATOM    963  HE2 LYS    75      48.230  16.170  42.430  1.00  0.00           H
ATOM    964  NZ  LYS    75      50.010  17.140  42.950  1.00  0.00           N
ATOM    965  HZ1 LYS    75      50.700  17.800  42.610  1.00  0.00           H
ATOM    966  HZ2 LYS    75      49.750  17.460  43.870  1.00  0.00           H
ATOM    967  HZ3 LYS    75      50.570  16.320  43.130  1.00  0.00           H
ATOM    968  C   LYS    75      44.930  15.390  39.810  1.00  0.00           C
ATOM    969  O   LYS    75      45.340  15.620  38.640  1.00  0.00           O
ATOM    970  N   GLY    76      44.760  14.130  40.140  1.00  0.00           N
ATOM    971  H   GLY    76      44.450  13.860  41.060  1.00  0.00           H
ATOM    972  CA  GLY    76      44.710  13.030  39.200  1.00  0.00           C
ATOM    973  HA1 GLY    76      44.250  12.160  39.670  1.00  0.00           H
ATOM    974  HA2 GLY    76      45.730  12.770  38.910  1.00  0.00           H
ATOM    975  C   GLY    76      43.780  13.260  38.000  1.00  0.00           C
ATOM    976  O   GLY    76      44.220  13.140  36.860  1.00  0.00           O
ATOM    977  N   ARG    77      42.490  13.660  38.260  1.00  0.00           N
ATOM    978  H   ARG    77      42.280  13.930  39.220  1.00  0.00           H
ATOM    979  CA  ARG    77      41.440  13.630  37.160  1.00  0.00           C
ATOM    980  HA  ARG    77      41.910  13.410  36.200  1.00  0.00           H
ATOM    981  CB  ARG    77      40.480  12.440  37.390  1.00  0.00           C
ATOM    982  HB1 ARG    77      39.630  12.500  36.710  1.00  0.00           H
ATOM    983  HB2 ARG    77      40.090  12.540  38.400  1.00  0.00           H
ATOM    984  CG  ARG    77      41.050  11.100  37.050  1.00  0.00           C
ATOM    985  HG1 ARG    77      41.940  10.880  37.650  1.00  0.00           H
ATOM    986  HG2 ARG    77      41.420  11.130  36.020  1.00  0.00           H
ATOM    987  CD  ARG    77      40.080   9.900  37.070  1.00  0.00           C
ATOM    988  HD1 ARG    77      40.550   8.920  37.180  1.00  0.00           H
ATOM    989  HD2 ARG    77      39.720   9.870  36.040  1.00  0.00           H
ATOM    990  NE  ARG    77      38.960  10.000  38.000  1.00  0.00           N
ATOM    991  HE  ARG    77      39.180   9.580  38.890  1.00  0.00           H
ATOM    992  CZ  ARG    77      37.730  10.480  37.840  1.00  0.00           C
ATOM    993  NH1 ARG    77      37.390  11.000  36.640  1.00  0.00           N
ATOM    994 1HH1 ARG    77      38.050  11.020  35.870  1.00  0.00           H
ATOM    995 2HH1 ARG    77      36.420  11.280  36.570  1.00  0.00           H
ATOM    996  NH2 ARG    77      36.800  10.520  38.730  1.00  0.00           N
ATOM    997 1HH2 ARG    77      37.060  10.050  39.590  1.00  0.00           H
ATOM    998 2HH2 ARG    77      35.880  10.900  38.530  1.00  0.00           H
ATOM    999  C   ARG    77      40.730  14.890  36.790  1.00  0.00           C
ATOM   1000  O   ARG    77      39.800  14.830  36.000  1.00  0.00           O
ATOM   1001  N   PHE    78      41.150  16.030  37.400  1.00  0.00           N
ATOM   1002  H   PHE    78      41.900  15.910  38.070  1.00  0.00           H
ATOM   1003  CA  PHE    78      40.600  17.360  37.140  1.00  0.00           C
ATOM   1004  HA  PHE    78      40.130  17.380  36.160  1.00  0.00           H
ATOM   1005  CB  PHE    78      39.510  17.740  38.200  1.00  0.00           C
ATOM   1006  HB1 PHE    78      39.290  18.790  38.030  1.00  0.00           H
ATOM   1007  HB2 PHE    78      40.000  17.810  39.170  1.00  0.00           H
ATOM   1008  CG  PHE    78      38.170  16.920  38.320  1.00  0.00           C
ATOM   1009  CD1 PHE    78      38.160  15.660  38.850  1.00  0.00           C
ATOM   1010  HD1 PHE    78      39.100  15.310  39.270  1.00  0.00           H
ATOM   1011  CE1 PHE    78      36.970  14.920  38.870  1.00  0.00           C
ATOM   1012  HE1 PHE    78      36.970  13.950  39.340  1.00  0.00           H
ATOM   1013  CZ  PHE    78      35.750  15.500  38.380  1.00  0.00           C
ATOM   1014  HZ  PHE    78      34.810  14.970  38.370  1.00  0.00           H
ATOM   1015  CE2 PHE    78      35.710  16.740  37.830  1.00  0.00           C
ATOM   1016  HE2 PHE    78      34.760  17.080  37.450  1.00  0.00           H
ATOM   1017  CD2 PHE    78      36.950  17.410  37.700  1.00  0.00           C
ATOM   1018  HD2 PHE    78      36.980  18.350  37.170  1.00  0.00           H
ATOM   1019  C   PHE    78      41.650  18.500  37.200  1.00  0.00           C
ATOM   1020  O   PHE    78      42.670  18.320  37.880  1.00  0.00           O
ATOM   1021  N   ALA    79      41.530  19.600  36.420  1.00  0.00           N
ATOM   1022  H   ALA    79      40.660  19.690  35.900  1.00  0.00           H
ATOM   1023  CA  ALA    79      42.380  20.770  36.550  1.00  0.00           C
ATOM   1024  HA  ALA    79      42.930  20.630  37.490  1.00  0.00           H
ATOM   1025  CB  ALA    79      43.430  20.770  35.430  1.00  0.00           C
ATOM   1026  HB1 ALA    79      44.160  19.970  35.490  1.00  0.00           H
ATOM   1027  HB2 ALA    79      42.820  20.690  34.530  1.00  0.00           H
ATOM   1028  HB3 ALA    79      43.990  21.690  35.590  1.00  0.00           H
ATOM   1029  C   ALA    79      41.550  22.060  36.590  1.00  0.00           C
ATOM   1030  O   ALA    79      40.420  22.060  36.130  1.00  0.00           O
ATOM   1031  N   ILE    80      42.150  23.200  36.910  1.00  0.00           N
ATOM   1032  H   ILE    80      43.100  23.080  37.210  1.00  0.00           H
ATOM   1033  CA  ILE    80      41.630  24.550  37.080  1.00  0.00           C
ATOM   1034  HA  ILE    80      40.670  24.540  36.560  1.00  0.00           H
ATOM   1035  CB  ILE    80      41.170  24.940  38.550  1.00  0.00           C
ATOM   1036  HB  ILE    80      40.530  24.140  38.900  1.00  0.00           H
ATOM   1037  CG2 ILE    80      42.420  24.790  39.530  1.00  0.00           C
ATOM   1038 1HG2 ILE    80      43.220  25.520  39.390  1.00  0.00           H
ATOM   1039 2HG2 ILE    80      42.060  24.920  40.550  1.00  0.00           H
ATOM   1040 3HG2 ILE    80      42.900  23.840  39.340  1.00  0.00           H
ATOM   1041  CG1 ILE    80      40.450  26.350  38.570  1.00  0.00           C
ATOM   1042 1HG1 ILE    80      39.640  26.280  37.850  1.00  0.00           H
ATOM   1043 2HG1 ILE    80      41.100  27.180  38.300  1.00  0.00           H
ATOM   1044  CD  ILE    80      39.750  26.740  39.860  1.00  0.00           C
ATOM   1045  HD1 ILE    80      40.540  26.900  40.590  1.00  0.00           H
ATOM   1046  HD2 ILE    80      39.240  27.700  39.720  1.00  0.00           H
ATOM   1047  HD3 ILE    80      39.070  25.930  40.130  1.00  0.00           H
ATOM   1048  C   ILE    80      42.420  25.610  36.450  1.00  0.00           C
ATOM   1049  O   ILE    80      43.620  25.450  36.560  1.00  0.00           O
ATOM   1050  N   SER    81      41.750  26.520  35.760  1.00  0.00           N
ATOM   1051  H   SER    81      40.750  26.640  35.780  1.00  0.00           H
ATOM   1052  CA  SER    81      42.400  27.670  35.060  1.00  0.00           C
ATOM   1053  HA  SER    81      43.300  27.970  35.600  1.00  0.00           H
ATOM   1054  CB  SER    81      42.900  27.320  33.610  1.00  0.00           C
ATOM   1055  HB1 SER    81      43.630  26.530  33.800  1.00  0.00           H
ATOM   1056  HB2 SER    81      43.360  28.140  33.060  1.00  0.00           H
ATOM   1057  OG  SER    81      41.800  26.770  32.960  1.00  0.00           O
ATOM   1058  HG  SER    81      41.760  27.230  32.120  1.00  0.00           H
ATOM   1059  C   SER    81      41.560  28.960  35.070  1.00  0.00           C
ATOM   1060  O   SER    81      40.390  29.020  35.470  1.00  0.00           O
ATOM   1061  N   ARG    82      42.200  30.120  34.640  1.00  0.00           N
ATOM   1062  H   ARG    82      43.100  30.040  34.200  1.00  0.00           H
ATOM   1063  CA  ARG    82      41.700  31.570  34.780  1.00  0.00           C
ATOM   1064  HA  ARG    82      40.620  31.690  34.810  1.00  0.00           H
ATOM   1065  CB  ARG    82      42.210  32.170  36.080  1.00  0.00           C
ATOM   1066  HB1 ARG    82      41.840  31.500  36.860  1.00  0.00           H
ATOM   1067  HB2 ARG    82      41.750  33.160  36.190  1.00  0.00           H
ATOM   1068  CG  ARG    82      43.730  32.380  36.260  1.00  0.00           C
ATOM   1069  HG1 ARG    82      44.110  32.850  35.350  1.00  0.00           H
ATOM   1070  HG2 ARG    82      44.180  31.390  36.210  1.00  0.00           H
ATOM   1071  CD  ARG    82      44.180  33.190  37.510  1.00  0.00           C
ATOM   1072  HD1 ARG    82      45.230  32.970  37.690  1.00  0.00           H
ATOM   1073  HD2 ARG    82      43.520  32.960  38.350  1.00  0.00           H
ATOM   1074  NE  ARG    82      44.080  34.640  37.300  1.00  0.00           N
ATOM   1075  HE  ARG    82      44.640  35.140  36.620  1.00  0.00           H
ATOM   1076  CZ  ARG    82      43.260  35.550  37.850  1.00  0.00           C
ATOM   1077  NH1 ARG    82      42.320  35.260  38.680  1.00  0.00           N
ATOM   1078 1HH1 ARG    82      42.370  34.470  39.300  1.00  0.00           H
ATOM   1079 2HH1 ARG    82      41.790  36.090  38.920  1.00  0.00           H
ATOM   1080  NH2 ARG    82      43.210  36.780  37.440  1.00  0.00           N
ATOM   1081 1HH2 ARG    82      43.930  37.090  36.810  1.00  0.00           H
ATOM   1082 2HH2 ARG    82      42.450  37.380  37.730  1.00  0.00           H
ATOM   1083  C   ARG    82      42.100  32.390  33.530  1.00  0.00           C
ATOM   1084  O   ARG    82      43.290  32.380  33.140  1.00  0.00           O
ATOM   1085  N   ASP    83      41.170  33.260  33.030  1.00  0.00           N
ATOM   1086  H   ASP    83      40.310  33.310  33.570  1.00  0.00           H
ATOM   1087  CA  ASP    83      41.350  34.370  32.080  1.00  0.00           C
ATOM   1088  HA  ASP    83      42.420  34.580  32.160  1.00  0.00           H
ATOM   1089  CB  ASP    83      41.120  33.830  30.620  1.00  0.00           C
ATOM   1090  HB1 ASP    83      40.040  33.760  30.530  1.00  0.00           H
ATOM   1091  HB2 ASP    83      41.520  32.820  30.550  1.00  0.00           H
ATOM   1092  CG  ASP    83      41.750  34.660  29.420  1.00  0.00           C
ATOM   1093  OD1 ASP    83      41.530  34.230  28.290  1.00  0.00           O
ATOM   1094  OD2 ASP    83      42.390  35.700  29.660  1.00  0.00           O
ATOM   1095  C   ASP    83      40.710  35.730  32.230  1.00  0.00           C
ATOM   1096  O   ASP    83      39.560  35.970  31.810  1.00  0.00           O
ATOM   1097  N   ASN    84      41.500  36.610  32.800  1.00  0.00           N
ATOM   1098  H   ASN    84      42.440  36.300  32.990  1.00  0.00           H
ATOM   1099  CA  ASN    84      40.990  37.920  33.320  1.00  0.00           C
ATOM   1100  HA  ASN    84      40.010  37.820  33.780  1.00  0.00           H
ATOM   1101  CB  ASN    84      42.170  38.280  34.280  1.00  0.00           C
ATOM   1102  HB1 ASN    84      43.180  38.140  33.890  1.00  0.00           H
ATOM   1103  HB2 ASN    84      42.260  37.630  35.150  1.00  0.00           H
ATOM   1104  CG  ASN    84      42.040  39.640  34.860  1.00  0.00           C
ATOM   1105  OD1 ASN    84      41.230  39.870  35.740  1.00  0.00           O
ATOM   1106  ND2 ASN    84      42.750  40.600  34.410  1.00  0.00           N
ATOM   1107 1HD2 ASN    84      43.500  40.410  33.760  1.00  0.00           H
ATOM   1108 2HD2 ASN    84      42.540  41.570  34.610  1.00  0.00           H
ATOM   1109  C   ASN    84      40.840  39.000  32.170  1.00  0.00           C
ATOM   1110  O   ASN    84      40.100  39.980  32.400  1.00  0.00           O
ATOM   1111  N   ALA    85      41.370  38.770  30.970  1.00  0.00           N
ATOM   1112  H   ALA    85      41.960  37.950  30.920  1.00  0.00           H
ATOM   1113  CA  ALA    85      41.100  39.540  29.730  1.00  0.00           C
ATOM   1114  HA  ALA    85      41.260  40.600  29.920  1.00  0.00           H
ATOM   1115  CB  ALA    85      42.060  39.120  28.650  1.00  0.00           C
ATOM   1116  HB1 ALA    85      41.910  39.670  27.710  1.00  0.00           H
ATOM   1117  HB2 ALA    85      43.060  39.430  28.950  1.00  0.00           H
ATOM   1118  HB3 ALA    85      42.060  38.030  28.610  1.00  0.00           H
ATOM   1119  C   ALA    85      39.710  39.260  29.230  1.00  0.00           C
ATOM   1120  O   ALA    85      39.150  40.150  28.540  1.00  0.00           O
ATOM   1121  N   LYS    86      39.090  38.090  29.540  1.00  0.00           N
ATOM   1122  H   LYS    86      39.670  37.450  30.060  1.00  0.00           H
ATOM   1123  CA  LYS    86      37.720  37.770  29.230  1.00  0.00           C
ATOM   1124  HA  LYS    86      37.290  38.710  28.870  1.00  0.00           H
ATOM   1125  CB  LYS    86      37.570  36.810  28.030  1.00  0.00           C
ATOM   1126  HB1 LYS    86      38.070  37.230  27.160  1.00  0.00           H
ATOM   1127  HB2 LYS    86      36.500  36.600  27.930  1.00  0.00           H
ATOM   1128  CG  LYS    86      38.290  35.420  28.250  1.00  0.00           C
ATOM   1129  HG1 LYS    86      37.660  34.960  29.010  1.00  0.00           H
ATOM   1130  HG2 LYS    86      39.270  35.570  28.700  1.00  0.00           H
ATOM   1131  CD  LYS    86      38.400  34.620  26.940  1.00  0.00           C
ATOM   1132  HD1 LYS    86      39.030  35.100  26.190  1.00  0.00           H
ATOM   1133  HD2 LYS    86      37.360  34.500  26.620  1.00  0.00           H
ATOM   1134  CE  LYS    86      38.760  33.120  27.190  1.00  0.00           C
ATOM   1135  HE1 LYS    86      37.940  32.630  27.710  1.00  0.00           H
ATOM   1136  HE2 LYS    86      39.690  33.060  27.770  1.00  0.00           H
ATOM   1137  NZ  LYS    86      38.960  32.440  25.920  1.00  0.00           N
ATOM   1138  HZ1 LYS    86      39.170  31.470  26.140  1.00  0.00           H
ATOM   1139  HZ2 LYS    86      38.080  32.500  25.430  1.00  0.00           H
ATOM   1140  HZ3 LYS    86      39.700  32.750  25.300  1.00  0.00           H
ATOM   1141  C   LYS    86      36.910  37.340  30.480  1.00  0.00           C
ATOM   1142  O   LYS    86      35.890  36.640  30.360  1.00  0.00           O
ATOM   1143  N   ASN    87      37.410  37.830  31.660  1.00  0.00           N
ATOM   1144  H   ASN    87      38.210  38.440  31.620  1.00  0.00           H
ATOM   1145  CA  ASN    87      36.820  37.590  32.950  1.00  0.00           C
ATOM   1146  HA  ASN    87      37.660  37.810  33.600  1.00  0.00           H
ATOM   1147  CB  ASN    87      35.670  38.600  33.130  1.00  0.00           C
ATOM   1148  HB1 ASN    87      34.930  38.280  32.400  1.00  0.00           H
ATOM   1149  HB2 ASN    87      35.970  39.610  32.840  1.00  0.00           H
ATOM   1150  CG  ASN    87      35.080  38.650  34.510  1.00  0.00           C
ATOM   1151  OD1 ASN    87      33.890  38.490  34.670  1.00  0.00           O
ATOM   1152  ND2 ASN    87      35.860  38.890  35.580  1.00  0.00           N
ATOM   1153 1HD2 ASN    87      36.840  39.030  35.390  1.00  0.00           H
ATOM   1154 2HD2 ASN    87      35.500  38.880  36.520  1.00  0.00           H
ATOM   1155  C   ASN    87      36.260  36.130  33.240  1.00  0.00           C
ATOM   1156  O   ASN    87      35.140  35.980  33.650  1.00  0.00           O
ATOM   1157  N   THR    88      37.060  35.120  32.860  1.00  0.00           N
ATOM   1158  H   THR    88      37.890  35.290  32.320  1.00  0.00           H
ATOM   1159  CA  THR    88      36.540  33.710  32.880  1.00  0.00           C
ATOM   1160  HA  THR    88      35.630  33.700  33.470  1.00  0.00           H
ATOM   1161  CB  THR    88      36.340  33.180  31.480  1.00  0.00           C
ATOM   1162  HB  THR    88      37.200  33.340  30.820  1.00  0.00           H
ATOM   1163  CG2 THR    88      35.930  31.730  31.310  1.00  0.00           C
ATOM   1164 1HG2 THR    88      35.200  31.410  32.050  1.00  0.00           H
ATOM   1165 2HG2 THR    88      35.510  31.590  30.310  1.00  0.00           H
ATOM   1166 3HG2 THR    88      36.770  31.040  31.420  1.00  0.00           H
ATOM   1167  OG1 THR    88      35.340  33.830  30.870  1.00  0.00           O
ATOM   1168  HG1 THR    88      35.640  34.740  30.740  1.00  0.00           H
ATOM   1169  C   THR    88      37.360  32.690  33.730  1.00  0.00           C
ATOM   1170  O   THR    88      38.610  32.830  33.830  1.00  0.00           O
ATOM   1171  N   MET    89      36.710  31.670  34.370  1.00  0.00           N
ATOM   1172  H   MET    89      35.710  31.640  34.300  1.00  0.00           H
ATOM   1173  CA  MET    89      37.350  30.590  35.130  1.00  0.00           C
ATOM   1174  HA  MET    89      38.410  30.590  34.880  1.00  0.00           H
ATOM   1175  CB  MET    89      37.100  31.120  36.610  1.00  0.00           C
ATOM   1176  HB1 MET    89      36.080  30.870  36.900  1.00  0.00           H
ATOM   1177  HB2 MET    89      37.210  32.210  36.660  1.00  0.00           H
ATOM   1178  CG  MET    89      38.050  30.530  37.610  1.00  0.00           C
ATOM   1179  HG1 MET    89      38.100  31.140  38.510  1.00  0.00           H
ATOM   1180  HG2 MET    89      39.000  30.460  37.080  1.00  0.00           H
ATOM   1181  SD  MET    89      37.640  28.800  38.020  1.00  0.00           S
ATOM   1182  CE  MET    89      36.180  29.050  39.050  1.00  0.00           C
ATOM   1183  HE1 MET    89      36.260  28.940  40.130  1.00  0.00           H
ATOM   1184  HE2 MET    89      35.760  30.010  38.770  1.00  0.00           H
ATOM   1185  HE3 MET    89      35.350  28.500  38.600  1.00  0.00           H
ATOM   1186  C   MET    89      36.740  29.210  34.790  1.00  0.00           C
ATOM   1187  O   MET    89      35.530  29.110  34.620  1.00  0.00           O
ATOM   1188  N   TYR    90      37.500  28.100  34.650  1.00  0.00           N
ATOM   1189  H   TYR    90      38.480  28.270  34.800  1.00  0.00           H
ATOM   1190  CA  TYR    90      37.110  26.800  34.040  1.00  0.00           C
ATOM   1191  HA  TYR    90      36.050  26.900  33.810  1.00  0.00           H
ATOM   1192  CB  TYR    90      38.030  26.550  32.810  1.00  0.00           C
ATOM   1193  HB1 TYR    90      37.800  25.590  32.350  1.00  0.00           H
ATOM   1194  HB2 TYR    90      39.010  26.460  33.280  1.00  0.00           H
ATOM   1195  CG  TYR    90      38.030  27.620  31.730  1.00  0.00           C
ATOM   1196  CD1 TYR    90      39.180  28.500  31.510  1.00  0.00           C
ATOM   1197  HD1 TYR    90      40.020  28.580  32.180  1.00  0.00           H
ATOM   1198  CE1 TYR    90      39.280  29.300  30.350  1.00  0.00           C
ATOM   1199  HE1 TYR    90      40.150  29.920  30.240  1.00  0.00           H
ATOM   1200  CZ  TYR    90      38.270  29.260  29.400  1.00  0.00           C
ATOM   1201  OH  TYR    90      38.320  30.150  28.360  1.00  0.00           O
ATOM   1202  HH  TYR    90      37.480  30.140  27.890  1.00  0.00           H
ATOM   1203  CE2 TYR    90      37.190  28.360  29.580  1.00  0.00           C
ATOM   1204  HE2 TYR    90      36.420  28.240  28.830  1.00  0.00           H
ATOM   1205  CD2 TYR    90      37.030  27.570  30.750  1.00  0.00           C
ATOM   1206  HD2 TYR    90      36.210  26.890  30.890  1.00  0.00           H
ATOM   1207  C   TYR    90      37.370  25.620  35.000  1.00  0.00           C
ATOM   1208  O   TYR    90      38.270  25.660  35.850  1.00  0.00           O
ATOM   1209  N   LEU    91      36.800  24.460  34.630  1.00  0.00           N
ATOM   1210  H   LEU    91      36.110  24.580  33.900  1.00  0.00           H
ATOM   1211  CA  LEU    91      37.110  23.150  35.190  1.00  0.00           C
ATOM   1212  HA  LEU    91      38.080  23.230  35.690  1.00  0.00           H
ATOM   1213  CB  LEU    91      36.070  22.870  36.190  1.00  0.00           C
ATOM   1214  HB1 LEU    91      35.130  22.810  35.640  1.00  0.00           H
ATOM   1215  HB2 LEU    91      35.850  23.670  36.890  1.00  0.00           H
ATOM   1216  CG  LEU    91      36.340  21.560  36.990  1.00  0.00           C
ATOM   1217  HG  LEU    91      36.730  20.740  36.390  1.00  0.00           H
ATOM   1218  CD1 LEU    91      37.390  21.910  38.070  1.00  0.00           C
ATOM   1219 1HD1 LEU    91      36.910  22.590  38.780  1.00  0.00           H
ATOM   1220 2HD1 LEU    91      37.520  20.970  38.610  1.00  0.00           H
ATOM   1221 3HD1 LEU    91      38.310  22.380  37.720  1.00  0.00           H
ATOM   1222  CD2 LEU    91      35.040  21.060  37.730  1.00  0.00           C
ATOM   1223 1HD2 LEU    91      35.320  20.190  38.320  1.00  0.00           H
ATOM   1224 2HD2 LEU    91      34.690  21.790  38.470  1.00  0.00           H
ATOM   1225 3HD2 LEU    91      34.290  20.700  37.020  1.00  0.00           H
ATOM   1226  C   LEU    91      37.220  22.070  34.090  1.00  0.00           C
ATOM   1227  O   LEU    91      36.200  21.680  33.530  1.00  0.00           O
ATOM   1228  N   GLN    92      38.480  21.620  33.870  1.00  0.00           N
ATOM   1229  H   GLN    92      39.250  22.130  34.270  1.00  0.00           H
ATOM   1230  CA  GLN    92      38.610  20.380  33.170  1.00  0.00           C
ATOM   1231  HA  GLN    92      37.960  20.340  32.300  1.00  0.00           H
ATOM   1232  CB  GLN    92      40.090  20.230  32.710  1.00  0.00           C
ATOM   1233  HB1 GLN    92      40.120  19.300  32.140  1.00  0.00           H
ATOM   1234  HB2 GLN    92      40.680  20.190  33.620  1.00  0.00           H
ATOM   1235  CG  GLN    92      40.540  21.360  31.720  1.00  0.00           C
ATOM   1236  HG1 GLN    92      39.760  21.670  31.020  1.00  0.00           H
ATOM   1237  HG2 GLN    92      41.380  21.050  31.090  1.00  0.00           H
ATOM   1238  CD  GLN    92      40.850  22.710  32.460  1.00  0.00           C
ATOM   1239  OE1 GLN    92      40.070  23.640  32.440  1.00  0.00           O
ATOM   1240  NE2 GLN    92      42.040  22.860  33.060  1.00  0.00           N
ATOM   1241 1HE2 GLN    92      42.730  22.120  33.080  1.00  0.00           H
ATOM   1242 2HE2 GLN    92      42.120  23.700  33.620  1.00  0.00           H
ATOM   1243  C   GLN    92      38.210  19.220  34.060  1.00  0.00           C
ATOM   1244  O   GLN    92      38.600  19.240  35.250  1.00  0.00           O
ATOM   1245  N   MET    93      37.420  18.200  33.590  1.00  0.00           N
ATOM   1246  H   MET    93      37.070  18.270  32.650  1.00  0.00           H
ATOM   1247  CA  MET    93      37.150  16.900  34.230  1.00  0.00           C
ATOM   1248  HA  MET    93      37.850  16.820  35.060  1.00  0.00           H
ATOM   1249  CB  MET    93      35.650  16.840  34.620  1.00  0.00           C
ATOM   1250  HB1 MET    93      35.460  17.650  35.320  1.00  0.00           H
ATOM   1251  HB2 MET    93      35.420  15.910  35.150  1.00  0.00           H
ATOM   1252  CG  MET    93      34.640  16.960  33.500  1.00  0.00           C
ATOM   1253  HG1 MET    93      34.840  16.230  32.710  1.00  0.00           H
ATOM   1254  HG2 MET    93      34.820  17.850  32.900  1.00  0.00           H
ATOM   1255  SD  MET    93      32.980  16.880  34.060  1.00  0.00           S
ATOM   1256  CE  MET    93      32.890  18.300  35.150  1.00  0.00           C
ATOM   1257  HE1 MET    93      31.860  18.290  35.510  1.00  0.00           H
ATOM   1258  HE2 MET    93      33.470  18.280  36.070  1.00  0.00           H
ATOM   1259  HE3 MET    93      33.070  19.230  34.610  1.00  0.00           H
ATOM   1260  C   MET    93      37.510  15.770  33.210  1.00  0.00           C
ATOM   1261  O   MET    93      37.370  15.920  31.980  1.00  0.00           O
ATOM   1262  N   ASN    94      38.220  14.690  33.680  1.00  0.00           N
ATOM   1263  H   ASN    94      38.430  14.600  34.670  1.00  0.00           H
ATOM   1264  CA  ASN    94      38.920  13.740  32.810  1.00  0.00           C
ATOM   1265  HA  ASN    94      38.520  13.780  31.790  1.00  0.00           H
ATOM   1266  CB  ASN    94      40.420  14.100  32.770  1.00  0.00           C
ATOM   1267  HB1 ASN    94      40.950  13.380  32.140  1.00  0.00           H
ATOM   1268  HB2 ASN    94      40.760  13.930  33.800  1.00  0.00           H
ATOM   1269  CG  ASN    94      40.720  15.520  32.340  1.00  0.00           C
ATOM   1270  OD1 ASN    94      40.510  15.910  31.170  1.00  0.00           O
ATOM   1271  ND2 ASN    94      41.350  16.270  33.180  1.00  0.00           N
ATOM   1272 1HD2 ASN    94      41.680  16.010  34.090  1.00  0.00           H
ATOM   1273 2HD2 ASN    94      41.830  17.000  32.670  1.00  0.00           H
ATOM   1274  C   ASN    94      38.710  12.230  33.130  1.00  0.00           C
ATOM   1275  O   ASN    94      38.800  11.940  34.330  1.00  0.00           O
ATOM   1276  N   SER    95      38.540  11.390  32.140  1.00  0.00           N
ATOM   1277  H   SER    95      38.540  11.780  31.210  1.00  0.00           H
ATOM   1278  CA  SER    95      38.210   9.960  32.160  1.00  0.00           C
ATOM   1279  HA  SER    95      37.670   9.640  31.270  1.00  0.00           H
ATOM   1280  CB  SER    95      39.490   9.080  32.340  1.00  0.00           C
ATOM   1281  HB1 SER    95      39.110   8.060  32.270  1.00  0.00           H
ATOM   1282  HB2 SER    95      40.040   9.260  33.260  1.00  0.00           H
ATOM   1283  OG  SER    95      40.220   9.370  31.140  1.00  0.00           O
ATOM   1284  HG  SER    95      40.940   8.740  31.060  1.00  0.00           H
ATOM   1285  C   SER    95      37.270   9.650  33.280  1.00  0.00           C
ATOM   1286  O   SER    95      37.600   9.210  34.370  1.00  0.00           O
ATOM   1287  N   LEU    96      36.050  10.070  33.060  1.00  0.00           N
ATOM   1288  H   LEU    96      35.840  10.360  32.120  1.00  0.00           H
ATOM   1289  CA  LEU    96      35.010  10.120  34.080  1.00  0.00           C
ATOM   1290  HA  LEU    96      35.370  10.740  34.900  1.00  0.00           H
ATOM   1291  CB  LEU    96      33.860  10.940  33.600  1.00  0.00           C
ATOM   1292  HB1 LEU    96      33.100  10.990  34.380  1.00  0.00           H
ATOM   1293  HB2 LEU    96      33.440  10.320  32.800  1.00  0.00           H
ATOM   1294  CG  LEU    96      34.050  12.380  33.090  1.00  0.00           C
ATOM   1295  HG  LEU    96      34.630  12.320  32.160  1.00  0.00           H
ATOM   1296  CD1 LEU    96      32.800  13.120  32.630  1.00  0.00           C
ATOM   1297 1HD1 LEU    96      32.080  13.180  33.450  1.00  0.00           H
ATOM   1298 2HD1 LEU    96      33.030  14.160  32.410  1.00  0.00           H
ATOM   1299 3HD1 LEU    96      32.500  12.550  31.750  1.00  0.00           H
ATOM   1300  CD2 LEU    96      34.810  13.280  34.100  1.00  0.00           C
ATOM   1301 1HD2 LEU    96      34.190  13.420  34.990  1.00  0.00           H
ATOM   1302 2HD2 LEU    96      35.780  12.870  34.360  1.00  0.00           H
ATOM   1303 3HD2 LEU    96      35.070  14.240  33.670  1.00  0.00           H
ATOM   1304  C   LEU    96      34.600   8.730  34.720  1.00  0.00           C
ATOM   1305  O   LEU    96      34.550   7.770  34.020  1.00  0.00           O
ATOM   1306  N   LYS    97      34.300   8.730  35.990  1.00  0.00           N
ATOM   1307  H   LYS    97      34.010   9.630  36.340  1.00  0.00           H
ATOM   1308  CA  LYS    97      33.700   7.540  36.700  1.00  0.00           C
ATOM   1309  HA  LYS    97      33.680   6.640  36.090  1.00  0.00           H
ATOM   1310  CB  LYS    97      34.560   7.170  37.880  1.00  0.00           C
ATOM   1311  HB1 LYS    97      34.080   6.320  38.360  1.00  0.00           H
ATOM   1312  HB2 LYS    97      34.560   7.950  38.650  1.00  0.00           H
ATOM   1313  CG  LYS    97      36.000   6.860  37.680  1.00  0.00           C
ATOM   1314  HG1 LYS    97      36.550   7.810  37.710  1.00  0.00           H
ATOM   1315  HG2 LYS    97      36.220   6.310  36.760  1.00  0.00           H
ATOM   1316  CD  LYS    97      36.500   6.020  38.900  1.00  0.00           C
ATOM   1317  HD1 LYS    97      35.990   5.060  38.880  1.00  0.00           H
ATOM   1318  HD2 LYS    97      36.370   6.530  39.860  1.00  0.00           H
ATOM   1319  CE  LYS    97      38.030   5.830  38.730  1.00  0.00           C
ATOM   1320  HE1 LYS    97      38.560   6.770  38.840  1.00  0.00           H
ATOM   1321  HE2 LYS    97      38.310   5.500  37.730  1.00  0.00           H
ATOM   1322  NZ  LYS    97      38.580   4.890  39.730  1.00  0.00           N
ATOM   1323  HZ1 LYS    97      39.580   4.990  39.770  1.00  0.00           H
ATOM   1324  HZ2 LYS    97      38.150   5.150  40.610  1.00  0.00           H
ATOM   1325  HZ3 LYS    97      38.300   3.970  39.420  1.00  0.00           H
ATOM   1326  C   LYS    97      32.270   7.890  37.070  1.00  0.00           C
ATOM   1327  O   LYS    97      31.980   9.080  37.280  1.00  0.00           O
ATOM   1328  N   PRO    98      31.350   6.970  37.280  1.00  0.00           N
ATOM   1329  CD  PRO    98      31.530   5.540  36.990  1.00  0.00           C
ATOM   1330  HD1 PRO    98      32.410   5.110  37.480  1.00  0.00           H
ATOM   1331  HD2 PRO    98      31.680   5.440  35.910  1.00  0.00           H
ATOM   1332  CG  PRO    98      30.260   4.930  37.500  1.00  0.00           C
ATOM   1333  HG1 PRO    98      30.520   4.730  38.540  1.00  0.00           H
ATOM   1334  HG2 PRO    98      30.040   4.010  36.960  1.00  0.00           H
ATOM   1335  CB  PRO    98      29.140   6.010  37.420  1.00  0.00           C
ATOM   1336  HB1 PRO    98      28.500   5.840  38.280  1.00  0.00           H
ATOM   1337  HB2 PRO    98      28.690   6.000  36.430  1.00  0.00           H
ATOM   1338  CA  PRO    98      29.970   7.320  37.630  1.00  0.00           C
ATOM   1339  HA  PRO    98      29.580   8.030  36.910  1.00  0.00           H
ATOM   1340  C   PRO    98      29.880   8.000  38.990  1.00  0.00           C
ATOM   1341  O   PRO    98      28.790   8.560  39.280  1.00  0.00           O
ATOM   1342  N   GLU    99      30.930   8.080  39.800  1.00  0.00           N
ATOM   1343  H   GLU    99      31.740   7.540  39.550  1.00  0.00           H
ATOM   1344  CA  GLU    99      31.000   9.010  40.980  1.00  0.00           C
ATOM   1345  HA  GLU    99      30.070   8.880  41.550  1.00  0.00           H
ATOM   1346  CB  GLU    99      32.000   8.620  42.000  1.00  0.00           C
ATOM   1347  HB1 GLU    99      31.900   7.550  42.170  1.00  0.00           H
ATOM   1348  HB2 GLU    99      31.690   9.160  42.890  1.00  0.00           H
ATOM   1349  CG  GLU    99      33.470   8.980  41.730  1.00  0.00           C
ATOM   1350  HG1 GLU    99      33.470  10.020  41.420  1.00  0.00           H
ATOM   1351  HG2 GLU    99      33.650   8.450  40.790  1.00  0.00           H
ATOM   1352  CD  GLU    99      34.510   8.610  42.830  1.00  0.00           C
ATOM   1353  OE1 GLU    99      35.620   9.250  42.830  1.00  0.00           O
ATOM   1354  OE2 GLU    99      34.270   7.650  43.540  1.00  0.00           O
ATOM   1355  C   GLU    99      31.080  10.530  40.630  1.00  0.00           C
ATOM   1356  O   GLU    99      30.930  11.410  41.510  1.00  0.00           O
ATOM   1357  N   ASP   100      31.420  10.860  39.390  1.00  0.00           N
ATOM   1358  H   ASP   100      31.640  10.150  38.710  1.00  0.00           H
ATOM   1359  CA  ASP   100      31.490  12.320  38.840  1.00  0.00           C
ATOM   1360  HA  ASP   100      31.760  13.000  39.640  1.00  0.00           H
ATOM   1361  CB  ASP   100      32.550  12.490  37.760  1.00  0.00           C
ATOM   1362  HB1 ASP   100      32.620  13.560  37.530  1.00  0.00           H
ATOM   1363  HB2 ASP   100      32.150  11.980  36.880  1.00  0.00           H
ATOM   1364  CG  ASP   100      33.900  11.880  38.140  1.00  0.00           C
ATOM   1365  OD1 ASP   100      34.380  12.060  39.260  1.00  0.00           O
ATOM   1366  OD2 ASP   100      34.560  11.330  37.240  1.00  0.00           O
ATOM   1367  C   ASP   100      30.130  12.940  38.360  1.00  0.00           C
ATOM   1368  O   ASP   100      30.030  14.140  38.080  1.00  0.00           O
ATOM   1369  N   THR   101      29.030  12.180  38.410  1.00  0.00           N
ATOM   1370  H   THR   101      29.180  11.210  38.680  1.00  0.00           H
ATOM   1371  CA  THR   101      27.650  12.660  38.330  1.00  0.00           C
ATOM   1372  HA  THR   101      27.460  13.210  37.410  1.00  0.00           H
ATOM   1373  CB  THR   101      26.690  11.410  38.380  1.00  0.00           C
ATOM   1374  HB  THR   101      27.030  10.810  39.230  1.00  0.00           H
ATOM   1375  CG2 THR   101      25.220  11.730  38.540  1.00  0.00           C
ATOM   1376 1HG2 THR   101      25.140  12.260  39.490  1.00  0.00           H
ATOM   1377 2HG2 THR   101      24.780  12.340  37.750  1.00  0.00           H
ATOM   1378 3HG2 THR   101      24.730  10.760  38.570  1.00  0.00           H
ATOM   1379  OG1 THR   101      26.840  10.680  37.180  1.00  0.00           O
ATOM   1380  HG1 THR   101      26.170  10.000  37.110  1.00  0.00           H
ATOM   1381  C   THR   101      27.330  13.630  39.510  1.00  0.00           C
ATOM   1382  O   THR   101      27.240  13.210  40.630  1.00  0.00           O
ATOM   1383  N   ALA   102      27.020  14.920  39.250  1.00  0.00           N
ATOM   1384  H   ALA   102      27.160  15.080  38.260  1.00  0.00           H
ATOM   1385  CA  ALA   102      26.500  15.900  40.140  1.00  0.00           C
ATOM   1386  HA  ALA   102      25.620  15.660  40.730  1.00  0.00           H
ATOM   1387  CB  ALA   102      27.600  16.200  41.180  1.00  0.00           C
ATOM   1388  HB1 ALA   102      28.510  16.350  40.610  1.00  0.00           H
ATOM   1389  HB2 ALA   102      27.270  17.080  41.740  1.00  0.00           H
ATOM   1390  HB3 ALA   102      27.660  15.340  41.850  1.00  0.00           H
ATOM   1391  C   ALA   102      26.170  17.210  39.380  1.00  0.00           C
ATOM   1392  O   ALA   102      26.450  17.340  38.180  1.00  0.00           O
ATOM   1393  N   VAL   103      25.670  18.140  40.120  1.00  0.00           N
ATOM   1394  H   VAL   103      25.440  17.870  41.060  1.00  0.00           H
ATOM   1395  CA  VAL   103      25.620  19.570  39.790  1.00  0.00           C
ATOM   1396  HA  VAL   103      25.580  19.690  38.700  1.00  0.00           H
ATOM   1397  CB  VAL   103      24.380  20.350  40.320  1.00  0.00           C
ATOM   1398  HB  VAL   103      24.410  20.320  41.410  1.00  0.00           H
ATOM   1399  CG1 VAL   103      24.260  21.750  39.740  1.00  0.00           C
ATOM   1400 1HG1 VAL   103      25.190  22.270  39.980  1.00  0.00           H
ATOM   1401 2HG1 VAL   103      24.200  21.680  38.650  1.00  0.00           H
ATOM   1402 3HG1 VAL   103      23.450  22.310  40.220  1.00  0.00           H
ATOM   1403  CG2 VAL   103      23.150  19.500  40.040  1.00  0.00           C
ATOM   1404 1HG2 VAL   103      22.240  20.040  40.310  1.00  0.00           H
ATOM   1405 2HG2 VAL   103      23.180  19.150  39.010  1.00  0.00           H
ATOM   1406 3HG2 VAL   103      23.180  18.570  40.610  1.00  0.00           H
ATOM   1407  C   VAL   103      26.970  20.210  40.180  1.00  0.00           C
ATOM   1408  O   VAL   103      27.410  20.050  41.310  1.00  0.00           O
ATOM   1409  N   TYR   104      27.690  21.010  39.390  1.00  0.00           N
ATOM   1410  H   TYR   104      27.310  21.140  38.460  1.00  0.00           H
ATOM   1411  CA  TYR   104      28.940  21.750  39.690  1.00  0.00           C
ATOM   1412  HA  TYR   104      29.310  21.330  40.620  1.00  0.00           H
ATOM   1413  CB  TYR   104      30.040  21.320  38.700  1.00  0.00           C
ATOM   1414  HB1 TYR   104      30.870  22.010  38.860  1.00  0.00           H
ATOM   1415  HB2 TYR   104      29.880  21.480  37.640  1.00  0.00           H
ATOM   1416  CG  TYR   104      30.650  19.920  38.750  1.00  0.00           C
ATOM   1417  CD1 TYR   104      29.770  18.860  38.470  1.00  0.00           C
ATOM   1418  HD1 TYR   104      28.740  19.060  38.200  1.00  0.00           H
ATOM   1419  CE1 TYR   104      30.220  17.550  38.430  1.00  0.00           C
ATOM   1420  HE1 TYR   104      29.540  16.770  38.120  1.00  0.00           H
ATOM   1421  CZ  TYR   104      31.570  17.250  38.720  1.00  0.00           C
ATOM   1422  OH  TYR   104      32.130  16.010  38.740  1.00  0.00           O
ATOM   1423  HH  TYR   104      31.490  15.490  38.250  1.00  0.00           H
ATOM   1424  CE2 TYR   104      32.460  18.290  39.120  1.00  0.00           C
ATOM   1425  HE2 TYR   104      33.540  18.210  39.140  1.00  0.00           H
ATOM   1426  CD2 TYR   104      32.010  19.630  39.130  1.00  0.00           C
ATOM   1427  HD2 TYR   104      32.730  20.400  39.350  1.00  0.00           H
ATOM   1428  C   TYR   104      28.770  23.290  39.740  1.00  0.00           C
ATOM   1429  O   TYR   104      28.130  23.960  38.930  1.00  0.00           O
ATOM   1430  N   TYR   105      29.320  23.840  40.830  1.00  0.00           N
ATOM   1431  H   TYR   105      29.860  23.250  41.430  1.00  0.00           H
ATOM   1432  CA  TYR   105      29.000  25.150  41.340  1.00  0.00           C
ATOM   1433  HA  TYR   105      28.190  25.680  40.840  1.00  0.00           H
ATOM   1434  CB  TYR   105      28.500  24.980  42.810  1.00  0.00           C
ATOM   1435  HB1 TYR   105      28.380  25.900  43.380  1.00  0.00           H
ATOM   1436  HB2 TYR   105      29.240  24.500  43.450  1.00  0.00           H
ATOM   1437  CG  TYR   105      27.180  24.260  42.960  1.00  0.00           C
ATOM   1438  CD1 TYR   105      27.150  22.840  43.070  1.00  0.00           C
ATOM   1439  HD1 TYR   105      28.060  22.340  43.370  1.00  0.00           H
ATOM   1440  CE1 TYR   105      25.950  22.110  43.010  1.00  0.00           C
ATOM   1441  HE1 TYR   105      25.940  21.040  43.070  1.00  0.00           H
ATOM   1442  CZ  TYR   105      24.720  22.830  43.010  1.00  0.00           C
ATOM   1443  OH  TYR   105      23.580  22.100  43.020  1.00  0.00           O
ATOM   1444  HH  TYR   105      22.840  22.690  42.850  1.00  0.00           H
ATOM   1445  CE2 TYR   105      24.720  24.240  42.950  1.00  0.00           C
ATOM   1446  HE2 TYR   105      23.840  24.870  42.970  1.00  0.00           H
ATOM   1447  CD2 TYR   105      25.920  24.970  42.840  1.00  0.00           C
ATOM   1448  HD2 TYR   105      25.900  26.050  42.860  1.00  0.00           H
ATOM   1449  C   TYR   105      30.270  25.990  41.400  1.00  0.00           C
ATOM   1450  O   TYR   105      31.180  25.720  42.120  1.00  0.00           O
ATOM   1451  N   CYS   106      30.360  27.150  40.720  1.00  0.00           N
ATOM   1452  H   CYS   106      29.500  27.380  40.240  1.00  0.00           H
ATOM   1453  CA  CYS   106      31.420  28.150  40.670  1.00  0.00           C
ATOM   1454  HA  CYS   106      32.410  27.710  40.790  1.00  0.00           H
ATOM   1455  CB  CYS   106      31.340  28.860  39.320  1.00  0.00           C
ATOM   1456  HB1 CYS   106      30.440  29.470  39.340  1.00  0.00           H
ATOM   1457  HB2 CYS   106      31.210  28.050  38.600  1.00  0.00           H
ATOM   1458  SG  CYS   106      32.730  29.920  38.950  1.00  0.00           S
ATOM   1459  C   CYS   106      31.270  29.170  41.740  1.00  0.00           C
ATOM   1460  O   CYS   106      30.150  29.610  41.940  1.00  0.00           O
ATOM   1461  N   ALA   107      32.400  29.620  42.330  1.00  0.00           N
ATOM   1462  H   ALA   107      33.250  29.130  42.090  1.00  0.00           H
ATOM   1463  CA  ALA   107      32.420  30.590  43.450  1.00  0.00           C
ATOM   1464  HA  ALA   107      31.550  31.210  43.280  1.00  0.00           H
ATOM   1465  CB  ALA   107      32.280  29.810  44.750  1.00  0.00           C
ATOM   1466  HB1 ALA   107      31.390  29.200  44.610  1.00  0.00           H
ATOM   1467  HB2 ALA   107      33.200  29.280  45.030  1.00  0.00           H
ATOM   1468  HB3 ALA   107      32.050  30.490  45.580  1.00  0.00           H
ATOM   1469  C   ALA   107      33.680  31.480  43.480  1.00  0.00           C
ATOM   1470  O   ALA   107      34.680  31.040  42.970  1.00  0.00           O
ATOM   1471  N   ALA   108      33.610  32.630  44.140  1.00  0.00           N
ATOM   1472  H   ALA   108      32.810  32.870  44.720  1.00  0.00           H
ATOM   1473  CA  ALA   108      34.750  33.470  44.430  1.00  0.00           C
ATOM   1474  HA  ALA   108      35.640  32.890  44.180  1.00  0.00           H
ATOM   1475  CB  ALA   108      34.620  34.640  43.410  1.00  0.00           C
ATOM   1476  HB1 ALA   108      34.010  35.400  43.880  1.00  0.00           H
ATOM   1477  HB2 ALA   108      35.570  35.110  43.170  1.00  0.00           H
ATOM   1478  HB3 ALA   108      34.210  34.190  42.500  1.00  0.00           H
ATOM   1479  C   ALA   108      34.880  33.860  45.960  1.00  0.00           C
ATOM   1480  O   ALA   108      33.820  34.020  46.610  1.00  0.00           O
ATOM   1481  N   ASP   109      36.070  34.200  46.430  1.00  0.00           N
ATOM   1482  H   ASP   109      36.870  34.040  45.840  1.00  0.00           H
ATOM   1483  CA  ASP   109      36.370  34.780  47.730  1.00  0.00           C
ATOM   1484  HA  ASP   109      35.490  35.380  47.950  1.00  0.00           H
ATOM   1485  CB  ASP   109      36.450  33.570  48.710  1.00  0.00           C
ATOM   1486  HB1 ASP   109      37.450  33.150  48.580  1.00  0.00           H
ATOM   1487  HB2 ASP   109      35.640  32.880  48.460  1.00  0.00           H
ATOM   1488  CG  ASP   109      36.290  34.110  50.110  1.00  0.00           C
ATOM   1489  OD1 ASP   109      35.150  34.470  50.500  1.00  0.00           O
ATOM   1490  OD2 ASP   109      37.370  34.270  50.750  1.00  0.00           O
ATOM   1491  C   ASP   109      37.690  35.570  47.730  1.00  0.00           C
ATOM   1492  O   ASP   109      38.480  35.500  46.850  1.00  0.00           O
ATOM   1493  N   ARG   110      38.020  36.330  48.730  1.00  0.00           N
ATOM   1494  H   ARG   110      37.470  36.340  49.580  1.00  0.00           H
ATOM   1495  CA  ARG   110      39.230  37.190  48.880  1.00  0.00           C
ATOM   1496  HA  ARG   110      39.460  37.510  47.860  1.00  0.00           H
ATOM   1497  CB  ARG   110      38.870  38.340  49.780  1.00  0.00           C
ATOM   1498  HB1 ARG   110      39.090  38.050  50.810  1.00  0.00           H
ATOM   1499  HB2 ARG   110      37.810  38.580  49.680  1.00  0.00           H
ATOM   1500  CG  ARG   110      39.700  39.630  49.560  1.00  0.00           C
ATOM   1501  HG1 ARG   110      40.750  39.390  49.750  1.00  0.00           H
ATOM   1502  HG2 ARG   110      39.370  40.390  50.270  1.00  0.00           H
ATOM   1503  CD  ARG   110      39.510  40.150  48.100  1.00  0.00           C
ATOM   1504  HD1 ARG   110      38.460  40.100  47.810  1.00  0.00           H
ATOM   1505  HD2 ARG   110      40.070  39.450  47.470  1.00  0.00           H
ATOM   1506  NE  ARG   110      39.950  41.550  47.950  1.00  0.00           N
ATOM   1507  HE  ARG   110      39.290  42.250  48.230  1.00  0.00           H
ATOM   1508  CZ  ARG   110      41.000  42.080  47.340  1.00  0.00           C
ATOM   1509  NH1 ARG   110      41.940  41.340  46.890  1.00  0.00           N
ATOM   1510 1HH1 ARG   110      42.070  40.360  47.100  1.00  0.00           H
ATOM   1511 2HH1 ARG   110      42.760  41.820  46.560  1.00  0.00           H
ATOM   1512  NH2 ARG   110      41.150  43.370  47.240  1.00  0.00           N
ATOM   1513 1HH2 ARG   110      40.490  44.070  47.560  1.00  0.00           H
ATOM   1514 2HH2 ARG   110      41.980  43.660  46.740  1.00  0.00           H
ATOM   1515  C   ARG   110      40.470  36.500  49.330  1.00  0.00           C
ATOM   1516  O   ARG   110      41.580  36.960  48.990  1.00  0.00           O
ATOM   1517  N   PHE   111      40.290  35.550  50.160  1.00  0.00           N
ATOM   1518  H   PHE   111      39.370  35.250  50.450  1.00  0.00           H
ATOM   1519  CA  PHE   111      41.420  34.950  50.860  1.00  0.00           C
ATOM   1520  HA  PHE   111      42.290  35.000  50.210  1.00  0.00           H
ATOM   1521  CB  PHE   111      41.710  35.680  52.190  1.00  0.00           C
ATOM   1522  HB1 PHE   111      42.600  35.220  52.610  1.00  0.00           H
ATOM   1523  HB2 PHE   111      41.000  35.260  52.910  1.00  0.00           H
ATOM   1524  CG  PHE   111      41.720  37.190  52.160  1.00  0.00           C
ATOM   1525  CD1 PHE   111      40.630  37.980  52.690  1.00  0.00           C
ATOM   1526  HD1 PHE   111      39.870  37.390  53.180  1.00  0.00           H
ATOM   1527  CE1 PHE   111      40.740  39.380  52.640  1.00  0.00           C
ATOM   1528  HE1 PHE   111      39.910  39.920  53.060  1.00  0.00           H
ATOM   1529  CZ  PHE   111      41.860  40.030  52.040  1.00  0.00           C
ATOM   1530  HZ  PHE   111      41.860  41.100  51.960  1.00  0.00           H
ATOM   1531  CE2 PHE   111      42.860  39.230  51.450  1.00  0.00           C
ATOM   1532  HE2 PHE   111      43.690  39.750  51.010  1.00  0.00           H
ATOM   1533  CD2 PHE   111      42.820  37.840  51.620  1.00  0.00           C
ATOM   1534  HD2 PHE   111      43.660  37.280  51.240  1.00  0.00           H
ATOM   1535  C   PHE   111      41.290  33.470  51.150  1.00  0.00           C
ATOM   1536  O   PHE   111      42.260  32.790  51.520  1.00  0.00           O
ATOM   1537  N   LEU   112      40.120  32.820  50.940  1.00  0.00           N
ATOM   1538  H   LEU   112      39.240  33.270  50.730  1.00  0.00           H
ATOM   1539  CA  LEU   112      39.950  31.390  51.090  1.00  0.00           C
ATOM   1540  HA  LEU   112      40.540  31.040  51.940  1.00  0.00           H
ATOM   1541  CB  LEU   112      38.490  31.050  51.380  1.00  0.00           C
ATOM   1542  HB1 LEU   112      38.390  29.970  51.290  1.00  0.00           H
ATOM   1543  HB2 LEU   112      37.950  31.430  50.510  1.00  0.00           H
ATOM   1544  CG  LEU   112      37.890  31.660  52.660  1.00  0.00           C
ATOM   1545  HG  LEU   112      38.100  32.730  52.680  1.00  0.00           H
ATOM   1546  CD1 LEU   112      36.360  31.420  52.610  1.00  0.00           C
ATOM   1547 1HD1 LEU   112      36.110  30.360  52.690  1.00  0.00           H
ATOM   1548 2HD1 LEU   112      35.930  32.010  53.430  1.00  0.00           H
ATOM   1549 3HD1 LEU   112      35.970  31.730  51.640  1.00  0.00           H
ATOM   1550  CD2 LEU   112      38.580  31.150  53.940  1.00  0.00           C
ATOM   1551 1HD2 LEU   112      38.360  30.090  54.130  1.00  0.00           H
ATOM   1552 2HD2 LEU   112      39.650  31.310  53.950  1.00  0.00           H
ATOM   1553 3HD2 LEU   112      38.150  31.690  54.780  1.00  0.00           H
ATOM   1554  C   LEU   112      40.480  30.520  49.850  1.00  0.00           C
ATOM   1555  O   LEU   112      40.380  30.870  48.650  1.00  0.00           O
ATOM   1556  N   THR   113      41.040  29.390  50.150  1.00  0.00           N
ATOM   1557  H   THR   113      40.870  29.150  51.110  1.00  0.00           H
ATOM   1558  CA  THR   113      41.560  28.380  49.180  1.00  0.00           C
ATOM   1559  HA  THR   113      41.460  28.790  48.170  1.00  0.00           H
ATOM   1560  CB  THR   113      43.070  28.300  49.360  1.00  0.00           C
ATOM   1561  HB  THR   113      43.460  27.640  48.590  1.00  0.00           H
ATOM   1562  CG2 THR   113      43.810  29.650  49.110  1.00  0.00           C
ATOM   1563 1HG2 THR   113      43.600  30.420  49.850  1.00  0.00           H
ATOM   1564 2HG2 THR   113      44.890  29.570  49.130  1.00  0.00           H
ATOM   1565 3HG2 THR   113      43.680  30.060  48.110  1.00  0.00           H
ATOM   1566  OG1 THR   113      43.330  27.790  50.570  1.00  0.00           O
ATOM   1567  HG1 THR   113      43.270  28.600  51.080  1.00  0.00           H
ATOM   1568  C   THR   113      40.950  26.960  49.160  1.00  0.00           C
ATOM   1569  O   THR   113      41.240  26.230  48.220  1.00  0.00           O
ATOM   1570  N   ARG   132      40.020  26.580  50.130  1.00  0.00           N
ATOM   1571  H   ARG   132      40.060  27.140  50.970  1.00  0.00           H
ATOM   1572  CA  ARG   132      39.330  25.220  50.250  1.00  0.00           C
ATOM   1573  HA  ARG   132      39.240  24.830  49.240  1.00  0.00           H
ATOM   1574  CB  ARG   132      40.140  24.210  51.130  1.00  0.00           C
ATOM   1575  HB1 ARG   132      39.650  23.240  51.190  1.00  0.00           H
ATOM   1576  HB2 ARG   132      40.160  24.640  52.130  1.00  0.00           H
ATOM   1577  CG  ARG   132      41.610  24.200  50.640  1.00  0.00           C
ATOM   1578  HG1 ARG   132      42.180  25.130  50.670  1.00  0.00           H
ATOM   1579  HG2 ARG   132      41.640  23.920  49.580  1.00  0.00           H
ATOM   1580  CD  ARG   132      42.320  23.130  51.450  1.00  0.00           C
ATOM   1581  HD1 ARG   132      41.660  22.300  51.690  1.00  0.00           H
ATOM   1582  HD2 ARG   132      42.540  23.520  52.450  1.00  0.00           H
ATOM   1583  NE  ARG   132      43.580  22.630  50.860  1.00  0.00           N
ATOM   1584  HE  ARG   132      44.480  23.070  50.990  1.00  0.00           H
ATOM   1585  CZ  ARG   132      43.790  21.490  50.320  1.00  0.00           C
ATOM   1586  NH1 ARG   132      42.820  20.690  49.920  1.00  0.00           N
ATOM   1587 1HH1 ARG   132      41.880  21.020  50.060  1.00  0.00           H
ATOM   1588 2HH1 ARG   132      43.030  19.830  49.450  1.00  0.00           H
ATOM   1589  NH2 ARG   132      44.990  21.170  49.900  1.00  0.00           N
ATOM   1590 1HH2 ARG   132      45.710  21.710  50.360  1.00  0.00           H
ATOM   1591 2HH2 ARG   132      45.140  20.400  49.260  1.00  0.00           H
ATOM   1592  C   ARG   132      37.960  25.310  50.890  1.00  0.00           C
ATOM   1593  O   ARG   132      37.080  24.610  50.460  1.00  0.00           O
ATOM   1594  N   SER   133      37.760  26.160  51.860  1.00  0.00           N
ATOM   1595  H   SER   133      38.540  26.690  52.200  1.00  0.00           H
ATOM   1596  CA  SER   133      36.560  26.320  52.660  1.00  0.00           C
ATOM   1597  HA  SER   133      36.390  25.380  53.180  1.00  0.00           H
ATOM   1598  CB  SER   133      36.740  27.360  53.740  1.00  0.00           C
ATOM   1599  HB1 SER   133      36.880  28.340  53.280  1.00  0.00           H
ATOM   1600  HB2 SER   133      37.530  27.070  54.430  1.00  0.00           H
ATOM   1601  OG  SER   133      35.600  27.350  54.620  1.00  0.00           O
ATOM   1602  HG  SER   133      35.850  27.760  55.450  1.00  0.00           H
ATOM   1603  C   SER   133      35.330  26.610  51.850  1.00  0.00           C
ATOM   1604  O   SER   133      35.460  27.460  50.950  1.00  0.00           O
ATOM   1605  N   VAL   134      34.150  26.060  52.200  1.00  0.00           N
ATOM   1606  H   VAL   134      34.070  25.410  52.970  1.00  0.00           H
ATOM   1607  CA  VAL   134      32.870  26.360  51.570  1.00  0.00           C
ATOM   1608  HA  VAL   134      33.070  26.310  50.500  1.00  0.00           H
ATOM   1609  CB  VAL   134      31.840  25.250  51.820  1.00  0.00           C
ATOM   1610  HB  VAL   134      30.800  25.510  51.630  1.00  0.00           H
ATOM   1611  CG1 VAL   134      32.080  23.960  51.070  1.00  0.00           C
ATOM   1612 1HG1 VAL   134      31.890  24.160  50.010  1.00  0.00           H
ATOM   1613 2HG1 VAL   134      33.050  23.520  51.290  1.00  0.00           H
ATOM   1614 3HG1 VAL   134      31.290  23.240  51.290  1.00  0.00           H
ATOM   1615  CG2 VAL   134      31.760  24.870  53.350  1.00  0.00           C
ATOM   1616 1HG2 VAL   134      30.960  24.140  53.490  1.00  0.00           H
ATOM   1617 2HG2 VAL   134      32.680  24.370  53.650  1.00  0.00           H
ATOM   1618 3HG2 VAL   134      31.630  25.690  54.050  1.00  0.00           H
ATOM   1619  C   VAL   134      32.330  27.730  51.920  1.00  0.00           C
ATOM   1620  O   VAL   134      31.310  28.070  51.370  1.00  0.00           O
ATOM   1621  N   LYS   135      33.030  28.480  52.760  1.00  0.00           N
ATOM   1622  H   LYS   135      33.980  28.220  53.000  1.00  0.00           H
ATOM   1623  CA  LYS   135      32.590  29.770  53.340  1.00  0.00           C
ATOM   1624  HA  LYS   135      31.510  29.690  53.460  1.00  0.00           H
ATOM   1625  CB  LYS   135      33.050  30.060  54.820  1.00  0.00           C
ATOM   1626  HB1 LYS   135      32.660  31.000  55.210  1.00  0.00           H
ATOM   1627  HB2 LYS   135      34.130  30.130  54.720  1.00  0.00           H
ATOM   1628  CG  LYS   135      32.750  29.010  55.820  1.00  0.00           C
ATOM   1629  HG1 LYS   135      33.220  29.210  56.780  1.00  0.00           H
ATOM   1630  HG2 LYS   135      33.190  28.080  55.450  1.00  0.00           H
ATOM   1631  CD  LYS   135      31.270  28.680  56.160  1.00  0.00           C
ATOM   1632  HD1 LYS   135      30.850  28.330  55.220  1.00  0.00           H
ATOM   1633  HD2 LYS   135      30.780  29.620  56.440  1.00  0.00           H
ATOM   1634  CE  LYS   135      31.020  27.560  57.190  1.00  0.00           C
ATOM   1635  HE1 LYS   135      31.630  27.740  58.070  1.00  0.00           H
ATOM   1636  HE2 LYS   135      31.420  26.610  56.830  1.00  0.00           H
ATOM   1637  NZ  LYS   135      29.570  27.410  57.550  1.00  0.00           N
ATOM   1638  HZ1 LYS   135      28.940  27.370  56.760  1.00  0.00           H
ATOM   1639  HZ2 LYS   135      29.450  26.650  58.200  1.00  0.00           H
ATOM   1640  HZ3 LYS   135      29.370  28.310  57.950  1.00  0.00           H
ATOM   1641  C   LYS   135      32.700  30.930  52.300  1.00  0.00           C
ATOM   1642  O   LYS   135      32.780  32.060  52.680  1.00  0.00           O
ATOM   1643  N   TYR   136      32.770  30.660  51.010  1.00  0.00           N
ATOM   1644  H   TYR   136      32.700  29.670  50.790  1.00  0.00           H
ATOM   1645  CA  TYR   136      33.170  31.540  49.900  1.00  0.00           C
ATOM   1646  HA  TYR   136      34.110  32.050  50.140  1.00  0.00           H
ATOM   1647  CB  TYR   136      33.370  30.760  48.630  1.00  0.00           C
ATOM   1648  HB1 TYR   136      32.870  31.170  47.750  1.00  0.00           H
ATOM   1649  HB2 TYR   136      32.960  29.750  48.730  1.00  0.00           H
ATOM   1650  CG  TYR   136      34.820  30.510  48.160  1.00  0.00           C
ATOM   1651  CD1 TYR   136      35.880  30.060  48.980  1.00  0.00           C
ATOM   1652  HD1 TYR   136      35.740  29.870  50.040  1.00  0.00           H
ATOM   1653  CE1 TYR   136      37.110  29.790  48.480  1.00  0.00           C
ATOM   1654  HE1 TYR   136      37.870  29.430  49.150  1.00  0.00           H
ATOM   1655  CZ  TYR   136      37.430  30.100  47.070  1.00  0.00           C
ATOM   1656  OH  TYR   136      38.660  30.120  46.570  1.00  0.00           O
ATOM   1657  HH  TYR   136      39.370  30.100  47.220  1.00  0.00           H
ATOM   1658  CE2 TYR   136      36.400  30.630  46.280  1.00  0.00           C
ATOM   1659  HE2 TYR   136      36.530  30.940  45.250  1.00  0.00           H
ATOM   1660  CD2 TYR   136      35.080  30.730  46.790  1.00  0.00           C
ATOM   1661  HD2 TYR   136      34.250  31.060  46.190  1.00  0.00           H
ATOM   1662  C   TYR   136      32.070  32.660  49.660  1.00  0.00           C
ATOM   1663  O   TYR   136      30.870  32.420  49.800  1.00  0.00           O
ATOM   1664  N   ASP   137      32.450  33.810  49.210  1.00  0.00           N
ATOM   1665  H   ASP   137      33.390  34.040  48.910  1.00  0.00           H
ATOM   1666  CA  ASP   137      31.570  34.980  49.310  1.00  0.00           C
ATOM   1667  HA  ASP   137      30.980  34.650  50.170  1.00  0.00           H
ATOM   1668  CB  ASP   137      32.370  36.270  49.700  1.00  0.00           C
ATOM   1669  HB1 ASP   137      32.680  36.870  48.840  1.00  0.00           H
ATOM   1670  HB2 ASP   137      33.320  36.060  50.190  1.00  0.00           H
ATOM   1671  CG  ASP   137      31.560  37.150  50.580  1.00  0.00           C
ATOM   1672  OD1 ASP   137      31.990  38.290  50.850  1.00  0.00           O
ATOM   1673  OD2 ASP   137      30.600  36.600  51.170  1.00  0.00           O
ATOM   1674  C   ASP   137      30.600  35.140  48.080  1.00  0.00           C
ATOM   1675  O   ASP   137      29.440  35.450  48.310  1.00  0.00           O
ATOM   1676  N   TYR   138      31.040  34.740  46.820  1.00  0.00           N
ATOM   1677  H   TYR   138      32.010  34.460  46.710  1.00  0.00           H
ATOM   1678  CA  TYR   138      30.230  34.940  45.570  1.00  0.00           C
ATOM   1679  HA  TYR   138      29.270  35.270  45.980  1.00  0.00           H
ATOM   1680  CB  TYR   138      30.770  36.000  44.660  1.00  0.00           C
ATOM   1681  HB1 TYR   138      30.130  36.090  43.790  1.00  0.00           H
ATOM   1682  HB2 TYR   138      31.770  35.680  44.370  1.00  0.00           H
ATOM   1683  CG  TYR   138      30.880  37.380  45.290  1.00  0.00           C
ATOM   1684  CD1 TYR   138      32.130  37.690  45.950  1.00  0.00           C
ATOM   1685  HD1 TYR   138      33.000  37.050  45.850  1.00  0.00           H
ATOM   1686  CE1 TYR   138      32.300  38.980  46.530  1.00  0.00           C
ATOM   1687  HE1 TYR   138      33.340  39.180  46.730  1.00  0.00           H
ATOM   1688  CZ  TYR   138      31.380  39.930  46.470  1.00  0.00           C
ATOM   1689  OH  TYR   138      31.590  41.140  47.020  1.00  0.00           O
ATOM   1690  HH  TYR   138      30.800  41.690  46.970  1.00  0.00           H
ATOM   1691  CE2 TYR   138      30.210  39.630  45.720  1.00  0.00           C
ATOM   1692  HE2 TYR   138      29.450  40.410  45.670  1.00  0.00           H
ATOM   1693  CD2 TYR   138      29.880  38.370  45.190  1.00  0.00           C
ATOM   1694  HD2 TYR   138      29.010  38.220  44.570  1.00  0.00           H
ATOM   1695  C   TYR   138      30.010  33.680  44.780  1.00  0.00           C
ATOM   1696  O   TYR   138      30.920  32.900  44.680  1.00  0.00           O
ATOM   1697  N   TRP   139      28.840  33.410  44.200  1.00  0.00           N
ATOM   1698  H   TRP   139      28.160  34.160  44.250  1.00  0.00           H
ATOM   1699  CA  TRP   139      28.420  32.180  43.590  1.00  0.00           C
ATOM   1700  HA  TRP   139      29.280  31.580  43.290  1.00  0.00           H
ATOM   1701  CB  TRP   139      27.630  31.290  44.570  1.00  0.00           C
ATOM   1702  HB1 TRP   139      27.250  30.390  44.090  1.00  0.00           H
ATOM   1703  HB2 TRP   139      26.800  31.900  44.920  1.00  0.00           H
ATOM   1704  CG  TRP   139      28.440  30.840  45.750  1.00  0.00           C
ATOM   1705  CD1 TRP   139      28.770  31.590  46.770  1.00  0.00           C
ATOM   1706  HD1 TRP   139      28.420  32.590  46.970  1.00  0.00           H
ATOM   1707  NE1 TRP   139      29.490  30.940  47.740  1.00  0.00           N
ATOM   1708  HE1 TRP   139      29.680  31.350  48.650  1.00  0.00           H
ATOM   1709  CE2 TRP   139      29.660  29.590  47.400  1.00  0.00           C
ATOM   1710  CZ2 TRP   139      30.340  28.500  47.910  1.00  0.00           C
ATOM   1711  HZ2 TRP   139      30.760  28.660  48.890  1.00  0.00           H
ATOM   1712  CH2 TRP   139      30.250  27.250  47.250  1.00  0.00           C
ATOM   1713  HH2 TRP   139      30.720  26.410  47.740  1.00  0.00           H
ATOM   1714  CZ3 TRP   139      29.530  27.080  46.110  1.00  0.00           C
ATOM   1715  HZ3 TRP   139      29.440  26.110  45.640  1.00  0.00           H
ATOM   1716  CE3 TRP   139      28.860  28.160  45.560  1.00  0.00           C
ATOM   1717  HE3 TRP   139      28.240  28.140  44.670  1.00  0.00           H
ATOM   1718  CD2 TRP   139      29.000  29.490  46.070  1.00  0.00           C
ATOM   1719  C   TRP   139      27.530  32.370  42.340  1.00  0.00           C
ATOM   1720  O   TRP   139      26.960  33.430  42.090  1.00  0.00           O
ATOM   1721  N   GLY   140      27.430  31.310  41.510  1.00  0.00           N
ATOM   1722  H   GLY   140      28.030  30.530  41.690  1.00  0.00           H
ATOM   1723  CA  GLY   140      26.540  31.190  40.360  1.00  0.00           C
ATOM   1724  HA1 GLY   140      26.950  30.550  39.580  1.00  0.00           H
ATOM   1725  HA2 GLY   140      26.270  32.160  39.970  1.00  0.00           H
ATOM   1726  C   GLY   140      25.150  30.640  40.700  1.00  0.00           C
ATOM   1727  O   GLY   140      24.500  30.980  41.720  1.00  0.00           O
ATOM   1728  N   GLN   141      24.630  29.690  39.900  1.00  0.00           N
ATOM   1729  H   GLN   141      25.170  29.430  39.100  1.00  0.00           H
ATOM   1730  CA  GLN   141      23.460  28.850  40.210  1.00  0.00           C
ATOM   1731  HA  GLN   141      23.130  28.760  41.250  1.00  0.00           H
ATOM   1732  CB  GLN   141      22.310  29.380  39.290  1.00  0.00           C
ATOM   1733  HB1 GLN   141      21.450  28.730  39.400  1.00  0.00           H
ATOM   1734  HB2 GLN   141      22.550  29.470  38.230  1.00  0.00           H
ATOM   1735  CG  GLN   141      21.880  30.800  39.840  1.00  0.00           C
ATOM   1736  HG1 GLN   141      22.690  31.510  39.690  1.00  0.00           H
ATOM   1737  HG2 GLN   141      21.580  30.770  40.890  1.00  0.00           H
ATOM   1738  CD  GLN   141      20.590  31.260  39.120  1.00  0.00           C
ATOM   1739  OE1 GLN   141      19.460  31.200  39.560  1.00  0.00           O
ATOM   1740  NE2 GLN   141      20.760  31.840  37.960  1.00  0.00           N
ATOM   1741 1HE2 GLN   141      21.680  31.920  37.540  1.00  0.00           H
ATOM   1742 2HE2 GLN   141      19.930  32.090  37.440  1.00  0.00           H
ATOM   1743  C   GLN   141      23.760  27.320  39.930  1.00  0.00           C
ATOM   1744  O   GLN   141      22.800  26.570  39.960  1.00  0.00           O
ATOM   1745  N   GLY   142      24.950  26.820  39.650  1.00  0.00           N
ATOM   1746  H   GLY   142      25.770  27.400  39.770  1.00  0.00           H
ATOM   1747  CA  GLY   142      25.240  25.440  39.270  1.00  0.00           C
ATOM   1748  HA1 GLY   142      24.600  24.750  39.820  1.00  0.00           H
ATOM   1749  HA2 GLY   142      26.310  25.420  39.440  1.00  0.00           H
ATOM   1750  C   GLY   142      25.050  25.070  37.760  1.00  0.00           C
ATOM   1751  O   GLY   142      24.230  25.690  37.100  1.00  0.00           O
ATOM   1752  N   THR   143      25.880  24.100  37.290  1.00  0.00           N
ATOM   1753  H   THR   143      26.620  23.790  37.900  1.00  0.00           H
ATOM   1754  CA  THR   143      25.790  23.400  35.990  1.00  0.00           C
ATOM   1755  HA  THR   143      24.850  23.710  35.530  1.00  0.00           H
ATOM   1756  CB  THR   143      26.940  23.840  35.030  1.00  0.00           C
ATOM   1757  HB  THR   143      26.890  24.930  35.030  1.00  0.00           H
ATOM   1758  CG2 THR   143      28.310  23.280  35.240  1.00  0.00           C
ATOM   1759 1HG2 THR   143      28.880  23.710  34.420  1.00  0.00           H
ATOM   1760 2HG2 THR   143      28.790  23.630  36.160  1.00  0.00           H
ATOM   1761 3HG2 THR   143      28.420  22.200  35.160  1.00  0.00           H
ATOM   1762  OG1 THR   143      26.650  23.430  33.720  1.00  0.00           O
ATOM   1763  HG1 THR   143      25.850  23.890  33.470  1.00  0.00           H
ATOM   1764  C   THR   143      25.710  21.840  36.170  1.00  0.00           C
ATOM   1765  O   THR   143      26.130  21.310  37.190  1.00  0.00           O
ATOM   1766  N   GLN   144      25.140  21.110  35.210  1.00  0.00           N
ATOM   1767  H   GLN   144      24.960  21.530  34.300  1.00  0.00           H
ATOM   1768  CA  GLN   144      24.590  19.700  35.370  1.00  0.00           C
ATOM   1769  HA  GLN   144      24.750  19.390  36.400  1.00  0.00           H
ATOM   1770  CB  GLN   144      23.100  19.650  34.960  1.00  0.00           C
ATOM   1771  HB1 GLN   144      22.780  18.630  34.780  1.00  0.00           H
ATOM   1772  HB2 GLN   144      23.030  20.140  33.990  1.00  0.00           H
ATOM   1773  CG  GLN   144      22.120  20.290  35.930  1.00  0.00           C
ATOM   1774  HG1 GLN   144      22.090  19.630  36.800  1.00  0.00           H
ATOM   1775  HG2 GLN   144      21.120  20.150  35.530  1.00  0.00           H
ATOM   1776  CD  GLN   144      22.180  21.790  36.290  1.00  0.00           C
ATOM   1777  OE1 GLN   144      22.630  22.660  35.530  1.00  0.00           O
ATOM   1778  NE2 GLN   144      21.620  22.200  37.400  1.00  0.00           N
ATOM   1779 1HE2 GLN   144      21.020  21.560  37.890  1.00  0.00           H
ATOM   1780 2HE2 GLN   144      21.680  23.200  37.540  1.00  0.00           H
ATOM   1781  C   GLN   144      25.380  18.670  34.590  1.00  0.00           C
ATOM   1782  O   GLN   144      25.560  18.930  33.360  1.00  0.00           O
ATOM   1783  N   VAL   145      25.940  17.620  35.250  1.00  0.00           N
ATOM   1784  H   VAL   145      25.700  17.490  36.230  1.00  0.00           H
ATOM   1785  CA  VAL   145      26.720  16.510  34.690  1.00  0.00           C
ATOM   1786  HA  VAL   145      26.750  16.620  33.610  1.00  0.00           H
ATOM   1787  CB  VAL   145      28.120  16.590  35.360  1.00  0.00           C
ATOM   1788  HB  VAL   145      28.040  16.360  36.420  1.00  0.00           H
ATOM   1789  CG1 VAL   145      28.990  15.460  34.720  1.00  0.00           C
ATOM   1790 1HG1 VAL   145      28.650  14.480  35.040  1.00  0.00           H
ATOM   1791 2HG1 VAL   145      29.000  15.530  33.630  1.00  0.00           H
ATOM   1792 3HG1 VAL   145      29.980  15.590  35.140  1.00  0.00           H
ATOM   1793  CG2 VAL   145      28.790  17.990  35.190  1.00  0.00           C
ATOM   1794 1HG2 VAL   145      29.770  17.840  35.640  1.00  0.00           H
ATOM   1795 2HG2 VAL   145      28.910  18.150  34.120  1.00  0.00           H
ATOM   1796 3HG2 VAL   145      28.310  18.760  35.780  1.00  0.00           H
ATOM   1797  C   VAL   145      26.020  15.200  35.020  1.00  0.00           C
ATOM   1798  O   VAL   145      25.640  14.940  36.170  1.00  0.00           O
ATOM   1799  N   THR   146      25.950  14.240  34.170  1.00  0.00           N
ATOM   1800  H   THR   146      26.230  14.550  33.250  1.00  0.00           H
ATOM   1801  CA  THR   146      25.730  12.820  34.420  1.00  0.00           C
ATOM   1802  HA  THR   146      25.810  12.580  35.480  1.00  0.00           H
ATOM   1803  CB  THR   146      24.340  12.340  34.100  1.00  0.00           C
ATOM   1804  HB  THR   146      24.200  12.250  33.020  1.00  0.00           H
ATOM   1805  CG2 THR   146      23.760  11.040  34.710  1.00  0.00           C
ATOM   1806 1HG2 THR   146      23.610  11.250  35.770  1.00  0.00           H
ATOM   1807 2HG2 THR   146      22.820  11.000  34.150  1.00  0.00           H
ATOM   1808 3HG2 THR   146      24.410  10.190  34.540  1.00  0.00           H
ATOM   1809  OG1 THR   146      23.420  13.340  34.650  1.00  0.00           O
ATOM   1810  HG1 THR   146      23.010  12.830  35.350  1.00  0.00           H
ATOM   1811  C   THR   146      26.660  11.980  33.600  1.00  0.00           C
ATOM   1812  O   THR   146      27.030  12.310  32.470  1.00  0.00           O
ATOM   1813  N   VAL   147      27.140  10.900  34.250  1.00  0.00           N
ATOM   1814  H   VAL   147      26.860  10.770  35.210  1.00  0.00           H
ATOM   1815  CA  VAL   147      28.020   9.850  33.710  1.00  0.00           C
ATOM   1816  HA  VAL   147      28.400  10.230  32.750  1.00  0.00           H
ATOM   1817  CB  VAL   147      29.280   9.630  34.570  1.00  0.00           C
ATOM   1818  HB  VAL   147      28.940   9.360  35.570  1.00  0.00           H
ATOM   1819  CG1 VAL   147      30.210   8.500  34.040  1.00  0.00           C
ATOM   1820 1HG1 VAL   147      30.470   8.710  33.000  1.00  0.00           H
ATOM   1821 2HG1 VAL   147      31.140   8.480  34.590  1.00  0.00           H
ATOM   1822 3HG1 VAL   147      29.750   7.510  34.100  1.00  0.00           H
ATOM   1823  CG2 VAL   147      30.140  10.910  34.730  1.00  0.00           C
ATOM   1824 1HG2 VAL   147      29.480  11.770  34.830  1.00  0.00           H
ATOM   1825 2HG2 VAL   147      30.850  10.800  35.550  1.00  0.00           H
ATOM   1826 3HG2 VAL   147      30.600  11.110  33.770  1.00  0.00           H
ATOM   1827  C   VAL   147      27.260   8.640  33.440  1.00  0.00           C
ATOM   1828  O   VAL   147      26.480   8.280  34.310  1.00  0.00           O
ATOM   1829  N   SER   148      27.610   7.930  32.360  1.00  0.00           N
ATOM   1830  H   SER   148      28.400   8.220  31.800  1.00  0.00           H
ATOM   1831  CA  SER   148      27.000   6.660  32.010  1.00  0.00           C
ATOM   1832  HA  SER   148      26.200   6.320  32.660  1.00  0.00           H
ATOM   1833  CB  SER   148      26.360   6.720  30.630  1.00  0.00           C
ATOM   1834  HB1 SER   148      26.320   5.660  30.340  1.00  0.00           H
ATOM   1835  HB2 SER   148      27.000   7.320  29.980  1.00  0.00           H
ATOM   1836  OG  SER   148      25.120   7.420  30.720  1.00  0.00           O
ATOM   1837  HG  SER   148      25.020   7.920  29.900  1.00  0.00           H
ATOM   1838  C   SER   148      28.010   5.550  31.980  1.00  0.00           C
ATOM   1839  O   SER   148      28.810   5.510  31.050  1.00  0.00           O
ATOM   1840  N   SER   149      27.850   4.540  32.800  1.00  0.00           N
ATOM   1841  H   SER   149      27.160   4.620  33.540  1.00  0.00           H
ATOM   1842  CA  SER   149      28.580   3.230  32.730  1.00  0.00           C
ATOM   1843  HA  SER   149      29.470   3.360  32.100  1.00  0.00           H
ATOM   1844  CB  SER   149      29.050   2.870  34.070  1.00  0.00           C
ATOM   1845  HB1 SER   149      29.930   3.440  34.340  1.00  0.00           H
ATOM   1846  HB2 SER   149      29.260   1.800  34.030  1.00  0.00           H
ATOM   1847  OG  SER   149      28.010   3.140  34.990  1.00  0.00           O
ATOM   1848  HG  SER   149      27.260   2.550  34.880  1.00  0.00           H
ATOM   1849  C   SER   149      27.770   2.050  32.120  1.00  0.00           C
ATOM   1850  OC1 SER   149      26.570   1.900  32.440  1.00  0.00           O
ATOM   1851  OC2 SER   149      28.330   1.340  31.280  1.00  0.00           O
TER
ENDMDL
