# Supplementary material for: Targeting Ras-binding domain of ELMO1 by computational nanobody design
Source: Commun Biol. 2023 Mar 17;6:284. doi: 10.1038/s42003-023-04657-w (PMC10023680; doi:10.1038/s42003-023-04657-w)
Supplement: Supplementary file 4 — Supplementary Data 2 [file 42003_2023_4657_MOESM4_ESM.zip › MD_input_output/Nb01_snapshot/snapshot_096000_CDR2.pdb]

ATOM    724  N   SER    57      40.110  26.460  45.570  1.00  0.00           N
ATOM    725  H   SER    57      41.020  26.360  46.000  1.00  0.00           H
ATOM    726  CA  SER    57      39.820  27.730  44.770  1.00  0.00           C
ATOM    727  HA  SER    57      39.180  27.510  43.910  1.00  0.00           H
ATOM    728  CB  SER    57      39.160  28.770  45.700  1.00  0.00           C
ATOM    729  HB1 SER    57      38.290  28.290  46.150  1.00  0.00           H
ATOM    730  HB2 SER    57      38.840  29.610  45.090  1.00  0.00           H
ATOM    731  OG  SER    57      40.080  29.100  46.690  1.00  0.00           O
ATOM    732  HG  SER    57      39.750  29.820  47.230  1.00  0.00           H
ATOM    733  C   SER    57      41.060  28.440  44.100  1.00  0.00           C
ATOM    734  O   SER    57      42.240  28.320  44.580  1.00  0.00           O
ATOM    735  N   ILE    58      40.910  29.220  43.040  1.00  0.00           N
ATOM    736  H   ILE    58      39.960  29.290  42.680  1.00  0.00           H
ATOM    737  CA  ILE    58      41.930  29.740  42.170  1.00  0.00           C
ATOM    738  HA  ILE    58      42.880  29.600  42.690  1.00  0.00           H
ATOM    739  CB  ILE    58      42.040  28.780  40.950  1.00  0.00           C
ATOM    740  HB  ILE    58      42.220  27.770  41.330  1.00  0.00           H
ATOM    741  CG2 ILE    58      40.860  28.730  40.040  1.00  0.00           C
ATOM    742 1HG2 ILE    58      39.950  28.550  40.610  1.00  0.00           H
ATOM    743 2HG2 ILE    58      40.600  29.720  39.660  1.00  0.00           H
ATOM    744 3HG2 ILE    58      40.860  28.020  39.220  1.00  0.00           H
ATOM    745  CG1 ILE    58      43.300  29.140  40.080  1.00  0.00           C
ATOM    746 1HG1 ILE    58      44.120  29.410  40.750  1.00  0.00           H
ATOM    747 2HG1 ILE    58      43.170  30.040  39.490  1.00  0.00           H
ATOM    748  CD  ILE    58      43.720  28.040  39.140  1.00  0.00           C
ATOM    749  HD1 ILE    58      43.000  27.710  38.390  1.00  0.00           H
ATOM    750  HD2 ILE    58      44.480  28.500  38.500  1.00  0.00           H
ATOM    751  HD3 ILE    58      44.210  27.290  39.760  1.00  0.00           H
ATOM    752  C   ILE    58      41.770  31.230  41.880  1.00  0.00           C
ATOM    753  O   ILE    58      40.770  31.610  41.320  1.00  0.00           O
ATOM    754  N   LYS    59      42.700  32.020  42.290  1.00  0.00           N
ATOM    755  H   LYS    59      43.520  31.500  42.580  1.00  0.00           H
ATOM    756  CA  LYS    59      42.800  33.470  42.000  1.00  0.00           C
ATOM    757  HA  LYS    59      41.810  33.890  42.160  1.00  0.00           H
ATOM    758  CB  LYS    59      43.800  34.130  43.010  1.00  0.00           C
ATOM    759  HB1 LYS    59      44.110  35.150  42.780  1.00  0.00           H
ATOM    760  HB2 LYS    59      44.690  33.520  43.090  1.00  0.00           H
ATOM    761  CG  LYS    59      43.150  34.230  44.390  1.00  0.00           C
ATOM    762  HG1 LYS    59      42.640  33.310  44.670  1.00  0.00           H
ATOM    763  HG2 LYS    59      42.370  34.980  44.440  1.00  0.00           H
ATOM    764  CD  LYS    59      44.290  34.490  45.390  1.00  0.00           C
ATOM    765  HD1 LYS    59      45.070  33.730  45.330  1.00  0.00           H
ATOM    766  HD2 LYS    59      43.770  34.460  46.340  1.00  0.00           H
ATOM    767  CE  LYS    59      44.980  35.820  45.150  1.00  0.00           C
ATOM    768  HE1 LYS    59      45.610  35.820  44.260  1.00  0.00           H
ATOM    769  HE2 LYS    59      45.540  36.030  46.060  1.00  0.00           H
ATOM    770  NZ  LYS    59      44.070  36.970  45.120  1.00  0.00           N
ATOM    771  HZ1 LYS    59      44.550  37.860  45.030  1.00  0.00           H
ATOM    772  HZ2 LYS    59      43.490  36.900  44.300  1.00  0.00           H
ATOM    773  HZ3 LYS    59      43.520  37.020  45.960  1.00  0.00           H
ATOM    774  C   LYS    59      43.230  33.820  40.540  1.00  0.00           C
ATOM    775  O   LYS    59      43.740  32.930  39.910  1.00  0.00           O
ATOM    776  N   TRP    60      43.110  35.110  40.160  1.00  0.00           N
ATOM    777  H   TRP    60      42.590  35.690  40.790  1.00  0.00           H
ATOM    778  CA  TRP    60      42.820  35.440  38.720  1.00  0.00           C
ATOM    779  HA  TRP    60      42.030  34.810  38.320  1.00  0.00           H
ATOM    780  CB  TRP    60      42.190  36.820  38.590  1.00  0.00           C
ATOM    781  HB1 TRP    60      41.300  36.850  39.220  1.00  0.00           H
ATOM    782  HB2 TRP    60      41.900  36.890  37.540  1.00  0.00           H
ATOM    783  CG  TRP    60      42.900  38.130  38.930  1.00  0.00           C
ATOM    784  CD1 TRP    60      42.580  38.970  39.950  1.00  0.00           C
ATOM    785  HD1 TRP    60      41.790  38.750  40.660  1.00  0.00           H
ATOM    786  NE1 TRP    60      43.360  40.080  39.870  1.00  0.00           N
ATOM    787  HE1 TRP    60      43.400  40.820  40.550  1.00  0.00           H
ATOM    788  CE2 TRP    60      44.390  39.910  38.940  1.00  0.00           C
ATOM    789  CZ2 TRP    60      45.450  40.760  38.620  1.00  0.00           C
ATOM    790  HZ2 TRP    60      45.680  41.620  39.230  1.00  0.00           H
ATOM    791  CH2 TRP    60      46.210  40.440  37.460  1.00  0.00           C
ATOM    792  HH2 TRP    60      47.140  40.970  37.300  1.00  0.00           H
ATOM    793  CZ3 TRP    60      45.960  39.340  36.670  1.00  0.00           C
ATOM    794  HZ3 TRP    60      46.590  39.090  35.830  1.00  0.00           H
ATOM    795  CE3 TRP    60      44.870  38.490  37.120  1.00  0.00           C
ATOM    796  HE3 TRP    60      44.610  37.640  36.510  1.00  0.00           H
ATOM    797  CD2 TRP    60      44.090  38.730  38.280  1.00  0.00           C
ATOM    798  C   TRP    60      44.130  35.260  37.910  1.00  0.00           C
ATOM    799  O   TRP    60      44.060  34.860  36.740  1.00  0.00           O
ATOM    800  N   ALA    61      45.360  35.480  38.460  1.00  0.00           N
ATOM    801  H   ALA    61      45.500  35.640  39.450  1.00  0.00           H
ATOM    802  CA  ALA    61      46.560  35.220  37.670  1.00  0.00           C
ATOM    803  HA  ALA    61      46.300  35.450  36.640  1.00  0.00           H
ATOM    804  CB  ALA    61      47.710  36.190  38.030  1.00  0.00           C
ATOM    805  HB1 ALA    61      47.420  37.230  37.890  1.00  0.00           H
ATOM    806  HB2 ALA    61      47.970  36.020  39.080  1.00  0.00           H
ATOM    807  HB3 ALA    61      48.560  35.970  37.380  1.00  0.00           H
ATOM    808  C   ALA    61      47.100  33.760  37.780  1.00  0.00           C
ATOM    809  O   ALA    61      48.140  33.330  37.260  1.00  0.00           O
ATOM    810  N   GLY    65      46.360  32.910  38.590  1.00  0.00           N
ATOM    811  H   GLY    65      45.480  33.210  38.980  1.00  0.00           H
ATOM    812  CA  GLY    65      46.730  31.500  38.920  1.00  0.00           C
ATOM    813  HA1 GLY    65      47.550  31.160  38.280  1.00  0.00           H
ATOM    814  HA2 GLY    65      45.950  30.840  38.550  1.00  0.00           H
ATOM    815  C   GLY    65      47.040  31.100  40.400  1.00  0.00           C
ATOM    816  O   GLY    65      47.550  30.030  40.590  1.00  0.00           O
ATOM    817  N   ASP    66      46.930  31.990  41.400  1.00  0.00           N
ATOM    818  H   ASP    66      46.410  32.830  41.200  1.00  0.00           H
ATOM    819  CA  ASP    66      47.320  31.560  42.850  1.00  0.00           C
ATOM    820  HA  ASP    66      48.270  31.010  42.870  1.00  0.00           H
ATOM    821  CB  ASP    66      47.590  32.820  43.690  1.00  0.00           C
ATOM    822  HB1 ASP    66      46.690  33.430  43.640  1.00  0.00           H
ATOM    823  HB2 ASP    66      48.360  33.340  43.130  1.00  0.00           H
ATOM    824  CG  ASP    66      48.140  32.620  45.120  1.00  0.00           C
ATOM    825  OD1 ASP    66      48.390  33.640  45.820  1.00  0.00           O
ATOM    826  OD2 ASP    66      48.470  31.460  45.570  1.00  0.00           O
ATOM    827  C   ASP    66      46.330  30.680  43.550  1.00  0.00           C
ATOM    828  O   ASP    66      45.130  30.880  43.560  1.00  0.00           O
ATOM    829  N   ARG    67      46.730  29.540  44.220  1.00  0.00           N
ATOM    830  H   ARG    67      47.720  29.320  44.210  1.00  0.00           H
ATOM    831  CA  ARG    67      45.790  28.530  44.680  1.00  0.00           C
ATOM    832  HA  ARG    67      44.760  28.720  44.350  1.00  0.00           H
ATOM    833  CB  ARG    67      46.240  27.110  44.140  1.00  0.00           C
ATOM    834  HB1 ARG    67      45.800  26.230  44.630  1.00  0.00           H
ATOM    835  HB2 ARG    67      47.280  27.010  44.430  1.00  0.00           H
ATOM    836  CG  ARG    67      45.960  26.930  42.620  1.00  0.00           C
ATOM    837  HG1 ARG    67      46.290  27.880  42.190  1.00  0.00           H
ATOM    838  HG2 ARG    67      44.910  26.770  42.380  1.00  0.00           H
ATOM    839  CD  ARG    67      46.780  25.720  42.190  1.00  0.00           C
ATOM    840  HD1 ARG    67      46.700  24.850  42.850  1.00  0.00           H
ATOM    841  HD2 ARG    67      47.840  25.940  42.160  1.00  0.00           H
ATOM    842  NE  ARG    67      46.480  25.490  40.750  1.00  0.00           N
ATOM    843  HE  ARG    67      45.860  24.720  40.510  1.00  0.00           H
ATOM    844  CZ  ARG    67      46.830  26.230  39.670  1.00  0.00           C
ATOM    845  NH1 ARG    67      47.710  27.230  39.630  1.00  0.00           N
ATOM    846 1HH1 ARG    67      48.210  27.470  40.480  1.00  0.00           H
ATOM    847 2HH1 ARG    67      48.040  27.550  38.730  1.00  0.00           H
ATOM    848  NH2 ARG    67      46.310  25.930  38.530  1.00  0.00           N
ATOM    849 1HH2 ARG    67      45.890  25.010  38.480  1.00  0.00           H
ATOM    850 2HH2 ARG    67      46.500  26.450  37.690  1.00  0.00           H
ATOM    851  C   ARG    67      45.680  28.450  46.200  1.00  0.00           C
ATOM    852  O   ARG    67      46.650  28.740  46.920  1.00  0.00           O
ATOM    853  N   THR    68      44.540  28.010  46.670  1.00  0.00           N
ATOM    854  H   THR    68      43.760  27.810  46.050  1.00  0.00           H
ATOM    855  CA  THR    68      44.200  27.700  48.070  1.00  0.00           C
ATOM    856  HA  THR    68      45.090  27.520  48.670  1.00  0.00           H
ATOM    857  CB  THR    68      43.350  28.800  48.720  1.00  0.00           C
ATOM    858  HB  THR    68      42.390  28.900  48.220  1.00  0.00           H
ATOM    859  CG2 THR    68      43.120  28.720  50.270  1.00  0.00           C
ATOM    860 1HG2 THR    68      42.480  27.870  50.520  1.00  0.00           H
ATOM    861 2HG2 THR    68      44.080  28.620  50.770  1.00  0.00           H
ATOM    862 3HG2 THR    68      42.690  29.670  50.590  1.00  0.00           H
ATOM    863  OG1 THR    68      44.050  29.970  48.530  1.00  0.00           O
ATOM    864  HG1 THR    68      43.670  30.470  47.800  1.00  0.00           H
ATOM    865  C   THR    68      43.350  26.410  48.130  1.00  0.00           C
ATOM    866  O   THR    68      42.750  25.970  47.140  1.00  0.00           O
ATOM    867  N   TYR    69      43.550  25.680  49.270  1.00  0.00           N
ATOM    868  H   TYR    69      44.180  25.980  50.000  1.00  0.00           H
ATOM    869  CA  TYR    69      42.920  24.340  49.380  1.00  0.00           C
ATOM    870  HA  TYR    69      42.210  24.280  48.560  1.00  0.00           H
ATOM    871  CB  TYR    69      44.110  23.320  49.130  1.00  0.00           C
ATOM    872  HB1 TYR    69      43.770  22.380  49.570  1.00  0.00           H
ATOM    873  HB2 TYR    69      44.980  23.690  49.670  1.00  0.00           H
ATOM    874  CG  TYR    69      44.410  23.110  47.660  1.00  0.00           C
ATOM    875  CD1 TYR    69      45.620  23.650  47.190  1.00  0.00           C
ATOM    876  HD1 TYR    69      46.260  24.140  47.910  1.00  0.00           H
ATOM    877  CE1 TYR    69      45.800  23.570  45.780  1.00  0.00           C
ATOM    878  HE1 TYR    69      46.600  24.140  45.350  1.00  0.00           H
ATOM    879  CZ  TYR    69      44.890  22.910  44.930  1.00  0.00           C
ATOM    880  OH  TYR    69      45.020  22.880  43.590  1.00  0.00           O
ATOM    881  HH  TYR    69      45.870  23.270  43.370  1.00  0.00           H
ATOM    882  CE2 TYR    69      43.880  22.150  45.530  1.00  0.00           C
ATOM    883  HE2 TYR    69      43.280  21.520  44.890  1.00  0.00           H
ATOM    884  CD2 TYR    69      43.610  22.250  46.880  1.00  0.00           C
ATOM    885  HD2 TYR    69      42.790  21.750  47.360  1.00  0.00           H
ATOM    886  C   TYR    69      42.030  24.040  50.630  1.00  0.00           C
ATOM    887  O   TYR    69      41.950  24.800  51.640  1.00  0.00           O
