# Supplementary material for: Targeting Ras-binding domain of ELMO1 by computational nanobody design
Source: Commun Biol. 2023 Mar 17;6:284. doi: 10.1038/s42003-023-04657-w (PMC10023680; doi:10.1038/s42003-023-04657-w)
Supplement: Supplementary file 4 — Supplementary Data 2 [file 42003_2023_4657_MOESM4_ESM.zip › MD_input_output/Nb01_snapshot/snapshot_077000_CDR3.pdb]

ATOM   1461  N   ALA   107      31.680  35.490  41.810  1.00  0.00           N
ATOM   1462  H   ALA   107      32.640  35.340  41.550  1.00  0.00           H
ATOM   1463  CA  ALA   107      31.450  36.330  43.030  1.00  0.00           C
ATOM   1464  HA  ALA   107      30.450  36.750  43.010  1.00  0.00           H
ATOM   1465  CB  ALA   107      31.610  35.490  44.270  1.00  0.00           C
ATOM   1466  HB1 ALA   107      32.650  35.170  44.390  1.00  0.00           H
ATOM   1467  HB2 ALA   107      31.260  36.000  45.160  1.00  0.00           H
ATOM   1468  HB3 ALA   107      30.940  34.630  44.200  1.00  0.00           H
ATOM   1469  C   ALA   107      32.320  37.630  43.000  1.00  0.00           C
ATOM   1470  O   ALA   107      33.550  37.590  42.720  1.00  0.00           O
ATOM   1471  N   ALA   108      31.800  38.850  43.300  1.00  0.00           N
ATOM   1472  H   ALA   108      30.810  39.000  43.330  1.00  0.00           H
ATOM   1473  CA  ALA   108      32.580  40.120  43.340  1.00  0.00           C
ATOM   1474  HA  ALA   108      33.600  39.830  43.600  1.00  0.00           H
ATOM   1475  CB  ALA   108      32.460  40.920  42.010  1.00  0.00           C
ATOM   1476  HB1 ALA   108      32.490  40.200  41.190  1.00  0.00           H
ATOM   1477  HB2 ALA   108      31.600  41.580  41.970  1.00  0.00           H
ATOM   1478  HB3 ALA   108      33.310  41.600  41.920  1.00  0.00           H
ATOM   1479  C   ALA   108      32.160  41.060  44.490  1.00  0.00           C
ATOM   1480  O   ALA   108      30.960  41.160  44.800  1.00  0.00           O
ATOM   1481  N   ASP   109      33.150  41.790  45.050  1.00  0.00           N
ATOM   1482  H   ASP   109      34.070  41.640  44.650  1.00  0.00           H
ATOM   1483  CA  ASP   109      33.060  42.700  46.190  1.00  0.00           C
ATOM   1484  HA  ASP   109      32.130  43.250  46.070  1.00  0.00           H
ATOM   1485  CB  ASP   109      32.880  41.870  47.490  1.00  0.00           C
ATOM   1486  HB1 ASP   109      33.790  41.280  47.660  1.00  0.00           H
ATOM   1487  HB2 ASP   109      32.020  41.210  47.420  1.00  0.00           H
ATOM   1488  CG  ASP   109      32.740  42.870  48.610  1.00  0.00           C
ATOM   1489  OD1 ASP   109      31.650  43.450  48.870  1.00  0.00           O
ATOM   1490  OD2 ASP   109      33.770  43.300  49.140  1.00  0.00           O
ATOM   1491  C   ASP   109      34.270  43.680  46.140  1.00  0.00           C
ATOM   1492  O   ASP   109      35.330  43.370  45.580  1.00  0.00           O
ATOM   1493  N   ARG   110      34.130  44.840  46.740  1.00  0.00           N
ATOM   1494  H   ARG   110      33.260  45.050  47.220  1.00  0.00           H
ATOM   1495  CA  ARG   110      35.170  45.860  46.800  1.00  0.00           C
ATOM   1496  HA  ARG   110      35.480  46.070  45.770  1.00  0.00           H
ATOM   1497  CB  ARG   110      34.660  47.150  47.430  1.00  0.00           C
ATOM   1498  HB1 ARG   110      34.430  46.980  48.480  1.00  0.00           H
ATOM   1499  HB2 ARG   110      33.680  47.390  47.040  1.00  0.00           H
ATOM   1500  CG  ARG   110      35.510  48.340  47.350  1.00  0.00           C
ATOM   1501  HG1 ARG   110      36.440  48.250  47.900  1.00  0.00           H
ATOM   1502  HG2 ARG   110      35.070  49.210  47.840  1.00  0.00           H
ATOM   1503  CD  ARG   110      35.800  48.750  45.870  1.00  0.00           C
ATOM   1504  HD1 ARG   110      34.860  48.690  45.320  1.00  0.00           H
ATOM   1505  HD2 ARG   110      36.460  48.070  45.320  1.00  0.00           H
ATOM   1506  NE  ARG   110      36.400  50.080  45.870  1.00  0.00           N
ATOM   1507  HE  ARG   110      35.790  50.850  45.650  1.00  0.00           H
ATOM   1508  CZ  ARG   110      37.690  50.360  45.940  1.00  0.00           C
ATOM   1509  NH1 ARG   110      38.550  49.510  46.420  1.00  0.00           N
ATOM   1510 1HH1 ARG   110      38.260  48.640  46.830  1.00  0.00           H
ATOM   1511 2HH1 ARG   110      39.500  49.820  46.560  1.00  0.00           H
ATOM   1512  NH2 ARG   110      38.120  51.520  45.630  1.00  0.00           N
ATOM   1513 1HH2 ARG   110      37.460  52.260  45.490  1.00  0.00           H
ATOM   1514 2HH2 ARG   110      39.100  51.660  45.460  1.00  0.00           H
ATOM   1515  C   ARG   110      36.420  45.440  47.590  1.00  0.00           C
ATOM   1516  O   ARG   110      37.540  45.940  47.230  1.00  0.00           O
ATOM   1517  N   PHE   111      36.220  44.570  48.610  1.00  0.00           N
ATOM   1518  H   PHE   111      35.320  44.230  48.910  1.00  0.00           H
ATOM   1519  CA  PHE   111      37.390  44.160  49.400  1.00  0.00           C
ATOM   1520  HA  PHE   111      38.320  44.290  48.850  1.00  0.00           H
ATOM   1521  CB  PHE   111      37.390  45.170  50.600  1.00  0.00           C
ATOM   1522  HB1 PHE   111      38.140  44.770  51.290  1.00  0.00           H
ATOM   1523  HB2 PHE   111      36.400  45.070  51.050  1.00  0.00           H
ATOM   1524  CG  PHE   111      37.820  46.570  50.410  1.00  0.00           C
ATOM   1525  CD1 PHE   111      36.890  47.620  50.530  1.00  0.00           C
ATOM   1526  HD1 PHE   111      35.930  47.280  50.900  1.00  0.00           H
ATOM   1527  CE1 PHE   111      37.290  48.920  50.260  1.00  0.00           C
ATOM   1528  HE1 PHE   111      36.600  49.740  50.340  1.00  0.00           H
ATOM   1529  CZ  PHE   111      38.630  49.150  49.820  1.00  0.00           C
ATOM   1530  HZ  PHE   111      39.010  50.130  49.570  1.00  0.00           H
ATOM   1531  CE2 PHE   111      39.580  48.090  49.680  1.00  0.00           C
ATOM   1532  HE2 PHE   111      40.610  48.240  49.410  1.00  0.00           H
ATOM   1533  CD2 PHE   111      39.100  46.810  49.980  1.00  0.00           C
ATOM   1534  HD2 PHE   111      39.750  45.950  50.040  1.00  0.00           H
ATOM   1535  C   PHE   111      37.400  42.730  50.030  1.00  0.00           C
ATOM   1536  O   PHE   111      38.440  42.350  50.570  1.00  0.00           O
ATOM   1537  N   LEU   112      36.320  41.960  49.990  1.00  0.00           N
ATOM   1538  H   LEU   112      35.480  42.440  49.700  1.00  0.00           H
ATOM   1539  CA  LEU   112      36.390  40.580  50.390  1.00  0.00           C
ATOM   1540  HA  LEU   112      36.930  40.560  51.330  1.00  0.00           H
ATOM   1541  CB  LEU   112      34.980  39.930  50.460  1.00  0.00           C
ATOM   1542  HB1 LEU   112      35.060  38.860  50.650  1.00  0.00           H
ATOM   1543  HB2 LEU   112      34.460  39.940  49.500  1.00  0.00           H
ATOM   1544  CG  LEU   112      34.110  40.590  51.460  1.00  0.00           C
ATOM   1545  HG  LEU   112      34.250  41.630  51.180  1.00  0.00           H
ATOM   1546  CD1 LEU   112      32.600  40.370  51.190  1.00  0.00           C
ATOM   1547 1HD1 LEU   112      31.990  41.130  51.670  1.00  0.00           H
ATOM   1548 2HD1 LEU   112      32.360  40.320  50.130  1.00  0.00           H
ATOM   1549 3HD1 LEU   112      32.340  39.400  51.620  1.00  0.00           H
ATOM   1550  CD2 LEU   112      34.350  40.380  52.990  1.00  0.00           C
ATOM   1551 1HD2 LEU   112      33.790  41.120  53.560  1.00  0.00           H
ATOM   1552 2HD2 LEU   112      34.190  39.360  53.330  1.00  0.00           H
ATOM   1553 3HD2 LEU   112      35.380  40.670  53.190  1.00  0.00           H
ATOM   1554  C   LEU   112      37.350  39.690  49.510  1.00  0.00           C
ATOM   1555  O   LEU   112      37.460  39.890  48.310  1.00  0.00           O
ATOM   1556  N   THR   113      37.920  38.660  50.190  1.00  0.00           N
ATOM   1557  H   THR   113      37.790  38.660  51.190  1.00  0.00           H
ATOM   1558  CA  THR   113      39.010  37.860  49.650  1.00  0.00           C
ATOM   1559  HA  THR   113      39.380  38.220  48.700  1.00  0.00           H
ATOM   1560  CB  THR   113      40.310  37.850  50.480  1.00  0.00           C
ATOM   1561  HB  THR   113      41.080  37.190  50.090  1.00  0.00           H
ATOM   1562  CG2 THR   113      40.930  39.270  50.660  1.00  0.00           C
ATOM   1563 1HG2 THR   113      41.400  39.520  49.710  1.00  0.00           H
ATOM   1564 2HG2 THR   113      40.100  39.980  50.650  1.00  0.00           H
ATOM   1565 3HG2 THR   113      41.690  39.210  51.440  1.00  0.00           H
ATOM   1566  OG1 THR   113      39.820  37.430  51.770  1.00  0.00           O
ATOM   1567  HG1 THR   113      40.660  37.270  52.220  1.00  0.00           H
ATOM   1568  C   THR   113      38.590  36.380  49.330  1.00  0.00           C
ATOM   1569  O   THR   113      38.980  35.740  48.320  1.00  0.00           O
ATOM   1570  N   ARG   132      37.830  35.880  50.260  1.00  0.00           N
ATOM   1571  H   ARG   132      37.720  36.250  51.190  1.00  0.00           H
ATOM   1572  CA  ARG   132      37.450  34.480  50.310  1.00  0.00           C
ATOM   1573  HA  ARG   132      37.640  34.110  49.300  1.00  0.00           H
ATOM   1574  CB  ARG   132      38.290  33.690  51.330  1.00  0.00           C
ATOM   1575  HB1 ARG   132      37.780  32.760  51.580  1.00  0.00           H
ATOM   1576  HB2 ARG   132      38.500  34.220  52.260  1.00  0.00           H
ATOM   1577  CG  ARG   132      39.700  33.280  50.820  1.00  0.00           C
ATOM   1578  HG1 ARG   132      40.230  34.190  50.550  1.00  0.00           H
ATOM   1579  HG2 ARG   132      39.600  32.540  50.020  1.00  0.00           H
ATOM   1580  CD  ARG   132      40.510  32.570  51.900  1.00  0.00           C
ATOM   1581  HD1 ARG   132      40.390  31.490  51.850  1.00  0.00           H
ATOM   1582  HD2 ARG   132      40.240  32.980  52.870  1.00  0.00           H
ATOM   1583  NE  ARG   132      41.880  32.810  51.790  1.00  0.00           N
ATOM   1584  HE  ARG   132      42.260  33.620  52.270  1.00  0.00           H
ATOM   1585  CZ  ARG   132      42.800  32.080  51.200  1.00  0.00           C
ATOM   1586  NH1 ARG   132      42.600  30.860  50.760  1.00  0.00           N
ATOM   1587 1HH1 ARG   132      41.700  30.400  50.790  1.00  0.00           H
ATOM   1588 2HH1 ARG   132      43.400  30.360  50.390  1.00  0.00           H
ATOM   1589  NH2 ARG   132      44.050  32.430  51.180  1.00  0.00           N
ATOM   1590 1HH2 ARG   132      44.280  33.330  51.580  1.00  0.00           H
ATOM   1591 2HH2 ARG   132      44.770  31.730  51.060  1.00  0.00           H
ATOM   1592  C   ARG   132      36.030  34.210  50.690  1.00  0.00           C
ATOM   1593  O   ARG   132      35.410  33.230  50.270  1.00  0.00           O
ATOM   1594  N   SER   133      35.510  35.010  51.580  1.00  0.00           N
ATOM   1595  H   SER   133      36.050  35.850  51.780  1.00  0.00           H
ATOM   1596  CA  SER   133      34.310  34.840  52.390  1.00  0.00           C
ATOM   1597  HA  SER   133      34.510  34.120  53.180  1.00  0.00           H
ATOM   1598  CB  SER   133      33.990  36.160  53.150  1.00  0.00           C
ATOM   1599  HB1 SER   133      34.210  37.010  52.500  1.00  0.00           H
ATOM   1600  HB2 SER   133      34.660  36.290  54.000  1.00  0.00           H
ATOM   1601  OG  SER   133      32.650  36.250  53.620  1.00  0.00           O
ATOM   1602  HG  SER   133      32.690  36.040  54.550  1.00  0.00           H
ATOM   1603  C   SER   133      33.040  34.520  51.460  1.00  0.00           C
ATOM   1604  O   SER   133      32.870  35.050  50.380  1.00  0.00           O
ATOM   1605  N   VAL   134      32.140  33.650  51.970  1.00  0.00           N
ATOM   1606  H   VAL   134      32.380  33.160  52.820  1.00  0.00           H
ATOM   1607  CA  VAL   134      30.870  33.350  51.320  1.00  0.00           C
ATOM   1608  HA  VAL   134      31.080  33.010  50.310  1.00  0.00           H
ATOM   1609  CB  VAL   134      30.010  32.320  52.060  1.00  0.00           C
ATOM   1610  HB  VAL   134      29.000  32.310  51.660  1.00  0.00           H
ATOM   1611  CG1 VAL   134      30.720  30.900  51.980  1.00  0.00           C
ATOM   1612 1HG1 VAL   134      31.670  30.870  52.520  1.00  0.00           H
ATOM   1613 2HG1 VAL   134      30.090  30.180  52.500  1.00  0.00           H
ATOM   1614 3HG1 VAL   134      30.680  30.610  50.930  1.00  0.00           H
ATOM   1615  CG2 VAL   134      29.890  32.490  53.570  1.00  0.00           C
ATOM   1616 1HG2 VAL   134      29.430  33.450  53.840  1.00  0.00           H
ATOM   1617 2HG2 VAL   134      29.210  31.730  53.950  1.00  0.00           H
ATOM   1618 3HG2 VAL   134      30.820  32.420  54.130  1.00  0.00           H
ATOM   1619  C   VAL   134      30.040  34.620  51.190  1.00  0.00           C
ATOM   1620  O   VAL   134      29.110  34.530  50.370  1.00  0.00           O
ATOM   1621  N   LYS   135      30.210  35.730  52.000  1.00  0.00           N
ATOM   1622  H   LYS   135      31.030  35.730  52.600  1.00  0.00           H
ATOM   1623  CA  LYS   135      29.450  36.990  52.130  1.00  0.00           C
ATOM   1624  HA  LYS   135      28.400  36.730  52.090  1.00  0.00           H
ATOM   1625  CB  LYS   135      29.550  37.750  53.500  1.00  0.00           C
ATOM   1626  HB1 LYS   135      28.770  38.520  53.500  1.00  0.00           H
ATOM   1627  HB2 LYS   135      30.550  38.180  53.570  1.00  0.00           H
ATOM   1628  CG  LYS   135      29.320  36.830  54.710  1.00  0.00           C
ATOM   1629  HG1 LYS   135      29.200  37.520  55.550  1.00  0.00           H
ATOM   1630  HG2 LYS   135      30.170  36.190  54.960  1.00  0.00           H
ATOM   1631  CD  LYS   135      28.110  35.910  54.670  1.00  0.00           C
ATOM   1632  HD1 LYS   135      28.140  35.250  53.800  1.00  0.00           H
ATOM   1633  HD2 LYS   135      27.220  36.560  54.630  1.00  0.00           H
ATOM   1634  CE  LYS   135      27.970  35.160  55.930  1.00  0.00           C
ATOM   1635  HE1 LYS   135      27.970  35.810  56.810  1.00  0.00           H
ATOM   1636  HE2 LYS   135      28.860  34.530  55.890  1.00  0.00           H
ATOM   1637  NZ  LYS   135      26.820  34.250  56.010  1.00  0.00           N
ATOM   1638  HZ1 LYS   135      26.880  33.400  55.470  1.00  0.00           H
ATOM   1639  HZ2 LYS   135      26.640  33.990  56.970  1.00  0.00           H
ATOM   1640  HZ3 LYS   135      26.020  34.790  55.700  1.00  0.00           H
ATOM   1641  C   LYS   135      29.630  37.980  50.920  1.00  0.00           C
ATOM   1642  O   LYS   135      29.050  39.080  51.020  1.00  0.00           O
ATOM   1643  N   TYR   136      30.330  37.570  49.880  1.00  0.00           N
ATOM   1644  H   TYR   136      30.870  36.720  49.960  1.00  0.00           H
ATOM   1645  CA  TYR   136      30.450  38.310  48.590  1.00  0.00           C
ATOM   1646  HA  TYR   136      31.250  39.050  48.610  1.00  0.00           H
ATOM   1647  CB  TYR   136      30.870  37.310  47.470  1.00  0.00           C
ATOM   1648  HB1 TYR   136      30.400  37.510  46.510  1.00  0.00           H
ATOM   1649  HB2 TYR   136      30.610  36.320  47.840  1.00  0.00           H
ATOM   1650  CG  TYR   136      32.370  37.250  47.260  1.00  0.00           C
ATOM   1651  CD1 TYR   136      33.100  36.100  47.650  1.00  0.00           C
ATOM   1652  HD1 TYR   136      32.580  35.290  48.130  1.00  0.00           H
ATOM   1653  CE1 TYR   136      34.510  35.980  47.460  1.00  0.00           C
ATOM   1654  HE1 TYR   136      35.090  35.140  47.810  1.00  0.00           H
ATOM   1655  CZ  TYR   136      35.180  37.190  47.080  1.00  0.00           C
ATOM   1656  OH  TYR   136      36.550  37.160  47.020  1.00  0.00           O
ATOM   1657  HH  TYR   136      36.890  38.030  47.210  1.00  0.00           H
ATOM   1658  CE2 TYR   136      34.460  38.330  46.660  1.00  0.00           C
ATOM   1659  HE2 TYR   136      35.010  39.140  46.210  1.00  0.00           H
ATOM   1660  CD2 TYR   136      33.060  38.360  46.800  1.00  0.00           C
ATOM   1661  HD2 TYR   136      32.470  39.220  46.490  1.00  0.00           H
ATOM   1662  C   TYR   136      29.110  38.940  48.180  1.00  0.00           C
ATOM   1663  O   TYR   136      27.960  38.450  48.440  1.00  0.00           O
ATOM   1664  N   ASP   137      29.230  40.160  47.610  1.00  0.00           N
ATOM   1665  H   ASP   137      30.190  40.470  47.570  1.00  0.00           H
ATOM   1666  CA  ASP   137      28.100  41.060  47.430  1.00  0.00           C
ATOM   1667  HA  ASP   137      27.470  40.860  48.300  1.00  0.00           H
ATOM   1668  CB  ASP   137      28.510  42.560  47.490  1.00  0.00           C
ATOM   1669  HB1 ASP   137      28.990  42.750  46.530  1.00  0.00           H
ATOM   1670  HB2 ASP   137      29.180  42.840  48.300  1.00  0.00           H
ATOM   1671  CG  ASP   137      27.400  43.590  47.700  1.00  0.00           C
ATOM   1672  OD1 ASP   137      27.640  44.760  47.350  1.00  0.00           O
ATOM   1673  OD2 ASP   137      26.400  43.250  48.400  1.00  0.00           O
ATOM   1674  C   ASP   137      27.340  40.920  46.100  1.00  0.00           C
ATOM   1675  O   ASP   137      26.130  40.710  46.120  1.00  0.00           O
ATOM   1676  N   TYR   138      28.110  40.820  45.030  1.00  0.00           N
ATOM   1677  H   TYR   138      29.090  41.050  45.110  1.00  0.00           H
ATOM   1678  CA  TYR   138      27.550  40.550  43.680  1.00  0.00           C
ATOM   1679  HA  TYR   138      26.470  40.650  43.670  1.00  0.00           H
ATOM   1680  CB  TYR   138      28.200  41.430  42.660  1.00  0.00           C
ATOM   1681  HB1 TYR   138      28.030  41.010  41.670  1.00  0.00           H
ATOM   1682  HB2 TYR   138      29.280  41.430  42.810  1.00  0.00           H
ATOM   1683  CG  TYR   138      27.750  42.900  42.550  1.00  0.00           C
ATOM   1684  CD1 TYR   138      28.420  43.930  43.180  1.00  0.00           C
ATOM   1685  HD1 TYR   138      29.380  43.770  43.660  1.00  0.00           H
ATOM   1686  CE1 TYR   138      27.930  45.230  43.010  1.00  0.00           C
ATOM   1687  HE1 TYR   138      28.570  46.020  43.360  1.00  0.00           H
ATOM   1688  CZ  TYR   138      26.670  45.490  42.390  1.00  0.00           C
ATOM   1689  OH  TYR   138      26.170  46.800  42.220  1.00  0.00           O
ATOM   1690  HH  TYR   138      25.240  46.790  41.970  1.00  0.00           H
ATOM   1691  CE2 TYR   138      25.930  44.370  41.920  1.00  0.00           C
ATOM   1692  HE2 TYR   138      25.000  44.480  41.390  1.00  0.00           H
ATOM   1693  CD2 TYR   138      26.470  43.060  42.020  1.00  0.00           C
ATOM   1694  HD2 TYR   138      25.960  42.250  41.530  1.00  0.00           H
ATOM   1695  C   TYR   138      27.730  39.050  43.230  1.00  0.00           C
ATOM   1696  O   TYR   138      28.710  38.410  43.550  1.00  0.00           O
