# Supplementary material for: Targeting Ras-binding domain of ELMO1 by computational nanobody design
Source: Commun Biol. 2023 Mar 17;6:284. doi: 10.1038/s42003-023-04657-w (PMC10023680; doi:10.1038/s42003-023-04657-w)
Supplement: Supplementary file 4 — Supplementary Data 2 [file 42003_2023_4657_MOESM4_ESM.zip › MD_input_output/Nb01_snapshot/snapshot_007000_CDR3.pdb]

ATOM   1461  N   ALA   107      27.160  29.610  35.670  1.00  0.00           N
ATOM   1462  H   ALA   107      28.110  29.950  35.670  1.00  0.00           H
ATOM   1463  CA  ALA   107      26.050  30.600  35.490  1.00  0.00           C
ATOM   1464  HA  ALA   107      25.080  30.130  35.330  1.00  0.00           H
ATOM   1465  CB  ALA   107      26.110  31.470  36.810  1.00  0.00           C
ATOM   1466  HB1 ALA   107      25.290  32.180  36.910  1.00  0.00           H
ATOM   1467  HB2 ALA   107      26.110  30.780  37.660  1.00  0.00           H
ATOM   1468  HB3 ALA   107      27.080  31.970  36.830  1.00  0.00           H
ATOM   1469  C   ALA   107      26.280  31.440  34.230  1.00  0.00           C
ATOM   1470  O   ALA   107      27.470  31.720  33.820  1.00  0.00           O
ATOM   1471  N   ALA   108      25.210  31.930  33.710  1.00  0.00           N
ATOM   1472  H   ALA   108      24.340  31.690  34.160  1.00  0.00           H
ATOM   1473  CA  ALA   108      25.090  32.880  32.540  1.00  0.00           C
ATOM   1474  HA  ALA   108      26.070  33.340  32.400  1.00  0.00           H
ATOM   1475  CB  ALA   108      24.590  32.090  31.290  1.00  0.00           C
ATOM   1476  HB1 ALA   108      24.540  32.750  30.430  1.00  0.00           H
ATOM   1477  HB2 ALA   108      25.210  31.280  30.910  1.00  0.00           H
ATOM   1478  HB3 ALA   108      23.600  31.660  31.440  1.00  0.00           H
ATOM   1479  C   ALA   108      24.300  34.180  32.930  1.00  0.00           C
ATOM   1480  O   ALA   108      23.250  34.130  33.550  1.00  0.00           O
ATOM   1481  N   ASP   109      24.750  35.350  32.440  1.00  0.00           N
ATOM   1482  H   ASP   109      25.650  35.450  32.010  1.00  0.00           H
ATOM   1483  CA  ASP   109      24.080  36.730  32.670  1.00  0.00           C
ATOM   1484  HA  ASP   109      23.020  36.480  32.590  1.00  0.00           H
ATOM   1485  CB  ASP   109      24.470  37.260  33.990  1.00  0.00           C
ATOM   1486  HB1 ASP   109      25.440  37.740  33.860  1.00  0.00           H
ATOM   1487  HB2 ASP   109      24.600  36.460  34.730  1.00  0.00           H
ATOM   1488  CG  ASP   109      23.390  38.160  34.550  1.00  0.00           C
ATOM   1489  OD1 ASP   109      22.350  37.620  34.970  1.00  0.00           O
ATOM   1490  OD2 ASP   109      23.460  39.350  34.230  1.00  0.00           O
ATOM   1491  C   ASP   109      24.330  37.760  31.470  1.00  0.00           C
ATOM   1492  O   ASP   109      25.370  37.700  30.830  1.00  0.00           O
ATOM   1493  N   ARG   110      23.340  38.630  31.180  1.00  0.00           N
ATOM   1494  H   ARG   110      22.560  38.630  31.810  1.00  0.00           H
ATOM   1495  CA  ARG   110      23.680  39.790  30.400  1.00  0.00           C
ATOM   1496  HA  ARG   110      24.120  39.450  29.460  1.00  0.00           H
ATOM   1497  CB  ARG   110      22.380  40.550  30.110  1.00  0.00           C
ATOM   1498  HB1 ARG   110      22.570  41.420  29.480  1.00  0.00           H
ATOM   1499  HB2 ARG   110      21.840  40.910  30.980  1.00  0.00           H
ATOM   1500  CG  ARG   110      21.380  39.800  29.260  1.00  0.00           C
ATOM   1501  HG1 ARG   110      21.090  38.820  29.640  1.00  0.00           H
ATOM   1502  HG2 ARG   110      21.950  39.430  28.410  1.00  0.00           H
ATOM   1503  CD  ARG   110      20.170  40.660  28.730  1.00  0.00           C
ATOM   1504  HD1 ARG   110      19.610  41.160  29.510  1.00  0.00           H
ATOM   1505  HD2 ARG   110      19.550  39.960  28.170  1.00  0.00           H
ATOM   1506  NE  ARG   110      20.660  41.680  27.690  1.00  0.00           N
ATOM   1507  HE  ARG   110      21.550  41.570  27.210  1.00  0.00           H
ATOM   1508  CZ  ARG   110      20.200  42.880  27.740  1.00  0.00           C
ATOM   1509  NH1 ARG   110      19.220  43.310  28.480  1.00  0.00           N
ATOM   1510 1HH1 ARG   110      18.640  42.580  28.870  1.00  0.00           H
ATOM   1511 2HH1 ARG   110      18.800  44.200  28.250  1.00  0.00           H
ATOM   1512  NH2 ARG   110      20.700  43.760  26.970  1.00  0.00           N
ATOM   1513 1HH2 ARG   110      21.530  43.590  26.430  1.00  0.00           H
ATOM   1514 2HH2 ARG   110      20.110  44.570  26.830  1.00  0.00           H
ATOM   1515  C   ARG   110      24.710  40.710  30.940  1.00  0.00           C
ATOM   1516  O   ARG   110      25.300  41.370  30.080  1.00  0.00           O
ATOM   1517  N   PHE   111      24.840  40.930  32.220  1.00  0.00           N
ATOM   1518  H   PHE   111      24.330  40.250  32.770  1.00  0.00           H
ATOM   1519  CA  PHE   111      25.430  42.130  32.840  1.00  0.00           C
ATOM   1520  HA  PHE   111      26.160  42.580  32.170  1.00  0.00           H
ATOM   1521  CB  PHE   111      24.280  43.180  33.080  1.00  0.00           C
ATOM   1522  HB1 PHE   111      24.660  43.990  33.700  1.00  0.00           H
ATOM   1523  HB2 PHE   111      23.500  42.640  33.610  1.00  0.00           H
ATOM   1524  CG  PHE   111      23.750  43.780  31.850  1.00  0.00           C
ATOM   1525  CD1 PHE   111      22.380  43.850  31.620  1.00  0.00           C
ATOM   1526  HD1 PHE   111      21.630  43.380  32.240  1.00  0.00           H
ATOM   1527  CE1 PHE   111      21.900  44.390  30.400  1.00  0.00           C
ATOM   1528  HE1 PHE   111      20.850  44.560  30.210  1.00  0.00           H
ATOM   1529  CZ  PHE   111      22.790  44.960  29.520  1.00  0.00           C
ATOM   1530  HZ  PHE   111      22.320  45.550  28.740  1.00  0.00           H
ATOM   1531  CE2 PHE   111      24.180  45.010  29.770  1.00  0.00           C
ATOM   1532  HE2 PHE   111      24.810  45.470  29.030  1.00  0.00           H
ATOM   1533  CD2 PHE   111      24.650  44.370  30.930  1.00  0.00           C
ATOM   1534  HD2 PHE   111      25.710  44.270  31.120  1.00  0.00           H
ATOM   1535  C   PHE   111      26.370  41.700  34.060  1.00  0.00           C
ATOM   1536  O   PHE   111      27.340  42.390  34.330  1.00  0.00           O
ATOM   1537  N   LEU   112      26.010  40.630  34.750  1.00  0.00           N
ATOM   1538  H   LEU   112      25.210  40.120  34.400  1.00  0.00           H
ATOM   1539  CA  LEU   112      26.750  40.270  35.980  1.00  0.00           C
ATOM   1540  HA  LEU   112      26.990  41.240  36.420  1.00  0.00           H
ATOM   1541  CB  LEU   112      25.720  39.620  36.920  1.00  0.00           C
ATOM   1542  HB1 LEU   112      26.220  39.310  37.840  1.00  0.00           H
ATOM   1543  HB2 LEU   112      25.290  38.750  36.430  1.00  0.00           H
ATOM   1544  CG  LEU   112      24.610  40.570  37.400  1.00  0.00           C
ATOM   1545  HG  LEU   112      23.940  40.810  36.580  1.00  0.00           H
ATOM   1546  CD1 LEU   112      23.760  39.720  38.390  1.00  0.00           C
ATOM   1547 1HD1 LEU   112      24.370  39.240  39.150  1.00  0.00           H
ATOM   1548 2HD1 LEU   112      22.970  40.330  38.810  1.00  0.00           H
ATOM   1549 3HD1 LEU   112      23.310  38.950  37.760  1.00  0.00           H
ATOM   1550  CD2 LEU   112      24.960  41.900  38.000  1.00  0.00           C
ATOM   1551 1HD2 LEU   112      25.740  41.720  38.730  1.00  0.00           H
ATOM   1552 2HD2 LEU   112      25.340  42.600  37.260  1.00  0.00           H
ATOM   1553 3HD2 LEU   112      24.100  42.360  38.480  1.00  0.00           H
ATOM   1554  C   LEU   112      28.050  39.560  35.760  1.00  0.00           C
ATOM   1555  O   LEU   112      28.120  38.520  35.190  1.00  0.00           O
ATOM   1556  N   THR   113      29.100  40.140  36.340  1.00  0.00           N
ATOM   1557  H   THR   113      28.970  41.100  36.630  1.00  0.00           H
ATOM   1558  CA  THR   113      30.400  39.590  36.490  1.00  0.00           C
ATOM   1559  HA  THR   113      30.590  38.870  35.700  1.00  0.00           H
ATOM   1560  CB  THR   113      31.460  40.670  36.300  1.00  0.00           C
ATOM   1561  HB  THR   113      32.440  40.320  36.630  1.00  0.00           H
ATOM   1562  CG2 THR   113      31.660  41.050  34.770  1.00  0.00           C
ATOM   1563 1HG2 THR   113      30.720  41.400  34.360  1.00  0.00           H
ATOM   1564 2HG2 THR   113      32.430  41.800  34.600  1.00  0.00           H
ATOM   1565 3HG2 THR   113      32.030  40.210  34.180  1.00  0.00           H
ATOM   1566  OG1 THR   113      31.180  41.800  37.000  1.00  0.00           O
ATOM   1567  HG1 THR   113      31.950  42.340  36.820  1.00  0.00           H
ATOM   1568  C   THR   113      30.630  38.890  37.820  1.00  0.00           C
ATOM   1569  O   THR   113      31.140  37.740  37.680  1.00  0.00           O
ATOM   1570  N   ARG   132      30.360  39.490  39.000  1.00  0.00           N
ATOM   1571  H   ARG   132      29.810  40.330  39.110  1.00  0.00           H
ATOM   1572  CA  ARG   132      30.750  38.800  40.290  1.00  0.00           C
ATOM   1573  HA  ARG   132      30.900  37.760  40.020  1.00  0.00           H
ATOM   1574  CB  ARG   132      32.100  39.450  40.830  1.00  0.00           C
ATOM   1575  HB1 ARG   132      32.800  39.370  40.000  1.00  0.00           H
ATOM   1576  HB2 ARG   132      32.410  38.840  41.680  1.00  0.00           H
ATOM   1577  CG  ARG   132      31.990  40.930  41.180  1.00  0.00           C
ATOM   1578  HG1 ARG   132      31.260  40.990  41.980  1.00  0.00           H
ATOM   1579  HG2 ARG   132      31.610  41.570  40.380  1.00  0.00           H
ATOM   1580  CD  ARG   132      33.390  41.570  41.740  1.00  0.00           C
ATOM   1581  HD1 ARG   132      33.720  41.110  42.670  1.00  0.00           H
ATOM   1582  HD2 ARG   132      33.170  42.620  41.930  1.00  0.00           H
ATOM   1583  NE  ARG   132      34.530  41.420  40.740  1.00  0.00           N
ATOM   1584  HE  ARG   132      34.610  42.060  39.970  1.00  0.00           H
ATOM   1585  CZ  ARG   132      35.680  40.740  40.840  1.00  0.00           C
ATOM   1586  NH1 ARG   132      35.960  40.130  41.940  1.00  0.00           N
ATOM   1587 1HH1 ARG   132      35.270  40.040  42.670  1.00  0.00           H
ATOM   1588 2HH1 ARG   132      36.870  39.720  42.060  1.00  0.00           H
ATOM   1589  NH2 ARG   132      36.520  40.820  39.900  1.00  0.00           N
ATOM   1590 1HH2 ARG   132      36.180  41.310  39.090  1.00  0.00           H
ATOM   1591 2HH2 ARG   132      37.440  40.400  39.910  1.00  0.00           H
ATOM   1592  C   ARG   132      29.630  38.720  41.380  1.00  0.00           C
ATOM   1593  O   ARG   132      29.720  37.820  42.250  1.00  0.00           O
ATOM   1594  N   SER   133      28.600  39.520  41.240  1.00  0.00           N
ATOM   1595  H   SER   133      28.750  40.400  40.760  1.00  0.00           H
ATOM   1596  CA  SER   133      27.390  39.420  42.110  1.00  0.00           C
ATOM   1597  HA  SER   133      27.720  39.570  43.140  1.00  0.00           H
ATOM   1598  CB  SER   133      26.470  40.550  41.830  1.00  0.00           C
ATOM   1599  HB1 SER   133      25.980  40.530  40.860  1.00  0.00           H
ATOM   1600  HB2 SER   133      26.930  41.510  42.050  1.00  0.00           H
ATOM   1601  OG  SER   133      25.330  40.460  42.720  1.00  0.00           O
ATOM   1602  HG  SER   133      24.840  41.250  42.460  1.00  0.00           H
ATOM   1603  C   SER   133      26.670  38.050  42.000  1.00  0.00           C
ATOM   1604  O   SER   133      26.810  37.410  40.910  1.00  0.00           O
ATOM   1605  N   VAL   134      25.940  37.520  43.040  1.00  0.00           N
ATOM   1606  H   VAL   134      25.710  38.150  43.800  1.00  0.00           H
ATOM   1607  CA  VAL   134      25.400  36.150  43.050  1.00  0.00           C
ATOM   1608  HA  VAL   134      26.070  35.580  42.400  1.00  0.00           H
ATOM   1609  CB  VAL   134      25.510  35.640  44.510  1.00  0.00           C
ATOM   1610  HB  VAL   134      25.340  34.560  44.490  1.00  0.00           H
ATOM   1611  CG1 VAL   134      26.740  35.860  45.270  1.00  0.00           C
ATOM   1612 1HG1 VAL   134      26.950  36.910  45.490  1.00  0.00           H
ATOM   1613 2HG1 VAL   134      26.650  35.230  46.160  1.00  0.00           H
ATOM   1614 3HG1 VAL   134      27.560  35.460  44.680  1.00  0.00           H
ATOM   1615  CG2 VAL   134      24.440  36.250  45.380  1.00  0.00           C
ATOM   1616 1HG2 VAL   134      24.280  35.600  46.240  1.00  0.00           H
ATOM   1617 2HG2 VAL   134      24.560  37.320  45.580  1.00  0.00           H
ATOM   1618 3HG2 VAL   134      23.510  35.990  44.890  1.00  0.00           H
ATOM   1619  C   VAL   134      24.040  36.000  42.390  1.00  0.00           C
ATOM   1620  O   VAL   134      23.330  34.990  42.540  1.00  0.00           O
ATOM   1621  N   LYS   135      23.630  36.990  41.540  1.00  0.00           N
ATOM   1622  H   LYS   135      24.320  37.720  41.430  1.00  0.00           H
ATOM   1623  CA  LYS   135      22.260  37.220  40.990  1.00  0.00           C
ATOM   1624  HA  LYS   135      21.620  36.610  41.630  1.00  0.00           H
ATOM   1625  CB  LYS   135      21.870  38.710  41.270  1.00  0.00           C
ATOM   1626  HB1 LYS   135      20.930  38.950  40.790  1.00  0.00           H
ATOM   1627  HB2 LYS   135      22.690  39.360  40.950  1.00  0.00           H
ATOM   1628  CG  LYS   135      21.680  38.960  42.780  1.00  0.00           C
ATOM   1629  HG1 LYS   135      22.510  38.590  43.390  1.00  0.00           H
ATOM   1630  HG2 LYS   135      20.730  38.500  43.050  1.00  0.00           H
ATOM   1631  CD  LYS   135      21.470  40.440  43.010  1.00  0.00           C
ATOM   1632  HD1 LYS   135      20.840  40.800  42.200  1.00  0.00           H
ATOM   1633  HD2 LYS   135      22.430  40.950  42.910  1.00  0.00           H
ATOM   1634  CE  LYS   135      20.890  40.610  44.400  1.00  0.00           C
ATOM   1635  HE1 LYS   135      21.690  40.140  44.970  1.00  0.00           H
ATOM   1636  HE2 LYS   135      20.030  39.950  44.570  1.00  0.00           H
ATOM   1637  NZ  LYS   135      20.790  42.020  44.900  1.00  0.00           N
ATOM   1638  HZ1 LYS   135      21.710  42.450  44.850  1.00  0.00           H
ATOM   1639  HZ2 LYS   135      20.130  42.560  44.360  1.00  0.00           H
ATOM   1640  HZ3 LYS   135      20.460  42.010  45.860  1.00  0.00           H
ATOM   1641  C   LYS   135      22.080  36.890  39.530  1.00  0.00           C
ATOM   1642  O   LYS   135      21.090  37.280  38.930  1.00  0.00           O
ATOM   1643  N   TYR   136      22.980  36.050  39.060  1.00  0.00           N
ATOM   1644  H   TYR   136      23.750  35.890  39.690  1.00  0.00           H
ATOM   1645  CA  TYR   136      23.050  35.570  37.700  1.00  0.00           C
ATOM   1646  HA  TYR   136      23.220  36.350  36.960  1.00  0.00           H
ATOM   1647  CB  TYR   136      24.180  34.560  37.490  1.00  0.00           C
ATOM   1648  HB1 TYR   136      23.850  33.990  36.620  1.00  0.00           H
ATOM   1649  HB2 TYR   136      24.230  33.820  38.280  1.00  0.00           H
ATOM   1650  CG  TYR   136      25.650  34.990  37.140  1.00  0.00           C
ATOM   1651  CD1 TYR   136      26.370  35.870  37.950  1.00  0.00           C
ATOM   1652  HD1 TYR   136      25.920  36.270  38.840  1.00  0.00           H
ATOM   1653  CE1 TYR   136      27.690  36.330  37.670  1.00  0.00           C
ATOM   1654  HE1 TYR   136      28.170  37.080  38.280  1.00  0.00           H
ATOM   1655  CZ  TYR   136      28.370  35.720  36.550  1.00  0.00           C
ATOM   1656  OH  TYR   136      29.640  36.190  36.120  1.00  0.00           O
ATOM   1657  HH  TYR   136      30.120  36.680  36.780  1.00  0.00           H
ATOM   1658  CE2 TYR   136      27.570  34.890  35.700  1.00  0.00           C
ATOM   1659  HE2 TYR   136      27.990  34.430  34.820  1.00  0.00           H
ATOM   1660  CD2 TYR   136      26.250  34.540  35.960  1.00  0.00           C
ATOM   1661  HD2 TYR   136      25.730  33.860  35.290  1.00  0.00           H
ATOM   1662  C   TYR   136      21.670  34.980  37.260  1.00  0.00           C
ATOM   1663  O   TYR   136      20.960  34.370  38.080  1.00  0.00           O
ATOM   1664  N   ASP   137      21.180  35.170  35.990  1.00  0.00           N
ATOM   1665  H   ASP   137      21.710  35.810  35.410  1.00  0.00           H
ATOM   1666  CA  ASP   137      19.780  34.770  35.570  1.00  0.00           C
ATOM   1667  HA  ASP   137      19.100  35.030  36.380  1.00  0.00           H
ATOM   1668  CB  ASP   137      19.470  35.450  34.300  1.00  0.00           C
ATOM   1669  HB1 ASP   137      20.310  35.200  33.640  1.00  0.00           H
ATOM   1670  HB2 ASP   137      19.500  36.530  34.420  1.00  0.00           H
ATOM   1671  CG  ASP   137      18.090  35.130  33.690  1.00  0.00           C
ATOM   1672  OD1 ASP   137      17.180  34.530  34.290  1.00  0.00           O
ATOM   1673  OD2 ASP   137      17.970  35.720  32.590  1.00  0.00           O
ATOM   1674  C   ASP   137      19.560  33.230  35.390  1.00  0.00           C
ATOM   1675  O   ASP   137      18.680  32.650  36.020  1.00  0.00           O
ATOM   1676  N   TYR   138      20.490  32.630  34.640  1.00  0.00           N
ATOM   1677  H   TYR   138      21.220  33.230  34.300  1.00  0.00           H
ATOM   1678  CA  TYR   138      20.490  31.240  34.240  1.00  0.00           C
ATOM   1679  HA  TYR   138      19.540  30.840  34.590  1.00  0.00           H
ATOM   1680  CB  TYR   138      20.650  30.990  32.680  1.00  0.00           C
ATOM   1681  HB1 TYR   138      20.750  29.930  32.470  1.00  0.00           H
ATOM   1682  HB2 TYR   138      21.570  31.450  32.310  1.00  0.00           H
ATOM   1683  CG  TYR   138      19.500  31.470  31.830  1.00  0.00           C
ATOM   1684  CD1 TYR   138      19.610  32.690  31.110  1.00  0.00           C
ATOM   1685  HD1 TYR   138      20.460  33.330  31.290  1.00  0.00           H
ATOM   1686  CE1 TYR   138      18.710  32.930  30.080  1.00  0.00           C
ATOM   1687  HE1 TYR   138      18.850  33.840  29.520  1.00  0.00           H
ATOM   1688  CZ  TYR   138      17.590  32.090  29.840  1.00  0.00           C
ATOM   1689  OH  TYR   138      16.900  32.150  28.660  1.00  0.00           O
ATOM   1690  HH  TYR   138      16.140  31.570  28.660  1.00  0.00           H
ATOM   1691  CE2 TYR   138      17.460  30.880  30.580  1.00  0.00           C
ATOM   1692  HE2 TYR   138      16.630  30.220  30.380  1.00  0.00           H
ATOM   1693  CD2 TYR   138      18.440  30.560  31.560  1.00  0.00           C
ATOM   1694  HD2 TYR   138      18.380  29.600  32.050  1.00  0.00           H
ATOM   1695  C   TYR   138      21.570  30.370  34.860  1.00  0.00           C
ATOM   1696  O   TYR   138      22.750  30.760  34.860  1.00  0.00           O
