# Supplementary material for: Targeting Ras-binding domain of ELMO1 by computational nanobody design
Source: Commun Biol. 2023 Mar 17;6:284. doi: 10.1038/s42003-023-04657-w (PMC10023680; doi:10.1038/s42003-023-04657-w)
Supplement: Supplementary file 4 — Supplementary Data 2 [file 42003_2023_4657_MOESM4_ESM.zip › MD_input_output/Nb01_snapshot/snapshot_045000_CDR2.pdb]

ATOM    724  N   SER    57      39.120  33.950  31.580  1.00  0.00           N
ATOM    725  H   SER    57      40.020  34.260  31.910  1.00  0.00           H
ATOM    726  CA  SER    57      38.490  34.910  30.640  1.00  0.00           C
ATOM    727  HA  SER    57      37.800  34.310  30.060  1.00  0.00           H
ATOM    728  CB  SER    57      37.660  35.940  31.380  1.00  0.00           C
ATOM    729  HB1 SER    57      36.930  35.460  32.030  1.00  0.00           H
ATOM    730  HB2 SER    57      37.120  36.470  30.590  1.00  0.00           H
ATOM    731  OG  SER    57      38.540  36.800  32.120  1.00  0.00           O
ATOM    732  HG  SER    57      38.110  37.150  32.900  1.00  0.00           H
ATOM    733  C   SER    57      39.440  35.620  29.660  1.00  0.00           C
ATOM    734  O   SER    57      40.650  35.770  29.880  1.00  0.00           O
ATOM    735  N   ILE    58      38.890  36.020  28.500  1.00  0.00           N
ATOM    736  H   ILE    58      37.920  35.850  28.300  1.00  0.00           H
ATOM    737  CA  ILE    58      39.580  36.600  27.340  1.00  0.00           C
ATOM    738  HA  ILE    58      40.520  36.930  27.780  1.00  0.00           H
ATOM    739  CB  ILE    58      39.810  35.500  26.270  1.00  0.00           C
ATOM    740  HB  ILE    58      40.490  34.720  26.630  1.00  0.00           H
ATOM    741  CG2 ILE    58      38.620  34.650  25.930  1.00  0.00           C
ATOM    742 1HG2 ILE    58      38.110  34.290  26.830  1.00  0.00           H
ATOM    743 2HG2 ILE    58      37.910  35.320  25.450  1.00  0.00           H
ATOM    744 3HG2 ILE    58      38.860  33.880  25.200  1.00  0.00           H
ATOM    745  CG1 ILE    58      40.420  36.010  24.980  1.00  0.00           C
ATOM    746 1HG1 ILE    58      39.760  36.660  24.410  1.00  0.00           H
ATOM    747 2HG1 ILE    58      40.570  35.230  24.240  1.00  0.00           H
ATOM    748  CD  ILE    58      41.750  36.650  25.250  1.00  0.00           C
ATOM    749  HD1 ILE    58      42.210  36.760  24.270  1.00  0.00           H
ATOM    750  HD2 ILE    58      41.640  37.680  25.590  1.00  0.00           H
ATOM    751  HD3 ILE    58      42.360  35.990  25.860  1.00  0.00           H
ATOM    752  C   ILE    58      38.790  37.770  26.810  1.00  0.00           C
ATOM    753  O   ILE    58      37.590  37.660  26.580  1.00  0.00           O
ATOM    754  N   LYS    59      39.470  38.880  26.690  1.00  0.00           N
ATOM    755  H   LYS    59      40.440  38.890  26.970  1.00  0.00           H
ATOM    756  CA  LYS    59      39.030  40.230  26.220  1.00  0.00           C
ATOM    757  HA  LYS    59      37.960  40.220  26.410  1.00  0.00           H
ATOM    758  CB  LYS    59      39.730  41.280  27.030  1.00  0.00           C
ATOM    759  HB1 LYS    59      39.180  42.160  26.720  1.00  0.00           H
ATOM    760  HB2 LYS    59      40.740  41.350  26.640  1.00  0.00           H
ATOM    761  CG  LYS    59      39.700  41.160  28.530  1.00  0.00           C
ATOM    762  HG1 LYS    59      40.190  40.220  28.770  1.00  0.00           H
ATOM    763  HG2 LYS    59      38.650  41.060  28.800  1.00  0.00           H
ATOM    764  CD  LYS    59      40.400  42.410  29.100  1.00  0.00           C
ATOM    765  HD1 LYS    59      39.810  43.310  28.950  1.00  0.00           H
ATOM    766  HD2 LYS    59      41.350  42.420  28.570  1.00  0.00           H
ATOM    767  CE  LYS    59      40.640  42.180  30.620  1.00  0.00           C
ATOM    768  HE1 LYS    59      40.940  41.160  30.850  1.00  0.00           H
ATOM    769  HE2 LYS    59      39.740  42.350  31.210  1.00  0.00           H
ATOM    770  NZ  LYS    59      41.690  42.990  31.190  1.00  0.00           N
ATOM    771  HZ1 LYS    59      41.810  42.820  32.180  1.00  0.00           H
ATOM    772  HZ2 LYS    59      42.530  42.860  30.650  1.00  0.00           H
ATOM    773  HZ3 LYS    59      41.380  43.950  31.080  1.00  0.00           H
ATOM    774  C   LYS    59      39.230  40.410  24.720  1.00  0.00           C
ATOM    775  O   LYS    59      39.870  39.600  24.040  1.00  0.00           O
ATOM    776  N   TRP    60      38.670  41.490  24.190  1.00  0.00           N
ATOM    777  H   TRP    60      38.170  42.080  24.830  1.00  0.00           H
ATOM    778  CA  TRP    60      38.610  41.710  22.740  1.00  0.00           C
ATOM    779  HA  TRP    60      38.250  40.770  22.310  1.00  0.00           H
ATOM    780  CB  TRP    60      37.490  42.710  22.280  1.00  0.00           C
ATOM    781  HB1 TRP    60      36.610  42.370  22.820  1.00  0.00           H
ATOM    782  HB2 TRP    60      37.300  42.610  21.210  1.00  0.00           H
ATOM    783  CG  TRP    60      37.790  44.140  22.540  1.00  0.00           C
ATOM    784  CD1 TRP    60      37.090  44.890  23.430  1.00  0.00           C
ATOM    785  HD1 TRP    60      36.240  44.620  24.040  1.00  0.00           H
ATOM    786  NE1 TRP    60      37.650  46.190  23.490  1.00  0.00           N
ATOM    787  HE1 TRP    60      37.310  46.960  24.050  1.00  0.00           H
ATOM    788  CE2 TRP    60      38.620  46.440  22.550  1.00  0.00           C
ATOM    789  CZ2 TRP    60      39.440  47.450  22.170  1.00  0.00           C
ATOM    790  HZ2 TRP    60      39.340  48.480  22.500  1.00  0.00           H
ATOM    791  CH2 TRP    60      40.390  47.160  21.150  1.00  0.00           C
ATOM    792  HH2 TRP    60      41.250  47.800  21.040  1.00  0.00           H
ATOM    793  CZ3 TRP    60      40.410  45.960  20.460  1.00  0.00           C
ATOM    794  HZ3 TRP    60      41.130  45.790  19.670  1.00  0.00           H
ATOM    795  CE3 TRP    60      39.560  44.960  20.890  1.00  0.00           C
ATOM    796  HE3 TRP    60      39.620  43.980  20.460  1.00  0.00           H
ATOM    797  CD2 TRP    60      38.690  45.130  21.960  1.00  0.00           C
ATOM    798  C   TRP    60      40.030  42.000  22.200  1.00  0.00           C
ATOM    799  O   TRP    60      40.310  41.620  21.010  1.00  0.00           O
ATOM    800  N   ALA    61      40.920  42.530  23.070  1.00  0.00           N
ATOM    801  H   ALA    61      40.550  42.840  23.960  1.00  0.00           H
ATOM    802  CA  ALA    61      42.280  42.770  22.720  1.00  0.00           C
ATOM    803  HA  ALA    61      42.210  42.750  21.640  1.00  0.00           H
ATOM    804  CB  ALA    61      42.650  44.220  23.090  1.00  0.00           C
ATOM    805  HB1 ALA    61      42.700  44.120  24.170  1.00  0.00           H
ATOM    806  HB2 ALA    61      43.620  44.500  22.650  1.00  0.00           H
ATOM    807  HB3 ALA    61      41.940  44.980  22.770  1.00  0.00           H
ATOM    808  C   ALA    61      43.190  41.610  23.010  1.00  0.00           C
ATOM    809  O   ALA    61      44.410  41.810  23.180  1.00  0.00           O
ATOM    810  N   GLY    65      42.730  40.360  23.120  1.00  0.00           N
ATOM    811  H   GLY    65      41.750  40.150  23.040  1.00  0.00           H
ATOM    812  CA  GLY    65      43.720  39.270  23.250  1.00  0.00           C
ATOM    813  HA1 GLY    65      44.520  39.450  22.520  1.00  0.00           H
ATOM    814  HA2 GLY    65      43.320  38.280  23.050  1.00  0.00           H
ATOM    815  C   GLY    65      44.320  39.050  24.670  1.00  0.00           C
ATOM    816  O   GLY    65      45.350  38.400  24.930  1.00  0.00           O
ATOM    817  N   ASP    66      43.600  39.540  25.690  1.00  0.00           N
ATOM    818  H   ASP    66      42.650  39.860  25.530  1.00  0.00           H
ATOM    819  CA  ASP    66      44.140  39.680  27.090  1.00  0.00           C
ATOM    820  HA  ASP    66      45.220  39.550  27.050  1.00  0.00           H
ATOM    821  CB  ASP    66      43.810  41.080  27.660  1.00  0.00           C
ATOM    822  HB1 ASP    66      42.720  41.170  27.630  1.00  0.00           H
ATOM    823  HB2 ASP    66      44.220  41.770  26.930  1.00  0.00           H
ATOM    824  CG  ASP    66      44.340  41.470  29.080  1.00  0.00           C
ATOM    825  OD1 ASP    66      45.280  40.760  29.550  1.00  0.00           O
ATOM    826  OD2 ASP    66      43.900  42.520  29.570  1.00  0.00           O
ATOM    827  C   ASP    66      43.560  38.590  27.940  1.00  0.00           C
ATOM    828  O   ASP    66      42.330  38.410  28.060  1.00  0.00           O
ATOM    829  N   ARG    67      44.460  37.820  28.570  1.00  0.00           N
ATOM    830  H   ARG    67      45.450  37.980  28.560  1.00  0.00           H
ATOM    831  CA  ARG    67      44.100  36.600  29.310  1.00  0.00           C
ATOM    832  HA  ARG    67      43.050  36.320  29.200  1.00  0.00           H
ATOM    833  CB  ARG    67      44.970  35.360  28.970  1.00  0.00           C
ATOM    834  HB1 ARG    67      44.730  34.570  29.680  1.00  0.00           H
ATOM    835  HB2 ARG    67      45.990  35.710  29.120  1.00  0.00           H
ATOM    836  CG  ARG    67      44.720  34.820  27.520  1.00  0.00           C
ATOM    837  HG1 ARG    67      43.650  34.680  27.370  1.00  0.00           H
ATOM    838  HG2 ARG    67      45.140  33.820  27.530  1.00  0.00           H
ATOM    839  CD  ARG    67      45.340  35.620  26.400  1.00  0.00           C
ATOM    840  HD1 ARG    67      46.390  35.750  26.620  1.00  0.00           H
ATOM    841  HD2 ARG    67      44.790  36.560  26.340  1.00  0.00           H
ATOM    842  NE  ARG    67      45.280  34.790  25.140  1.00  0.00           N
ATOM    843  HE  ARG    67      44.900  33.860  25.200  1.00  0.00           H
ATOM    844  CZ  ARG    67      45.740  35.060  23.960  1.00  0.00           C
ATOM    845  NH1 ARG    67      46.060  36.270  23.560  1.00  0.00           N
ATOM    846 1HH1 ARG    67      45.970  37.020  24.230  1.00  0.00           H
ATOM    847 2HH1 ARG    67      46.120  36.540  22.590  1.00  0.00           H
ATOM    848  NH2 ARG    67      45.720  34.150  23.070  1.00  0.00           N
ATOM    849 1HH2 ARG    67      45.500  33.210  23.350  1.00  0.00           H
ATOM    850 2HH2 ARG    67      46.260  34.320  22.230  1.00  0.00           H
ATOM    851  C   ARG    67      44.170  36.750  30.870  1.00  0.00           C
ATOM    852  O   ARG    67      45.080  37.450  31.270  1.00  0.00           O
ATOM    853  N   THR    68      43.200  36.160  31.540  1.00  0.00           N
ATOM    854  H   THR    68      42.550  35.620  30.980  1.00  0.00           H
ATOM    855  CA  THR    68      43.100  36.100  33.020  1.00  0.00           C
ATOM    856  HA  THR    68      44.090  36.210  33.450  1.00  0.00           H
ATOM    857  CB  THR    68      42.120  37.170  33.490  1.00  0.00           C
ATOM    858  HB  THR    68      41.180  36.920  33.000  1.00  0.00           H
ATOM    859  CG2 THR    68      41.890  37.230  34.970  1.00  0.00           C
ATOM    860 1HG2 THR    68      41.150  38.020  35.120  1.00  0.00           H
ATOM    861 2HG2 THR    68      41.530  36.280  35.360  1.00  0.00           H
ATOM    862 3HG2 THR    68      42.820  37.520  35.470  1.00  0.00           H
ATOM    863  OG1 THR    68      42.530  38.450  32.970  1.00  0.00           O
ATOM    864  HG1 THR    68      41.990  38.590  32.190  1.00  0.00           H
ATOM    865  C   THR    68      42.580  34.750  33.480  1.00  0.00           C
ATOM    866  O   THR    68      41.620  34.260  32.900  1.00  0.00           O
ATOM    867  N   TYR    69      43.110  34.240  34.590  1.00  0.00           N
ATOM    868  H   TYR    69      43.760  34.860  35.060  1.00  0.00           H
ATOM    869  CA  TYR    69      42.780  32.890  35.110  1.00  0.00           C
ATOM    870  HA  TYR    69      41.840  32.570  34.660  1.00  0.00           H
ATOM    871  CB  TYR    69      43.960  31.960  34.750  1.00  0.00           C
ATOM    872  HB1 TYR    69      43.610  30.950  34.990  1.00  0.00           H
ATOM    873  HB2 TYR    69      44.730  32.300  35.440  1.00  0.00           H
ATOM    874  CG  TYR    69      44.510  32.010  33.370  1.00  0.00           C
ATOM    875  CD1 TYR    69      45.600  32.840  33.000  1.00  0.00           C
ATOM    876  HD1 TYR    69      45.940  33.570  33.730  1.00  0.00           H
ATOM    877  CE1 TYR    69      46.060  32.760  31.640  1.00  0.00           C
ATOM    878  HE1 TYR    69      46.860  33.450  31.460  1.00  0.00           H
ATOM    879  CZ  TYR    69      45.550  31.800  30.740  1.00  0.00           C
ATOM    880  OH  TYR    69      45.980  31.850  29.420  1.00  0.00           O
ATOM    881  HH  TYR    69      46.700  32.440  29.220  1.00  0.00           H
ATOM    882  CE2 TYR    69      44.470  30.960  31.100  1.00  0.00           C
ATOM    883  HE2 TYR    69      43.990  30.310  30.390  1.00  0.00           H
ATOM    884  CD2 TYR    69      44.030  31.030  32.470  1.00  0.00           C
ATOM    885  HD2 TYR    69      43.350  30.270  32.840  1.00  0.00           H
ATOM    886  C   TYR    69      42.520  32.880  36.630  1.00  0.00           C
ATOM    887  O   TYR    69      42.710  33.870  37.330  1.00  0.00           O
